# Supplementary material for: Genomic adaptation of giant viruses in polar oceans
Source: Nat Commun. 2023 Oct 12;14:6233. doi: 10.1038/s41467-023-41910-6 (PMC10570341; doi:10.1038/s41467-023-41910-6)
Supplement: Supplementary file 5 — Supplementary Data 2 [file 41467_2023_41910_MOESM5_ESM.xlsx]

## Sheet: Table of Contents
Supplemental table 2	Information of 1380 genomes and their contigs in the GOEV database
Sheet	Description
Accession	Accession numbers of genomes and MAGs in the GOEV database
Genomes	Information of 1380 genomes in the GOEV database
Contigs	Gene content of each contigs in the GOEV database
Contigs-KO	Gene content of each contigs encoing three KOs (i.e., K18589, K02575, K00720) mentioned in the manuscript in the GOEV database
Header	Description
Taxonomy	Main groups (Nucleocytoviricota Orders and the phylum Mirusviricota), Class, Family, Genus of 1380 genomes defined in the GOEV database.
Distribution	Generally descrption on the abundance profiles, including cumulated coverages, cumulated RPKMs and the number of samples for a genoeme was observed
Environmental optimum and tolerance	Environmental optimum and tolerance calculated in the study
Size	Size index and size niche (category) calculated in the study
Niche	Depth and biome niche defined by this study
Best Match	The taxonomy of the closest homologs determined using eggnogmapper
NCLDV Marker Genes	Nine NCLDV marker genes detected using ncldv_markersearch
Functions	Three KOs (i.e., K18589, K02575, K00720) mentioned in the manuscript

## Sheet: Accession
	Name	Accessions	Source	This study
	Mimiviridae_ChoanoV1	MK250085-MK250095	Reference	Yes
	Moniruzzaman_MM01_ERX288947_11_dc	ERX288947_11_dc	Moniruzzaman	Yes
	Moniruzzaman_MM01_ERX552243_80_dc	ERX552243_80_dc	Moniruzzaman	Yes
	Moniruzzaman_MM01_ERX552243_92_dc	ERX552243_92_dc	Moniruzzaman	Yes
	Moniruzzaman_EP06_ERX552244_11_dc	ERX552244_11_dc	Moniruzzaman	Yes
	Moniruzzaman_MM01_ERX552244_9_dc	ERX552244_9_dc	Moniruzzaman	Yes
	Moniruzzaman_MM01_ERX552246_27_dc	ERX552246_27_dc	Moniruzzaman	Yes
	Moniruzzaman_MM01_ERX552252_1_dc	ERX552252_1_dc	Moniruzzaman	Yes
	Moniruzzaman_LP01_ERX552252_57_dc	ERX552252_57_dc	Moniruzzaman	Yes
	Moniruzzaman_MM09_ERX552253_3_dc	ERX552253_3_dc	Moniruzzaman	Yes
	Moniruzzaman_MM07_ERX552253_37_dc	ERX552253_37_dc	Moniruzzaman	Yes
	Moniruzzaman_MM16_ERX552254_13_dc	ERX552254_13_dc	Moniruzzaman	Yes
	Moniruzzaman_MM01_ERX552255_28_dc	ERX552255_28_dc	Moniruzzaman	Yes
	Moniruzzaman_MM16_ERX552255_53_dc	ERX552255_53_dc	Moniruzzaman	Yes
	Moniruzzaman_MM07_ERX552255_64_dc	ERX552255_64_dc	Moniruzzaman	Yes
	Moniruzzaman_MM09_ERX552255_7_dc	ERX552255_7_dc	Moniruzzaman	Yes
	Moniruzzaman_MM16_ERX552256_53_dc	ERX552256_53_dc	Moniruzzaman	Yes
	Moniruzzaman_MM07_ERX552256_88_dc	ERX552256_88_dc	Moniruzzaman	Yes
	Moniruzzaman_MM01_ERX552257_75_dc	ERX552257_75_dc	Moniruzzaman	Yes
	Moniruzzaman_MM11_ERX552257_96_dc	ERX552257_96_dc	Moniruzzaman	Yes
	Moniruzzaman_MM12_ERX552261_23_dc	ERX552261_23_dc	Moniruzzaman	Yes
	Moniruzzaman_MM05_ERX552261_43_dc	ERX552261_43_dc	Moniruzzaman	Yes
	Moniruzzaman_LP03_ERX552261_44_dc	ERX552261_44_dc	Moniruzzaman	Yes
	Moniruzzaman_MM07_ERX552261_47_dc	ERX552261_47_dc	Moniruzzaman	Yes
	Moniruzzaman_IR01_ERX552261_5_dc	ERX552261_5_dc	Moniruzzaman	Yes
	Moniruzzaman_IR01_ERX552261_56_dc	ERX552261_56_dc	Moniruzzaman	Yes
	Moniruzzaman_MM05_ERX552264_42_dc	ERX552264_42_dc	Moniruzzaman	Yes
	Moniruzzaman_MM09_ERX552270_10_dc	ERX552270_10_dc	Moniruzzaman	Yes
	Moniruzzaman_MM01_ERX552270_100_dc	ERX552270_100_dc	Moniruzzaman	Yes
	Moniruzzaman_MM01_ERX552270_106_dc	ERX552270_106_dc	Moniruzzaman	Yes
	Moniruzzaman_MM05_ERX552270_107_dc	ERX552270_107_dc	Moniruzzaman	Yes
	Moniruzzaman_MM01_ERX552270_108_dc	ERX552270_108_dc	Moniruzzaman	Yes
	Moniruzzaman_MM01_ERX552270_110_dc	ERX552270_110_dc	Moniruzzaman	Yes
	Moniruzzaman_MM01_ERX552270_114_dc	ERX552270_114_dc	Moniruzzaman	Yes
	Moniruzzaman_MM12_ERX552270_116_dc	ERX552270_116_dc	Moniruzzaman	Yes
	Moniruzzaman_IR01_ERX552270_117_dc	ERX552270_117_dc	Moniruzzaman	Yes
	Moniruzzaman_LP04_ERX552270_119_dc	ERX552270_119_dc	Moniruzzaman	Yes
	Moniruzzaman_IR01_ERX552270_122_dc	ERX552270_122_dc	Moniruzzaman	Yes
	Moniruzzaman_AF05_ERX552270_16_dc	ERX552270_16_dc	Moniruzzaman	Yes
	Moniruzzaman_MM01_ERX552270_24_dc	ERX552270_24_dc	Moniruzzaman	Yes
	Moniruzzaman_MM01_ERX552270_27_dc	ERX552270_27_dc	Moniruzzaman	Yes
	Moniruzzaman_MM05_ERX552270_36_dc	ERX552270_36_dc	Moniruzzaman	Yes
	Moniruzzaman_MM05_ERX552270_38_dc	ERX552270_38_dc	Moniruzzaman	Yes
	Moniruzzaman_MM09_ERX552270_42_dc	ERX552270_42_dc	Moniruzzaman	Yes
	Moniruzzaman_LP06_ERX552270_50_dc	ERX552270_50_dc	Moniruzzaman	Yes
	Moniruzzaman_MM01_ERX552270_51_dc	ERX552270_51_dc	Moniruzzaman	Yes
	Moniruzzaman_MM01_ERX552270_52_dc	ERX552270_52_dc	Moniruzzaman	Yes
	Moniruzzaman_MM01_ERX552270_55_dc	ERX552270_55_dc	Moniruzzaman	Yes
	Moniruzzaman_MM09_ERX552270_56_dc	ERX552270_56_dc	Moniruzzaman	Yes
	Moniruzzaman_MM12_ERX552270_61_dc	ERX552270_61_dc	Moniruzzaman	Yes
	Moniruzzaman_MM01_ERX552270_62_dc	ERX552270_62_dc	Moniruzzaman	Yes
	Moniruzzaman_LP03_ERX552270_64_dc	ERX552270_64_dc	Moniruzzaman	Yes
	Moniruzzaman_MM01_ERX552270_65_dc	ERX552270_65_dc	Moniruzzaman	Yes
	Moniruzzaman_MM17_ERX552270_68_dc	ERX552270_68_dc	Moniruzzaman	Yes
	Moniruzzaman_LP05_ERX552270_7_dc	ERX552270_7_dc	Moniruzzaman	Yes
	Moniruzzaman_MM01_ERX552270_73_dc	ERX552270_73_dc	Moniruzzaman	Yes
	Moniruzzaman_MM01_ERX552270_74_dc	ERX552270_74_dc	Moniruzzaman	Yes
	Moniruzzaman_MM09_ERX552270_76_dc	ERX552270_76_dc	Moniruzzaman	Yes
	Moniruzzaman_LP05_ERX552270_8_dc	ERX552270_8_dc	Moniruzzaman	Yes
	Moniruzzaman_MM01_ERX552270_87_dc	ERX552270_87_dc	Moniruzzaman	Yes
	Moniruzzaman_MM12_ERX552270_89_dc	ERX552270_89_dc	Moniruzzaman	Yes
	Moniruzzaman_MM01_ERX552270_94_dc	ERX552270_94_dc	Moniruzzaman	Yes
	Moniruzzaman_LP01_ERX552274_25_dc	ERX552274_25_dc	Moniruzzaman	Yes
	Moniruzzaman_LP04_ERX552274_3_dc	ERX552274_3_dc	Moniruzzaman	Yes
	Moniruzzaman_MM01_ERX552274_30_dc	ERX552274_30_dc	Moniruzzaman	Yes
	Moniruzzaman_MM01_ERX552274_9_dc	ERX552274_9_dc	Moniruzzaman	Yes
	Moniruzzaman_EP05_ERX552277_13_dc	ERX552277_13_dc	Moniruzzaman	Yes
	Moniruzzaman_EP01_ERX552279_2_dc	ERX552279_2_dc	Moniruzzaman	Yes
	Moniruzzaman_LP01_ERX552283_12_dc	ERX552283_12_dc	Moniruzzaman	Yes
	Moniruzzaman_MM01_ERX552283_5_dc	ERX552283_5_dc	Moniruzzaman	Yes
	Moniruzzaman_LP04_ERX552283_9_dc	ERX552283_9_dc	Moniruzzaman	Yes
	Moniruzzaman_MM05_ERX552285_69_dc	ERX552285_69_dc	Moniruzzaman	Yes
	Moniruzzaman_MM08_ERX552287_8_dc	ERX552287_8_dc	Moniruzzaman	Yes
	Moniruzzaman_MM01_ERX552288_39_dc	ERX552288_39_dc	Moniruzzaman	Yes
	Moniruzzaman_MM01_ERX552288_95_dc	ERX552288_95_dc	Moniruzzaman	Yes
	Moniruzzaman_MM01_ERX552292_53_dc	ERX552292_53_dc	Moniruzzaman	Yes
	Moniruzzaman_MM01_ERX552296_13_dc	ERX552296_13_dc	Moniruzzaman	Yes
	Moniruzzaman_MM01_ERX552296_3_dc	ERX552296_3_dc	Moniruzzaman	Yes
	Moniruzzaman_MM01_ERX552296_31_dc	ERX552296_31_dc	Moniruzzaman	Yes
	Moniruzzaman_MM01_ERX552296_34_dc	ERX552296_34_dc	Moniruzzaman	Yes
	Moniruzzaman_MM01_ERX552296_45_dc	ERX552296_45_dc	Moniruzzaman	Yes
	Moniruzzaman_MM01_ERX552296_8_dc	ERX552296_8_dc	Moniruzzaman	Yes
	Moniruzzaman_MM01_ERX552297_80_dc	ERX552297_80_dc	Moniruzzaman	Yes
	Moniruzzaman_MM09_ERX552302_1_dc	ERX552302_1_dc	Moniruzzaman	Yes
	Moniruzzaman_MM07_ERX552302_17_dc	ERX552302_17_dc	Moniruzzaman	Yes
	Moniruzzaman_MM01_ERX552302_25_dc	ERX552302_25_dc	Moniruzzaman	Yes
	Moniruzzaman_MM01_ERX552302_42_dc	ERX552302_42_dc	Moniruzzaman	Yes
	Moniruzzaman_MM09_ERX552302_45_dc	ERX552302_45_dc	Moniruzzaman	Yes
	Moniruzzaman_MM01_ERX552302_47_dc	ERX552302_47_dc	Moniruzzaman	Yes
	Moniruzzaman_LP01_ERX552326_9_dc	ERX552326_9_dc	Moniruzzaman	Yes
	Moniruzzaman_LP01_ERX552333_20_dc	ERX552333_20_dc	Moniruzzaman	Yes
	Moniruzzaman_LP01_ERX552336_20_dc	ERX552336_20_dc	Moniruzzaman	Yes
	Moniruzzaman_MM05_ERX555907_104_dc	ERX555907_104_dc	Moniruzzaman	Yes
	Moniruzzaman_LP01_ERX555907_107_dc	ERX555907_107_dc	Moniruzzaman	Yes
	Moniruzzaman_MM05_ERX555907_15_dc	ERX555907_15_dc	Moniruzzaman	Yes
	Moniruzzaman_LP03_ERX555907_69_dc	ERX555907_69_dc	Moniruzzaman	Yes
	Moniruzzaman_MM01_ERX555913_6_dc	ERX555913_6_dc	Moniruzzaman	Yes
	Moniruzzaman_MM01_ERX555913_65_dc	ERX555913_65_dc	Moniruzzaman	Yes
	Moniruzzaman_MM08_ERX555915_1_dc	ERX555915_1_dc	Moniruzzaman	Yes
	Moniruzzaman_MM09_ERX555917_28_dc	ERX555917_28_dc	Moniruzzaman	Yes
	Moniruzzaman_LP04_ERX555917_66_dc	ERX555917_66_dc	Moniruzzaman	Yes
	Moniruzzaman_LP04_ERX555919_35_dc	ERX555919_35_dc	Moniruzzaman	Yes
	Moniruzzaman_MM16_ERX555926_32_dc	ERX555926_32_dc	Moniruzzaman	Yes
	Moniruzzaman_MM01_ERX555926_39_dc	ERX555926_39_dc	Moniruzzaman	Yes
	Moniruzzaman_MM05_ERX555931_15_dc	ERX555931_15_dc	Moniruzzaman	Yes
	Moniruzzaman_MM05_ERX555931_51_dc	ERX555931_51_dc	Moniruzzaman	Yes
	Moniruzzaman_MM05_ERX555931_9_dc	ERX555931_9_dc	Moniruzzaman	Yes
	Moniruzzaman_MM07_ERX555933_5_dc	ERX555933_5_dc	Moniruzzaman	Yes
	Moniruzzaman_MM06_ERX555933_51_dc	ERX555933_51_dc	Moniruzzaman	Yes
	Moniruzzaman_MM05_ERX555935_132_dc	ERX555935_132_dc	Moniruzzaman	Yes
	Moniruzzaman_MM08_ERX555935_69_dc	ERX555935_69_dc	Moniruzzaman	Yes
	Moniruzzaman_MM01_ERX555951_10_dc	ERX555951_10_dc	Moniruzzaman	Yes
	Moniruzzaman_MM09_ERX555951_15_dc	ERX555951_15_dc	Moniruzzaman	Yes
	Moniruzzaman_MM09_ERX555951_28_dc	ERX555951_28_dc	Moniruzzaman	Yes
	Moniruzzaman_MM01_ERX555954_29_dc	ERX555954_29_dc	Moniruzzaman	Yes
	Moniruzzaman_MM05_ERX555954_49_dc	ERX555954_49_dc	Moniruzzaman	Yes
	Moniruzzaman_MM07_ERX555957_21_dc	ERX555957_21_dc	Moniruzzaman	Yes
	Moniruzzaman_MM12_ERX555958_4_dc	ERX555958_4_dc	Moniruzzaman	Yes
	Moniruzzaman_LP01_ERX555961_17_dc	ERX555961_17_dc	Moniruzzaman	Yes
	Moniruzzaman_LP01_ERX555961_3_dc	ERX555961_3_dc	Moniruzzaman	Yes
	Moniruzzaman_MM09_ERX555961_42_dc	ERX555961_42_dc	Moniruzzaman	Yes
	Moniruzzaman_MM07_ERX555963_2_dc	ERX555963_2_dc	Moniruzzaman	Yes
	Moniruzzaman_MM01_ERX555965_10_dc	ERX555965_10_dc	Moniruzzaman	Yes
	Moniruzzaman_MM01_ERX555965_20_dc	ERX555965_20_dc	Moniruzzaman	Yes
	Moniruzzaman_MM01_ERX555965_5_dc	ERX555965_5_dc	Moniruzzaman	Yes
	Moniruzzaman_MM01_ERX555965_52_dc	ERX555965_52_dc	Moniruzzaman	Yes
	Moniruzzaman_MM01_ERX555965_56_dc	ERX555965_56_dc	Moniruzzaman	Yes
	Moniruzzaman_LP01_ERX555967_111_dc	ERX555967_111_dc	Moniruzzaman	Yes
	Moniruzzaman_MM01_ERX555967_26_dc	ERX555967_26_dc	Moniruzzaman	Yes
	Moniruzzaman_MM07_ERX555967_32_dc	ERX555967_32_dc	Moniruzzaman	Yes
	Moniruzzaman_EP12_ERX555967_47_dc	ERX555967_47_dc	Moniruzzaman	Yes
	Moniruzzaman_LP01_ERX555976_71_dc	ERX555976_71_dc	Moniruzzaman	Yes
	Moniruzzaman_LP01_ERX555978_25_dc	ERX555978_25_dc	Moniruzzaman	Yes
	Moniruzzaman_LP01_ERX555987_14_dc	ERX555987_14_dc	Moniruzzaman	Yes
	Moniruzzaman_LP01_ERX555987_30_dc	ERX555987_30_dc	Moniruzzaman	Yes
	Moniruzzaman_MM01_ERX555988_97_dc	ERX555988_97_dc	Moniruzzaman	Yes
	Moniruzzaman_MM12_ERX555997_39_dc	ERX555997_39_dc	Moniruzzaman	Yes
	Moniruzzaman_MM01_ERX555997_4_dc	ERX555997_4_dc	Moniruzzaman	Yes
	Moniruzzaman_MM01_ERX555997_5_dc	ERX555997_5_dc	Moniruzzaman	Yes
	Moniruzzaman_AF02_ERX556003_45_dc	ERX556003_45_dc	Moniruzzaman	Yes
	Moniruzzaman_LP04_ERX556005_53_dc	ERX556005_53_dc	Moniruzzaman	Yes
	Moniruzzaman_MM01_ERX556007_6_dc	ERX556007_6_dc	Moniruzzaman	Yes
	Moniruzzaman_MM01_ERX556009_10_dc	ERX556009_10_dc	Moniruzzaman	Yes
	Moniruzzaman_MM01_ERX556009_6_dc	ERX556009_6_dc	Moniruzzaman	Yes
	Moniruzzaman_LP04_ERX556017_11_dc	ERX556017_11_dc	Moniruzzaman	Yes
	Moniruzzaman_LP01_ERX556023_2_dc	ERX556023_2_dc	Moniruzzaman	Yes
	Moniruzzaman_MM01_ERX556028_70_dc	ERX556028_70_dc	Moniruzzaman	Yes
	Moniruzzaman_MM01_ERX556031_10_dc	ERX556031_10_dc	Moniruzzaman	Yes
	Moniruzzaman_MM01_ERX556031_42_dc	ERX556031_42_dc	Moniruzzaman	Yes
	Moniruzzaman_MM01_ERX556032_62_dc	ERX556032_62_dc	Moniruzzaman	Yes
	Moniruzzaman_MM09_ERX556034_16_dc	ERX556034_16_dc	Moniruzzaman	Yes
	Moniruzzaman_LP01_ERX556034_38_dc	ERX556034_38_dc	Moniruzzaman	Yes
	Moniruzzaman_LP04_ERX556034_5_dc	ERX556034_5_dc	Moniruzzaman	Yes
	Moniruzzaman_LP01_ERX556037_11_dc	ERX556037_11_dc	Moniruzzaman	Yes
	Moniruzzaman_MM01_ERX556037_19_dc	ERX556037_19_dc	Moniruzzaman	Yes
	Moniruzzaman_MM01_ERX556037_25_dc	ERX556037_25_dc	Moniruzzaman	Yes
	Moniruzzaman_MM01_ERX556045_12_dc	ERX556045_12_dc	Moniruzzaman	Yes
	Moniruzzaman_MM01_ERX556058_18_dc	ERX556058_18_dc	Moniruzzaman	Yes
	Moniruzzaman_MM12_ERX556059_13_dc	ERX556059_13_dc	Moniruzzaman	Yes
	Moniruzzaman_LP01_ERX556059_2_dc	ERX556059_2_dc	Moniruzzaman	Yes
	Moniruzzaman_MM12_ERX556059_41_dc	ERX556059_41_dc	Moniruzzaman	Yes
	Moniruzzaman_MM01_ERX556068_30_dc	ERX556068_30_dc	Moniruzzaman	Yes
	Moniruzzaman_MM12_ERX556091_17_dc	ERX556091_17_dc	Moniruzzaman	Yes
	Moniruzzaman_MM16_ERX556094_26_dc	ERX556094_26_dc	Moniruzzaman	Yes
	Moniruzzaman_MM05_ERX556094_31_dc	ERX556094_31_dc	Moniruzzaman	Yes
	Moniruzzaman_MM16_ERX556094_51_dc	ERX556094_51_dc	Moniruzzaman	Yes
	Moniruzzaman_LP01_ERX556101_60_dc	ERX556101_60_dc	Moniruzzaman	Yes
	Moniruzzaman_LP04_ERX556101_9_dc	ERX556101_9_dc	Moniruzzaman	Yes
	Moniruzzaman_MM09_ERX556103_23_dc	ERX556103_23_dc	Moniruzzaman	Yes
	Moniruzzaman_LP01_ERX556127_13_dc	ERX556127_13_dc	Moniruzzaman	Yes
	Moniruzzaman_MM12_ERX556133_24_dc	ERX556133_24_dc	Moniruzzaman	Yes
	Moniruzzaman_MM09_ERX556134_17_dc	ERX556134_17_dc	Moniruzzaman	Yes
	Moniruzzaman_LP01_ERX943717_70_dc	ERX943717_70_dc	Moniruzzaman	Yes
	Phycodnaviridae_FN429076_Emiliania_huxleyi_virus_99B1	FN429076	Reference	Yes
	cPacV_1605	GCA_902498965	Reference	Yes
	Schulz_GVMAG_M_3300000115_12	GVMAG_M_3300000115_12	Schulz	Yes
	Schulz_GVMAG_M_3300000115_18	GVMAG_M_3300000115_18	Schulz	Yes
	Schulz_GVMAG_M_3300000115_19	GVMAG_M_3300000115_19	Schulz	Yes
	Schulz_GVMAG_M_3300000115_2	GVMAG_M_3300000115_2	Schulz	Yes
	Schulz_GVMAG_M_3300000115_3	GVMAG_M_3300000115_3	Schulz	Yes
	Schulz_GVMAG_M_3300000115_5	GVMAG_M_3300000115_5	Schulz	Yes
	Schulz_GVMAG_M_3300000115_9	GVMAG_M_3300000115_9	Schulz	Yes
	Schulz_GVMAG_M_3300000116_5	GVMAG_M_3300000116_5	Schulz	Yes
	Schulz_GVMAG_M_3300000117_10	GVMAG_M_3300000117_10	Schulz	Yes
	Schulz_GVMAG_M_3300000128_11	GVMAG_M_3300000128_11	Schulz	Yes
	Schulz_GVMAG_M_3300001348_11	GVMAG_M_3300001348_11	Schulz	Yes
	Schulz_GVMAG_M_3300001348_19	GVMAG_M_3300001348_19	Schulz	Yes
	Schulz_GVMAG_M_3300001348_24	GVMAG_M_3300001348_24	Schulz	Yes
	Schulz_GVMAG_M_3300001348_25	GVMAG_M_3300001348_25	Schulz	Yes
	Schulz_GVMAG_M_3300001348_34	GVMAG_M_3300001348_34	Schulz	Yes
	Schulz_GVMAG_M_3300001348_35	GVMAG_M_3300001348_35	Schulz	Yes
	Schulz_GVMAG_M_3300001348_41	GVMAG_M_3300001348_41	Schulz	Yes
	Schulz_GVMAG_M_3300001349_29	GVMAG_M_3300001349_29	Schulz	Yes
	Schulz_GVMAG_M_3300001352_25	GVMAG_M_3300001352_25	Schulz	Yes
	Schulz_GVMAG_M_3300001352_32	GVMAG_M_3300001352_32	Schulz	Yes
	Schulz_GVMAG_M_3300001352_44	GVMAG_M_3300001352_44	Schulz	Yes
	Schulz_GVMAG_M_3300001460_12	GVMAG_M_3300001460_12	Schulz	Yes
	Schulz_GVMAG_M_3300001589_11	GVMAG_M_3300001589_11	Schulz	Yes
	Schulz_GVMAG_M_3300001589_6	GVMAG_M_3300001589_6	Schulz	Yes
	Schulz_GVMAG_M_3300001718_3	GVMAG_M_3300001718_3	Schulz	Yes
	Schulz_GVMAG_M_3300002154_3	GVMAG_M_3300002154_3	Schulz	Yes
	Schulz_GVMAG_M_3300002186_2	GVMAG_M_3300002186_2	Schulz	Yes
	Schulz_GVMAG_M_3300002242_2	GVMAG_M_3300002242_2	Schulz	Yes
	Schulz_GVMAG_M_3300003410_18	GVMAG_M_3300003410_18	Schulz	Yes
	Schulz_GVMAG_M_3300004277_10	GVMAG_M_3300004277_10	Schulz	Yes
	Schulz_GVMAG_M_3300005523_3	GVMAG_M_3300005523_3	Schulz	Yes
	Schulz_GVMAG_M_3300006165_1	GVMAG_M_3300006165_1	Schulz	Yes
	Schulz_GVMAG_M_3300006190_14	GVMAG_M_3300006190_14	Schulz	Yes
	Schulz_GVMAG_M_3300006752_9	GVMAG_M_3300006752_9	Schulz	Yes
	Schulz_GVMAG_M_3300006805_8	GVMAG_M_3300006805_8	Schulz	Yes
	Schulz_GVMAG_M_3300006810_14	GVMAG_M_3300006810_14	Schulz	Yes
	Schulz_GVMAG_M_3300006810_8	GVMAG_M_3300006810_8	Schulz	Yes
	Schulz_GVMAG_M_3300007236_6	GVMAG_M_3300007236_6	Schulz	Yes
	Schulz_GVMAG_M_3300007345_7	GVMAG_M_3300007345_7	Schulz	Yes
	Schulz_GVMAG_M_3300007622_7	GVMAG_M_3300007622_7	Schulz	Yes
	Schulz_GVMAG_M_3300008012_2	GVMAG_M_3300008012_2	Schulz	Yes
	Schulz_GVMAG_M_3300009071_15	GVMAG_M_3300009071_15	Schulz	Yes
	Schulz_GVMAG_M_3300009076_8	GVMAG_M_3300009076_8	Schulz	Yes
	Schulz_GVMAG_M_3300009077_7	GVMAG_M_3300009077_7	Schulz	Yes
	Schulz_GVMAG_M_3300009149_34	GVMAG_M_3300009149_34	Schulz	Yes
	Schulz_GVMAG_M_3300009172_8	GVMAG_M_3300009172_8	Schulz	Yes
	Schulz_GVMAG_M_3300009193_33	GVMAG_M_3300009193_33	Schulz	Yes
	Schulz_GVMAG_M_3300009420_1	GVMAG_M_3300009420_1	Schulz	Yes
	Schulz_GVMAG_M_3300009422_16	GVMAG_M_3300009422_16	Schulz	Yes
	Schulz_GVMAG_M_3300009425_37	GVMAG_M_3300009425_37	Schulz	Yes
	Schulz_GVMAG_M_3300009426_8	GVMAG_M_3300009426_8	Schulz	Yes
	Schulz_GVMAG_M_3300009428_8	GVMAG_M_3300009428_8	Schulz	Yes
	Schulz_GVMAG_M_3300009432_20	GVMAG_M_3300009432_20	Schulz	Yes
	Schulz_GVMAG_M_3300009434_15	GVMAG_M_3300009434_15	Schulz	Yes
	Schulz_GVMAG_M_3300009434_22	GVMAG_M_3300009434_22	Schulz	Yes
	Schulz_GVMAG_M_3300009436_18	GVMAG_M_3300009436_18	Schulz	Yes
	Schulz_GVMAG_M_3300009436_41	GVMAG_M_3300009436_41	Schulz	Yes
	Schulz_GVMAG_M_3300009441_23	GVMAG_M_3300009441_23	Schulz	Yes
	Schulz_GVMAG_M_3300009443_14	GVMAG_M_3300009443_14	Schulz	Yes
	Schulz_GVMAG_M_3300009467_15	GVMAG_M_3300009467_15	Schulz	Yes
	Schulz_GVMAG_M_3300009488_1	GVMAG_M_3300009488_1	Schulz	Yes
	Schulz_GVMAG_M_3300009488_12	GVMAG_M_3300009488_12	Schulz	Yes
	Schulz_GVMAG_M_3300009495_27	GVMAG_M_3300009495_27	Schulz	Yes
	Schulz_GVMAG_M_3300009496_9	GVMAG_M_3300009496_9	Schulz	Yes
	Schulz_GVMAG_M_3300009497_12	GVMAG_M_3300009497_12	Schulz	Yes
	Schulz_GVMAG_M_3300009498_22	GVMAG_M_3300009498_22	Schulz	Yes
	Schulz_GVMAG_M_3300009507_18	GVMAG_M_3300009507_18	Schulz	Yes
	Schulz_GVMAG_M_3300009544_28	GVMAG_M_3300009544_28	Schulz	Yes
	Schulz_GVMAG_M_3300009550_18	GVMAG_M_3300009550_18	Schulz	Yes
	Schulz_GVMAG_M_3300009705_27	GVMAG_M_3300009705_27	Schulz	Yes
	Schulz_GVMAG_M_3300009706_42	GVMAG_M_3300009706_42	Schulz	Yes
	Schulz_GVMAG_M_3300009785_4	GVMAG_M_3300009785_4	Schulz	Yes
	Schulz_GVMAG_M_3300009786_46	GVMAG_M_3300009786_46	Schulz	Yes
	Schulz_GVMAG_M_3300010368_24	GVMAG_M_3300010368_24	Schulz	Yes
	Schulz_GVMAG_M_3300010368_29	GVMAG_M_3300010368_29	Schulz	Yes
	Schulz_GVMAG_M_3300010368_6	GVMAG_M_3300010368_6	Schulz	Yes
	Schulz_GVMAG_M_3300012920_24	GVMAG_M_3300012920_24	Schulz	Yes
	Schulz_GVMAG_M_3300012920_30	GVMAG_M_3300012920_30	Schulz	Yes
	Schulz_GVMAG_M_3300012936_15	GVMAG_M_3300012936_15	Schulz	Yes
	Schulz_GVMAG_M_3300012936_19	GVMAG_M_3300012936_19	Schulz	Yes
	Schulz_GVMAG_M_3300012936_23	GVMAG_M_3300012936_23	Schulz	Yes
	Schulz_GVMAG_M_3300012936_34	GVMAG_M_3300012936_34	Schulz	Yes
	Schulz_GVMAG_M_3300012936_37	GVMAG_M_3300012936_37	Schulz	Yes
	Schulz_GVMAG_M_3300012936_38	GVMAG_M_3300012936_38	Schulz	Yes
	Schulz_GVMAG_M_3300012936_4	GVMAG_M_3300012936_4	Schulz	Yes
	Schulz_GVMAG_M_3300012952_13	GVMAG_M_3300012952_13	Schulz	Yes
	Schulz_GVMAG_M_3300012952_3	GVMAG_M_3300012952_3	Schulz	Yes
	Schulz_GVMAG_M_3300012952_6	GVMAG_M_3300012952_6	Schulz	Yes
	Schulz_GVMAG_M_3300012953_22	GVMAG_M_3300012953_22	Schulz	Yes
	Schulz_GVMAG_M_3300012954_15	GVMAG_M_3300012954_15	Schulz	Yes
	Schulz_GVMAG_M_3300012954_17	GVMAG_M_3300012954_17	Schulz	Yes
	Schulz_GVMAG_M_3300017697_11	GVMAG_M_3300017697_11	Schulz	Yes
	Schulz_GVMAG_M_3300017724_7	GVMAG_M_3300017724_7	Schulz	Yes
	Schulz_GVMAG_M_3300017735_4	GVMAG_M_3300017735_4	Schulz	Yes
	Schulz_GVMAG_M_3300017741_4	GVMAG_M_3300017741_4	Schulz	Yes
	Schulz_GVMAG_M_3300017744_9	GVMAG_M_3300017744_9	Schulz	Yes
	Schulz_GVMAG_M_3300017763_4	GVMAG_M_3300017763_4	Schulz	Yes
	Schulz_GVMAG_M_3300017765_1	GVMAG_M_3300017765_1	Schulz	Yes
	Schulz_GVMAG_M_3300017771_11	GVMAG_M_3300017771_11	Schulz	Yes
	Schulz_GVMAG_M_3300017772_13	GVMAG_M_3300017772_13	Schulz	Yes
	Schulz_GVMAG_M_3300017773_3	GVMAG_M_3300017773_3	Schulz	Yes
	Schulz_GVMAG_M_3300017783_11	GVMAG_M_3300017783_11	Schulz	Yes
	Schulz_GVMAG_M_3300017783_9	GVMAG_M_3300017783_9	Schulz	Yes
	Schulz_GVMAG_M_3300017786_5	GVMAG_M_3300017786_5	Schulz	Yes
	Schulz_GVMAG_M_3300017824_14	GVMAG_M_3300017824_14	Schulz	Yes
	Schulz_GVMAG_M_3300017950_2	GVMAG_M_3300017950_2	Schulz	Yes
	Schulz_GVMAG_M_3300017956_10	GVMAG_M_3300017956_10	Schulz	Yes
	Schulz_GVMAG_M_3300017956_2	GVMAG_M_3300017956_2	Schulz	Yes
	Schulz_GVMAG_M_3300017956_25	GVMAG_M_3300017956_25	Schulz	Yes
	Schulz_GVMAG_M_3300017956_3	GVMAG_M_3300017956_3	Schulz	Yes
	Schulz_GVMAG_M_3300017969_5	GVMAG_M_3300017969_5	Schulz	Yes
	Schulz_GVMAG_M_3300017986_28	GVMAG_M_3300017986_28	Schulz	Yes
	Schulz_GVMAG_M_3300017986_31	GVMAG_M_3300017986_31	Schulz	Yes
	Schulz_GVMAG_M_3300018415_41	GVMAG_M_3300018415_41	Schulz	Yes
	Schulz_GVMAG_M_3300018416_45	GVMAG_M_3300018416_45	Schulz	Yes
	Schulz_GVMAG_M_3300018417_32	GVMAG_M_3300018417_32	Schulz	Yes
	Schulz_GVMAG_M_3300018428_35	GVMAG_M_3300018428_35	Schulz	Yes
	Schulz_GVMAG_M_3300019459_16	GVMAG_M_3300019459_16	Schulz	Yes
	Schulz_GVMAG_M_3300019459_27	GVMAG_M_3300019459_27	Schulz	Yes
	Schulz_GVMAG_M_3300020051_27	GVMAG_M_3300020051_27	Schulz	Yes
	Schulz_GVMAG_M_3300020165_1	GVMAG_M_3300020165_1	Schulz	Yes
	Schulz_GVMAG_M_3300020165_16	GVMAG_M_3300020165_16	Schulz	Yes
	Schulz_GVMAG_M_3300020165_3	GVMAG_M_3300020165_3	Schulz	Yes
	Schulz_GVMAG_M_3300020165_35	GVMAG_M_3300020165_35	Schulz	Yes
	Schulz_GVMAG_M_3300020165_47	GVMAG_M_3300020165_47	Schulz	Yes
	Schulz_GVMAG_M_3300020165_62	GVMAG_M_3300020165_62	Schulz	Yes
	Schulz_GVMAG_M_3300020166_18	GVMAG_M_3300020166_18	Schulz	Yes
	Schulz_GVMAG_M_3300020166_5	GVMAG_M_3300020166_5	Schulz	Yes
	Schulz_GVMAG_M_3300020169_51	GVMAG_M_3300020169_51	Schulz	Yes
	Schulz_GVMAG_M_3300020178_21	GVMAG_M_3300020178_21	Schulz	Yes
	Schulz_GVMAG_M_3300020182_10	GVMAG_M_3300020182_10	Schulz	Yes
	Schulz_GVMAG_M_3300020182_22	GVMAG_M_3300020182_22	Schulz	Yes
	Schulz_GVMAG_M_3300020182_48	GVMAG_M_3300020182_48	Schulz	Yes
	Schulz_GVMAG_M_3300020182_84	GVMAG_M_3300020182_84	Schulz	Yes
	Schulz_GVMAG_M_3300020185_10	GVMAG_M_3300020185_10	Schulz	Yes
	Schulz_GVMAG_M_3300020185_109	GVMAG_M_3300020185_109	Schulz	Yes
	Schulz_GVMAG_M_3300020185_18	GVMAG_M_3300020185_18	Schulz	Yes
	Schulz_GVMAG_M_3300020185_23	GVMAG_M_3300020185_23	Schulz	Yes
	Schulz_GVMAG_M_3300020185_3	GVMAG_M_3300020185_3	Schulz	Yes
	Schulz_GVMAG_M_3300020185_35	GVMAG_M_3300020185_35	Schulz	Yes
	Schulz_GVMAG_M_3300020185_39	GVMAG_M_3300020185_39	Schulz	Yes
	Schulz_GVMAG_M_3300020185_4	GVMAG_M_3300020185_4	Schulz	Yes
	Schulz_GVMAG_M_3300020185_49	GVMAG_M_3300020185_49	Schulz	Yes
	Schulz_GVMAG_M_3300020185_59	GVMAG_M_3300020185_59	Schulz	Yes
	Schulz_GVMAG_M_3300020185_65	GVMAG_M_3300020185_65	Schulz	Yes
	Schulz_GVMAG_M_3300020185_69	GVMAG_M_3300020185_69	Schulz	Yes
	Schulz_GVMAG_M_3300020185_70	GVMAG_M_3300020185_70	Schulz	Yes
	Schulz_GVMAG_M_3300020185_80	GVMAG_M_3300020185_80	Schulz	Yes
	Schulz_GVMAG_M_3300020187_12	GVMAG_M_3300020187_12	Schulz	Yes
	Schulz_GVMAG_M_3300020187_27	GVMAG_M_3300020187_27	Schulz	Yes
	Schulz_GVMAG_M_3300020187_37	GVMAG_M_3300020187_37	Schulz	Yes
	Schulz_GVMAG_M_3300020187_58	GVMAG_M_3300020187_58	Schulz	Yes
	Schulz_GVMAG_M_3300020187_69	GVMAG_M_3300020187_69	Schulz	Yes
	Schulz_GVMAG_M_3300020187_86	GVMAG_M_3300020187_86	Schulz	Yes
	Schulz_GVMAG_M_3300020187_94	GVMAG_M_3300020187_94	Schulz	Yes
	Schulz_GVMAG_M_3300020194_16	GVMAG_M_3300020194_16	Schulz	Yes
	Schulz_GVMAG_M_3300020194_30	GVMAG_M_3300020194_30	Schulz	Yes
	Schulz_GVMAG_M_3300020595_13	GVMAG_M_3300020595_13	Schulz	Yes
	Schulz_GVMAG_M_3300020595_14	GVMAG_M_3300020595_14	Schulz	Yes
	Schulz_GVMAG_M_3300020595_15	GVMAG_M_3300020595_15	Schulz	Yes
	Schulz_GVMAG_M_3300020595_32	GVMAG_M_3300020595_32	Schulz	Yes
	Schulz_GVMAG_M_3300020595_37	GVMAG_M_3300020595_37	Schulz	Yes
	Schulz_GVMAG_M_3300020595_7	GVMAG_M_3300020595_7	Schulz	Yes
	Schulz_GVMAG_M_3300020810_20	GVMAG_M_3300020810_20	Schulz	Yes
	Schulz_GVMAG_M_3300020810_3	GVMAG_M_3300020810_3	Schulz	Yes
	Schulz_GVMAG_M_3300021185_19	GVMAG_M_3300021185_19	Schulz	Yes
	Schulz_GVMAG_M_3300021185_22	GVMAG_M_3300021185_22	Schulz	Yes
	Schulz_GVMAG_M_3300021185_39	GVMAG_M_3300021185_39	Schulz	Yes
	Schulz_GVMAG_M_3300021185_41	GVMAG_M_3300021185_41	Schulz	Yes
	Schulz_GVMAG_M_3300021185_43	GVMAG_M_3300021185_43	Schulz	Yes
	Schulz_GVMAG_M_3300021185_45	GVMAG_M_3300021185_45	Schulz	Yes
	Schulz_GVMAG_M_3300021365_10	GVMAG_M_3300021365_10	Schulz	Yes
	Schulz_GVMAG_M_3300021365_13	GVMAG_M_3300021365_13	Schulz	Yes
	Schulz_GVMAG_M_3300021371_30	GVMAG_M_3300021371_30	Schulz	Yes
	Schulz_GVMAG_M_3300021373_23	GVMAG_M_3300021373_23	Schulz	Yes
	Schulz_GVMAG_M_3300021375_16	GVMAG_M_3300021375_16	Schulz	Yes
	Schulz_GVMAG_M_3300021375_17	GVMAG_M_3300021375_17	Schulz	Yes
	Schulz_GVMAG_M_3300021378_36	GVMAG_M_3300021378_36	Schulz	Yes
	Schulz_GVMAG_M_3300021378_40	GVMAG_M_3300021378_40	Schulz	Yes
	Schulz_GVMAG_M_3300021379_1	GVMAG_M_3300021379_1	Schulz	Yes
	Schulz_GVMAG_M_3300021389_22	GVMAG_M_3300021389_22	Schulz	Yes
	Schulz_GVMAG_M_3300021389_31	GVMAG_M_3300021389_31	Schulz	Yes
	Schulz_GVMAG_M_3300021389_45	GVMAG_M_3300021389_45	Schulz	Yes
	Schulz_GVMAG_M_3300021389_49	GVMAG_M_3300021389_49	Schulz	Yes
	Schulz_GVMAG_M_3300021389_5	GVMAG_M_3300021389_5	Schulz	Yes
	Schulz_GVMAG_M_3300021425_14	GVMAG_M_3300021425_14	Schulz	Yes
	Schulz_GVMAG_M_3300021957_23	GVMAG_M_3300021957_23	Schulz	Yes
	Schulz_GVMAG_M_3300021958_1	GVMAG_M_3300021958_1	Schulz	Yes
	Schulz_GVMAG_M_3300021958_28	GVMAG_M_3300021958_28	Schulz	Yes
	Schulz_GVMAG_M_3300021958_3	GVMAG_M_3300021958_3	Schulz	Yes
	Schulz_GVMAG_M_3300021958_32	GVMAG_M_3300021958_32	Schulz	Yes
	Schulz_GVMAG_M_3300021960_18	GVMAG_M_3300021960_18	Schulz	Yes
	Schulz_GVMAG_M_3300021960_2	GVMAG_M_3300021960_2	Schulz	Yes
	Schulz_GVMAG_M_3300021960_31	GVMAG_M_3300021960_31	Schulz	Yes
	Schulz_GVMAG_M_3300021960_34	GVMAG_M_3300021960_34	Schulz	Yes
	Schulz_GVMAG_M_3300021961_61	GVMAG_M_3300021961_61	Schulz	Yes
	Schulz_GVMAG_M_3300021964_16	GVMAG_M_3300021964_16	Schulz	Yes
	Schulz_GVMAG_M_3300021964_29	GVMAG_M_3300021964_29	Schulz	Yes
	Schulz_GVMAG_M_3300021964_31	GVMAG_M_3300021964_31	Schulz	Yes
	Schulz_GVMAG_M_3300021964_56	GVMAG_M_3300021964_56	Schulz	Yes
	Schulz_GVMAG_M_3300021964_8	GVMAG_M_3300021964_8	Schulz	Yes
	Schulz_GVMAG_M_3300022905_10	GVMAG_M_3300022905_10	Schulz	Yes
	Schulz_GVMAG_M_3300022920_3	GVMAG_M_3300022920_3	Schulz	Yes
	Schulz_GVMAG_M_3300022920_41	GVMAG_M_3300022920_41	Schulz	Yes
	Schulz_GVMAG_M_3300022925_12	GVMAG_M_3300022925_12	Schulz	Yes
	Schulz_GVMAG_M_3300022933_32	GVMAG_M_3300022933_32	Schulz	Yes
	Schulz_GVMAG_M_3300023109_20	GVMAG_M_3300023109_20	Schulz	Yes
	Schulz_GVMAG_M_3300023109_32	GVMAG_M_3300023109_32	Schulz	Yes
	Schulz_GVMAG_M_3300023109_37	GVMAG_M_3300023109_37	Schulz	Yes
	Schulz_GVMAG_M_3300023109_43	GVMAG_M_3300023109_43	Schulz	Yes
	Schulz_GVMAG_M_3300023109_49	GVMAG_M_3300023109_49	Schulz	Yes
	Schulz_GVMAG_M_3300023110_24	GVMAG_M_3300023110_24	Schulz	Yes
	Schulz_GVMAG_M_3300023170_28	GVMAG_M_3300023170_28	Schulz	Yes
	Schulz_GVMAG_M_3300023173_22	GVMAG_M_3300023173_22	Schulz	Yes
	Schulz_GVMAG_M_3300023210_14	GVMAG_M_3300023210_14	Schulz	Yes
	Schulz_GVMAG_M_3300023210_27	GVMAG_M_3300023210_27	Schulz	Yes
	Schulz_GVMAG_M_3300023210_35	GVMAG_M_3300023210_35	Schulz	Yes
	Schulz_GVMAG_M_3300023210_4	GVMAG_M_3300023210_4	Schulz	Yes
	Schulz_GVMAG_M_3300024059_2	GVMAG_M_3300024059_2	Schulz	Yes
	Schulz_GVMAG_M_3300024180_11	GVMAG_M_3300024180_11	Schulz	Yes
	Schulz_GVMAG_M_3300024185_4	GVMAG_M_3300024185_4	Schulz	Yes
	Schulz_GVMAG_M_3300024185_6	GVMAG_M_3300024185_6	Schulz	Yes
	Schulz_GVMAG_M_3300024230_8	GVMAG_M_3300024230_8	Schulz	Yes
	Schulz_GVMAG_M_3300024252_27	GVMAG_M_3300024252_27	Schulz	Yes
	Schulz_GVMAG_M_3300024252_29	GVMAG_M_3300024252_29	Schulz	Yes
	Schulz_GVMAG_M_3300024252_35	GVMAG_M_3300024252_35	Schulz	Yes
	Schulz_GVMAG_M_3300024255_31	GVMAG_M_3300024255_31	Schulz	Yes
	Schulz_GVMAG_M_3300024261_25	GVMAG_M_3300024261_25	Schulz	Yes
	Schulz_GVMAG_M_3300024261_42	GVMAG_M_3300024261_42	Schulz	Yes
	Schulz_GVMAG_M_3300024261_56	GVMAG_M_3300024261_56	Schulz	Yes
	Schulz_GVMAG_M_3300024261_60	GVMAG_M_3300024261_60	Schulz	Yes
	Schulz_GVMAG_M_3300024261_71	GVMAG_M_3300024261_71	Schulz	Yes
	Schulz_GVMAG_M_3300024261_78	GVMAG_M_3300024261_78	Schulz	Yes
	Schulz_GVMAG_M_3300024294_14	GVMAG_M_3300024294_14	Schulz	Yes
	Schulz_GVMAG_M_3300024294_5	GVMAG_M_3300024294_5	Schulz	Yes
	Schulz_GVMAG_M_3300024302_11	GVMAG_M_3300024302_11	Schulz	Yes
	Schulz_GVMAG_M_3300024314_16	GVMAG_M_3300024314_16	Schulz	Yes
	Schulz_GVMAG_M_3300024319_1	GVMAG_M_3300024319_1	Schulz	Yes
	Schulz_GVMAG_M_3300024329_1	GVMAG_M_3300024329_1	Schulz	Yes
	Schulz_GVMAG_M_3300024329_18	GVMAG_M_3300024329_18	Schulz	Yes
	Schulz_GVMAG_M_3300024519_1	GVMAG_M_3300024519_1	Schulz	Yes
	Schulz_GVMAG_M_3300025138_2	GVMAG_M_3300025138_2	Schulz	Yes
	Schulz_GVMAG_M_3300025168_6	GVMAG_M_3300025168_6	Schulz	Yes
	Schulz_GVMAG_M_3300025622_10	GVMAG_M_3300025622_10	Schulz	Yes
	Schulz_GVMAG_M_3300025643_32	GVMAG_M_3300025643_32	Schulz	Yes
	Schulz_GVMAG_M_3300025644_21	GVMAG_M_3300025644_21	Schulz	Yes
	Schulz_GVMAG_M_3300025652_16	GVMAG_M_3300025652_16	Schulz	Yes
	Schulz_GVMAG_M_3300025654_17	GVMAG_M_3300025654_17	Schulz	Yes
	Schulz_GVMAG_M_3300025676_16	GVMAG_M_3300025676_16	Schulz	Yes
	Schulz_GVMAG_M_3300025695_2	GVMAG_M_3300025695_2	Schulz	Yes
	Schulz_GVMAG_M_3300025699_48	GVMAG_M_3300025699_48	Schulz	Yes
	Schulz_GVMAG_M_3300025707_20	GVMAG_M_3300025707_20	Schulz	Yes
	Schulz_GVMAG_M_3300025727_44	GVMAG_M_3300025727_44	Schulz	Yes
	Schulz_GVMAG_M_3300025767_13	GVMAG_M_3300025767_13	Schulz	Yes
	Schulz_GVMAG_M_3300025767_21	GVMAG_M_3300025767_21	Schulz	Yes
	Schulz_GVMAG_M_3300025767_29	GVMAG_M_3300025767_29	Schulz	Yes
	Schulz_GVMAG_M_3300025822_14	GVMAG_M_3300025822_14	Schulz	Yes
	Schulz_GVMAG_M_3300025849_19	GVMAG_M_3300025849_19	Schulz	Yes
	Schulz_GVMAG_M_3300025853_1	GVMAG_M_3300025853_1	Schulz	Yes
	Schulz_GVMAG_M_3300025860_17	GVMAG_M_3300025860_17	Schulz	Yes
	Schulz_GVMAG_M_3300025860_25	GVMAG_M_3300025860_25	Schulz	Yes
	Schulz_GVMAG_M_3300025874_52	GVMAG_M_3300025874_52	Schulz	Yes
	Schulz_GVMAG_M_3300025874_67	GVMAG_M_3300025874_67	Schulz	Yes
	Schulz_GVMAG_M_3300025880_17	GVMAG_M_3300025880_17	Schulz	Yes
	Schulz_GVMAG_M_3300025880_30	GVMAG_M_3300025880_30	Schulz	Yes
	Schulz_GVMAG_M_3300025880_76	GVMAG_M_3300025880_76	Schulz	Yes
	Schulz_GVMAG_M_3300025894_42	GVMAG_M_3300025894_42	Schulz	Yes
	Schulz_GVMAG_M_3300025897_2	GVMAG_M_3300025897_2	Schulz	Yes
	Schulz_GVMAG_M_3300025897_42	GVMAG_M_3300025897_42	Schulz	Yes
	Schulz_GVMAG_M_3300026093_6	GVMAG_M_3300026093_6	Schulz	Yes
	Schulz_GVMAG_M_3300027206_1	GVMAG_M_3300027206_1	Schulz	Yes
	Schulz_GVMAG_M_3300027687_8	GVMAG_M_3300027687_8	Schulz	Yes
	Schulz_GVMAG_M_3300027752_12	GVMAG_M_3300027752_12	Schulz	Yes
	Schulz_GVMAG_M_3300027771_10	GVMAG_M_3300027771_10	Schulz	Yes
	Schulz_GVMAG_M_3300027779_26	GVMAG_M_3300027779_26	Schulz	Yes
	Schulz_GVMAG_M_3300027779_53	GVMAG_M_3300027779_53	Schulz	Yes
	Schulz_GVMAG_M_3300027779_64	GVMAG_M_3300027779_64	Schulz	Yes
	Schulz_GVMAG_M_3300027810_10	GVMAG_M_3300027810_10	Schulz	Yes
	Schulz_GVMAG_M_3300027810_12	GVMAG_M_3300027810_12	Schulz	Yes
	Schulz_GVMAG_M_3300027810_23	GVMAG_M_3300027810_23	Schulz	Yes
	Schulz_GVMAG_M_3300027810_8	GVMAG_M_3300027810_8	Schulz	Yes
	Schulz_GVMAG_M_3300027833_19	GVMAG_M_3300027833_19	Schulz	Yes
	Schulz_GVMAG_M_3300027833_22	GVMAG_M_3300027833_22	Schulz	Yes
	Schulz_GVMAG_M_3300027833_42	GVMAG_M_3300027833_42	Schulz	Yes
	Schulz_GVMAG_S_1016704_108	GVMAG_S_1016704_108	Schulz	Yes
	Schulz_GVMAG_S_1016704_121	GVMAG_S_1016704_121	Schulz	Yes
	Schulz_GVMAG_S_1016713_123	GVMAG_S_1016713_123	Schulz	Yes
	Schulz_GVMAG_S_1016713_134	GVMAG_S_1016713_134	Schulz	Yes
	Schulz_GVMAG_S_1016713_148	GVMAG_S_1016713_148	Schulz	Yes
	Schulz_GVMAG_S_1016713_150	GVMAG_S_1016713_150	Schulz	Yes
	Schulz_GVMAG_S_1016713_165	GVMAG_S_1016713_165	Schulz	Yes
	Schulz_GVMAG_S_1016722_115	GVMAG_S_1016722_115	Schulz	Yes
	Schulz_GVMAG_S_1016722_118	GVMAG_S_1016722_118	Schulz	Yes
	Schulz_GVMAG_S_1016728_106	GVMAG_S_1016728_106	Schulz	Yes
	Schulz_GVMAG_S_1016728_84	GVMAG_S_1016728_84	Schulz	Yes
	Schulz_GVMAG_S_1017745_107	GVMAG_S_1017745_107	Schulz	Yes
	Schulz_GVMAG_S_1017745_132	GVMAG_S_1017745_132	Schulz	Yes
	Schulz_GVMAG_S_1030632_100	GVMAG_S_1030632_100	Schulz	Yes
	Schulz_GVMAG_S_1030632_69	GVMAG_S_1030632_69	Schulz	Yes
	Schulz_GVMAG_S_1037362_75	GVMAG_S_1037362_75	Schulz	Yes
	Schulz_GVMAG_S_1037362_78	GVMAG_S_1037362_78	Schulz	Yes
	Schulz_GVMAG_S_1037377_112	GVMAG_S_1037377_112	Schulz	Yes
	Schulz_GVMAG_S_1037383_93	GVMAG_S_1037383_93	Schulz	Yes
	Schulz_GVMAG_S_1038524_41	GVMAG_S_1038524_41	Schulz	Yes
	Schulz_GVMAG_S_1039698_54	GVMAG_S_1039698_54	Schulz	Yes
	Schulz_GVMAG_S_1039734_46	GVMAG_S_1039734_46	Schulz	Yes
	Schulz_GVMAG_S_1040241_131	GVMAG_S_1040241_131	Schulz	Yes
	Schulz_GVMAG_S_1040241_146	GVMAG_S_1040241_146	Schulz	Yes
	Schulz_GVMAG_S_1040241_154	GVMAG_S_1040241_154	Schulz	Yes
	Schulz_GVMAG_S_1055481_12	GVMAG_S_1055481_12	Schulz	Yes
	Schulz_GVMAG_S_1059911_62	GVMAG_S_1059911_62	Schulz	Yes
	Schulz_GVMAG_S_1059923_44	GVMAG_S_1059923_44	Schulz	Yes
	Schulz_GVMAG_S_1059924_57	GVMAG_S_1059924_57	Schulz	Yes
	Schulz_GVMAG_S_1074258_71	GVMAG_S_1074258_71	Schulz	Yes
	Schulz_GVMAG_S_1074258_81	GVMAG_S_1074258_81	Schulz	Yes
	Schulz_GVMAG_S_1074260_36	GVMAG_S_1074260_36	Schulz	Yes
	Schulz_GVMAG_S_1074260_43	GVMAG_S_1074260_43	Schulz	Yes
	Schulz_GVMAG_S_1074260_58	GVMAG_S_1074260_58	Schulz	Yes
	Schulz_GVMAG_S_1074262_49	GVMAG_S_1074262_49	Schulz	Yes
	Schulz_GVMAG_S_1074262_51	GVMAG_S_1074262_51	Schulz	Yes
	Schulz_GVMAG_S_1074264_73	GVMAG_S_1074264_73	Schulz	Yes
	Schulz_GVMAG_S_1074330_19	GVMAG_S_1074330_19	Schulz	Yes
	Schulz_GVMAG_S_1074330_49	GVMAG_S_1074330_49	Schulz	Yes
	Schulz_GVMAG_S_1074346_73	GVMAG_S_1074346_73	Schulz	Yes
	Schulz_GVMAG_S_1085336_36	GVMAG_S_1085336_36	Schulz	Yes
	Schulz_GVMAG_S_1092152_17	GVMAG_S_1092152_17	Schulz	Yes
	Schulz_GVMAG_S_1093511_40	GVMAG_S_1093511_40	Schulz	Yes
	Schulz_GVMAG_S_1093511_60	GVMAG_S_1093511_60	Schulz	Yes
	Schulz_GVMAG_S_1096102_67	GVMAG_S_1096102_67	Schulz	Yes
	Schulz_GVMAG_S_1102104_103	GVMAG_S_1102104_103	Schulz	Yes
	Schulz_GVMAG_S_1102104_120	GVMAG_S_1102104_120	Schulz	Yes
	Schulz_GVMAG_S_1102105_80	GVMAG_S_1102105_80	Schulz	Yes
	Schulz_GVMAG_S_1102105_81	GVMAG_S_1102105_81	Schulz	Yes
	Schulz_GVMAG_S_1102107_72	GVMAG_S_1102107_72	Schulz	Yes
	Schulz_GVMAG_S_1102109_162	GVMAG_S_1102109_162	Schulz	Yes
	Schulz_GVMAG_S_1102110_105	GVMAG_S_1102110_105	Schulz	Yes
	Schulz_GVMAG_S_1102110_122	GVMAG_S_1102110_122	Schulz	Yes
	Schulz_GVMAG_S_1102113_118	GVMAG_S_1102113_118	Schulz	Yes
	Schulz_GVMAG_S_1102113_126	GVMAG_S_1102113_126	Schulz	Yes
	Schulz_GVMAG_S_1102114_101	GVMAG_S_1102114_101	Schulz	Yes
	Schulz_GVMAG_S_1102114_122	GVMAG_S_1102114_122	Schulz	Yes
	Schulz_GVMAG_S_1102114_126	GVMAG_S_1102114_126	Schulz	Yes
	Schulz_GVMAG_S_1102114_93	GVMAG_S_1102114_93	Schulz	Yes
	Schulz_GVMAG_S_1102237_47	GVMAG_S_1102237_47	Schulz	Yes
	Schulz_GVMAG_S_1102237_83	GVMAG_S_1102237_83	Schulz	Yes
	Schulz_GVMAG_S_1102238_66	GVMAG_S_1102238_66	Schulz	Yes
	Schulz_GVMAG_S_1102244_53	GVMAG_S_1102244_53	Schulz	Yes
	Schulz_GVMAG_S_1102244_55	GVMAG_S_1102244_55	Schulz	Yes
	Schulz_GVMAG_S_1102994_63	GVMAG_S_1102994_63	Schulz	Yes
	Schulz_GVMAG_S_1103007_57	GVMAG_S_1103007_57	Schulz	Yes
	Schulz_GVMAG_S_1103008_47	GVMAG_S_1103008_47	Schulz	Yes
	Schulz_GVMAG_S_1103012_103	GVMAG_S_1103012_103	Schulz	Yes
	Schulz_GVMAG_S_1103017_68	GVMAG_S_1103017_68	Schulz	Yes
	Schulz_GVMAG_S_1103018_80	GVMAG_S_1103018_80	Schulz	Yes
	Schulz_GVMAG_S_1103018_91	GVMAG_S_1103018_91	Schulz	Yes
	Schulz_GVMAG_S_3300000115_46	GVMAG_S_3300000115_46	Schulz	Yes
	Schulz_GVMAG_S_3300000115_70	GVMAG_S_3300000115_70	Schulz	Yes
	Schulz_GVMAG_S_3300000929_19	GVMAG_S_3300000929_19	Schulz	Yes
	Schulz_GVMAG_S_3300001941_2	GVMAG_S_3300001941_2	Schulz	Yes
	Schulz_GVMAG_S_3300002154_22	GVMAG_S_3300002154_22	Schulz	Yes
	Schulz_GVMAG_S_3300002186_34	GVMAG_S_3300002186_34	Schulz	Yes
	Schulz_GVMAG_S_3300004097_149	GVMAG_S_3300004097_149	Schulz	Yes
	Schulz_GVMAG_S_3300004097_159	GVMAG_S_3300004097_159	Schulz	Yes
	Schulz_GVMAG_S_3300006565_14	GVMAG_S_3300006565_14	Schulz	Yes
	Schulz_GVMAG_S_3300007345_62	GVMAG_S_3300007345_62	Schulz	Yes
	Schulz_GVMAG_S_3300009790_139	GVMAG_S_3300009790_139	Schulz	Yes
	Schulz_GVMAG_S_3300010299_37	GVMAG_S_3300010299_37	Schulz	Yes
	Schulz_GVMAG_S_3300010368_40	GVMAG_S_3300010368_40	Schulz	Yes
	Schulz_GVMAG_S_3300010368_67	GVMAG_S_3300010368_67	Schulz	Yes
	Schulz_GVMAG_S_3300010368_72	GVMAG_S_3300010368_72	Schulz	Yes
	Schulz_GVMAG_S_3300010368_80	GVMAG_S_3300010368_80	Schulz	Yes
	Schulz_GVMAG_S_3300012919_55	GVMAG_S_3300012919_55	Schulz	Yes
	Schulz_GVMAG_S_3300012919_56	GVMAG_S_3300012919_56	Schulz	Yes
	Schulz_GVMAG_S_3300012919_62	GVMAG_S_3300012919_62	Schulz	Yes
	Schulz_GVMAG_S_3300012919_65	GVMAG_S_3300012919_65	Schulz	Yes
	Schulz_GVMAG_S_3300012919_72	GVMAG_S_3300012919_72	Schulz	Yes
	Schulz_GVMAG_S_3300012952_63	GVMAG_S_3300012952_63	Schulz	Yes
	Schulz_GVMAG_S_3300012953_123	GVMAG_S_3300012953_123	Schulz	Yes
	Schulz_GVMAG_S_3300012954_83	GVMAG_S_3300012954_83	Schulz	Yes
	Schulz_GVMAG_S_3300013195_8	GVMAG_S_3300013195_8	Schulz	Yes
	Schulz_GVMAG_S_403982_34	GVMAG_S_403982_34	Schulz	Yes
	Schulz_GVMAG_S_403982_53	GVMAG_S_403982_53	Schulz	Yes
	Schulz_GVMAG_S_403983_43	GVMAG_S_403983_43	Schulz	Yes
	Schulz_GVMAG_S_405408_21	GVMAG_S_405408_21	Schulz	Yes
	Schulz_GVMAG_S_405408_30	GVMAG_S_405408_30	Schulz	Yes
	Schulz_GVMAG_S_405429_37	GVMAG_S_405429_37	Schulz	Yes
	Schulz_GVMAG_S_ERX555907_102	GVMAG_S_ERX555907_102	Schulz	Yes
	Schulz_GVMAG_S_ERX555907_72	GVMAG_S_ERX555907_72	Schulz	Yes
	Schulz_GVMAG_S_ERX555907_83	GVMAG_S_ERX555907_83	Schulz	Yes
	Schulz_GVMAG_S_ERX555907_90	GVMAG_S_ERX555907_90	Schulz	Yes
	Schulz_GVMAG_S_ERX555907_94	GVMAG_S_ERX555907_94	Schulz	Yes
	Schulz_GVMAG_S_ERX555913_37	GVMAG_S_ERX555913_37	Schulz	Yes
	Schulz_GVMAG_S_ERX555915_91	GVMAG_S_ERX555915_91	Schulz	Yes
	Schulz_GVMAG_S_ERX555917_56	GVMAG_S_ERX555917_56	Schulz	Yes
	Schulz_GVMAG_S_ERX555917_73	GVMAG_S_ERX555917_73	Schulz	Yes
	Schulz_GVMAG_S_ERX555926_38	GVMAG_S_ERX555926_38	Schulz	Yes
	Schulz_GVMAG_S_ERX555935_167	GVMAG_S_ERX555935_167	Schulz	Yes
	Schulz_GVMAG_S_ERX555943_23	GVMAG_S_ERX555943_23	Schulz	Yes
	Schulz_GVMAG_S_ERX555943_30	GVMAG_S_ERX555943_30	Schulz	Yes
	Schulz_GVMAG_S_ERX555945_21	GVMAG_S_ERX555945_21	Schulz	Yes
	Schulz_GVMAG_S_ERX555947_63	GVMAG_S_ERX555947_63	Schulz	Yes
	Schulz_GVMAG_S_ERX555947_70	GVMAG_S_ERX555947_70	Schulz	Yes
	Schulz_GVMAG_S_ERX555951_64	GVMAG_S_ERX555951_64	Schulz	Yes
	Schulz_GVMAG_S_ERX555954_49	GVMAG_S_ERX555954_49	Schulz	Yes
	Schulz_GVMAG_S_ERX555957_26	GVMAG_S_ERX555957_26	Schulz	Yes
	Schulz_GVMAG_S_ERX555959_42	GVMAG_S_ERX555959_42	Schulz	Yes
	Schulz_GVMAG_S_ERX555961_93	GVMAG_S_ERX555961_93	Schulz	Yes
	Schulz_GVMAG_S_ERX555964_61	GVMAG_S_ERX555964_61	Schulz	Yes
	Schulz_GVMAG_S_ERX555965_48	GVMAG_S_ERX555965_48	Schulz	Yes
	Schulz_GVMAG_S_ERX555967_113	GVMAG_S_ERX555967_113	Schulz	Yes
	Schulz_GVMAG_S_ERX555967_120	GVMAG_S_ERX555967_120	Schulz	Yes
	Schulz_GVMAG_S_ERX555967_130	GVMAG_S_ERX555967_130	Schulz	Yes
	Schulz_GVMAG_S_ERX555967_131	GVMAG_S_ERX555967_131	Schulz	Yes
	Schulz_GVMAG_S_ERX555967_140	GVMAG_S_ERX555967_140	Schulz	Yes
	Schulz_GVMAG_S_ERX555967_67	GVMAG_S_ERX555967_67	Schulz	Yes
	Schulz_GVMAG_S_ERX555967_69	GVMAG_S_ERX555967_69	Schulz	Yes
	Schulz_GVMAG_S_ERX555967_93	GVMAG_S_ERX555967_93	Schulz	Yes
	Schulz_GVMAG_S_ERX555976_100	GVMAG_S_ERX555976_100	Schulz	Yes
	Schulz_GVMAG_S_ERX555999_24	GVMAG_S_ERX555999_24	Schulz	Yes
	Schulz_GVMAG_S_ERX556000_70	GVMAG_S_ERX556000_70	Schulz	Yes
	Schulz_GVMAG_S_ERX556003_78	GVMAG_S_ERX556003_78	Schulz	Yes
	Schulz_GVMAG_S_ERX556017_93	GVMAG_S_ERX556017_93	Schulz	Yes
	Schulz_GVMAG_S_ERX556019_101	GVMAG_S_ERX556019_101	Schulz	Yes
	Schulz_GVMAG_S_ERX556019_29	GVMAG_S_ERX556019_29	Schulz	Yes
	Schulz_GVMAG_S_ERX556019_34	GVMAG_S_ERX556019_34	Schulz	Yes
	Schulz_GVMAG_S_ERX556019_57	GVMAG_S_ERX556019_57	Schulz	Yes
	Schulz_GVMAG_S_ERX556022_25	GVMAG_S_ERX556022_25	Schulz	Yes
	Schulz_GVMAG_S_ERX556028_72	GVMAG_S_ERX556028_72	Schulz	Yes
	Schulz_GVMAG_S_ERX556028_76	GVMAG_S_ERX556028_76	Schulz	Yes
	Schulz_GVMAG_S_ERX556032_80	GVMAG_S_ERX556032_80	Schulz	Yes
	Schulz_GVMAG_S_ERX556032_86	GVMAG_S_ERX556032_86	Schulz	Yes
	Schulz_GVMAG_S_ERX556037_58	GVMAG_S_ERX556037_58	Schulz	Yes
	Schulz_GVMAG_S_ERX556045_64	GVMAG_S_ERX556045_64	Schulz	Yes
	Schulz_GVMAG_S_ERX556045_90	GVMAG_S_ERX556045_90	Schulz	Yes
	Schulz_GVMAG_S_ERX556052_48	GVMAG_S_ERX556052_48	Schulz	Yes
	Schulz_GVMAG_S_ERX556054_45	GVMAG_S_ERX556054_45	Schulz	Yes
	Schulz_GVMAG_S_ERX556058_31	GVMAG_S_ERX556058_31	Schulz	Yes
	Schulz_GVMAG_S_ERX556060_80	GVMAG_S_ERX556060_80	Schulz	Yes
	Schulz_GVMAG_S_ERX556063_31	GVMAG_S_ERX556063_31	Schulz	Yes
	Schulz_GVMAG_S_ERX556063_42	GVMAG_S_ERX556063_42	Schulz	Yes
	Schulz_GVMAG_S_ERX556068_53	GVMAG_S_ERX556068_53	Schulz	Yes
	Schulz_GVMAG_S_ERX556068_66	GVMAG_S_ERX556068_66	Schulz	Yes
	Schulz_GVMAG_S_ERX556088_21	GVMAG_S_ERX556088_21	Schulz	Yes
	Schulz_GVMAG_S_ERX556091_19	GVMAG_S_ERX556091_19	Schulz	Yes
	Schulz_GVMAG_S_ERX556098_98	GVMAG_S_ERX556098_98	Schulz	Yes
	Schulz_GVMAG_S_ERX556101_77	GVMAG_S_ERX556101_77	Schulz	Yes
	Schulz_GVMAG_S_ERX556101_89	GVMAG_S_ERX556101_89	Schulz	Yes
	Schulz_GVMAG_S_ERX556106_33	GVMAG_S_ERX556106_33	Schulz	Yes
	Schulz_GVMAG_S_ERX556106_38	GVMAG_S_ERX556106_38	Schulz	Yes
	Schulz_GVMAG_S_ERX556109_35	GVMAG_S_ERX556109_35	Schulz	Yes
	Schulz_GVMAG_S_ERX556119_27	GVMAG_S_ERX556119_27	Schulz	Yes
	Schulz_GVMAG_S_ERX556121_86	GVMAG_S_ERX556121_86	Schulz	Yes
	Schulz_GVMAG_S_ERX556125_36	GVMAG_S_ERX556125_36	Schulz	Yes
	Schulz_GVMAG_S_ERX556126_77	GVMAG_S_ERX556126_77	Schulz	Yes
	Schulz_GVMAG_S_ERX556126_91	GVMAG_S_ERX556126_91	Schulz	Yes
	Schulz_GVMAG_S_ERX556126_94	GVMAG_S_ERX556126_94	Schulz	Yes
	Schulz_GVMAG_S_ERX556126_98	GVMAG_S_ERX556126_98	Schulz	Yes
	Schulz_GVMAG_S_ERX556127_47	GVMAG_S_ERX556127_47	Schulz	Yes
	Iridoviridae_HF920633_Invertebrate_iridovirus_22	HF920633	Reference	Yes
	Phycodnaviridae_HM004430_Bathycoccus_sp_RCC1105_virus_BpV2	HM004430	Reference	Yes
	Phycodnaviridae_HM004431_Ostreococcus_lucimarinus_virus_OlV1	HM004431	Reference	Yes
	Phycodnaviridae_HM004432_Bathycoccus_sp_RCC1105_virus_BpV1	HM004432	Reference	Yes
	Phycodnaviridae_HQ633059_Ostreococcus_lucimarinus_virus_OlV6	HQ633059	Reference	Yes
	Phycodnaviridae_HQ633060_Ostreococcus_lucimarinus_virus_OlV3	HQ633060	Reference	Yes
	Phycodnaviridae_HQ634144_Phaeocystis_globosa_virus_14T	HQ634144	Reference	Yes
	Phycodnaviridae_JF974316_Ostreococcus_lucimarinus_virus_OlV4	JF974316	Reference	Yes
	Phycodnaviridae_JF974320_Micromonas_pusilla_virus_SP1	JF974320	Reference	Yes
	Phycodnaviridae_KF481686_Emiliania_huxleyi_virus_145	KF481686	Reference	Yes
	Phycodnaviridae_KJ645900_Aureococcus_anophagefferens_virus_isolate_BtV_01	KJ645900	Reference	Yes
	Phycodnaviridae_KP874736_Ostreococcus_lucimarinus_virus_2_isolate_Olv2	KP874736	Reference	Yes
	Phycodnaviridae_KP874737_Ostreococcus_lucimarinus_virus_7_isolate_OlV7	KP874737	Reference	Yes
	Phycodnaviridae_KT820662_Chrysochromulina_ericina_virus_isolate_CeV_01B	KT820662	Reference	Yes
	Mimiviridae_KY684085_Indivirus_ILV1_Indivirus_1	KY684085	Reference	Yes
	oPacV_421	MN448291- MN448303	Reference	Yes
	Moniruzzaman_LP01_SRX514547_24_dc	SRX514547_24_dc	Moniruzzaman	Yes
	Moniruzzaman_LP01_SRX672316_10_dc	SRX672316_10_dc	Moniruzzaman	Yes
	Moniruzzaman_EP04_SRX802073_108_dc	SRX802073_108_dc	Moniruzzaman	Yes
	Moniruzzaman_MM01_SRX802073_110_dc	SRX802073_110_dc	Moniruzzaman	Yes
	Moniruzzaman_MM13_SRX802073_118_dc	SRX802073_118_dc	Moniruzzaman	Yes
	Moniruzzaman_MM06_SRX802073_13_dc	SRX802073_13_dc	Moniruzzaman	Yes
	Moniruzzaman_MM05_SRX802073_24_dc	SRX802073_24_dc	Moniruzzaman	Yes
	Moniruzzaman_MM07_SRX802073_62_dc	SRX802073_62_dc	Moniruzzaman	Yes
	Moniruzzaman_MM01_SRX802073_70_dc	SRX802073_70_dc	Moniruzzaman	Yes
	Moniruzzaman_MM01_SRX802073_74_dc	SRX802073_74_dc	Moniruzzaman	Yes
	Moniruzzaman_MM01_SRX802073_99_dc	SRX802073_99_dc	Moniruzzaman	Yes
	Moniruzzaman_MM05_SRX802074_61_dc	SRX802074_61_dc	Moniruzzaman	Yes
	Moniruzzaman_LP01_SRX802076_50_dc	SRX802076_50_dc	Moniruzzaman	Yes
	Moniruzzaman_MM01_SRX802076_68_dc	SRX802076_68_dc	Moniruzzaman	Yes
	Moniruzzaman_MM08_SRX802077_138_dc	SRX802077_138_dc	Moniruzzaman	Yes
	Moniruzzaman_MM13_SRX802077_35_dc	SRX802077_35_dc	Moniruzzaman	Yes
	Moniruzzaman_MM01_SRX802077_72_dc	SRX802077_72_dc	Moniruzzaman	Yes
	Moniruzzaman_MM01_SRX802077_84_dc	SRX802077_84_dc	Moniruzzaman	Yes
	Moniruzzaman_LP04_SRX802143_131_dc	SRX802143_131_dc	Moniruzzaman	Yes
	Moniruzzaman_MM01_SRX802143_26_dc	SRX802143_26_dc	Moniruzzaman	Yes
	Moniruzzaman_MM05_SRX802143_55_dc	SRX802143_55_dc	Moniruzzaman	Yes
	Moniruzzaman_MM13_SRX802143_64_dc	SRX802143_64_dc	Moniruzzaman	Yes
	Moniruzzaman_MM01_SRX802143_8_dc	SRX802143_8_dc	Moniruzzaman	Yes
	Moniruzzaman_MM01_SRX802189_102_dc	SRX802189_102_dc	Moniruzzaman	Yes
	Moniruzzaman_MM12_SRX802189_96_dc	SRX802189_96_dc	Moniruzzaman	Yes
	Moniruzzaman_MM01_SRX802202_1_dc	SRX802202_1_dc	Moniruzzaman	Yes
	Moniruzzaman_MM01_SRX802202_63_dc	SRX802202_63_dc	Moniruzzaman	Yes
	Moniruzzaman_MM08_SRX802202_7_dc	SRX802202_7_dc	Moniruzzaman	Yes
	Moniruzzaman_MM07_SRX802963_33_dc	SRX802963_33_dc	Moniruzzaman	Yes
	Moniruzzaman_MM05_SRX802963_50_dc	SRX802963_50_dc	Moniruzzaman	Yes
	Moniruzzaman_MM07_SRX803008_112_dc	SRX803008_112_dc	Moniruzzaman	Yes
	Moniruzzaman_MM01_SRX803008_123_dc	SRX803008_123_dc	Moniruzzaman	Yes
	Moniruzzaman_MM01_SRX803008_24_dc	SRX803008_24_dc	Moniruzzaman	Yes
	Moniruzzaman_LP01_SRX803008_7_dc	SRX803008_7_dc	Moniruzzaman	Yes
	TARA_AON_NCLDV_00001	TARA_AON_NCLDV_00001	Tara	Yes
	TARA_AON_NCLDV_00002	TARA_AON_NCLDV_00002	Tara	Yes
	TARA_AON_NCLDV_00003	TARA_AON_NCLDV_00003	Tara	Yes
	TARA_AON_NCLDV_00004	TARA_AON_NCLDV_00004	Tara	Yes
	TARA_AON_NCLDV_00005	TARA_AON_NCLDV_00005	Tara	Yes
	TARA_AON_NCLDV_00006	TARA_AON_NCLDV_00006	Tara	Yes
	TARA_AON_NCLDV_00007	TARA_AON_NCLDV_00007	Tara	Yes
	TARA_AON_NCLDV_00008	TARA_AON_NCLDV_00008	Tara	Yes
	TARA_AON_NCLDV_00009	TARA_AON_NCLDV_00009	Tara	Yes
	TARA_AON_NCLDV_00010	TARA_AON_NCLDV_00010	Tara	Yes
	TARA_AON_NCLDV_00011	TARA_AON_NCLDV_00011	Tara	Yes
	TARA_AON_NCLDV_00012	TARA_AON_NCLDV_00012	Tara	Yes
	TARA_AON_NCLDV_00013	TARA_AON_NCLDV_00013	Tara	Yes
	TARA_AON_NCLDV_00014	TARA_AON_NCLDV_00014	Tara	Yes
	TARA_AON_NCLDV_00015	TARA_AON_NCLDV_00015	Tara	Yes
	TARA_AON_NCLDV_00016	TARA_AON_NCLDV_00016	Tara	Yes
	TARA_AON_NCLDV_00017	TARA_AON_NCLDV_00017	Tara	Yes
	TARA_AON_NCLDV_00018	TARA_AON_NCLDV_00018	Tara	Yes
	TARA_AON_NCLDV_00019	TARA_AON_NCLDV_00019	Tara	Yes
	TARA_AON_NCLDV_00020	TARA_AON_NCLDV_00020	Tara	Yes
	TARA_AON_NCLDV_00021	TARA_AON_NCLDV_00021	Tara	Yes
	TARA_AON_NCLDV_00022	TARA_AON_NCLDV_00022	Tara	Yes
	TARA_AON_NCLDV_00023	TARA_AON_NCLDV_00023	Tara	Yes
	TARA_AON_NCLDV_00024	TARA_AON_NCLDV_00024	Tara	Yes
	TARA_AON_NCLDV_00025	TARA_AON_NCLDV_00025	Tara	Yes
	TARA_AON_NCLDV_00026	TARA_AON_NCLDV_00026	Tara	Yes
	TARA_AON_NCLDV_00027	TARA_AON_NCLDV_00027	Tara	Yes
	TARA_AON_NCLDV_00028	TARA_AON_NCLDV_00028	Tara	Yes
	TARA_AON_NCLDV_00029	TARA_AON_NCLDV_00029	Tara	Yes
	TARA_AON_NCLDV_00030	TARA_AON_NCLDV_00030	Tara	Yes
	TARA_AON_NCLDV_00031	TARA_AON_NCLDV_00031	Tara	Yes
	TARA_AON_NCLDV_00032	TARA_AON_NCLDV_00032	Tara	Yes
	TARA_AON_NCLDV_00033	TARA_AON_NCLDV_00033	Tara	Yes
	TARA_AON_NCLDV_00034	TARA_AON_NCLDV_00034	Tara	Yes
	TARA_AON_NCLDV_00035	TARA_AON_NCLDV_00035	Tara	Yes
	TARA_AON_NCLDV_00036	TARA_AON_NCLDV_00036	Tara	Yes
	TARA_AON_NCLDV_00037	TARA_AON_NCLDV_00037	Tara	Yes
	TARA_AON_NCLDV_00038	TARA_AON_NCLDV_00038	Tara	Yes
	TARA_AON_NCLDV_00039	TARA_AON_NCLDV_00039	Tara	Yes
	TARA_AON_NCLDV_00040	TARA_AON_NCLDV_00040	Tara	Yes
	TARA_AON_NCLDV_00041	TARA_AON_NCLDV_00041	Tara	Yes
	TARA_AON_NCLDV_00042	TARA_AON_NCLDV_00042	Tara	Yes
	TARA_AON_NCLDV_00043	TARA_AON_NCLDV_00043	Tara	Yes
	TARA_AON_NCLDV_00044	TARA_AON_NCLDV_00044	Tara	Yes
	TARA_AON_NCLDV_00045	TARA_AON_NCLDV_00045	Tara	Yes
	TARA_AON_NCLDV_00046	TARA_AON_NCLDV_00046	Tara	Yes
	TARA_AON_NCLDV_00047	TARA_AON_NCLDV_00047	Tara	Yes
	TARA_AON_NCLDV_00048	TARA_AON_NCLDV_00048	Tara	Yes
	TARA_AON_NCLDV_00049	TARA_AON_NCLDV_00049	Tara	Yes
	TARA_AON_NCLDV_00050	TARA_AON_NCLDV_00050	Tara	Yes
	TARA_AON_NCLDV_00051	TARA_AON_NCLDV_00051	Tara	Yes
	TARA_AON_NCLDV_00052	TARA_AON_NCLDV_00052	Tara	Yes
	TARA_AON_NCLDV_00053	TARA_AON_NCLDV_00053	Tara	Yes
	TARA_AON_NCLDV_00054	TARA_AON_NCLDV_00054	Tara	Yes
	TARA_AON_NCLDV_00055	TARA_AON_NCLDV_00055	Tara	Yes
	TARA_AON_NCLDV_00056	TARA_AON_NCLDV_00056	Tara	Yes
	TARA_AON_NCLDV_00057	TARA_AON_NCLDV_00057	Tara	Yes
	TARA_AON_NCLDV_00058	TARA_AON_NCLDV_00058	Tara	Yes
	TARA_AON_NCLDV_00059	TARA_AON_NCLDV_00059	Tara	Yes
	TARA_AON_NCLDV_00060	TARA_AON_NCLDV_00060	Tara	Yes
	TARA_AON_NCLDV_00061	TARA_AON_NCLDV_00061	Tara	Yes
	TARA_AON_NCLDV_00062	TARA_AON_NCLDV_00062	Tara	Yes
	TARA_AON_NCLDV_00063	TARA_AON_NCLDV_00063	Tara	Yes
	TARA_AON_NCLDV_00064	TARA_AON_NCLDV_00064	Tara	Yes
	TARA_AON_NCLDV_00065	TARA_AON_NCLDV_00065	Tara	Yes
	TARA_AON_NCLDV_00066	TARA_AON_NCLDV_00066	Tara	Yes
	TARA_AON_NCLDV_00067	TARA_AON_NCLDV_00067	Tara	Yes
	TARA_AON_NCLDV_00068	TARA_AON_NCLDV_00068	Tara	Yes
	TARA_AON_NCLDV_00069	TARA_AON_NCLDV_00069	Tara	Yes
	TARA_AON_NCLDV_00070	TARA_AON_NCLDV_00070	Tara	Yes
	TARA_AON_NCLDV_00071	TARA_AON_NCLDV_00071	Tara	Yes
	TARA_AON_NCLDV_00072	TARA_AON_NCLDV_00072	Tara	Yes
	TARA_AON_NCLDV_00073	TARA_AON_NCLDV_00073	Tara	Yes
	TARA_AON_NCLDV_00074	TARA_AON_NCLDV_00074	Tara	Yes
	TARA_AOS_NCLDV_00001	TARA_AOS_NCLDV_00001	Tara	Yes
	TARA_AOS_NCLDV_00002	TARA_AOS_NCLDV_00002	Tara	Yes
	TARA_AOS_NCLDV_00003	TARA_AOS_NCLDV_00003	Tara	Yes
	TARA_AOS_NCLDV_00004	TARA_AOS_NCLDV_00004	Tara	Yes
	TARA_AOS_NCLDV_00005	TARA_AOS_NCLDV_00005	Tara	Yes
	TARA_AOS_NCLDV_00006	TARA_AOS_NCLDV_00006	Tara	Yes
	TARA_AOS_NCLDV_00007	TARA_AOS_NCLDV_00007	Tara	Yes
	TARA_AOS_NCLDV_00008	TARA_AOS_NCLDV_00008	Tara	Yes
	TARA_AOS_NCLDV_00009	TARA_AOS_NCLDV_00009	Tara	Yes
	TARA_AOS_NCLDV_00010	TARA_AOS_NCLDV_00010	Tara	Yes
	TARA_AOS_NCLDV_00011	TARA_AOS_NCLDV_00011	Tara	Yes
	TARA_AOS_NCLDV_00012	TARA_AOS_NCLDV_00012	Tara	Yes
	TARA_AOS_NCLDV_00013	TARA_AOS_NCLDV_00013	Tara	Yes
	TARA_AOS_NCLDV_00014	TARA_AOS_NCLDV_00014	Tara	Yes
	TARA_AOS_NCLDV_00015	TARA_AOS_NCLDV_00015	Tara	Yes
	TARA_AOS_NCLDV_00016	TARA_AOS_NCLDV_00016	Tara	Yes
	TARA_AOS_NCLDV_00017	TARA_AOS_NCLDV_00017	Tara	Yes
	TARA_AOS_NCLDV_00018	TARA_AOS_NCLDV_00018	Tara	Yes
	TARA_AOS_NCLDV_00019	TARA_AOS_NCLDV_00019	Tara	Yes
	TARA_AOS_NCLDV_00020	TARA_AOS_NCLDV_00020	Tara	Yes
	TARA_AOS_NCLDV_00021	TARA_AOS_NCLDV_00021	Tara	Yes
	TARA_AOS_NCLDV_00022	TARA_AOS_NCLDV_00022	Tara	Yes
	TARA_AOS_NCLDV_00023	TARA_AOS_NCLDV_00023	Tara	Yes
	TARA_AOS_NCLDV_00024	TARA_AOS_NCLDV_00024	Tara	Yes
	TARA_AOS_NCLDV_00025	TARA_AOS_NCLDV_00025	Tara	Yes
	TARA_AOS_NCLDV_00026	TARA_AOS_NCLDV_00026	Tara	Yes
	TARA_AOS_NCLDV_00027	TARA_AOS_NCLDV_00027	Tara	Yes
	TARA_AOS_NCLDV_00028	TARA_AOS_NCLDV_00028	Tara	Yes
	TARA_ARC_NCLDV_00001	TARA_ARC_NCLDV_00001	Tara	Yes
	TARA_ARC_NCLDV_00002	TARA_ARC_NCLDV_00002	Tara	Yes
	TARA_ARC_NCLDV_00003	TARA_ARC_NCLDV_00003	Tara	Yes
	TARA_ARC_NCLDV_00004	TARA_ARC_NCLDV_00004	Tara	Yes
	TARA_ARC_NCLDV_00005	TARA_ARC_NCLDV_00005	Tara	Yes
	TARA_ARC_NCLDV_00006	TARA_ARC_NCLDV_00006	Tara	Yes
	TARA_ARC_NCLDV_00007	TARA_ARC_NCLDV_00007	Tara	Yes
	TARA_ARC_NCLDV_00008	TARA_ARC_NCLDV_00008	Tara	Yes
	TARA_ARC_NCLDV_00009	TARA_ARC_NCLDV_00009	Tara	Yes
	TARA_ARC_NCLDV_00010	TARA_ARC_NCLDV_00010	Tara	Yes
	TARA_ARC_NCLDV_00011	TARA_ARC_NCLDV_00011	Tara	Yes
	TARA_ARC_NCLDV_00012	TARA_ARC_NCLDV_00012	Tara	Yes
	TARA_ARC_NCLDV_00013	TARA_ARC_NCLDV_00013	Tara	Yes
	TARA_ARC_NCLDV_00014	TARA_ARC_NCLDV_00014	Tara	Yes
	TARA_ARC_NCLDV_00015	TARA_ARC_NCLDV_00015	Tara	Yes
	TARA_ARC_NCLDV_00016	TARA_ARC_NCLDV_00016	Tara	Yes
	TARA_ARC_NCLDV_00017	TARA_ARC_NCLDV_00017	Tara	Yes
	TARA_ARC_NCLDV_00018	TARA_ARC_NCLDV_00018	Tara	Yes
	TARA_ARC_NCLDV_00019	TARA_ARC_NCLDV_00019	Tara	Yes
	TARA_ARC_NCLDV_00020	TARA_ARC_NCLDV_00020	Tara	Yes
	TARA_ARC_NCLDV_00021	TARA_ARC_NCLDV_00021	Tara	Yes
	TARA_ARC_NCLDV_00022	TARA_ARC_NCLDV_00022	Tara	Yes
	TARA_ARC_NCLDV_00023	TARA_ARC_NCLDV_00023	Tara	Yes
	TARA_ARC_NCLDV_00024	TARA_ARC_NCLDV_00024	Tara	Yes
	TARA_ARC_NCLDV_00025	TARA_ARC_NCLDV_00025	Tara	Yes
	TARA_ARC_NCLDV_00026	TARA_ARC_NCLDV_00026	Tara	Yes
	TARA_ARC_NCLDV_00027	TARA_ARC_NCLDV_00027	Tara	Yes
	TARA_ARC_NCLDV_00028	TARA_ARC_NCLDV_00028	Tara	Yes
	TARA_ARC_NCLDV_00029	TARA_ARC_NCLDV_00029	Tara	Yes
	TARA_ARC_NCLDV_00030	TARA_ARC_NCLDV_00030	Tara	Yes
	TARA_ARC_NCLDV_00031	TARA_ARC_NCLDV_00031	Tara	Yes
	TARA_ARC_NCLDV_00032	TARA_ARC_NCLDV_00032	Tara	Yes
	TARA_ARC_NCLDV_00033	TARA_ARC_NCLDV_00033	Tara	Yes
	TARA_ARC_NCLDV_00034	TARA_ARC_NCLDV_00034	Tara	Yes
	TARA_ARC_NCLDV_00035	TARA_ARC_NCLDV_00035	Tara	Yes
	TARA_ARC_NCLDV_00036	TARA_ARC_NCLDV_00036	Tara	Yes
	TARA_ARC_NCLDV_00037	TARA_ARC_NCLDV_00037	Tara	Yes
	TARA_ARC_NCLDV_00038	TARA_ARC_NCLDV_00038	Tara	Yes
	TARA_ARC_NCLDV_00039	TARA_ARC_NCLDV_00039	Tara	Yes
	TARA_ARC_NCLDV_00040	TARA_ARC_NCLDV_00040	Tara	Yes
	TARA_ARC_NCLDV_00041	TARA_ARC_NCLDV_00041	Tara	Yes
	TARA_ARC_NCLDV_00042	TARA_ARC_NCLDV_00042	Tara	Yes
	TARA_ARC_NCLDV_00043	TARA_ARC_NCLDV_00043	Tara	Yes
	TARA_ARC_NCLDV_00044	TARA_ARC_NCLDV_00044	Tara	Yes
	TARA_ARC_NCLDV_00045	TARA_ARC_NCLDV_00045	Tara	Yes
	TARA_ARC_NCLDV_00046	TARA_ARC_NCLDV_00046	Tara	Yes
	TARA_ARC_NCLDV_00047	TARA_ARC_NCLDV_00047	Tara	Yes
	TARA_ARC_NCLDV_00048	TARA_ARC_NCLDV_00048	Tara	Yes
	TARA_ARC_NCLDV_00049	TARA_ARC_NCLDV_00049	Tara	Yes
	TARA_ARC_NCLDV_00050	TARA_ARC_NCLDV_00050	Tara	Yes
	TARA_ARC_NCLDV_00051	TARA_ARC_NCLDV_00051	Tara	Yes
	TARA_ARC_NCLDV_00052	TARA_ARC_NCLDV_00052	Tara	Yes
	TARA_ARC_NCLDV_00053	TARA_ARC_NCLDV_00053	Tara	Yes
	TARA_ARC_NCLDV_00054	TARA_ARC_NCLDV_00054	Tara	Yes
	TARA_ARC_NCLDV_00055	TARA_ARC_NCLDV_00055	Tara	Yes
	TARA_ARC_NCLDV_00056	TARA_ARC_NCLDV_00056	Tara	Yes
	TARA_ARC_NCLDV_00057	TARA_ARC_NCLDV_00057	Tara	Yes
	TARA_ARC_NCLDV_00058	TARA_ARC_NCLDV_00058	Tara	Yes
	TARA_ARC_NCLDV_00059	TARA_ARC_NCLDV_00059	Tara	Yes
	TARA_ARC_NCLDV_00060	TARA_ARC_NCLDV_00060	Tara	Yes
	TARA_ARC_NCLDV_00061	TARA_ARC_NCLDV_00061	Tara	Yes
	TARA_ARC_NCLDV_00062	TARA_ARC_NCLDV_00062	Tara	Yes
	TARA_ARC_NCLDV_00063	TARA_ARC_NCLDV_00063	Tara	Yes
	TARA_ARC_NCLDV_00064	TARA_ARC_NCLDV_00064	Tara	Yes
	TARA_ARC_NCLDV_00065	TARA_ARC_NCLDV_00065	Tara	Yes
	TARA_ARC_NCLDV_00066	TARA_ARC_NCLDV_00066	Tara	Yes
	TARA_ARC_NCLDV_00067	TARA_ARC_NCLDV_00067	Tara	Yes
	TARA_ARC_NCLDV_00068	TARA_ARC_NCLDV_00068	Tara	Yes
	TARA_ARC_NCLDV_00069	TARA_ARC_NCLDV_00069	Tara	Yes
	TARA_ARC_NCLDV_00070	TARA_ARC_NCLDV_00070	Tara	Yes
	TARA_ARC_NCLDV_00071	TARA_ARC_NCLDV_00071	Tara	Yes
	TARA_ARC_NCLDV_00072	TARA_ARC_NCLDV_00072	Tara	Yes
	TARA_ARC_NCLDV_00073	TARA_ARC_NCLDV_00073	Tara	Yes
	TARA_ARC_NCLDV_00074	TARA_ARC_NCLDV_00074	Tara	Yes
	TARA_ARC_NCLDV_00075	TARA_ARC_NCLDV_00075	Tara	Yes
	TARA_ARC_NCLDV_00076	TARA_ARC_NCLDV_00076	Tara	Yes
	TARA_ARC_NCLDV_00077	TARA_ARC_NCLDV_00077	Tara	Yes
	TARA_ARC_NCLDV_00078	TARA_ARC_NCLDV_00078	Tara	Yes
	TARA_ARC_NCLDV_00079	TARA_ARC_NCLDV_00079	Tara	Yes
	TARA_ARC_NCLDV_00080	TARA_ARC_NCLDV_00080	Tara	Yes
	TARA_ARC_NCLDV_00081	TARA_ARC_NCLDV_00081	Tara	Yes
	TARA_ARC_NCLDV_00082	TARA_ARC_NCLDV_00082	Tara	Yes
	TARA_ARC_NCLDV_00083	TARA_ARC_NCLDV_00083	Tara	Yes
	TARA_ARC_NCLDV_00084	TARA_ARC_NCLDV_00084	Tara	Yes
	TARA_ARC_NCLDV_00085	TARA_ARC_NCLDV_00085	Tara	Yes
	TARA_ARC_NCLDV_00086	TARA_ARC_NCLDV_00086	Tara	Yes
	TARA_ARC_NCLDV_00087	TARA_ARC_NCLDV_00087	Tara	Yes
	TARA_ARC_NCLDV_00088	TARA_ARC_NCLDV_00088	Tara	Yes
	TARA_ARC_NCLDV_00089	TARA_ARC_NCLDV_00089	Tara	Yes
	TARA_ARC_NCLDV_00090	TARA_ARC_NCLDV_00090	Tara	Yes
	TARA_ARC_NCLDV_00091	TARA_ARC_NCLDV_00091	Tara	Yes
	TARA_ARC_NCLDV_00092	TARA_ARC_NCLDV_00092	Tara	Yes
	TARA_ARC_NCLDV_00093	TARA_ARC_NCLDV_00093	Tara	Yes
	TARA_ARC_NCLDV_00094	TARA_ARC_NCLDV_00094	Tara	Yes
	TARA_ARC_NCLDV_00095	TARA_ARC_NCLDV_00095	Tara	Yes
	TARA_ARC_NCLDV_00096	TARA_ARC_NCLDV_00096	Tara	Yes
	TARA_ARC_NCLDV_00097	TARA_ARC_NCLDV_00097	Tara	Yes
	TARA_ARC_NCLDV_00098	TARA_ARC_NCLDV_00098	Tara	Yes
	TARA_ARC_NCLDV_00099	TARA_ARC_NCLDV_00099	Tara	Yes
	TARA_ARC_NCLDV_00100	TARA_ARC_NCLDV_00100	Tara	Yes
	TARA_ARC_NCLDV_00101	TARA_ARC_NCLDV_00101	Tara	Yes
	TARA_ARC_NCLDV_00102	TARA_ARC_NCLDV_00102	Tara	Yes
	TARA_ARC_NCLDV_00103	TARA_ARC_NCLDV_00103	Tara	Yes
	TARA_ARC_NCLDV_00104	TARA_ARC_NCLDV_00104	Tara	Yes
	TARA_ARC_NCLDV_00105	TARA_ARC_NCLDV_00105	Tara	Yes
	TARA_ARC_NCLDV_00106	TARA_ARC_NCLDV_00106	Tara	Yes
	TARA_ARC_NCLDV_00107	TARA_ARC_NCLDV_00107	Tara	Yes
	TARA_ARC_NCLDV_00108	TARA_ARC_NCLDV_00108	Tara	Yes
	TARA_ARC_NCLDV_00109	TARA_ARC_NCLDV_00109	Tara	Yes
	TARA_ARC_NCLDV_00110	TARA_ARC_NCLDV_00110	Tara	Yes
	TARA_ARC_NCLDV_00111	TARA_ARC_NCLDV_00111	Tara	Yes
	TARA_ARC_NCLDV_00112	TARA_ARC_NCLDV_00112	Tara	Yes
	TARA_ARC_NCLDV_00113	TARA_ARC_NCLDV_00113	Tara	Yes
	TARA_ARC_NCLDV_00114	TARA_ARC_NCLDV_00114	Tara	Yes
	TARA_ARC_NCLDV_00115	TARA_ARC_NCLDV_00115	Tara	Yes
	TARA_ARC_NCLDV_00116	TARA_ARC_NCLDV_00116	Tara	Yes
	TARA_ARC_NCLDV_00117	TARA_ARC_NCLDV_00117	Tara	Yes
	TARA_ARC_NCLDV_00118	TARA_ARC_NCLDV_00118	Tara	Yes
	TARA_ARC_NCLDV_00119	TARA_ARC_NCLDV_00119	Tara	Yes
	TARA_ARC_NCLDV_00120	TARA_ARC_NCLDV_00120	Tara	Yes
	TARA_ARC_NCLDV_00121	TARA_ARC_NCLDV_00121	Tara	Yes
	TARA_ARC_NCLDV_00122	TARA_ARC_NCLDV_00122	Tara	Yes
	TARA_ARC_NCLDV_00123	TARA_ARC_NCLDV_00123	Tara	Yes
	TARA_ARC_NCLDV_00124	TARA_ARC_NCLDV_00124	Tara	Yes
	TARA_ARC_NCLDV_00125	TARA_ARC_NCLDV_00125	Tara	Yes
	TARA_ARC_NCLDV_00126	TARA_ARC_NCLDV_00126	Tara	Yes
	TARA_ARC_NCLDV_00127	TARA_ARC_NCLDV_00127	Tara	Yes
	TARA_ARC_NCLDV_00128	TARA_ARC_NCLDV_00128	Tara	Yes
	TARA_ARC_NCLDV_00129	TARA_ARC_NCLDV_00129	Tara	Yes
	TARA_ARC_NCLDV_00130	TARA_ARC_NCLDV_00130	Tara	Yes
	TARA_ARC_NCLDV_00131	TARA_ARC_NCLDV_00131	Tara	Yes
	TARA_ARC_NCLDV_00132	TARA_ARC_NCLDV_00132	Tara	Yes
	TARA_ARC_NCLDV_00133	TARA_ARC_NCLDV_00133	Tara	Yes
	TARA_ARC_NCLDV_00134	TARA_ARC_NCLDV_00134	Tara	Yes
	TARA_ARC_NCLDV_00135	TARA_ARC_NCLDV_00135	Tara	Yes
	TARA_ARC_NCLDV_00136	TARA_ARC_NCLDV_00136	Tara	Yes
	TARA_ARC_NCLDV_00137	TARA_ARC_NCLDV_00137	Tara	Yes
	TARA_ARC_NCLDV_00138	TARA_ARC_NCLDV_00138	Tara	Yes
	TARA_ARC_NCLDV_00139	TARA_ARC_NCLDV_00139	Tara	Yes
	TARA_ARC_NCLDV_00140	TARA_ARC_NCLDV_00140	Tara	Yes
	TARA_ARC_NCLDV_00141	TARA_ARC_NCLDV_00141	Tara	Yes
	TARA_ARC_NCLDV_00142	TARA_ARC_NCLDV_00142	Tara	Yes
	TARA_ARC_NCLDV_00143	TARA_ARC_NCLDV_00143	Tara	Yes
	TARA_ARC_NCLDV_00144	TARA_ARC_NCLDV_00144	Tara	Yes
	TARA_ARC_NCLDV_00145	TARA_ARC_NCLDV_00145	Tara	Yes
	TARA_ARC_NCLDV_00146	TARA_ARC_NCLDV_00146	Tara	Yes
	TARA_ARC_NCLDV_00147	TARA_ARC_NCLDV_00147	Tara	Yes
	TARA_ARC_NCLDV_00148	TARA_ARC_NCLDV_00148	Tara	Yes
	TARA_ARC_NCLDV_00149	TARA_ARC_NCLDV_00149	Tara	Yes
	TARA_ARC_NCLDV_00150	TARA_ARC_NCLDV_00150	Tara	Yes
	TARA_ARC_NCLDV_00151	TARA_ARC_NCLDV_00151	Tara	Yes
	TARA_ARC_NCLDV_00152	TARA_ARC_NCLDV_00152	Tara	Yes
	TARA_ARC_NCLDV_00153	TARA_ARC_NCLDV_00153	Tara	Yes
	TARA_ARC_NCLDV_00154	TARA_ARC_NCLDV_00154	Tara	Yes
	TARA_ARC_NCLDV_00155	TARA_ARC_NCLDV_00155	Tara	Yes
	TARA_ARC_NCLDV_00156	TARA_ARC_NCLDV_00156	Tara	Yes
	TARA_ARC_NCLDV_00157	TARA_ARC_NCLDV_00157	Tara	Yes
	TARA_ARC_NCLDV_00158	TARA_ARC_NCLDV_00158	Tara	Yes
	TARA_ARC_NCLDV_00159	TARA_ARC_NCLDV_00159	Tara	Yes
	TARA_ARC_NCLDV_00160	TARA_ARC_NCLDV_00160	Tara	Yes
	TARA_ARC_NCLDV_00161	TARA_ARC_NCLDV_00161	Tara	Yes
	TARA_ARC_NCLDV_00162	TARA_ARC_NCLDV_00162	Tara	Yes
	TARA_ARC_NCLDV_00163	TARA_ARC_NCLDV_00163	Tara	Yes
	TARA_ARC_NCLDV_00164	TARA_ARC_NCLDV_00164	Tara	Yes
	TARA_ARC_NCLDV_00165	TARA_ARC_NCLDV_00165	Tara	Yes
	TARA_ARC_NCLDV_00166	TARA_ARC_NCLDV_00166	Tara	Yes
	TARA_ARC_NCLDV_00167	TARA_ARC_NCLDV_00167	Tara	Yes
	TARA_ARC_NCLDV_00168	TARA_ARC_NCLDV_00168	Tara	Yes
	TARA_ARC_NCLDV_00169	TARA_ARC_NCLDV_00169	Tara	Yes
	TARA_ARC_NCLDV_00170	TARA_ARC_NCLDV_00170	Tara	Yes
	TARA_ARC_NCLDV_00171	TARA_ARC_NCLDV_00171	Tara	Yes
	TARA_ARC_NCLDV_00172	TARA_ARC_NCLDV_00172	Tara	Yes
	TARA_ARC_NCLDV_00173	TARA_ARC_NCLDV_00173	Tara	Yes
	TARA_ARC_NCLDV_00174	TARA_ARC_NCLDV_00174	Tara	Yes
	TARA_ARC_NCLDV_00175	TARA_ARC_NCLDV_00175	Tara	Yes
	TARA_ARC_NCLDV_00176	TARA_ARC_NCLDV_00176	Tara	Yes
	TARA_ARC_NCLDV_00177	TARA_ARC_NCLDV_00177	Tara	Yes
	TARA_ARC_NCLDV_00178	TARA_ARC_NCLDV_00178	Tara	Yes
	TARA_ARC_NCLDV_00179	TARA_ARC_NCLDV_00179	Tara	Yes
	TARA_ARC_NCLDV_00180	TARA_ARC_NCLDV_00180	Tara	Yes
	TARA_ARC_NCLDV_00181	TARA_ARC_NCLDV_00181	Tara	Yes
	TARA_ARC_NCLDV_00182	TARA_ARC_NCLDV_00182	Tara	Yes
	TARA_ARC_NCLDV_00183	TARA_ARC_NCLDV_00183	Tara	Yes
	TARA_ARC_NCLDV_00184	TARA_ARC_NCLDV_00184	Tara	Yes
	TARA_ARC_NCLDV_00185	TARA_ARC_NCLDV_00185	Tara	Yes
	TARA_ARC_NCLDV_00186	TARA_ARC_NCLDV_00186	Tara	Yes
	TARA_ARC_NCLDV_00187	TARA_ARC_NCLDV_00187	Tara	Yes
	TARA_ARC_NCLDV_00188	TARA_ARC_NCLDV_00188	Tara	Yes
	TARA_ARC_NCLDV_00189	TARA_ARC_NCLDV_00189	Tara	Yes
	TARA_ARC_NCLDV_00190	TARA_ARC_NCLDV_00190	Tara	Yes
	TARA_ARC_NCLDV_00191	TARA_ARC_NCLDV_00191	Tara	Yes
	TARA_ARC_NCLDV_00192	TARA_ARC_NCLDV_00192	Tara	Yes
	TARA_ARC_NCLDV_00193	TARA_ARC_NCLDV_00193	Tara	Yes
	TARA_ION_NCLDV_00001	TARA_ION_NCLDV_00001	Tara	Yes
	TARA_ION_NCLDV_00002	TARA_ION_NCLDV_00002	Tara	Yes
	TARA_ION_NCLDV_00003	TARA_ION_NCLDV_00003	Tara	Yes
	TARA_ION_NCLDV_00004	TARA_ION_NCLDV_00004	Tara	Yes
	TARA_ION_NCLDV_00005	TARA_ION_NCLDV_00005	Tara	Yes
	TARA_ION_NCLDV_00006	TARA_ION_NCLDV_00006	Tara	Yes
	TARA_ION_NCLDV_00007	TARA_ION_NCLDV_00007	Tara	Yes
	TARA_ION_NCLDV_00008	TARA_ION_NCLDV_00008	Tara	Yes
	TARA_ION_NCLDV_00009	TARA_ION_NCLDV_00009	Tara	Yes
	TARA_ION_NCLDV_00010	TARA_ION_NCLDV_00010	Tara	Yes
	TARA_ION_NCLDV_00011	TARA_ION_NCLDV_00011	Tara	Yes
	TARA_ION_NCLDV_00012	TARA_ION_NCLDV_00012	Tara	Yes
	TARA_ION_NCLDV_00013	TARA_ION_NCLDV_00013	Tara	Yes
	TARA_ION_NCLDV_00014	TARA_ION_NCLDV_00014	Tara	Yes
	TARA_ION_NCLDV_00015	TARA_ION_NCLDV_00015	Tara	Yes
	TARA_ION_NCLDV_00016	TARA_ION_NCLDV_00016	Tara	Yes
	TARA_ION_NCLDV_00017	TARA_ION_NCLDV_00017	Tara	Yes
	TARA_IOS_NCLDV_00001	TARA_IOS_NCLDV_00001	Tara	Yes
	TARA_IOS_NCLDV_00002	TARA_IOS_NCLDV_00002	Tara	Yes
	TARA_IOS_NCLDV_00003	TARA_IOS_NCLDV_00003	Tara	Yes
	TARA_IOS_NCLDV_00004	TARA_IOS_NCLDV_00004	Tara	Yes
	TARA_IOS_NCLDV_00005	TARA_IOS_NCLDV_00005	Tara	Yes
	TARA_IOS_NCLDV_00006	TARA_IOS_NCLDV_00006	Tara	Yes
	TARA_IOS_NCLDV_00007	TARA_IOS_NCLDV_00007	Tara	Yes
	TARA_IOS_NCLDV_00008	TARA_IOS_NCLDV_00008	Tara	Yes
	TARA_IOS_NCLDV_00009	TARA_IOS_NCLDV_00009	Tara	Yes
	TARA_IOS_NCLDV_00010	TARA_IOS_NCLDV_00010	Tara	Yes
	TARA_IOS_NCLDV_00011	TARA_IOS_NCLDV_00011	Tara	Yes
	TARA_IOS_NCLDV_00012	TARA_IOS_NCLDV_00012	Tara	Yes
	TARA_IOS_NCLDV_00013	TARA_IOS_NCLDV_00013	Tara	Yes
	TARA_IOS_NCLDV_00014	TARA_IOS_NCLDV_00014	Tara	Yes
	TARA_MED_NCLDV_00001	TARA_MED_NCLDV_00001	Tara	Yes
	TARA_MED_NCLDV_00002	TARA_MED_NCLDV_00002	Tara	Yes
	TARA_MED_NCLDV_00003	TARA_MED_NCLDV_00003	Tara	Yes
	TARA_MED_NCLDV_00004	TARA_MED_NCLDV_00004	Tara	Yes
	TARA_MED_NCLDV_00005	TARA_MED_NCLDV_00005	Tara	Yes
	TARA_MED_NCLDV_00006	TARA_MED_NCLDV_00006	Tara	Yes
	TARA_MED_NCLDV_00007	TARA_MED_NCLDV_00007	Tara	Yes
	TARA_MED_NCLDV_00008	TARA_MED_NCLDV_00008	Tara	Yes
	TARA_MED_NCLDV_00009	TARA_MED_NCLDV_00009	Tara	Yes
	TARA_MED_NCLDV_00010	TARA_MED_NCLDV_00010	Tara	Yes
	TARA_MED_NCLDV_00011	TARA_MED_NCLDV_00011	Tara	Yes
	TARA_MED_NCLDV_00012	TARA_MED_NCLDV_00012	Tara	Yes
	TARA_MED_NCLDV_00013	TARA_MED_NCLDV_00013	Tara	Yes
	TARA_MED_NCLDV_00014	TARA_MED_NCLDV_00014	Tara	Yes
	TARA_MED_NCLDV_00015	TARA_MED_NCLDV_00015	Tara	Yes
	TARA_MED_NCLDV_00016	TARA_MED_NCLDV_00016	Tara	Yes
	TARA_MED_NCLDV_00017	TARA_MED_NCLDV_00017	Tara	Yes
	TARA_MED_NCLDV_00018	TARA_MED_NCLDV_00018	Tara	Yes
	TARA_MED_NCLDV_00019	TARA_MED_NCLDV_00019	Tara	Yes
	TARA_MED_NCLDV_00020	TARA_MED_NCLDV_00020	Tara	Yes
	TARA_MED_NCLDV_00021	TARA_MED_NCLDV_00021	Tara	Yes
	TARA_MED_NCLDV_00022	TARA_MED_NCLDV_00022	Tara	Yes
	TARA_MED_NCLDV_00023	TARA_MED_NCLDV_00023	Tara	Yes
	TARA_MED_NCLDV_00024	TARA_MED_NCLDV_00024	Tara	Yes
	TARA_MED_NCLDV_00025	TARA_MED_NCLDV_00025	Tara	Yes
	TARA_MED_NCLDV_00026	TARA_MED_NCLDV_00026	Tara	Yes
	TARA_MED_NCLDV_00027	TARA_MED_NCLDV_00027	Tara	Yes
	TARA_MED_NCLDV_00028	TARA_MED_NCLDV_00028	Tara	Yes
	TARA_MED_NCLDV_00029	TARA_MED_NCLDV_00029	Tara	Yes
	TARA_MED_NCLDV_00030	TARA_MED_NCLDV_00030	Tara	Yes
	TARA_MED_NCLDV_00031	TARA_MED_NCLDV_00031	Tara	Yes
	TARA_MED_NCLDV_00032	TARA_MED_NCLDV_00032	Tara	Yes
	TARA_MED_NCLDV_00033	TARA_MED_NCLDV_00033	Tara	Yes
	TARA_MED_NCLDV_00034	TARA_MED_NCLDV_00034	Tara	Yes
	TARA_MED_NCLDV_00035	TARA_MED_NCLDV_00035	Tara	Yes
	TARA_MED_NCLDV_00036	TARA_MED_NCLDV_00036	Tara	Yes
	TARA_MED_NCLDV_00037	TARA_MED_NCLDV_00037	Tara	Yes
	TARA_MED_NCLDV_00038	TARA_MED_NCLDV_00038	Tara	Yes
	TARA_MED_NCLDV_00039	TARA_MED_NCLDV_00039	Tara	Yes
	TARA_MED_NCLDV_00040	TARA_MED_NCLDV_00040	Tara	Yes
	TARA_MED_NCLDV_00041	TARA_MED_NCLDV_00041	Tara	Yes
	TARA_MED_NCLDV_00042	TARA_MED_NCLDV_00042	Tara	Yes
	TARA_MED_NCLDV_00043	TARA_MED_NCLDV_00043	Tara	Yes
	TARA_MED_NCLDV_00044	TARA_MED_NCLDV_00044	Tara	Yes
	TARA_MED_NCLDV_00045	TARA_MED_NCLDV_00045	Tara	Yes
	TARA_MED_NCLDV_00046	TARA_MED_NCLDV_00046	Tara	Yes
	TARA_MED_NCLDV_00047	TARA_MED_NCLDV_00047	Tara	Yes
	TARA_MED_NCLDV_00048	TARA_MED_NCLDV_00048	Tara	Yes
	TARA_MED_NCLDV_00049	TARA_MED_NCLDV_00049	Tara	Yes
	TARA_MED_NCLDV_00050	TARA_MED_NCLDV_00050	Tara	Yes
	TARA_MED_NCLDV_00051	TARA_MED_NCLDV_00051	Tara	Yes
	TARA_MED_NCLDV_00052	TARA_MED_NCLDV_00052	Tara	Yes
	TARA_MED_NCLDV_00053	TARA_MED_NCLDV_00053	Tara	Yes
	TARA_MED_NCLDV_00054	TARA_MED_NCLDV_00054	Tara	Yes
	TARA_MED_NCLDV_00055	TARA_MED_NCLDV_00055	Tara	Yes
	TARA_MED_NCLDV_00056	TARA_MED_NCLDV_00056	Tara	Yes
	TARA_MED_NCLDV_00057	TARA_MED_NCLDV_00057	Tara	Yes
	TARA_MED_NCLDV_00058	TARA_MED_NCLDV_00058	Tara	Yes
	TARA_MED_NCLDV_00059	TARA_MED_NCLDV_00059	Tara	Yes
	TARA_MED_NCLDV_00060	TARA_MED_NCLDV_00060	Tara	Yes
	TARA_MED_NCLDV_00061	TARA_MED_NCLDV_00061	Tara	Yes
	TARA_MED_NCLDV_00062	TARA_MED_NCLDV_00062	Tara	Yes
	TARA_MED_NCLDV_00063	TARA_MED_NCLDV_00063	Tara	Yes
	TARA_MED_NCLDV_00064	TARA_MED_NCLDV_00064	Tara	Yes
	TARA_MED_NCLDV_00065	TARA_MED_NCLDV_00065	Tara	Yes
	TARA_MED_NCLDV_00066	TARA_MED_NCLDV_00066	Tara	Yes
	TARA_MED_NCLDV_00067	TARA_MED_NCLDV_00067	Tara	Yes
	TARA_MED_NCLDV_00068	TARA_MED_NCLDV_00068	Tara	Yes
	TARA_MED_NCLDV_00069	TARA_MED_NCLDV_00069	Tara	Yes
	TARA_MED_NCLDV_00070	TARA_MED_NCLDV_00070	Tara	Yes
	TARA_MED_NCLDV_00071	TARA_MED_NCLDV_00071	Tara	Yes
	TARA_MED_NCLDV_00072	TARA_MED_NCLDV_00072	Tara	Yes
	TARA_MED_NCLDV_00073	TARA_MED_NCLDV_00073	Tara	Yes
	TARA_MED_NCLDV_00074	TARA_MED_NCLDV_00074	Tara	Yes
	TARA_MED_NCLDV_00075	TARA_MED_NCLDV_00075	Tara	Yes
	TARA_MED_NCLDV_00076	TARA_MED_NCLDV_00076	Tara	Yes
	TARA_MED_NCLDV_00077	TARA_MED_NCLDV_00077	Tara	Yes
	TARA_MED_NCLDV_00078	TARA_MED_NCLDV_00078	Tara	Yes
	TARA_MED_NCLDV_00079	TARA_MED_NCLDV_00079	Tara	Yes
	TARA_MED_NCLDV_00080	TARA_MED_NCLDV_00080	Tara	Yes
	TARA_MED_NCLDV_00081	TARA_MED_NCLDV_00081	Tara	Yes
	TARA_MED_NCLDV_00082	TARA_MED_NCLDV_00082	Tara	Yes
	TARA_MED_NCLDV_00083	TARA_MED_NCLDV_00083	Tara	Yes
	TARA_MED_NCLDV_00084	TARA_MED_NCLDV_00084	Tara	Yes
	TARA_MED_NCLDV_00085	TARA_MED_NCLDV_00085	Tara	Yes
	TARA_MED_NCLDV_00086	TARA_MED_NCLDV_00086	Tara	Yes
	TARA_MED_NCLDV_00087	TARA_MED_NCLDV_00087	Tara	Yes
	TARA_MED_NCLDV_00088	TARA_MED_NCLDV_00088	Tara	Yes
	TARA_MED_NCLDV_00089	TARA_MED_NCLDV_00089	Tara	Yes
	TARA_MED_NCLDV_00090	TARA_MED_NCLDV_00090	Tara	Yes
	TARA_MED_NCLDV_00091	TARA_MED_NCLDV_00091	Tara	Yes
	TARA_MED_NCLDV_00092	TARA_MED_NCLDV_00092	Tara	Yes
	TARA_MED_NCLDV_00093	TARA_MED_NCLDV_00093	Tara	Yes
	TARA_MED_NCLDV_00094	TARA_MED_NCLDV_00094	Tara	Yes
	TARA_MED_NCLDV_00095	TARA_MED_NCLDV_00095	Tara	Yes
	TARA_MED_NCLDV_00096	TARA_MED_NCLDV_00096	Tara	Yes
	TARA_MED_NCLDV_00097	TARA_MED_NCLDV_00097	Tara	Yes
	TARA_MED_NCLDV_00098	TARA_MED_NCLDV_00098	Tara	Yes
	TARA_MED_NCLDV_00099	TARA_MED_NCLDV_00099	Tara	Yes
	TARA_MED_NCLDV_00100	TARA_MED_NCLDV_00100	Tara	Yes
	TARA_MED_NCLDV_00101	TARA_MED_NCLDV_00101	Tara	Yes
	TARA_MED_NCLDV_00102	TARA_MED_NCLDV_00102	Tara	Yes
	TARA_MED_NCLDV_00103	TARA_MED_NCLDV_00103	Tara	Yes
	TARA_MED_NCLDV_00104	TARA_MED_NCLDV_00104	Tara	Yes
	TARA_MED_NCLDV_00105	TARA_MED_NCLDV_00105	Tara	Yes
	TARA_MED_NCLDV_00106	TARA_MED_NCLDV_00106	Tara	Yes
	TARA_MED_NCLDV_00107	TARA_MED_NCLDV_00107	Tara	Yes
	TARA_MED_NCLDV_00108	TARA_MED_NCLDV_00108	Tara	Yes
	TARA_MED_NCLDV_00109	TARA_MED_NCLDV_00109	Tara	Yes
	TARA_MED_NCLDV_00110	TARA_MED_NCLDV_00110	Tara	Yes
	TARA_MED_NCLDV_00111	TARA_MED_NCLDV_00111	Tara	Yes
	TARA_MED_NCLDV_00112	TARA_MED_NCLDV_00112	Tara	Yes
	TARA_MED_NCLDV_00113	TARA_MED_NCLDV_00113	Tara	Yes
	TARA_MED_NCLDV_00114	TARA_MED_NCLDV_00114	Tara	Yes
	TARA_MED_NCLDV_00115	TARA_MED_NCLDV_00115	Tara	Yes
	TARA_MED_NCLDV_00116	TARA_MED_NCLDV_00116	Tara	Yes
	TARA_MED_NCLDV_00117	TARA_MED_NCLDV_00117	Tara	Yes
	TARA_MED_NCLDV_00118	TARA_MED_NCLDV_00118	Tara	Yes
	TARA_MED_NCLDV_00119	TARA_MED_NCLDV_00119	Tara	Yes
	TARA_MED_NCLDV_00120	TARA_MED_NCLDV_00120	Tara	Yes
	TARA_MED_NCLDV_00121	TARA_MED_NCLDV_00121	Tara	Yes
	TARA_MED_NCLDV_00122	TARA_MED_NCLDV_00122	Tara	Yes
	TARA_MED_NCLDV_00123	TARA_MED_NCLDV_00123	Tara	Yes
	TARA_MED_NCLDV_00124	TARA_MED_NCLDV_00124	Tara	Yes
	TARA_MED_NCLDV_00125	TARA_MED_NCLDV_00125	Tara	Yes
	TARA_MED_NCLDV_00126	TARA_MED_NCLDV_00126	Tara	Yes
	TARA_MED_NCLDV_00127	TARA_MED_NCLDV_00127	Tara	Yes
	TARA_MED_NCLDV_00128	TARA_MED_NCLDV_00128	Tara	Yes
	TARA_MED_NCLDV_00129	TARA_MED_NCLDV_00129	Tara	Yes
	TARA_MED_NCLDV_00130	TARA_MED_NCLDV_00130	Tara	Yes
	TARA_MED_NCLDV_00131	TARA_MED_NCLDV_00131	Tara	Yes
	TARA_MED_NCLDV_00132	TARA_MED_NCLDV_00132	Tara	Yes
	TARA_MED_NCLDV_00133	TARA_MED_NCLDV_00133	Tara	Yes
	TARA_MED_NCLDV_00134	TARA_MED_NCLDV_00134	Tara	Yes
	TARA_MED_NCLDV_00135	TARA_MED_NCLDV_00135	Tara	Yes
	TARA_MED_NCLDV_00136	TARA_MED_NCLDV_00136	Tara	Yes
	TARA_MED_NCLDV_00137	TARA_MED_NCLDV_00137	Tara	Yes
	TARA_MED_NCLDV_00138	TARA_MED_NCLDV_00138	Tara	Yes
	TARA_MED_NCLDV_00139	TARA_MED_NCLDV_00139	Tara	Yes
	TARA_MED_NCLDV_00140	TARA_MED_NCLDV_00140	Tara	Yes
	TARA_MED_NCLDV_00141	TARA_MED_NCLDV_00141	Tara	Yes
	TARA_MED_NCLDV_00142	TARA_MED_NCLDV_00142	Tara	Yes
	TARA_MED_NCLDV_00143	TARA_MED_NCLDV_00143	Tara	Yes
	TARA_MED_NCLDV_00144	TARA_MED_NCLDV_00144	Tara	Yes
	TARA_MED_NCLDV_00145	TARA_MED_NCLDV_00145	Tara	Yes
	TARA_PON_NCLDV_00001	TARA_PON_NCLDV_00001	Tara	Yes
	TARA_PON_NCLDV_00002	TARA_PON_NCLDV_00002	Tara	Yes
	TARA_PON_NCLDV_00003	TARA_PON_NCLDV_00003	Tara	Yes
	TARA_PON_NCLDV_00004	TARA_PON_NCLDV_00004	Tara	Yes
	TARA_PON_NCLDV_00005	TARA_PON_NCLDV_00005	Tara	Yes
	TARA_PON_NCLDV_00006	TARA_PON_NCLDV_00006	Tara	Yes
	TARA_PON_NCLDV_00007	TARA_PON_NCLDV_00007	Tara	Yes
	TARA_PON_NCLDV_00008	TARA_PON_NCLDV_00008	Tara	Yes
	TARA_PON_NCLDV_00009	TARA_PON_NCLDV_00009	Tara	Yes
	TARA_PON_NCLDV_00010	TARA_PON_NCLDV_00010	Tara	Yes
	TARA_PON_NCLDV_00011	TARA_PON_NCLDV_00011	Tara	Yes
	TARA_PON_NCLDV_00012	TARA_PON_NCLDV_00012	Tara	Yes
	TARA_PON_NCLDV_00013	TARA_PON_NCLDV_00013	Tara	Yes
	TARA_PON_NCLDV_00014	TARA_PON_NCLDV_00014	Tara	Yes
	TARA_PON_NCLDV_00015	TARA_PON_NCLDV_00015	Tara	Yes
	TARA_PON_NCLDV_00016	TARA_PON_NCLDV_00016	Tara	Yes
	TARA_PON_NCLDV_00017	TARA_PON_NCLDV_00017	Tara	Yes
	TARA_PON_NCLDV_00018	TARA_PON_NCLDV_00018	Tara	Yes
	TARA_PON_NCLDV_00019	TARA_PON_NCLDV_00019	Tara	Yes
	TARA_PON_NCLDV_00020	TARA_PON_NCLDV_00020	Tara	Yes
	TARA_PON_NCLDV_00021	TARA_PON_NCLDV_00021	Tara	Yes
	TARA_PON_NCLDV_00022	TARA_PON_NCLDV_00022	Tara	Yes
	TARA_PON_NCLDV_00023	TARA_PON_NCLDV_00023	Tara	Yes
	TARA_PON_NCLDV_00024	TARA_PON_NCLDV_00024	Tara	Yes
	TARA_PON_NCLDV_00025	TARA_PON_NCLDV_00025	Tara	Yes
	TARA_PON_NCLDV_00026	TARA_PON_NCLDV_00026	Tara	Yes
	TARA_PON_NCLDV_00027	TARA_PON_NCLDV_00027	Tara	Yes
	TARA_PON_NCLDV_00028	TARA_PON_NCLDV_00028	Tara	Yes
	TARA_PON_NCLDV_00029	TARA_PON_NCLDV_00029	Tara	Yes
	TARA_PON_NCLDV_00030	TARA_PON_NCLDV_00030	Tara	Yes
	TARA_PON_NCLDV_00031	TARA_PON_NCLDV_00031	Tara	Yes
	TARA_PON_NCLDV_00032	TARA_PON_NCLDV_00032	Tara	Yes
	TARA_PON_NCLDV_00033	TARA_PON_NCLDV_00033	Tara	Yes
	TARA_PON_NCLDV_00034	TARA_PON_NCLDV_00034	Tara	Yes
	TARA_PON_NCLDV_00035	TARA_PON_NCLDV_00035	Tara	Yes
	TARA_PON_NCLDV_00036	TARA_PON_NCLDV_00036	Tara	Yes
	TARA_PON_NCLDV_00037	TARA_PON_NCLDV_00037	Tara	Yes
	TARA_PON_NCLDV_00038	TARA_PON_NCLDV_00038	Tara	Yes
	TARA_PON_NCLDV_00039	TARA_PON_NCLDV_00039	Tara	Yes
	TARA_PON_NCLDV_00040	TARA_PON_NCLDV_00040	Tara	Yes
	TARA_PON_NCLDV_00041	TARA_PON_NCLDV_00041	Tara	Yes
	TARA_PON_NCLDV_00042	TARA_PON_NCLDV_00042	Tara	Yes
	TARA_PON_NCLDV_00043	TARA_PON_NCLDV_00043	Tara	Yes
	TARA_PON_NCLDV_00044	TARA_PON_NCLDV_00044	Tara	Yes
	TARA_PON_NCLDV_00045	TARA_PON_NCLDV_00045	Tara	Yes
	TARA_PON_NCLDV_00046	TARA_PON_NCLDV_00046	Tara	Yes
	TARA_PON_NCLDV_00047	TARA_PON_NCLDV_00047	Tara	Yes
	TARA_PON_NCLDV_00048	TARA_PON_NCLDV_00048	Tara	Yes
	TARA_PON_NCLDV_00049	TARA_PON_NCLDV_00049	Tara	Yes
	TARA_PON_NCLDV_00050	TARA_PON_NCLDV_00050	Tara	Yes
	TARA_PON_NCLDV_00051	TARA_PON_NCLDV_00051	Tara	Yes
	TARA_PON_NCLDV_00052	TARA_PON_NCLDV_00052	Tara	Yes
	TARA_PON_NCLDV_00053	TARA_PON_NCLDV_00053	Tara	Yes
	TARA_PON_NCLDV_00054	TARA_PON_NCLDV_00054	Tara	Yes
	TARA_PON_NCLDV_00055	TARA_PON_NCLDV_00055	Tara	Yes
	TARA_PON_NCLDV_00056	TARA_PON_NCLDV_00056	Tara	Yes
	TARA_PON_NCLDV_00057	TARA_PON_NCLDV_00057	Tara	Yes
	TARA_PSE_NCLDV_00001	TARA_PSE_NCLDV_00001	Tara	Yes
	TARA_PSE_NCLDV_00002	TARA_PSE_NCLDV_00002	Tara	Yes
	TARA_PSE_NCLDV_00003	TARA_PSE_NCLDV_00003	Tara	Yes
	TARA_PSE_NCLDV_00004	TARA_PSE_NCLDV_00004	Tara	Yes
	TARA_PSE_NCLDV_00005	TARA_PSE_NCLDV_00005	Tara	Yes
	TARA_PSE_NCLDV_00006	TARA_PSE_NCLDV_00006	Tara	Yes
	TARA_PSE_NCLDV_00007	TARA_PSE_NCLDV_00007	Tara	Yes
	TARA_PSE_NCLDV_00008	TARA_PSE_NCLDV_00008	Tara	Yes
	TARA_PSE_NCLDV_00009	TARA_PSE_NCLDV_00009	Tara	Yes
	TARA_PSE_NCLDV_00010	TARA_PSE_NCLDV_00010	Tara	Yes
	TARA_PSE_NCLDV_00011	TARA_PSE_NCLDV_00011	Tara	Yes
	TARA_PSE_NCLDV_00012	TARA_PSE_NCLDV_00012	Tara	Yes
	TARA_PSE_NCLDV_00013	TARA_PSE_NCLDV_00013	Tara	Yes
	TARA_PSE_NCLDV_00014	TARA_PSE_NCLDV_00014	Tara	Yes
	TARA_PSE_NCLDV_00015	TARA_PSE_NCLDV_00015	Tara	Yes
	TARA_PSE_NCLDV_00016	TARA_PSE_NCLDV_00016	Tara	Yes
	TARA_PSE_NCLDV_00017	TARA_PSE_NCLDV_00017	Tara	Yes
	TARA_PSE_NCLDV_00018	TARA_PSE_NCLDV_00018	Tara	Yes
	TARA_PSE_NCLDV_00019	TARA_PSE_NCLDV_00019	Tara	Yes
	TARA_PSE_NCLDV_00020	TARA_PSE_NCLDV_00020	Tara	Yes
	TARA_PSE_NCLDV_00021	TARA_PSE_NCLDV_00021	Tara	Yes
	TARA_PSE_NCLDV_00022	TARA_PSE_NCLDV_00022	Tara	Yes
	TARA_PSE_NCLDV_00023	TARA_PSE_NCLDV_00023	Tara	Yes
	TARA_PSE_NCLDV_00024	TARA_PSE_NCLDV_00024	Tara	Yes
	TARA_PSE_NCLDV_00025	TARA_PSE_NCLDV_00025	Tara	Yes
	TARA_PSE_NCLDV_00026	TARA_PSE_NCLDV_00026	Tara	Yes
	TARA_PSE_NCLDV_00027	TARA_PSE_NCLDV_00027	Tara	Yes
	TARA_PSE_NCLDV_00028	TARA_PSE_NCLDV_00028	Tara	Yes
	TARA_PSE_NCLDV_00029	TARA_PSE_NCLDV_00029	Tara	Yes
	TARA_PSE_NCLDV_00030	TARA_PSE_NCLDV_00030	Tara	Yes
	TARA_PSE_NCLDV_00031	TARA_PSE_NCLDV_00031	Tara	Yes
	TARA_PSE_NCLDV_00032	TARA_PSE_NCLDV_00032	Tara	Yes
	TARA_PSE_NCLDV_00033	TARA_PSE_NCLDV_00033	Tara	Yes
	TARA_PSE_NCLDV_00034	TARA_PSE_NCLDV_00034	Tara	Yes
	TARA_PSE_NCLDV_00035	TARA_PSE_NCLDV_00035	Tara	Yes
	TARA_PSE_NCLDV_00036	TARA_PSE_NCLDV_00036	Tara	Yes
	TARA_PSE_NCLDV_00037	TARA_PSE_NCLDV_00037	Tara	Yes
	TARA_PSE_NCLDV_00038	TARA_PSE_NCLDV_00038	Tara	Yes
	TARA_PSE_NCLDV_00039	TARA_PSE_NCLDV_00039	Tara	Yes
	TARA_PSE_NCLDV_00040	TARA_PSE_NCLDV_00040	Tara	Yes
	TARA_PSE_NCLDV_00041	TARA_PSE_NCLDV_00041	Tara	Yes
	TARA_PSE_NCLDV_00042	TARA_PSE_NCLDV_00042	Tara	Yes
	TARA_PSE_NCLDV_00043	TARA_PSE_NCLDV_00043	Tara	Yes
	TARA_PSE_NCLDV_00044	TARA_PSE_NCLDV_00044	Tara	Yes
	TARA_PSE_NCLDV_00045	TARA_PSE_NCLDV_00045	Tara	Yes
	TARA_PSE_NCLDV_00046	TARA_PSE_NCLDV_00046	Tara	Yes
	TARA_PSE_NCLDV_00047	TARA_PSE_NCLDV_00047	Tara	Yes
	TARA_PSE_NCLDV_00048	TARA_PSE_NCLDV_00048	Tara	Yes
	TARA_PSE_NCLDV_00049	TARA_PSE_NCLDV_00049	Tara	Yes
	TARA_PSE_NCLDV_00050	TARA_PSE_NCLDV_00050	Tara	Yes
	TARA_PSW_NCLDV_00001	TARA_PSW_NCLDV_00001	Tara	Yes
	TARA_PSW_NCLDV_00002	TARA_PSW_NCLDV_00002	Tara	Yes
	TARA_PSW_NCLDV_00003	TARA_PSW_NCLDV_00003	Tara	Yes
	TARA_PSW_NCLDV_00004	TARA_PSW_NCLDV_00004	Tara	Yes
	TARA_PSW_NCLDV_00005	TARA_PSW_NCLDV_00005	Tara	Yes
	TARA_PSW_NCLDV_00006	TARA_PSW_NCLDV_00006	Tara	Yes
	TARA_PSW_NCLDV_00007	TARA_PSW_NCLDV_00007	Tara	Yes
	TARA_PSW_NCLDV_00008	TARA_PSW_NCLDV_00008	Tara	Yes
	TARA_PSW_NCLDV_00009	TARA_PSW_NCLDV_00009	Tara	Yes
	TARA_PSW_NCLDV_00010	TARA_PSW_NCLDV_00010	Tara	Yes
	TARA_PSW_NCLDV_00011	TARA_PSW_NCLDV_00011	Tara	Yes
	TARA_PSW_NCLDV_00012	TARA_PSW_NCLDV_00012	Tara	Yes
	TARA_PSW_NCLDV_00013	TARA_PSW_NCLDV_00013	Tara	Yes
	TARA_PSW_NCLDV_00014	TARA_PSW_NCLDV_00014	Tara	Yes
	TARA_PSW_NCLDV_00015	TARA_PSW_NCLDV_00015	Tara	Yes
	TARA_PSW_NCLDV_00016	TARA_PSW_NCLDV_00016	Tara	Yes
	TARA_PSW_NCLDV_00017	TARA_PSW_NCLDV_00017	Tara	Yes
	TARA_PSW_NCLDV_00018	TARA_PSW_NCLDV_00018	Tara	Yes
	TARA_PSW_NCLDV_00019	TARA_PSW_NCLDV_00019	Tara	Yes
	TARA_PSW_NCLDV_00020	TARA_PSW_NCLDV_00020	Tara	Yes
	TARA_PSW_NCLDV_00021	TARA_PSW_NCLDV_00021	Tara	Yes
	TARA_PSW_NCLDV_00022	TARA_PSW_NCLDV_00022	Tara	Yes
	TARA_PSW_NCLDV_00023	TARA_PSW_NCLDV_00023	Tara	Yes
	TARA_PSW_NCLDV_00024	TARA_PSW_NCLDV_00024	Tara	Yes
	TARA_PSW_NCLDV_00025	TARA_PSW_NCLDV_00025	Tara	Yes
	TARA_PSW_NCLDV_00026	TARA_PSW_NCLDV_00026	Tara	Yes
	TARA_PSW_NCLDV_00027	TARA_PSW_NCLDV_00027	Tara	Yes
	TARA_PSW_NCLDV_00028	TARA_PSW_NCLDV_00028	Tara	Yes
	TARA_PSW_NCLDV_00029	TARA_PSW_NCLDV_00029	Tara	Yes
	TARA_PSW_NCLDV_00030	TARA_PSW_NCLDV_00030	Tara	Yes
	TARA_PSW_NCLDV_00031	TARA_PSW_NCLDV_00031	Tara	Yes
	TARA_PSW_NCLDV_00032	TARA_PSW_NCLDV_00032	Tara	Yes
	TARA_PSW_NCLDV_00033	TARA_PSW_NCLDV_00033	Tara	Yes
	TARA_PSW_NCLDV_00034	TARA_PSW_NCLDV_00034	Tara	Yes
	TARA_PSW_NCLDV_00035	TARA_PSW_NCLDV_00035	Tara	Yes
	TARA_PSW_NCLDV_00036	TARA_PSW_NCLDV_00036	Tara	Yes
	TARA_PSW_NCLDV_00037	TARA_PSW_NCLDV_00037	Tara	Yes
	TARA_PSW_NCLDV_00038	TARA_PSW_NCLDV_00038	Tara	Yes
	TARA_PSW_NCLDV_00039	TARA_PSW_NCLDV_00039	Tara	Yes
	TARA_PSW_NCLDV_00040	TARA_PSW_NCLDV_00040	Tara	Yes
	TARA_PSW_NCLDV_00041	TARA_PSW_NCLDV_00041	Tara	Yes
	TARA_PSW_NCLDV_00042	TARA_PSW_NCLDV_00042	Tara	Yes
	TARA_PSW_NCLDV_00043	TARA_PSW_NCLDV_00043	Tara	Yes
	TARA_PSW_NCLDV_00044	TARA_PSW_NCLDV_00044	Tara	Yes
	TARA_PSW_NCLDV_00045	TARA_PSW_NCLDV_00045	Tara	Yes
	TARA_PSW_NCLDV_00046	TARA_PSW_NCLDV_00046	Tara	Yes
	TARA_PSW_NCLDV_00047	TARA_PSW_NCLDV_00047	Tara	Yes
	TARA_PSW_NCLDV_00048	TARA_PSW_NCLDV_00048	Tara	Yes
	TARA_PSW_NCLDV_00049	TARA_PSW_NCLDV_00049	Tara	Yes
	TARA_PSW_NCLDV_00050	TARA_PSW_NCLDV_00050	Tara	Yes
	TARA_PSW_NCLDV_00051	TARA_PSW_NCLDV_00051	Tara	Yes
	TARA_PSW_NCLDV_00052	TARA_PSW_NCLDV_00052	Tara	Yes
	TARA_PSW_NCLDV_00053	TARA_PSW_NCLDV_00053	Tara	Yes
	TARA_PSW_NCLDV_00054	TARA_PSW_NCLDV_00054	Tara	Yes
	TARA_PSW_NCLDV_00055	TARA_PSW_NCLDV_00055	Tara	Yes
	TARA_PSW_NCLDV_00056	TARA_PSW_NCLDV_00056	Tara	Yes
	TARA_PSW_NCLDV_00057	TARA_PSW_NCLDV_00057	Tara	Yes
	TARA_PSW_NCLDV_00058	TARA_PSW_NCLDV_00058	Tara	Yes
	TARA_PSW_NCLDV_00059	TARA_PSW_NCLDV_00059	Tara	Yes
	TARA_PSW_NCLDV_00060	TARA_PSW_NCLDV_00060	Tara	Yes
	TARA_PSW_NCLDV_00061	TARA_PSW_NCLDV_00061	Tara	Yes
	TARA_PSW_NCLDV_00062	TARA_PSW_NCLDV_00062	Tara	Yes
	TARA_PSW_NCLDV_00063	TARA_PSW_NCLDV_00063	Tara	Yes
	TARA_PSW_NCLDV_00064	TARA_PSW_NCLDV_00064	Tara	Yes
	TARA_PSW_NCLDV_00065	TARA_PSW_NCLDV_00065	Tara	Yes
	TARA_PSW_NCLDV_00066	TARA_PSW_NCLDV_00066	Tara	Yes
	TARA_PSW_NCLDV_00067	TARA_PSW_NCLDV_00067	Tara	Yes
	TARA_PSW_NCLDV_00068	TARA_PSW_NCLDV_00068	Tara	Yes
	TARA_PSW_NCLDV_00069	TARA_PSW_NCLDV_00069	Tara	Yes
	TARA_PSW_NCLDV_00070	TARA_PSW_NCLDV_00070	Tara	Yes
	TARA_PSW_NCLDV_00071	TARA_PSW_NCLDV_00071	Tara	Yes
	TARA_PSW_NCLDV_00072	TARA_PSW_NCLDV_00072	Tara	Yes
	TARA_PSW_NCLDV_00073	TARA_PSW_NCLDV_00073	Tara	Yes
	TARA_PSW_NCLDV_00074	TARA_PSW_NCLDV_00074	Tara	Yes
	TARA_PSW_NCLDV_00075	TARA_PSW_NCLDV_00075	Tara	Yes
	TARA_PSW_NCLDV_00076	TARA_PSW_NCLDV_00076	Tara	Yes
	TARA_PSW_NCLDV_00077	TARA_PSW_NCLDV_00077	Tara	Yes
	TARA_PSW_NCLDV_00078	TARA_PSW_NCLDV_00078	Tara	Yes
	TARA_PSW_NCLDV_00079	TARA_PSW_NCLDV_00079	Tara	Yes
	TARA_PSW_NCLDV_00080	TARA_PSW_NCLDV_00080	Tara	Yes
	TARA_PSW_NCLDV_00081	TARA_PSW_NCLDV_00081	Tara	Yes
	TARA_PSW_NCLDV_00082	TARA_PSW_NCLDV_00082	Tara	Yes
	TARA_PSW_NCLDV_00083	TARA_PSW_NCLDV_00083	Tara	Yes
	TARA_PSW_NCLDV_00084	TARA_PSW_NCLDV_00084	Tara	Yes
	TARA_PSW_NCLDV_00085	TARA_PSW_NCLDV_00085	Tara	Yes
	TARA_PSW_NCLDV_00086	TARA_PSW_NCLDV_00086	Tara	Yes
	TARA_PSW_NCLDV_00087	TARA_PSW_NCLDV_00087	Tara	Yes
	TARA_PSW_NCLDV_00088	TARA_PSW_NCLDV_00088	Tara	Yes
	TARA_PSW_NCLDV_00089	TARA_PSW_NCLDV_00089	Tara	Yes
	TARA_PSW_NCLDV_00090	TARA_PSW_NCLDV_00090	Tara	Yes
	TARA_PSW_NCLDV_00091	TARA_PSW_NCLDV_00091	Tara	Yes
	TARA_RED_NCLDV_00001	TARA_RED_NCLDV_00001	Tara	Yes
	TARA_SOC_NCLDV_00001	TARA_SOC_NCLDV_00001	Tara	Yes
	TARA_SOC_NCLDV_00002	TARA_SOC_NCLDV_00002	Tara	Yes
	TARA_SOC_NCLDV_00003	TARA_SOC_NCLDV_00003	Tara	Yes
	TARA_SOC_NCLDV_00004	TARA_SOC_NCLDV_00004	Tara	Yes
	TARA_SOC_NCLDV_00005	TARA_SOC_NCLDV_00005	Tara	Yes
	TARA_SOC_NCLDV_00006	TARA_SOC_NCLDV_00006	Tara	Yes
	TARA_SOC_NCLDV_00007	TARA_SOC_NCLDV_00007	Tara	Yes
	TARA_SOC_NCLDV_00008	TARA_SOC_NCLDV_00008	Tara	Yes
	TARA_SOC_NCLDV_00009	TARA_SOC_NCLDV_00009	Tara	Yes
	TARA_SOC_NCLDV_00010	TARA_SOC_NCLDV_00010	Tara	Yes
	TARA_SOC_NCLDV_00011	TARA_SOC_NCLDV_00011	Tara	Yes
	TARA_SOC_NCLDV_00012	TARA_SOC_NCLDV_00012	Tara	Yes
	TARA_SOC_NCLDV_00013	TARA_SOC_NCLDV_00013	Tara	Yes
	TARA_SOC_NCLDV_00014	TARA_SOC_NCLDV_00014	Tara	Yes
	TARA_SOC_NCLDV_00015	TARA_SOC_NCLDV_00015	Tara	Yes
	TARA_SOC_NCLDV_00016	TARA_SOC_NCLDV_00016	Tara	Yes
	TARA_SOC_NCLDV_00017	TARA_SOC_NCLDV_00017	Tara	Yes
	TARA_SOC_NCLDV_00018	TARA_SOC_NCLDV_00018	Tara	Yes
	TARA_SOC_NCLDV_00019	TARA_SOC_NCLDV_00019	Tara	Yes
	TARA_SOC_NCLDV_00020	TARA_SOC_NCLDV_00020	Tara	Yes
	TARA_SOC_NCLDV_00021	TARA_SOC_NCLDV_00021	Tara	Yes
	TARA_SOC_NCLDV_00022	TARA_SOC_NCLDV_00022	Tara	Yes
	TARA_SOC_NCLDV_00023	TARA_SOC_NCLDV_00023	Tara	Yes
	TARA_SOC_NCLDV_00024	TARA_SOC_NCLDV_00024	Tara	Yes
	TARA_SOC_NCLDV_00025	TARA_SOC_NCLDV_00025	Tara	Yes
	TARA_SOC_NCLDV_00026	TARA_SOC_NCLDV_00026	Tara	Yes
	TARA_SOC_NCLDV_00027	TARA_SOC_NCLDV_00027	Tara	Yes
	Poxviridae_AF012825_Ectromelia_virus_strain_Moscow	AF012825	Reference	No
	Poxviridae_AF063866_Melanoplus_sanguinipes_entomopoxvirus_Tucson	AF063866	Reference	No
	Poxviridae_AF170722_Rabbit_fibroma_virus	AF170722	Reference	No
	Poxviridae_AF198100_Fowlpox_virus	AF198100	Reference	No
	Phycodnaviridae_AF204951_Ectocarpus_siliculosus_virus	AF204951	Reference	No
	Poxviridae_AF250284_Amsacta_moorei_entomopoxvirus	AF250284	Reference	No
	Iridoviridae_AF303741_Chilo_iridescent_virus	AF303741	Reference	No
	Poxviridae_AF325528_Lumpy_skin_disease_virus_NI_2490_isolate_Neethling_2490	AF325528	Reference	No
	Iridoviridae_AF371960_Infectious_spleen_and_kidney_necrosis_virus	AF371960	Reference	No
	Poxviridae_AF380138_Monkeypox_virus_strain_Zaire_96_I_16	AF380138	Reference	No
	Iridoviridae_AF389451_Tiger_frog_virus	AF389451	Reference	No
	Poxviridae_AF410153_Swinepox_virus_isolate_17077_99	AF410153	Reference	No
	Poxviridae_AF438165_Camelpox_virus_M_96_Kazakhstan	AF438165	Reference	No
	Poxviridae_AF482758_Cowpox_virus_strain_Brighton_Red	AF482758	Reference	No
	Poxviridae_AJ293568_Yaba_like_disease_virus_YLDV	AJ293568	Reference	No
	Asfarviridae_AM712240_African_swine_fever_virus_OURT_88_3	AM712240	Reference	No
	Poxviridae_AP013055_Anomala_cuprea_entomopoxvirus_strain_CV6M	AP013055	Reference	No
	Marseilleviridae_AP017398_Tokyovirus_A1_DNA	AP017398	Reference	No
	Iridoviridae_AP017456_Red_seabream_iridovirus	AP017456	Reference	No
	Poxviridae_AY077832_Sheeppox_virus_10700_99_strain_TU_V02127	AY077832	Reference	No
	Poxviridae_AY077835_Goatpox_virus_Pellor	AY077835	Reference	No
	Iridoviridae_AY150217_Ambystoma_tigrinum_stebbensi_virus	AY150217	Reference	No
	Phycodnaviridae_AY225135_Feldmannia_irregularis_virus_a_strain_FirrV_1	AY225135	Reference	No
	Asfarviridae_AY261360_African_swine_fever_virus_isolate_Kenya_1950	AY261360	Reference	No
	Asfarviridae_AY261361_African_swine_fever_virus_isolate_Malawi_Lil_20_1	AY261361	Reference	No
	Asfarviridae_AY261362_African_swine_fever_virus_isolate_Mkuzi_1979	AY261362	Reference	No
	Asfarviridae_AY261363_African_swine_fever_virus_isolate_Pretorisuskop_96_4	AY261363	Reference	No
	Asfarviridae_AY261364_African_swine_fever_virus_isolate_Tengani_62	AY261364	Reference	No
	Asfarviridae_AY261365_African_swine_fever_virus_isolate_Warmbaths	AY261365	Reference	No
	Asfarviridae_AY261366_African_swine_fever_virus_isolate_Warthog	AY261366	Reference	No
	Poxviridae_AY318871_Canarypox_virus_strain_ATCC_VR_111	AY318871	Reference	No
	Iridoviridae_AY380826_Lymphocystis_disease_virus	AY380826	Reference	No
	Poxviridae_AY386264_Orf_virus_strain_OV_SA00	AY386264	Reference	No
	Poxviridae_AY386265_Bovine_papular_stomatitis_virus_strain_BV_AR02	AY386265	Reference	No
	Poxviridae_AY386371_Yaba_monkey_tumor_virus	AY386371	Reference	No
	Iridoviridae_AY521625_Singapore_grouper_iridovirus	AY521625	Reference	No
	Poxviridae_AY689436_Deerpox_virus_W_848_83	AY689436	Reference	No
	Ascoviridae_CU469068_Complete_DpAV4	CU469068	Reference	No
	Poxviridae_DQ356948_Nile_crocodilepox_virus	DQ356948	Reference	No
	Phycodnaviridae_DQ491001_Paramecium_bursaria_chlorella_virus_MT325	DQ491001	Reference	No
	Phycodnaviridae_DQ491002_Paramecium_bursaria_Chlorella_virus_NY2A_Chlorella_virus_NY2A	DQ491002	Reference	No
	Phycodnaviridae_DQ491003_Paramecium_bursaria_Chlorella_virus_AR158	DQ491003	Reference	No
	Ascoviridae_DQ517337_Trichoplusia_ni_ascovirus_2c	DQ517337	Reference	No
	Iridoviridae_DQ643392_Aedes_taeniorhynchus_iridescent_virus	DQ643392	Reference	No
	Phycodnaviridae_DQ890022_Paramecium_bursaria_Chlorella_virus_FR483	DQ890022	Reference	No
	Phycodnaviridae_EF101928_Acanthocystis_turfacea_Chlorella_virus_1	EF101928	Reference	No
	Ascoviridae_EF133465_Heliothis_virescens_ascovirus_3e	EF133465	Reference	No
	Moniruzzaman_EP08_ERX552299_29_dc	ERX552299_29_dc	Moniruzzaman	No
	Moniruzzaman_MM16_ERX552300_8_dc	ERX552300_8_dc	Moniruzzaman	No
	Moniruzzaman_MM15_ERX556043_42_dc	ERX556043_42_dc	Moniruzzaman	No
	Moniruzzaman_MM14_ERX556315_47_dc	ERX556315_47_dc	Moniruzzaman	No
	Moniruzzaman_MM18_ERX633342_1_dc	ERX633342_1_dc	Moniruzzaman	No
	Moniruzzaman_MM14_ERX633345_33_dc	ERX633345_33_dc	Moniruzzaman	No
	Moniruzzaman_LP04_ERX633347_21_dc	ERX633347_21_dc	Moniruzzaman	No
	Moniruzzaman_LP01_ERX633348_16_dc	ERX633348_16_dc	Moniruzzaman	No
	Moniruzzaman_LP01_ERX633354_21_dc	ERX633354_21_dc	Moniruzzaman	No
	Moniruzzaman_LP01_ERX633355_23_dc	ERX633355_23_dc	Moniruzzaman	No
	Moniruzzaman_MM01_ERX633356_44_dc	ERX633356_44_dc	Moniruzzaman	No
	Moniruzzaman_IR02_ERX943717_62_dc	ERX943717_62_dc	Moniruzzaman	No
	Moniruzzaman_MM01_ERX943721_3_dc	ERX943721_3_dc	Moniruzzaman	No
	Phycodnaviridae_EU304328_Ostreococcus_tauri_virus_OtV5	EU304328	Reference	No
	Iridoviridae_EU627010_Soft_shelled_turtle_iridovirus	EU627010	Reference	No
	Phycodnaviridae_EU916176_Feldmannia_species_virus_isolate_FsV_158	EU916176	Reference	No
	Iridoviridae_FJ433873_Epizootic_haematopoietic_necrosis_virus	FJ433873	Reference	No
	Phycodnaviridae_FN386611_Ostreococcus_tauri_virus_1	FN386611	Reference	No
	Iridoviridae_GQ273492_Turbot_reddish_body_iridovirus	GQ273492	Reference	No
	Poxviridae_GQ329670_Pseudocowpox_virus_strain_VR634	GQ329670	Reference	No
	Iridoviridae_GQ918152_Wiseana_iridescent_virus	GQ918152	Reference	No
	Mimiviridae_GU244497_Cafeteria_roenbergensis_virus_BV_PW1	GU244497	Reference	No
	Schulz_GVMAG_M_3300000517_4	GVMAG_M_3300000517_4	Schulz	No
	Schulz_GVMAG_M_3300004097_33	GVMAG_M_3300004097_33	Schulz	No
	Schulz_GVMAG_M_3300005589_24	GVMAG_M_3300005589_24	Schulz	No
	Schulz_GVMAG_M_3300006641_22	GVMAG_M_3300006641_22	Schulz	No
	Schulz_GVMAG_M_3300006802_11	GVMAG_M_3300006802_11	Schulz	No
	Schulz_GVMAG_M_3300006802_13	GVMAG_M_3300006802_13	Schulz	No
	Schulz_GVMAG_M_3300006810_1	GVMAG_M_3300006810_1	Schulz	No
	Schulz_GVMAG_M_3300006922_4	GVMAG_M_3300006922_4	Schulz	No
	Schulz_GVMAG_M_3300007345_3	GVMAG_M_3300007345_3	Schulz	No
	Schulz_GVMAG_M_3300007363_5	GVMAG_M_3300007363_5	Schulz	No
	Schulz_GVMAG_M_3300007559_2	GVMAG_M_3300007559_2	Schulz	No
	Schulz_GVMAG_M_3300007618_2	GVMAG_M_3300007618_2	Schulz	No
	Schulz_GVMAG_M_3300007708_3	GVMAG_M_3300007708_3	Schulz	No
	Schulz_GVMAG_M_3300007708_4	GVMAG_M_3300007708_4	Schulz	No
	Schulz_GVMAG_M_3300008012_16	GVMAG_M_3300008012_16	Schulz	No
	Schulz_GVMAG_M_3300008012_32	GVMAG_M_3300008012_32	Schulz	No
	Schulz_GVMAG_M_3300008224_9	GVMAG_M_3300008224_9	Schulz	No
	Schulz_GVMAG_M_3300009051_3	GVMAG_M_3300009051_3	Schulz	No
	Schulz_GVMAG_M_3300009059_10	GVMAG_M_3300009059_10	Schulz	No
	Schulz_GVMAG_M_3300009059_8	GVMAG_M_3300009059_8	Schulz	No
	Schulz_GVMAG_M_3300009409_46	GVMAG_M_3300009409_46	Schulz	No
	Schulz_GVMAG_M_3300009436_15	GVMAG_M_3300009436_15	Schulz	No
	Schulz_GVMAG_M_3300009436_29	GVMAG_M_3300009436_29	Schulz	No
	Schulz_GVMAG_M_3300009436_33	GVMAG_M_3300009436_33	Schulz	No
	Schulz_GVMAG_M_3300009488_16	GVMAG_M_3300009488_16	Schulz	No
	Schulz_GVMAG_M_3300009512_5	GVMAG_M_3300009512_5	Schulz	No
	Schulz_GVMAG_M_3300009529_2	GVMAG_M_3300009529_2	Schulz	No
	Schulz_GVMAG_M_3300009706_33	GVMAG_M_3300009706_33	Schulz	No
	Schulz_GVMAG_M_3300009706_38	GVMAG_M_3300009706_38	Schulz	No
	Schulz_GVMAG_M_3300010151_7	GVMAG_M_3300010151_7	Schulz	No
	Schulz_GVMAG_M_3300010299_5	GVMAG_M_3300010299_5	Schulz	No
	Schulz_GVMAG_M_3300010354_11	GVMAG_M_3300010354_11	Schulz	No
	Schulz_GVMAG_M_3300010354_16	GVMAG_M_3300010354_16	Schulz	No
	Schulz_GVMAG_M_3300010354_26	GVMAG_M_3300010354_26	Schulz	No
	Schulz_GVMAG_M_3300010354_31	GVMAG_M_3300010354_31	Schulz	No
	Schulz_GVMAG_M_3300010354_52	GVMAG_M_3300010354_52	Schulz	No
	Schulz_GVMAG_M_3300010368_17	GVMAG_M_3300010368_17	Schulz	No
	Schulz_GVMAG_M_3300010368_35	GVMAG_M_3300010368_35	Schulz	No
	Schulz_GVMAG_M_3300010370_19	GVMAG_M_3300010370_19	Schulz	No
	Schulz_GVMAG_M_3300010370_26	GVMAG_M_3300010370_26	Schulz	No
	Schulz_GVMAG_M_3300010370_30	GVMAG_M_3300010370_30	Schulz	No
	Schulz_GVMAG_M_3300010370_5	GVMAG_M_3300010370_5	Schulz	No
	Schulz_GVMAG_M_3300011013_19	GVMAG_M_3300011013_19	Schulz	No
	Schulz_GVMAG_M_3300012936_1	GVMAG_M_3300012936_1	Schulz	No
	Schulz_GVMAG_M_3300013010_19	GVMAG_M_3300013010_19	Schulz	No
	Schulz_GVMAG_M_3300017741_2	GVMAG_M_3300017741_2	Schulz	No
	Schulz_GVMAG_M_3300017824_10	GVMAG_M_3300017824_10	Schulz	No
	Schulz_GVMAG_M_3300017952_11	GVMAG_M_3300017952_11	Schulz	No
	Schulz_GVMAG_M_3300017956_15	GVMAG_M_3300017956_15	Schulz	No
	Schulz_GVMAG_M_3300017967_12	GVMAG_M_3300017967_12	Schulz	No
	Schulz_GVMAG_M_3300017967_22	GVMAG_M_3300017967_22	Schulz	No
	Schulz_GVMAG_M_3300018048_10	GVMAG_M_3300018048_10	Schulz	No
	Schulz_GVMAG_M_3300018049_14	GVMAG_M_3300018049_14	Schulz	No
	Schulz_GVMAG_M_3300018410_27	GVMAG_M_3300018410_27	Schulz	No
	Schulz_GVMAG_M_3300018416_26	GVMAG_M_3300018416_26	Schulz	No
	Schulz_GVMAG_M_3300018416_36	GVMAG_M_3300018416_36	Schulz	No
	Schulz_GVMAG_M_3300018426_17	GVMAG_M_3300018426_17	Schulz	No
	Schulz_GVMAG_M_3300018428_16	GVMAG_M_3300018428_16	Schulz	No
	Schulz_GVMAG_M_3300018876_24	GVMAG_M_3300018876_24	Schulz	No
	Schulz_GVMAG_M_3300020178_18	GVMAG_M_3300020178_18	Schulz	No
	Schulz_GVMAG_M_3300020182_33	GVMAG_M_3300020182_33	Schulz	No
	Schulz_GVMAG_M_3300020185_33	GVMAG_M_3300020185_33	Schulz	No
	Schulz_GVMAG_M_3300020187_22	GVMAG_M_3300020187_22	Schulz	No
	Schulz_GVMAG_M_3300020194_44	GVMAG_M_3300020194_44	Schulz	No
	Schulz_GVMAG_M_3300021185_21	GVMAG_M_3300021185_21	Schulz	No
	Schulz_GVMAG_M_3300021185_27	GVMAG_M_3300021185_27	Schulz	No
	Schulz_GVMAG_M_3300021343_4	GVMAG_M_3300021343_4	Schulz	No
	Schulz_GVMAG_M_3300021364_5	GVMAG_M_3300021364_5	Schulz	No
	Schulz_GVMAG_M_3300021389_12	GVMAG_M_3300021389_12	Schulz	No
	Schulz_GVMAG_M_3300021425_21	GVMAG_M_3300021425_21	Schulz	No
	Schulz_GVMAG_M_3300021425_30	GVMAG_M_3300021425_30	Schulz	No
	Schulz_GVMAG_M_3300021961_10	GVMAG_M_3300021961_10	Schulz	No
	Schulz_GVMAG_M_3300021961_22	GVMAG_M_3300021961_22	Schulz	No
	Schulz_GVMAG_M_3300021961_40	GVMAG_M_3300021961_40	Schulz	No
	Schulz_GVMAG_M_3300021961_46	GVMAG_M_3300021961_46	Schulz	No
	Schulz_GVMAG_M_3300021961_52	GVMAG_M_3300021961_52	Schulz	No
	Schulz_GVMAG_M_3300021961_60	GVMAG_M_3300021961_60	Schulz	No
	Schulz_GVMAG_M_3300021961_64	GVMAG_M_3300021961_64	Schulz	No
	Schulz_GVMAG_M_3300021962_14	GVMAG_M_3300021962_14	Schulz	No
	Schulz_GVMAG_M_3300021962_22	GVMAG_M_3300021962_22	Schulz	No
	Schulz_GVMAG_M_3300021962_24	GVMAG_M_3300021962_24	Schulz	No
	Schulz_GVMAG_M_3300021962_46	GVMAG_M_3300021962_46	Schulz	No
	Schulz_GVMAG_M_3300021962_5	GVMAG_M_3300021962_5	Schulz	No
	Schulz_GVMAG_M_3300021962_56	GVMAG_M_3300021962_56	Schulz	No
	Schulz_GVMAG_M_3300021962_60	GVMAG_M_3300021962_60	Schulz	No
	Schulz_GVMAG_M_3300021962_62	GVMAG_M_3300021962_62	Schulz	No
	Schulz_GVMAG_M_3300021963_12	GVMAG_M_3300021963_12	Schulz	No
	Schulz_GVMAG_M_3300021963_19	GVMAG_M_3300021963_19	Schulz	No
	Schulz_GVMAG_M_3300021963_34	GVMAG_M_3300021963_34	Schulz	No
	Schulz_GVMAG_M_3300021963_39	GVMAG_M_3300021963_39	Schulz	No
	Schulz_GVMAG_M_3300021963_5	GVMAG_M_3300021963_5	Schulz	No
	Schulz_GVMAG_M_3300021964_36	GVMAG_M_3300021964_36	Schulz	No
	Schulz_GVMAG_M_3300021964_9	GVMAG_M_3300021964_9	Schulz	No
	Schulz_GVMAG_M_3300022309_7	GVMAG_M_3300022309_7	Schulz	No
	Schulz_GVMAG_M_3300022905_7	GVMAG_M_3300022905_7	Schulz	No
	Schulz_GVMAG_M_3300022916_4	GVMAG_M_3300022916_4	Schulz	No
	Schulz_GVMAG_M_3300022916_57	GVMAG_M_3300022916_57	Schulz	No
	Schulz_GVMAG_M_3300022931_18	GVMAG_M_3300022931_18	Schulz	No
	Schulz_GVMAG_M_3300022934_23	GVMAG_M_3300022934_23	Schulz	No
	Schulz_GVMAG_M_3300023087_13	GVMAG_M_3300023087_13	Schulz	No
	Schulz_GVMAG_M_3300023087_9	GVMAG_M_3300023087_9	Schulz	No
	Schulz_GVMAG_M_3300023108_6	GVMAG_M_3300023108_6	Schulz	No
	Schulz_GVMAG_M_3300023109_53	GVMAG_M_3300023109_53	Schulz	No
	Schulz_GVMAG_M_3300023110_7	GVMAG_M_3300023110_7	Schulz	No
	Schulz_GVMAG_M_3300023112_4	GVMAG_M_3300023112_4	Schulz	No
	Schulz_GVMAG_M_3300023172_18	GVMAG_M_3300023172_18	Schulz	No
	Schulz_GVMAG_M_3300023175_3	GVMAG_M_3300023175_3	Schulz	No
	Schulz_GVMAG_M_3300023176_9	GVMAG_M_3300023176_9	Schulz	No
	Schulz_GVMAG_M_3300023178_17	GVMAG_M_3300023178_17	Schulz	No
	Schulz_GVMAG_M_3300023178_18	GVMAG_M_3300023178_18	Schulz	No
	Schulz_GVMAG_M_3300023210_19	GVMAG_M_3300023210_19	Schulz	No
	Schulz_GVMAG_M_3300024252_9	GVMAG_M_3300024252_9	Schulz	No
	Schulz_GVMAG_M_3300024258_14	GVMAG_M_3300024258_14	Schulz	No
	Schulz_GVMAG_M_3300024258_28	GVMAG_M_3300024258_28	Schulz	No
	Schulz_GVMAG_M_3300024261_26	GVMAG_M_3300024261_26	Schulz	No
	Schulz_GVMAG_M_3300024261_33	GVMAG_M_3300024261_33	Schulz	No
	Schulz_GVMAG_M_3300024261_37	GVMAG_M_3300024261_37	Schulz	No
	Schulz_GVMAG_M_3300024261_61	GVMAG_M_3300024261_61	Schulz	No
	Schulz_GVMAG_M_3300024261_8	GVMAG_M_3300024261_8	Schulz	No
	Schulz_GVMAG_M_3300024294_11	GVMAG_M_3300024294_11	Schulz	No
	Schulz_GVMAG_M_3300024299_4	GVMAG_M_3300024299_4	Schulz	No
	Schulz_GVMAG_M_3300024301_20	GVMAG_M_3300024301_20	Schulz	No
	Schulz_GVMAG_M_3300024314_17	GVMAG_M_3300024314_17	Schulz	No
	Schulz_GVMAG_M_3300024327_2	GVMAG_M_3300024327_2	Schulz	No
	Schulz_GVMAG_M_3300024336_7	GVMAG_M_3300024336_7	Schulz	No
	Schulz_GVMAG_M_3300025138_11	GVMAG_M_3300025138_11	Schulz	No
	Schulz_GVMAG_M_3300025617_32	GVMAG_M_3300025617_32	Schulz	No
	Schulz_GVMAG_M_3300025622_31	GVMAG_M_3300025622_31	Schulz	No
	Schulz_GVMAG_M_3300025626_8	GVMAG_M_3300025626_8	Schulz	No
	Schulz_GVMAG_M_3300025695_21	GVMAG_M_3300025695_21	Schulz	No
	Schulz_GVMAG_M_3300025695_27	GVMAG_M_3300025695_27	Schulz	No
	Schulz_GVMAG_M_3300025705_7	GVMAG_M_3300025705_7	Schulz	No
	Schulz_GVMAG_M_3300025727_45	GVMAG_M_3300025727_45	Schulz	No
	Schulz_GVMAG_M_3300025767_17	GVMAG_M_3300025767_17	Schulz	No
	Schulz_GVMAG_M_3300025870_5	GVMAG_M_3300025870_5	Schulz	No
	Schulz_GVMAG_M_3300025880_56	GVMAG_M_3300025880_56	Schulz	No
	Schulz_GVMAG_M_3300025894_55	GVMAG_M_3300025894_55	Schulz	No
	Schulz_GVMAG_M_3300027771_3	GVMAG_M_3300027771_3	Schulz	No
	Schulz_GVMAG_M_3300027790_3	GVMAG_M_3300027790_3	Schulz	No
	Schulz_GVMAG_M_3300027791_30	GVMAG_M_3300027791_30	Schulz	No
	Schulz_GVMAG_M_3300027833_11	GVMAG_M_3300027833_11	Schulz	No
	Schulz_GVMAG_S_1004661_13	GVMAG_S_1004661_13	Schulz	No
	Schulz_GVMAG_S_1015567_928	GVMAG_S_1015567_928	Schulz	No
	Schulz_GVMAG_S_1016710_161	GVMAG_S_1016710_161	Schulz	No
	Schulz_GVMAG_S_1016713_147	GVMAG_S_1016713_147	Schulz	No
	Schulz_GVMAG_S_1016713_159	GVMAG_S_1016713_159	Schulz	No
	Schulz_GVMAG_S_1016713_174	GVMAG_S_1016713_174	Schulz	No
	Schulz_GVMAG_S_1016722_178	GVMAG_S_1016722_178	Schulz	No
	Schulz_GVMAG_S_1016725_158	GVMAG_S_1016725_158	Schulz	No
	Schulz_GVMAG_S_1024967_63	GVMAG_S_1024967_63	Schulz	No
	Schulz_GVMAG_S_1030632_135	GVMAG_S_1030632_135	Schulz	No
	Schulz_GVMAG_S_1037371_165	GVMAG_S_1037371_165	Schulz	No
	Schulz_GVMAG_S_1037377_104	GVMAG_S_1037377_104	Schulz	No
	Schulz_GVMAG_S_1037377_105	GVMAG_S_1037377_105	Schulz	No
	Schulz_GVMAG_S_1037383_112	GVMAG_S_1037383_112	Schulz	No
	Schulz_GVMAG_S_1039716_42	GVMAG_S_1039716_42	Schulz	No
	Schulz_GVMAG_S_1048034_38	GVMAG_S_1048034_38	Schulz	No
	Schulz_GVMAG_S_1063923_109	GVMAG_S_1063923_109	Schulz	No
	Schulz_GVMAG_S_1063924_116	GVMAG_S_1063924_116	Schulz	No
	Schulz_GVMAG_S_1064190_106	GVMAG_S_1064190_106	Schulz	No
	Schulz_GVMAG_S_1064195_113	GVMAG_S_1064195_113	Schulz	No
	Schulz_GVMAG_S_1074330_31	GVMAG_S_1074330_31	Schulz	No
	Schulz_GVMAG_S_1074334_30	GVMAG_S_1074334_30	Schulz	No
	Schulz_GVMAG_S_1074335_3	GVMAG_S_1074335_3	Schulz	No
	Schulz_GVMAG_S_1091795_7	GVMAG_S_1091795_7	Schulz	No
	Schulz_GVMAG_S_1091796_13	GVMAG_S_1091796_13	Schulz	No
	Schulz_GVMAG_S_1091797_24	GVMAG_S_1091797_24	Schulz	No
	Schulz_GVMAG_S_1096103_95	GVMAG_S_1096103_95	Schulz	No
	Schulz_GVMAG_S_1096104_89	GVMAG_S_1096104_89	Schulz	No
	Schulz_GVMAG_S_1096109_48	GVMAG_S_1096109_48	Schulz	No
	Schulz_GVMAG_S_1102107_116	GVMAG_S_1102107_116	Schulz	No
	Schulz_GVMAG_S_1102993_41	GVMAG_S_1102993_41	Schulz	No
	Schulz_GVMAG_S_1102993_45	GVMAG_S_1102993_45	Schulz	No
	Schulz_GVMAG_S_3300000115_74	GVMAG_S_3300000115_74	Schulz	No
	Schulz_GVMAG_S_3300000171_20	GVMAG_S_3300000171_20	Schulz	No
	Schulz_GVMAG_S_3300000226_21	GVMAG_S_3300000226_21	Schulz	No
	Schulz_GVMAG_S_3300000385_45	GVMAG_S_3300000385_45	Schulz	No
	Schulz_GVMAG_S_3300000929_49	GVMAG_S_3300000929_49	Schulz	No
	Schulz_GVMAG_S_3300002186_40	GVMAG_S_3300002186_40	Schulz	No
	Schulz_GVMAG_S_3300002466_75	GVMAG_S_3300002466_75	Schulz	No
	Schulz_GVMAG_S_3300005056_23	GVMAG_S_3300005056_23	Schulz	No
	Schulz_GVMAG_S_3300009702_144	GVMAG_S_3300009702_144	Schulz	No
	Schulz_GVMAG_S_3300009702_216	GVMAG_S_3300009702_216	Schulz	No
	Schulz_GVMAG_S_3300009703_83	GVMAG_S_3300009703_83	Schulz	No
	Schulz_GVMAG_S_3300010312_35	GVMAG_S_3300010312_35	Schulz	No
	Schulz_GVMAG_S_3300010316_20	GVMAG_S_3300010316_20	Schulz	No
	Schulz_GVMAG_S_3300010316_21	GVMAG_S_3300010316_21	Schulz	No
	Schulz_GVMAG_S_3300010316_51	GVMAG_S_3300010316_51	Schulz	No
	Schulz_GVMAG_S_3300010354_157	GVMAG_S_3300010354_157	Schulz	No
	Schulz_GVMAG_S_3300010354_171	GVMAG_S_3300010354_171	Schulz	No
	Schulz_GVMAG_S_3300010354_217	GVMAG_S_3300010354_217	Schulz	No
	Schulz_GVMAG_S_3300010354_221	GVMAG_S_3300010354_221	Schulz	No
	Schulz_GVMAG_S_3300010354_241	GVMAG_S_3300010354_241	Schulz	No
	Schulz_GVMAG_S_3300010354_242	GVMAG_S_3300010354_242	Schulz	No
	Schulz_GVMAG_S_3300010354_249	GVMAG_S_3300010354_249	Schulz	No
	Schulz_GVMAG_S_3300010368_70	GVMAG_S_3300010368_70	Schulz	No
	Schulz_GVMAG_S_3300010368_75	GVMAG_S_3300010368_75	Schulz	No
	Schulz_GVMAG_S_3300010368_97	GVMAG_S_3300010368_97	Schulz	No
	Schulz_GVMAG_S_3300011013_114	GVMAG_S_3300011013_114	Schulz	No
	Schulz_GVMAG_S_3300011013_78	GVMAG_S_3300011013_78	Schulz	No
	Schulz_GVMAG_S_403982_43	GVMAG_S_403982_43	Schulz	No
	Schulz_GVMAG_S_403985_54	GVMAG_S_403985_54	Schulz	No
	Poxviridae_HE601899_Squirrel_poxvirus_strain_Red_squirrel	HE601899	Reference	No
	Poxviridae_HF679131_Adoxophyes_honmai_enomopoxvirus	HF679131	Reference	No
	Poxviridae_HF679132_Choristoneura_biennis_entomopoxvirus	HF679132	Reference	No
	Poxviridae_HF679133_Choristoneura_rosaceana_entomopoxvirus	HF679133	Reference	No
	Poxviridae_HF679134_Mythimna_separata_entomopoxvirus	HF679134	Reference	No
	Iridoviridae_HF920634_Invertebrate_iridescent_virus_22_isolate_IIV22Aberystwyth	HF920634	Reference	No
	Iridoviridae_HF920635_Invertebrate_iridovirus_25	HF920635	Reference	No
	Iridoviridae_HF920636_Invertebrate_iridescent_virus_30	HF920636	Reference	No
	Iridoviridae_HF920637_Armadillidium_vulgare_iridescent	HF920637	Reference	No
	Phycodnaviridae_HM004429_Micromonas_sp_RCC1109_virus_MpV1	HM004429	Reference	No
	Marseilleviridae_HQ113105_Lausannevirus_isolate_7715	HQ113105	Reference	No
	Poxviridae_HQ647181_Cotia_virus_SPAn232	HQ647181	Reference	No
	Phycodnaviridae_HQ704802_Organic_Lake_phycodnavirus_1	HQ704802	Reference	No
	Phycodnaviridae_HQ704803_Organic_Lake_phycodnavirus_2	HQ704803	Reference	No
	Poxviridae_HQ849551_Yoka_poxvirus_strain_DakArB_4268	HQ849551	Reference	No
	Phycodnaviridae_JF411744_Paramecium_bursaria_Chlorella_virus_1	JF411744	Reference	No
	Marseilleviridae_JF909596_Senegalvirus_SSV_A_contig1	JF909596	Reference	No
	Phycodnaviridae_JN225873_Ostreococcus_tauri_virus_RT_2011	JN225873	Reference	No
	Mimiviridae_JN258408_Megavirus_chiliensis	JN258408	Reference	No
	Mimiviridae_JN885990_Megavirus_courdo7_isolate_Mv13_c7	JN885990	Reference	No
	Iridoviridae_JQ724856_European_sheatfish_virus	JQ724856	Reference	No
	Phycodnaviridae_JX997154_Paramecium_bursaria_Chlorella_virus_AP110A	JX997154	Reference	No
	Phycodnaviridae_JX997155_Acanthocystis_turfacea_Chlorella_virus_Br0604L	JX997155	Reference	No
	Phycodnaviridae_JX997156_Acanthocystis_turfacea_Chlorella_virus_Can0610SP	JX997156	Reference	No
	Phycodnaviridae_JX997157_Paramecium_bursaria_Chlorella_virus_Can18_4	JX997157	Reference	No
	Phycodnaviridae_JX997158_Acanthocystis_turfacea_Chlorella_virus_Canal_1	JX997158	Reference	No
	Phycodnaviridae_JX997160_Paramecium_bursaria_Chlorella_virus_CVB_1	JX997160	Reference	No
	Phycodnaviridae_JX997161_Paramecium_bursaria_Chlorella_virus_CVG_1	JX997161	Reference	No
	Phycodnaviridae_JX997163_Paramecium_bursaria_Chlorella_virus_CVM_1	JX997163	Reference	No
	Phycodnaviridae_JX997164_Paramecium_bursaria_Chlorella_virus_CVR_1	JX997164	Reference	No
	Phycodnaviridae_JX997165_Paramecium_bursaria_Chlorella_virus_CvsA1	JX997165	Reference	No
	Phycodnaviridae_JX997166_Paramecium_bursaria_Chlorella_virus_CZ_2	JX997166	Reference	No
	Phycodnaviridae_JX997167_Paramecium_bursaria_Chlorella_virus_Fr5L	JX997167	Reference	No
	Phycodnaviridae_JX997168_Acanthocystis_turfacea_Chlorella_virus_GM0701_1	JX997168	Reference	No
	Phycodnaviridae_JX997169_Paramecium_bursaria_Chlorella_virus_IL_3A	JX997169	Reference	No
	Phycodnaviridae_JX997170_Paramecium_bursaria_Chlorella_virus_IL_5_2s1	JX997170	Reference	No
	Phycodnaviridae_JX997171_Paramecium_bursaria_Chlorella_virus_KS1B	JX997171	Reference	No
	Phycodnaviridae_JX997174_Acanthocystis_turfacea_Chlorella_virus_MN0810_1	JX997174	Reference	No
	Phycodnaviridae_JX997176_Paramecium_bursaria_Chlorella_virus_NE_JV_1	JX997176	Reference	No
	Phycodnaviridae_JX997177_Acanthocystis_turfacea_Chlorella_virus_NE_JV_2	JX997177	Reference	No
	Phycodnaviridae_JX997178_Acanthocystis_turfacea_Chlorella_virus_NE_JV_3	JX997178	Reference	No
	Phycodnaviridae_JX997180_Acanthocystis_turfacea_Chlorella_virus_NTS_1	JX997180	Reference	No
	Phycodnaviridae_JX997181_Paramecium_bursaria_Chlorella_virus_NW665_2	JX997181	Reference	No
	Phycodnaviridae_JX997184_Paramecium_bursaria_Chlorella_virus_OR0704_2_2	JX997184	Reference	No
	Phycodnaviridae_JX997185_Acanthocystis_turfacea_Chlorella_virus_OR0704_3	JX997185	Reference	No
	Phycodnaviridae_JX997186_Acanthocystis_turfacea_Chlorella_virus_TN603_4_2	JX997186	Reference	No
	Phycodnaviridae_JX997187_Acanthocystis_turfacea_Chlorella_virus_WI0606	JX997187	Reference	No
	Mimiviridae_KC008572_UNVERIFIED_Moumouvirus_goulette	KC008572	Reference	No
	Iridoviridae_KF033124_Andrias_davidianus_ranavirus_isolate_2010SX	KF033124	Reference	No
	Phycodnaviridae_KF481685_Emiliania_huxleyi_virus_18	KF481685	Reference	No
	Mimiviridae_KF527228_Mimivirus_terra2	KF527228	Reference	No
	Marseilleviridae_KF527888_Insectomime_virus_strain_V478	KF527888	Reference	No
	Pithoviridae_KF740664_Pithovirus_sibericum_isolate_P1084_T	KF740664	Reference	No
	Iridoviridae_KF938901_UNVERIFIED_Anopheles_minimus_irodovirus_isolate_AMIV	KF938901	Reference	No
	Asfarviridae_KJ614390_Faustovirus_strain_E12	KJ614390	Reference	No
	Ascoviridae_KJ755191_Heliothis_virescens_ascovirus_3f_isolate_LD135790	KJ755191	Reference	No
	Poxviridae_KJ801920_Pigeonpox_virus_isolate_FeP2	KJ801920	Reference	No
	Poxviridae_KJ859677_Penguinpox_virus_isolate_PSan92	KJ859677	Reference	No
	Asfarviridae_KM111294_African_swine_fever_virus_strain_Ken05_Tk1	KM111294	Reference	No
	Poxviridae_KM502564_Parapoxvirus_red_deer_HL953_strain_HL953	KM502564	Reference	No
	Mimiviridae_KM982402_UNVERIFIED_Acanthamoeba_polyphaga_mimivirus_strain_Kroon	KM982402	Reference	No
	Iridoviridae_KP056312_Common_midwife_toad_ranavirus_isolate_Pelophylax_kl	KP056312	Reference	No
	Pandoravirus_KP136319_inopinatum_isolate_KlaHel	KP136319	Reference	No
	Poxviridae_KP143769_Raccoonpox_virus	KP143769	Reference	No
	Iridoviridae_KP266743_Tortoise_ranavirus_isolate_1	KP266743	Reference	No
	Poxviridae_KP728110_Turkeypox_virus_strain_TKPV_HU1124_2011	KP728110	Reference	No
	Phycodnaviridae_KP874735_Ostreococcus_mediterraneus_virus_1_isolate_OmV1	KP874735	Reference	No
	Iridoviridae_KR139659_Scale_drop_disease_virus_isolate_C4575	KR139659	Reference	No
	Poxviridae_KT159937_Salmon_gill_poxvirus	KT159937	Reference	No
	Marseilleviridae_KT752522_Brazilian_marseillevirus_strain_BH2014	KT752522	Reference	No
	Marseilleviridae_KT835053_Golden_Marseillevirus	KT835053	Reference	No
	Asfarviridae_KU702951_Faustovirus_strain_D6	KU702951	Reference	No
	Poxviridae_KU749310_Skunkpox_virus_strain_WA	KU749310	Reference	No
	Poxviridae_KU749311_Volepox_virus_strain_CA	KU749311	Reference	No
	Mimiviridae_KU877344_Powai_lake_megavirus_isolate	KU877344	Reference	No
	Poxviridae_KU980965_Pteropox_virus_strain_Australia	KU980965	Reference	No
	Phycodnaviridae_KX008963_Heterosigma_akashiwo_virus_01_isolate_HaV53	KX008963	Reference	No
	Marseilleviridae_KX066233_Noumeavirus_isolate_NMV1	KX066233	Reference	No
	Iridoviridae_KX185156_Bohle_iridovirus_isolate_BIV_ME_93_35	KX185156	Reference	No
	Iridoviridae_KX353311_Short_finned_eel_ranavirus_isolate_ANGA14001	KX353311	Reference	No
	Iridoviridae_KX574343_Ranavirus_maximus_isolate_SMA15001	KX574343	Reference	No
	Iridoviridae_KX643370_Lymphocystis_disease_virus_Sa_isolate_SA9	KX643370	Reference	No
	Phycodnaviridae_KX857749_Only_Syngen_Nebraska_virus_5	KX857749	Reference	No
	Poxviridae_KY094066_BeAn_58058_virus	KY094066	Reference	No
	Mimiviridae_KY110734_Saudi_moumouvirus	KY110734	Reference	No
	Poxviridae_KY382358_Seal_parapoxvirus_isolate_AFK76s1	KY382358	Reference	No
	Mimiviridae_KY523104_Tupanvirus_soda_lake	KY523104	Reference	No
	Mimiviridae_KY565516_Mimivirus_AB_566_O17	KY565516	Reference	No
	Poxviridae_KY569020_Cowpox_virus_strain_CPXV_CheNuru_DK_2012	KY569020	Reference	No
	Mimiviridae_KY684083_Catovirus_CTV1_Catovirus_1	KY684083	Reference	No
	Mimiviridae_KY684103_Hokovirus_HKV1_Hokovirus_1	KY684103	Reference	No
	Mimiviridae_KY684108_Klosneuvirus_KNV1_Klosneuvirus_1	KY684108	Reference	No
	Phycodnaviridae_KY747489_Dishui_lake_phycodnavirus_1	KY747489	Reference	No
	Poxviridae_KY747497_Eptesipox_virus_strain_Washington	KY747497	Reference	No
	Iridoviridae_L63545_Lymphocystis_disease_virus_1	L63545	Reference	No
	Mimiviridae_LC015646_Yellowstone_lake_mimivirus_DNA	LC015646	Reference	No
	Phycodnaviridae_LC015647_Yellowstone_lake_phycodnavirus_1	LC015647	Reference	No
	Phycodnaviridae_LC015648_Yellowstone_lake_phycodnavirus_2	LC015648	Reference	No
	Phycodnaviridae_LC015649_Yellowstone_lake_phycodnavirus_3	LC015649	Reference	No
	Iridoviridae_LS484712_Daphnia_iridovirus_1	LS484712	Reference	No
	Pithoviridae_LT671577_Cedratvirus_A11_monopartite	LT671577	Reference	No
	Poxviridae_LT706528_Variola_virus_isolate_VARV_V563	LT706528	Reference	No
	Poxviridae_LT896721_Cowpox_virus_isolate_Ger_2010_MKY	LT896721	Reference	No
	Poxviridae_LT896722_Cowpox_virus_isolate_Ger_2007_Vole	LT896722	Reference	No
	Pithoviridae_LT906555_Orpheovirus_IHUMI_LCC2	LT906555	Reference	No
	Pithoviridae_LT907979_Cedratvirus_lausannensis_cClCRIB_75	LT907979	Reference	No
	Poxviridae_LT966077_Vaccinia_virus_WR_strain_WR_ATCC_VR_2035	LT966077	Reference	No
	Poxviridae_LT993231_Cowpox_virus_isolate_Ger_2015_Prairie_dog	LT993231	Reference	No
	Pithoviridae_LT994651_Brazilian_cedratvirus_IHUMI_strain_IHUMI_27_7	LT994651	Reference	No
	Pithoviridae_LT994652_Cedratvirus_Zaza_IHUMI_strain_IHUMI_S29	LT994652	Reference	No
	Poxviridae_MF001304_Murmansk_poxvirus_strain_LEIV_11411	MF001304	Reference	No
	Poxviridae_MF001305_NY_014_poxvirus_strain_2013	MF001305	Reference	No
	Iridoviridae_MF197913_Cherax_quadricarinatus_iridovirus_strain_CQIV_CN01	MF197913	Reference	No
	Mimiviridae_MF405918_Tupanvirus_deep_ocean	MF405918	Reference	No
	Poxviridae_MF503315_UNVERIFIED_Squirrelpox_virus_Berlin_2015	MF503315	Reference	No
	Poxviridae_MF678796_Flamingopox_virus_FGPVKD09	MF678796	Reference	No
	Mimiviridae_MF782455_Bodo_saltans_virus_strain_NG1	MF782455	Reference	No
	Pandoraviruses_MG011689_Pandoravirus_quercus_	MG011689	Reference	No
	Pandoraviruses_MG011690_Pandoravirus_neocaledonia	MG011690	Reference	No
	Pandoraviruses_MG011691_Pandoravirus_macleodensis	MG011691	Reference	No
	Poxviridae_MG012795_Vaccinia_virus_isolate_CEyV1	MG012795	Reference	No
	Mimiviridae_MG602507_UNVERIFIED_Acanthamoeba_polyphaga_mimivirus	MG602507	Reference	No
	Mimiviridae_MG779292_Bandra_megavirus_isolate_KK_1	MG779292	Reference	No
	Mimiviridae_MG807320_Moumouvirus_australiensis_isolate_10A	MG807320	Reference	No
	Asfarviridae_MG939588_UNVERIFIED_African_swine_fever_virus_isolate_Pol17_04461_C210	MG939588	Reference	No
	Asfarviridae_MH025920_African_swine_fever_virus_strain_R35	MH025920	Reference	No
	Mimiviridae_MH046830_Mimivirus_sp_SH_clone	MH046830	Reference	No
	Poxviridae_MH427217_Sea_otter_poxvirus_strain_ELK	MH427217	Reference	No
	Poxviridae_MK035750_Cowpox_virus_strain_CPXV_Compiegne	MK035750	Reference	No
	Mimiviridae_MK071979_Terrestrivirus_sp_clone_Terrestrivirus_1	MK071979	Reference	No
	Mimiviridae_MK071998_Barrevirus_sp_clone_Barrevirus_1	MK071998	Reference	No
	Mimiviridae_MK072042_Dasosvirus_sp_clone_Dasosvirus_1	MK072042	Reference	No
	Mimiviridae_MK072066_Edafosvirus_sp_clone_Edafosvirus_1	MK072066	Reference	No
	Mimiviridae_MK072132_Faunusvirus_sp_clone_Faunusvirus_1	MK072132	Reference	No
	Mimiviridae_MK072199_Gaeavirus_sp_clone_Gaeavirus_1	MK072199	Reference	No
	Mimiviridae_MK072243_Harvfovirus_sp_clone_Harvfovirus_1	MK072243	Reference	No
	Mimiviridae_MK072332_Homavirus_sp_clone_Homavirus_1	MK072332	Reference	No
	Mimiviridae_MK072383_Hyperionvirus_sp_clone_Hyperionvirus_1	MK072383	Reference	No
	Mimiviridae_MK072437_Satyrvirus_sp_clone_Satyrvirus_1	MK072437	Reference	No
	Pithoviridae_MK072489_Solivirus_sp_clone_Solivirus_1	MK072489	Reference	No
	Pithoviridae_MK072498_Solumvirus_sp_clone_Solumvirus_1	MK072498	Reference	No
	Poxviridae_MK388095_Myxoma_virus_isolate_Aust_ACT_Mulligans_Flat_04_2013_1	MK388095	Reference	No
	oPacV_662	MN448266-MN448283	Reference	No
	mPacV_611	MN448284-MN448290	Reference	No
	Ascoviridae_NC_008361_Spodoptera_frugiperda_ascovirus_1a	NC_008361	Reference	No
	Acanthamoeba_castellanii_medusavirus	NC_076969	Reference	No
	Pandoraviruses_NC_021858_Pandoravirus_dulcis	NC_21858	Reference	No
	Pandoraviruses_NC_022098_Pandoravirus_salinus	NC_22098	Reference	No
	Pandoraviruses_NC_027867_Mollivirus_sibericum_isolate_P1084_T	NC_27867	Reference	No
	Moniruzzaman_MM01_SRX802073_18_dc	SRX802073_18_dc	Moniruzzaman	No
	Moniruzzaman_MM01_SRX802073_68_dc	SRX802073_68_dc	Moniruzzaman	No
	Moniruzzaman_MM10_SRX802076_48_dc	SRX802076_48_dc	Moniruzzaman	No
	Moniruzzaman_MM13_SRX802077_119_dc	SRX802077_119_dc	Moniruzzaman	No
	Moniruzzaman_MM01_SRX802077_162_dc	SRX802077_162_dc	Moniruzzaman	No
	Moniruzzaman_IR01_SRX802077_164_dc	SRX802077_164_dc	Moniruzzaman	No
	Moniruzzaman_MM07_SRX802143_100_dc	SRX802143_100_dc	Moniruzzaman	No
	Moniruzzaman_IR01_SRX802189_61_dc	SRX802189_61_dc	Moniruzzaman	No
	Moniruzzaman_EP02_SRX802202_129_dc	SRX802202_129_dc	Moniruzzaman	No
	Moniruzzaman_MM16_SRX802202_77_dc	SRX802202_77_dc	Moniruzzaman	No
	Moniruzzaman_IR01_SRX802963_105_dc	SRX802963_105_dc	Moniruzzaman	No
	Moniruzzaman_AF02_SRX802963_109_dc	SRX802963_109_dc	Moniruzzaman	No
	Moniruzzaman_MM16_SRX802963_30_dc	SRX802963_30_dc	Moniruzzaman	No
	Moniruzzaman_MM14_SRX802963_76_dc	SRX802963_76_dc	Moniruzzaman	No
	Moniruzzaman_AF01_SRX802982_1_dc	SRX802982_1_dc	Moniruzzaman	No
	Moniruzzaman_MM13_SRX803008_78_dc	SRX803008_78_dc	Moniruzzaman	No
	Moniruzzaman_IR01_SRX803008_97_dc	SRX803008_97_dc	Moniruzzaman	No

## Sheet: Genomes
		Taxonomy					Distribution			Environmental optimum and tolerance																Size		Niche
	Name	Main group	Class	Family	Genus	Genome size	Coverage Sum	RPKM Sum	Smaples Observation	Latitude optimum	Latitude tolerance	Temperature optimum	Temperature tolerance	Salinity optimum	Salinity tolerance	ChlorophyllA optimum	ChlorophyllA tolerance	NO2 optimum	NO2 tolerance	PO4 optimum	PO4 tolerance	shannon optimum	shannon tolerance	Si optimum	Si tolerance	Size index	Size assignation	Depth	Biome
	Schulz_GVMAG_S_3300012953_123	Imitervirales	Megaviricetes	Mesomimiviridae	Meso_clade_I	222979	8.32231	25.8764	5	NA	NA	NA	NA	NA	NA	NA	NA	NA	NA	NA	NA	NA	NA	NA	NA	2.14671	cellular	DCM	Nonpolar
	Schulz_GVMAG_M_3300006752_9	Imitervirales	Megaviricetes	Mesomimiviridae	Meso_clade_I	474801	0.748166	2.14565	1	NA	NA	NA	NA	NA	NA	NA	NA	NA	NA	NA	NA	NA	NA	NA	NA	2	cellular	DCM	Nonpolar
	Schulz_GVMAG_M_3300023210_27	Imitervirales	Megaviricetes	Mesomimiviridae	Meso_clade_I	327056	0.378528	1.03338	1	NA	NA	NA	NA	NA	NA	NA	NA	NA	NA	NA	NA	NA	NA	NA	NA	2	cellular	DCM	Nonpolar
	Schulz_GVMAG_M_3300009786_46	Imitervirales	Megaviricetes	Mesomimiviridae	Meso_clade_I	250934	0.806985	2.1614	2	NA	NA	NA	NA	NA	NA	NA	NA	NA	NA	NA	NA	NA	NA	NA	NA	2.52951	cellular	DCM	Polar
	Schulz_GVMAG_S_1074258_81	Pandoravirales	Megaviricetes	Phycodnaviridae_I	PhycoI_clade_II	281956	3.11573	6.91763	1	NA	NA	NA	NA	NA	NA	NA	NA	NA	NA	NA	NA	NA	NA	NA	NA	3	cellular	DCM	Polar
	TARA_PSW_NCLDV_00078	Algavirales	Megaviricetes	Phycodnaviridae_II	Prasinovirinae	105970	59.4215	179.318	10	23.1594	0.0746	23.9903	0.10395	36.4937	0.013623	0.1251	0.046378	0.017375	0.02025	0.187833	0.01725	3.01819	0.364627	0.733333	0.019167	2.20861	cellular	SRF	Nonpolar
	TARA_PSW_NCLDV_00036	Algavirales	Megaviricetes	Phycodnaviridae_II	PhycoII_clade_II	255729	52.7793	147.194	6	NA	NA	NA	NA	NA	NA	NA	NA	NA	NA	NA	NA	NA	NA	NA	NA	2	cellular	SRF	Nonpolar
	TARA_PSW_NCLDV_00038	Algavirales	Megaviricetes	Phycodnaviridae_II	PhycoII_clade_II	245303	18.681	51.7879	2	NA	NA	NA	NA	NA	NA	NA	NA	NA	NA	NA	NA	NA	NA	NA	NA	2	cellular	SRF	Nonpolar
	TARA_PSW_NCLDV_00052	Algavirales	Megaviricetes	Phycodnaviridae_I	ND	192034	17.4507	47.7403	3	NA	NA	NA	NA	NA	NA	NA	NA	NA	NA	NA	NA	NA	NA	NA	NA	2	cellular	SRF	Nonpolar
	TARA_PSW_NCLDV_00065	Imitervirales	Megaviricetes	Mimiviridae	Mimi_clade_II	142957	86.1119	256.292	10	23.1108	0	23.7911	0	36.5149	0	0.1251	0	0.00205	0.015325	0.0132	0.174633	3.29445	0.582179	1.1195	0.386167	2.00117	cellular	SRF	Nonpolar
	TARA_PSW_NCLDV_00025	Imitervirales	Megaviricetes	Mesomimiviridae	Meso_clade_I	355618	85.388	261.044	19	23.1594	0.0486	24.0531	0.10395	36.4937	0.020117	0.1251	0.047664	0.017375	0.02025	0.187833	0.01725	2.92176	0.749376	0.73825	0.004917	2.80774	cellular	SRF	Nonpolar
	TARA_PSW_NCLDV_00002	Imitervirales	Megaviricetes	Mesomimiviridae	Meso_clade_II	1416456	27.4301	79.4635	12	23.1594	0.1209	23.9903	0.261975	36.4937	0.013623	0.1251	0.033678	0.00925	0.02025	0.1815	0.01725	3.28639	0.268199	0.73825	0.008625	1.97932	cellular	SRF	Nonpolar
	TARA_PSW_NCLDV_00033	Imitervirales	Megaviricetes	Mesomimiviridae	Meso_clade_I	272528	26.1881	80.1446	16	23.1594	0.0486	24.0531	0.195258	36.4937	0.031331	0.1251	0.047582	0.00925	0.008125	0.1815	0.006333	2.92176	0.533532	0.733333	0.019167	2.78317	cellular	SRF	Nonpolar
	TARA_PSW_NCLDV_00029	Imitervirales	Megaviricetes	Mesomimiviridae	Meso_clade_I	320717	19.4963	58.6615	11	23.1594	0.1209	24.0531	0.154102	36.4937	0.013623	0.112226	0.046378	0.0145	0.008125	0.187833	0.01875	3.28639	0.364627	0.73825	0.008625	2.15381	cellular	SRF	Nonpolar
	TARA_PSW_NCLDV_00013	Imitervirales	Megaviricetes	Mesomimiviridae	Meso_clade_II	483785	18.6031	52.0295	5	NA	NA	NA	NA	NA	NA	NA	NA	NA	NA	NA	NA	NA	NA	NA	NA	1.93293	cellular	SRF	Nonpolar
	TARA_PSW_NCLDV_00023	Imitervirales	Megaviricetes	Mesomimiviridae	Meso_clade_I	358319	15.082	45.9188	9	NA	NA	NA	NA	NA	NA	NA	NA	NA	NA	NA	NA	NA	NA	NA	NA	2.18072	cellular	SRF	Nonpolar
	TARA_PSW_NCLDV_00028	Imitervirales	Megaviricetes	Mimiviridae	Mimi_clade_II	333405	136.364	430.158	10	23.1108	0	23.7911	0	36.5149	0	0.1251	0	0.00925	0.008125	0.1815	0.006333	3.01819	0	0.73825	0.019167	2.19274	cellular	SRF	Nonpolar
	TARA_PSW_NCLDV_00047	Imitervirales	Megaviricetes	Mesomimiviridae	Meso_clade_II	205072	106.822	321.69	13	23.1571	0.0023	23.9491	0.041156	36.4836	0.020117	0.149364	0.047664	0.0295	0.006	0.19875	0.01725	3.24552	0.422124	0.733333	0.01425	2.13208	cellular	SRF	Nonpolar
	TARA_PSW_NCLDV_00027	Imitervirales	Megaviricetes	Mesomimiviridae	Meso_clade_II	336777	101.663	305.848	13	23.1571	0.0023	23.9491	0.041156	36.4836	0.020117	0.149364	0.047664	0.0295	0.006	0.19875	0.01725	3.24552	0.422124	0.733333	0.01425	2.1293	cellular	SRF	Nonpolar
	TARA_PSW_NCLDV_00050	Imitervirales	Megaviricetes	Mesomimiviridae	Meso_clade_I	195363	31.1507	83.5208	3	NA	NA	NA	NA	NA	NA	NA	NA	NA	NA	NA	NA	NA	NA	NA	NA	2.04048	cellular	SRF	Nonpolar
	TARA_PSW_NCLDV_00068	Imitervirales	Megaviricetes	Mesomimiviridae	Meso_clade_I	126911	23.9814	65.3354	4	NA	NA	NA	NA	NA	NA	NA	NA	NA	NA	NA	NA	NA	NA	NA	NA	2.03917	cellular	SRF	Nonpolar
	TARA_PSW_NCLDV_00031	Imitervirales	Megaviricetes	Mimiviridae	Mimi_clade_II	299357	18.6353	55.8225	4	NA	NA	NA	NA	NA	NA	NA	NA	NA	NA	NA	NA	NA	NA	NA	NA	2.04675	cellular	SRF	Nonpolar
	TARA_PSW_NCLDV_00072	Imitervirales	Megaviricetes	Mesomimiviridae	Meso_clade_I	122140	16.8127	47.7381	6	NA	NA	NA	NA	NA	NA	NA	NA	NA	NA	NA	NA	NA	NA	NA	NA	2	cellular	SRF	Nonpolar
	TARA_MED_NCLDV_00025	Imitervirales	Megaviricetes	Mimiviridae	Mimi_clade_I	443932	16.2383	44.7976	3	NA	NA	NA	NA	NA	NA	NA	NA	NA	NA	NA	NA	NA	NA	NA	NA	2	cellular	SRF	Nonpolar
	TARA_PSE_NCLDV_00045	Imitervirales	Megaviricetes	Mesomimiviridae	Meso_clade_I	76719	15.2752	38.3199	5	NA	NA	NA	NA	NA	NA	NA	NA	NA	NA	NA	NA	NA	NA	NA	NA	2.36728	cellular	SRF	Nonpolar
	TARA_MED_NCLDV_00080	Imitervirales	Megaviricetes	Mesomimiviridae	Meso_base_clade_IV	230585	13.5313	43.7443	6	NA	NA	NA	NA	NA	NA	NA	NA	NA	NA	NA	NA	NA	NA	NA	NA	2	cellular	SRF	Nonpolar
	TARA_PSW_NCLDV_00071	Imitervirales	Megaviricetes	Mesomimiviridae	Meso_clade_I	122165	13.2444	38.7772	7	NA	NA	NA	NA	NA	NA	NA	NA	NA	NA	NA	NA	NA	NA	NA	NA	2.1694	cellular	SRF	Nonpolar
	TARA_ION_NCLDV_00005	Imitervirales	Megaviricetes	Mesomimiviridae	Meso_clade_II	390853	11.5772	29.7955	4	NA	NA	NA	NA	NA	NA	NA	NA	NA	NA	NA	NA	NA	NA	NA	NA	2	cellular	SRF	Nonpolar
	TARA_PSW_NCLDV_00064	Imitervirales	Megaviricetes	Mesomimiviridae	Meso_clade_II	143306	11.197	34.157	6	NA	NA	NA	NA	NA	NA	NA	NA	NA	NA	NA	NA	NA	NA	NA	NA	2.12511	cellular	SRF	Nonpolar
	Schulz_GVMAG_M_3300020194_16	Imitervirales	Megaviricetes	Mesomimiviridae	Meso_clade_I	336254	3.1381	7.72013	4	NA	NA	NA	NA	NA	NA	NA	NA	NA	NA	NA	NA	NA	NA	NA	NA	2.71231	cellular	SRF	Nonpolar
	Schulz_GVMAG_M_3300025695_2	Imitervirales	Megaviricetes	Mesomimiviridae	Meso_clade_II	169411	2.40067	7.03873	4	NA	NA	NA	NA	NA	NA	NA	NA	NA	NA	NA	NA	NA	NA	NA	NA	2	cellular	SRF	Nonpolar
	Schulz_GVMAG_M_3300017765_1	Imitervirales	Megaviricetes	Mesomimiviridae	Meso_clade_II	277643	2.34474	3.14492	1	NA	NA	NA	NA	NA	NA	NA	NA	NA	NA	NA	NA	NA	NA	NA	NA	2	cellular	SRF	Nonpolar
	Mimiviridae_KY684085_Indivirus_ILV1_Indivirus_1	Imitervirales	Megaviricetes	Mimiviridae	Mimi_clade_III	861511	1.29194	1.92285	2	NA	NA	NA	NA	NA	NA	NA	NA	NA	NA	NA	NA	NA	NA	NA	NA	2	cellular	SRF	Nonpolar
	Schulz_GVMAG_S_1016728_106	Imitervirales	Megaviricetes	Mesomimiviridae	Meso_clade_I	299271	1.02716	3.18707	1	NA	NA	NA	NA	NA	NA	NA	NA	NA	NA	NA	NA	NA	NA	NA	NA	2	cellular	SRF	Nonpolar
	Moniruzzaman_MM01_ERX552270_108_dc	Imitervirales	Megaviricetes	Mesomimiviridae	Meso_clade_I	455496	1.01735	3.05001	1	NA	NA	NA	NA	NA	NA	NA	NA	NA	NA	NA	NA	NA	NA	NA	NA	2	cellular	SRF	Nonpolar
	Schulz_GVMAG_M_3300020185_4	Imitervirales	Megaviricetes	Mesomimiviridae	Meso_clade_I	378429	0.453982	1.40861	1	NA	NA	NA	NA	NA	NA	NA	NA	NA	NA	NA	NA	NA	NA	NA	NA	2	cellular	SRF	Nonpolar
	Schulz_GVMAG_M_3300020182_84	Imitervirales	Megaviricetes	Mesomimiviridae	Meso_clade_I	353000	0.366856	0.833199	1	NA	NA	NA	NA	NA	NA	NA	NA	NA	NA	NA	NA	NA	NA	NA	NA	2	cellular	SRF	Nonpolar
	TARA_PSW_NCLDV_00088	Mirusviricota	Mirusviricetes	M1	NEW_02	63115	43.0072	126.677	10	23.1571	0.0746	23.9491	0.10395	36.4771	0.016575	0.15065	0.038424	0.0295	0.012125	0.19875	0.010917	3.24552	0.372685	0.733333	0.003708	1.98465	cellular	SRF	Nonpolar
	TARA_PSW_NCLDV_00080	Mirusviricota	Mirusviricetes	M1	NEW_02	98673	15.3483	45.0654	8	NA	NA	NA	NA	NA	NA	NA	NA	NA	NA	NA	NA	NA	NA	NA	NA	2.01033	cellular	SRF	Nonpolar
	TARA_PSW_NCLDV_00046	Mirusviricota	Mirusviricetes	M1	NEW_02	209263	61.6578	186.061	8	NA	NA	NA	NA	NA	NA	NA	NA	NA	NA	NA	NA	NA	NA	NA	NA	2.057	cellular	SRF	Nonpolar
	TARA_PSW_NCLDV_00061	Mirusviricota	Mirusviricetes	M4	ND	147295	44.1122	131.409	8	NA	NA	NA	NA	NA	NA	NA	NA	NA	NA	NA	NA	NA	NA	NA	NA	2.10563	cellular	SRF	Nonpolar
	TARA_PSW_NCLDV_00066	Mirusviricota	Mirusviricetes	M2	NEW_02	137713	42.4056	124.829	8	NA	NA	NA	NA	NA	NA	NA	NA	NA	NA	NA	NA	NA	NA	NA	NA	2.08234	cellular	SRF	Nonpolar
	TARA_PSW_NCLDV_00055	Mirusviricota	Mirusviricetes	M1	NEW_02	182270	36.7768	103.789	7	NA	NA	NA	NA	NA	NA	NA	NA	NA	NA	NA	NA	NA	NA	NA	NA	2.02777	cellular	SRF	Nonpolar
	TARA_PSW_NCLDV_00087	Mirusviricota	Mirusviricetes	M1	NEW_02	65735	35.2309	97.4681	5	NA	NA	NA	NA	NA	NA	NA	NA	NA	NA	NA	NA	NA	NA	NA	NA	2.0593	cellular	SRF	Nonpolar
	TARA_PSW_NCLDV_00044	Mirusviricota	Mirusviricetes	M1	NEW_02	218719	32.8083	89.844	2	NA	NA	NA	NA	NA	NA	NA	NA	NA	NA	NA	NA	NA	NA	NA	NA	2	cellular	SRF	Nonpolar
	TARA_PSW_NCLDV_00054	Mirusviricota	Mirusviricetes	M4	ND	187738	18.7234	55.6871	8	NA	NA	NA	NA	NA	NA	NA	NA	NA	NA	NA	NA	NA	NA	NA	NA	2.09514	cellular	SRF	Nonpolar
	TARA_PSW_NCLDV_00083	Mirusviricota	Mirusviricetes	M4	ND	79594	13.143	39.1411	7	NA	NA	NA	NA	NA	NA	NA	NA	NA	NA	NA	NA	NA	NA	NA	NA	2.1358	cellular	SRF	Nonpolar
	TARA_PSW_NCLDV_00020	Others	Na	ND	ND	409017	42.5327	121.908	1	NA	NA	NA	NA	NA	NA	NA	NA	NA	NA	NA	NA	NA	NA	NA	NA	#N/A	cellular	SRF	Nonpolar
	TARA_PSW_NCLDV_00056	Pandoravirales	Megaviricetes	Phycodnaviridae_I	PhycoI_clade_I	172215	43.4852	128.799	14	23.1594	0.0723	24.0531	0.10395	36.4937	0.016575	0.111686	0.046378	0.017375	0.02025	0.1815	0.01725	3.28639	0.364627	0.733333	0.008625	2.11059	cellular	SRF	Nonpolar
	TARA_PSW_NCLDV_00074	Pandoravirales	Megaviricetes	Phycodnaviridae_I	PhycoI_clade_I	113311	14.0013	42.8529	8	NA	NA	NA	NA	NA	NA	NA	NA	NA	NA	NA	NA	NA	NA	NA	NA	2.55174	cellular	SRF	Nonpolar
	TARA_PSW_NCLDV_00034	Pandoravirales	Megaviricetes	Phycodnaviridae_I	PhycoI_clade_II	266141	19.0373	54.7258	8	NA	NA	NA	NA	NA	NA	NA	NA	NA	NA	NA	NA	NA	NA	NA	NA	2	cellular	SRF	Nonpolar
	TARA_PON_NCLDV_00022	Pandoravirales	Megaviricetes	Phycodnaviridae_I	PhycoI_clade_I	268594	17.2275	46.6778	2	NA	NA	NA	NA	NA	NA	NA	NA	NA	NA	NA	NA	NA	NA	NA	NA	2	cellular	SRF	Nonpolar
	TARA_PSE_NCLDV_00008	Pandoravirales	Megaviricetes	Phycodnaviridae_I	PhycoI_clade_I	445627	16.7589	37.0274	2	NA	NA	NA	NA	NA	NA	NA	NA	NA	NA	NA	NA	NA	NA	NA	NA	2.05387	cellular	SRF	Nonpolar
	TARA_MED_NCLDV_00137	Pandoravirales	Megaviricetes	Phycodnaviridae_I	PhycoI_clade_II	69322	9.70976	28.5573	3	NA	NA	NA	NA	NA	NA	NA	NA	NA	NA	NA	NA	NA	NA	NA	NA	2.0544	cellular	SRF	Nonpolar
	TARA_PON_NCLDV_00046	Pimascovirales	Megaviricetes	Basal_Pimasco_Clade_A	ND	114270	27.4525	91.5713	4	NA	NA	NA	NA	NA	NA	NA	NA	NA	NA	NA	NA	NA	NA	NA	NA	5	cellular	SRF	Nonpolar
	TARA_PSW_NCLDV_00069	Pimascovirales	Megaviricetes	Sister_Iridoviridae_2	Irido_clade_II	122437	24.6421	75.1014	13	23.1594	0.0023	24.0531	0.10395	36.4937	0.013623	0.112226	0.046378	0.017375	0.02025	0.1815	0.01725	3.17366	0.525475	0.733333	0.008625	2.5984	cellular	SRF	Nonpolar
	TARA_PON_NCLDV_00043	Pimascovirales	Megaviricetes	Iridoviridae	Alphairidovirinae	148200	20.8198	57.4523	2	NA	NA	NA	NA	NA	NA	NA	NA	NA	NA	NA	NA	NA	NA	NA	NA	4.70248	cellular	SRF	Nonpolar
	TARA_PSW_NCLDV_00042	Pimascovirales	Megaviricetes	Basal_Iridoviridae	ND	226858	17.7759	52.3704	8	NA	NA	NA	NA	NA	NA	NA	NA	NA	NA	NA	NA	NA	NA	NA	NA	2.09621	cellular	SRF	Nonpolar
	TARA_ION_NCLDV_00012	Pimascovirales	Megaviricetes	Basal_Pimasco_Clade_A	ND	193136	14.1382	42.7692	1	NA	NA	NA	NA	NA	NA	NA	NA	NA	NA	NA	NA	NA	NA	NA	NA	5	cellular	SRF	Nonpolar
	Iridoviridae_HF920633_Invertebrate_iridovirus_22	Pimascovirales	Megaviricetes	Iridoviridae	Betairidovirinae	197693	0.484084	1.62204	1	NA	NA	NA	NA	NA	NA	NA	NA	NA	NA	NA	NA	NA	NA	NA	NA	4	cellular	SRF	Nonpolar
	TARA_SOC_NCLDV_00015	Asfuvirales	Pokkesviricetes	ND	ND	198229	10.9146	30.2204	3	NA	NA	NA	NA	NA	NA	NA	NA	NA	NA	NA	NA	NA	NA	NA	NA	3.24969	cellular	SRF	Polar
	TARA_SOC_NCLDV_00027	Asfuvirales	Pokkesviricetes	ND	ND	60866	9.54556	27.1591	3	NA	NA	NA	NA	NA	NA	NA	NA	NA	NA	NA	NA	NA	NA	NA	NA	3.0023	cellular	SRF	Polar
	TARA_ARC_NCLDV_00167	Others	Na	ND	ND	95816	16.6496	39.4417	2	NA	NA	NA	NA	NA	NA	NA	NA	NA	NA	NA	NA	NA	NA	NA	NA	#N/A	cellular	SRF	Polar
	TARA_SOC_NCLDV_00024	Others	Proculviricetes	Procul_famlily	ND	110727	16.1632	50.7568	7	NA	NA	NA	NA	NA	NA	NA	NA	NA	NA	NA	NA	NA	NA	NA	NA	#N/A	cellular	SRF	Polar
	TARA_SOC_NCLDV_00014	Pandoravirales	Megaviricetes	Phycodnaviridae_I	ND	216104	57.5894	155.442	3	NA	NA	NA	NA	NA	NA	NA	NA	NA	NA	NA	NA	NA	NA	NA	NA	3.49808	cellular	SRF	Polar
	TARA_ARC_NCLDV_00182	Pandoravirales	Megaviricetes	Phycodnaviridae_I	PhycoI_clade_II	71610	36.1793	88.5524	2	NA	NA	NA	NA	NA	NA	NA	NA	NA	NA	NA	NA	NA	NA	NA	NA	2.96663	cellular	SRF	Polar
	TARA_AOS_NCLDV_00010	Pandoravirales	Megaviricetes	Phycodnaviridae_I	PhycoI_clade_I	343501	24.9385	68.7144	2	NA	NA	NA	NA	NA	NA	NA	NA	NA	NA	NA	NA	NA	NA	NA	NA	2	cellular	SRF	Polar
	TARA_AOS_NCLDV_00004	Pandoravirales	Megaviricetes	Phycodnaviridae_I	PhycoI_clade_I	402937	23.9963	66.1925	3	NA	NA	NA	NA	NA	NA	NA	NA	NA	NA	NA	NA	NA	NA	NA	NA	2	cellular	SRF	Polar
	TARA_AOS_NCLDV_00008	Pandoravirales	Megaviricetes	Phycodnaviridae_I	PhycoI_clade_I	366644	21.8719	60.2633	2	NA	NA	NA	NA	NA	NA	NA	NA	NA	NA	NA	NA	NA	NA	NA	NA	2	cellular	SRF	Polar
	TARA_SOC_NCLDV_00017	Pandoravirales	Megaviricetes	Phycodnaviridae_I	PhycoI_clade_I	173733	11.8826	37.7396	2	NA	NA	NA	NA	NA	NA	NA	NA	NA	NA	NA	NA	NA	NA	NA	NA	2	cellular	SRF	Polar
	TARA_PSW_NCLDV_00090	Algavirales	Megaviricetes	Phycodnaviridae_II	Raphidovirinae	58163	13.5431	38.1243	6	NA	NA	NA	NA	NA	NA	NA	NA	NA	NA	NA	NA	NA	NA	NA	NA	2.12815	cellular	SRF	Unknown
	TARA_PSW_NCLDV_00086	Imitervirales	Megaviricetes	Mesomimiviridae	Meso_clade_II	65994	27.8672	78.1414	9	NA	NA	NA	NA	NA	NA	NA	NA	NA	NA	NA	NA	NA	NA	NA	NA	1.87733	cellular	SRF	Unknown
	TARA_PSW_NCLDV_00011	Imitervirales	Megaviricetes	Mesomimiviridae	Meso_clade_II	491914	24.6326	69.5445	9	NA	NA	NA	NA	NA	NA	NA	NA	NA	NA	NA	NA	NA	NA	NA	NA	1.93502	cellular	SRF	Unknown
	TARA_MED_NCLDV_00012	Asfuvirales	Pokkesviricetes	ND	ND	548149	10.5446	29.9413	3	NA	NA	NA	NA	NA	NA	NA	NA	NA	NA	NA	NA	NA	NA	NA	NA	2	cellular	Unknown	Nonpolar
	TARA_PSW_NCLDV_00019	Imitervirales	Megaviricetes	Mesomimiviridae	Meso_clade_I	417252	105.567	319.14	38	23.1571	0.1209	23.9903	0.353283	36.4937	0.031331	0.1251	0.038424	0.017375	0.02025	0.187833	0.01725	3.28639	0.448511	0.733333	0.147875	2.00657	cellular	Unknown	Nonpolar
	TARA_PSW_NCLDV_00004	Imitervirales	Megaviricetes	Mimiviridae	Mimi_clade_IV	981308	36.5784	108.2	14	23.1594	0.1209	23.9491	0.261975	36.4972	0.031331	0.1251	0.037138	0.017375	0.02025	0.187833	0.01725	3.28639	0.562979	0.733333	0.008625	1.95562	cellular	Unknown	Nonpolar
	TARA_PSW_NCLDV_00089	Imitervirales	Megaviricetes	Mesomimiviridae	Meso_clade_I	58887	32.9561	81.9118	42	8.9971	14.3971	24.7787	2.96882	35.961	1.23211	0.177137	0.117047	0.042	0.10092	0.332	0.467933	3.19404	1.32038	1.473	1.3745	2.20816	cellular	Unknown	Nonpolar
	TARA_PSW_NCLDV_00006	Imitervirales	Megaviricetes	Mesomimiviridae	Meso_clade_II	568775	31.9944	93.327	14	23.1594	0.0023	24.0531	0.10395	36.4937	0.016575	0.1251	0.047664	0.017375	0.02025	0.187833	0.01725	3.28639	0.276256	0.73825	0.004917	2.10527	cellular	Unknown	Nonpolar
	TARA_PSW_NCLDV_00067	Imitervirales	Megaviricetes	Mesomimiviridae	Meso_clade_I	129052	23.241	69.5379	14	23.1594	6.1441	24.0531	0.559175	36.4937	1.95179	0.1251	0.046378	0.0145	0.008125	0.187833	0.01875	3.28639	0.418433	0.73825	1.06987	2.11975	cellular	Unknown	Nonpolar
	TARA_PSW_NCLDV_00035	Imitervirales	Megaviricetes	Mesomimiviridae	Meso_clade_I	260032	16.5392	31.7784	12	8.9966	5.3232	26.5724	0.032251	35.384	0.434306	0.198146	0.120417	0.1665	0.04725	0.63025	0.0623	3.4898	0.517228	2.53325	0.34275	2.02738	cellular	Unknown	Nonpolar
	TARA_PSW_NCLDV_00001	Imitervirales	Megaviricetes	Mimiviridae	Mimi_clade_III	1452025	19.0802	47.8983	5	NA	NA	NA	NA	NA	NA	NA	NA	NA	NA	NA	NA	NA	NA	NA	NA	2	cellular	Unknown	Nonpolar
	TARA_MED_NCLDV_00110	Imitervirales	Megaviricetes	Mesomimiviridae	Meso_clade_I	141986	18.5678	47.201	18	37.5057	10.1369	18.3192	4.99696	38.1853	2.19874	0.103935	0.019223	0.00425	0.00555	0.012	0.075275	3.83387	0.370486	1.0505	0.536875	2.08578	cellular	Unknown	Nonpolar
	TARA_MED_NCLDV_00090	Imitervirales	Megaviricetes	Mesomimiviridae	Meso_clade_I	185473	17.0982	43.4682	17	37.5057	10.3585	18.3192	4.99696	38.1853	2.19874	0.103935	0.019223	0.00425	0.00555	0.012	0.075275	3.83387	0.370486	1.0505	0.536875	2.08164	cellular	Unknown	Nonpolar
	Phycodnaviridae_KJ645900_Aureococcus_anophagefferens_virus_isolate_BtV_01	Imitervirales	Megaviricetes	Mesomimiviridae	Meso_base_clade_IV	370920	14.1009	42.0419	8	NA	NA	NA	NA	NA	NA	NA	NA	NA	NA	NA	NA	NA	NA	NA	NA	2.11445	cellular	Unknown	Nonpolar
	Schulz_GVMAG_M_3300021375_16	Imitervirales	Megaviricetes	Mesomimiviridae	Meso_clade_I	380522	13.9356	37.5258	6	NA	NA	NA	NA	NA	NA	NA	NA	NA	NA	NA	NA	NA	NA	NA	NA	2	cellular	Unknown	Nonpolar
	TARA_MED_NCLDV_00064	Imitervirales	Megaviricetes	Mesomimiviridae	Meso_clade_I	274545	13.3242	32.5243	6	NA	NA	NA	NA	NA	NA	NA	NA	NA	NA	NA	NA	NA	NA	NA	NA	2	cellular	Unknown	Nonpolar
	TARA_MED_NCLDV_00140	Imitervirales	Megaviricetes	Mesomimiviridae	Meso_clade_I	67447	5.69484	10.1594	6	NA	NA	NA	NA	NA	NA	NA	NA	NA	NA	NA	NA	NA	NA	NA	NA	2.29292	cellular	Unknown	Nonpolar
	TARA_ION_NCLDV_00003	Imitervirales	Megaviricetes	Mimiviridae	Mimi_clade_III	512011	3.80519	12.3468	3	NA	NA	NA	NA	NA	NA	NA	NA	NA	NA	NA	NA	NA	NA	NA	NA	2.61713	cellular	Unknown	Nonpolar
	TARA_PSW_NCLDV_00010	Imitervirales	Megaviricetes	Mimiviridae	Mimi_clade_IV	494083	49.1494	142.266	27	23.1571	15.8195	24.0531	2.52946	36.4771	1.44914	0.148923	0.038424	0.0295	0.02025	0.19875	0.01875	3.28639	0.678608	0.733333	0.978875	1.86038	cellular	Unknown	Nonpolar
	TARA_PSW_NCLDV_00024	Imitervirales	Megaviricetes	Mimiviridae	Mimi_clade_IV	356627	48.4498	141.299	25	23.1571	15.7472	24.0531	2.52946	36.4836	1.44914	0.148923	0.038424	0.0295	0.02025	0.19875	0.01875	3.28639	0.582179	0.733333	0.978875	1.86642	cellular	Unknown	Nonpolar
	TARA_PSW_NCLDV_00043	Mirusviricota	Mirusviricetes	M1	NEW_02	221456	80.8278	241.264	11	23.1594	0	24.0531	0	36.4937	0	0.102986	0.00924	0.00925	0	0.1815	0	3.28639	0.462993	0.73825	0	2.23469	cellular	Unknown	Nonpolar
	TARA_PSW_NCLDV_00062	Mirusviricota	Mirusviricetes	M3	NEW_05	147022	70.2181	202.76	25	23.1108	17.8416	23.7911	4.00989	36.4836	1.63057	0.1251	0.240139	0.284	1.18463	1.8615	1.6625	3.60037	0.613277	10.5045	8.638	1.9698	cellular	Unknown	Nonpolar
	TARA_PSW_NCLDV_00026	Mirusviricota	Mirusviricetes	M2	NEW_02	352577	33.8397	102.914	14	23.1594	0.0023	24.0531	0.10395	36.4937	0.003542	0.112226	0.046378	0.00925	0.02025	0.1815	0.01725	3.24552	0.462993	0.73825	0.004917	2.56931	cellular	Unknown	Nonpolar
	TARA_MED_NCLDV_00067	Mirusviricota	Mirusviricetes	M1	NEW_02	258141	33.1067	97.7883	11	39.8607	0.0221	15.3847	1.91409	38.2957	0.4559	0.082358	0.073228	0.1298	0.058825	0.01065	0.00265	3.9623	0.327729	1.9913	0.376134	2.11581	cellular	Unknown	Nonpolar
	TARA_AON_NCLDV_00040	Mirusviricota	Mirusviricetes	M2	NEW_02	168422	20.9741	60.5919	5	NA	NA	NA	NA	NA	NA	NA	NA	NA	NA	NA	NA	NA	NA	NA	NA	2	cellular	Unknown	Nonpolar
	TARA_PSW_NCLDV_00060	Mirusviricota	Mirusviricetes	M2	NEW_02	150824	13.2982	40.9372	6	NA	NA	NA	NA	NA	NA	NA	NA	NA	NA	NA	NA	NA	NA	NA	NA	2.8724	cellular	Unknown	Nonpolar
	TARA_AON_NCLDV_00069	Others	Na	New_family_I	ND	61475	11.9284	34.8761	4	NA	NA	NA	NA	NA	NA	NA	NA	NA	NA	NA	NA	NA	NA	NA	NA	#N/A	cellular	Unknown	Nonpolar
	TARA_MED_NCLDV_00024	Others	Na			454893	8.52072	20.7397	8	NA	NA	NA	NA	NA	NA	NA	NA	NA	NA	NA	NA	NA	NA	NA	NA	#N/A	cellular	Unknown	Nonpolar
	TARA_PSW_NCLDV_00049	Pandoravirales	Megaviricetes	Phycodnaviridae_I	PhycoI_clade_II	195414	66.3752	188.795	68	23.1108	15.8207	24.0531	4.0995	35.5183	1.53075	0.182274	0.137962	0.0295	0.19	0.288583	0.38645	2.89656	1.01552	1.22329	1.93837	2.57082	cellular	Unknown	Nonpolar
	TARA_MED_NCLDV_00006	Pandoravirales	Megaviricetes	Phycodnaviridae_I	PhycoI_clade_I	740593	28.7349	77.3993	14	36.0088	6.3694	20.7305	4.43408	37.0328	1.77837	0.333593	0.510698	0.0215	0.024	0.078	0.0468	3.69756	0.347316	1.0473	0.254625	2.07558	cellular	Unknown	Nonpolar
	TARA_PSW_NCLDV_00048	Pimascovirales	Megaviricetes	Sister_Iridoviridae_2	Irido_clade_IV	204719	123.994	304.841	60	6.7562	2.2985	26.6897	0.392661	35.384	0.37181	0.198146	0.072275	0.1715	0.06025	0.55725	0.0333	2.54834	0.810948	1.932	0.98075	2.47484	cellular	Unknown	Nonpolar
	TARA_PSE_NCLDV_00009	Pimascovirales	Megaviricetes	Sister_Iridoviridae_2	Irido_clade_III	411757	24.6094	78.0912	13	5.2529	0	24.9589	0	34.7645	0	0.264409	0	0.3285	0	1.02575	0	2.9913	0.629589	5.04425	0	2.39269	cellular	Unknown	Nonpolar
	TARA_AOS_NCLDV_00017	Pimascovirales	Megaviricetes	Sister_Iridoviridae_2	Irido_clade_III	234196	128.563	334.44	7	NA	NA	NA	NA	NA	NA	NA	NA	NA	NA	NA	NA	NA	NA	NA	NA	2.26718	cellular	Unknown	Nonpolar
	TARA_AOS_NCLDV_00022	Pimascovirales	Megaviricetes	Sister_Iridoviridae_2	Irido_clade_III	163513	127.914	332.724	7	NA	NA	NA	NA	NA	NA	NA	NA	NA	NA	NA	NA	NA	NA	NA	NA	2.27121	cellular	Unknown	Nonpolar
	TARA_PON_NCLDV_00015	Pimascovirales	Megaviricetes	Sister_Iridoviridae_2	Irido_clade_II	322889	33.9906	102.074	10	32.9986	0.2633	17.4624	0.720155	33.4683	0.02709	0.253087	0.019406	0.015167	0.113042	0.288583	0.08175	4.04587	0.875689	1.22329	0.391875	2.40791	cellular	Unknown	Nonpolar
	TARA_AON_NCLDV_00017	Pimascovirales	Megaviricetes	Sister_Iridoviridae_2	Irido_clade_III	296080	13.5524	37.2236	6	NA	NA	NA	NA	NA	NA	NA	NA	NA	NA	NA	NA	NA	NA	NA	NA	2.02151	cellular	Unknown	Nonpolar
	TARA_SOC_NCLDV_00019	Imitervirales	Megaviricetes	Imiter_basal_family	ND	169458	16.8467	44.4551	4	NA	NA	NA	NA	NA	NA	NA	NA	NA	NA	NA	NA	NA	NA	NA	NA	2	cellular	Unknown	Polar
	TARA_ARC_NCLDV_00135	Others	Proculviricetes	Procul_famlily	ND	151412	21.7469	67.6424	10	74.296	0.009	-1.53136	1.12559	30.7895	1.09827	0.718479	0.177761	0.0775	0.06	0.526245	0.150532	2.36836	0.73815	2.06204	1.62101	#N/A	cellular	Unknown	Polar
	TARA_PSW_NCLDV_00003	Imitervirales	Megaviricetes	Mesomimiviridae	Meso_clade_II	1018005	20.9336	60.6916	13	23.1571	0.1209	23.7911	0.261975	36.4972	0.037825	0.1251	0.037138	0.017375	0.02025	0.187833	0.01725	3.28639	0.582179	0.733333	0.029917	1.93158	cellular	Unknown	Unknown
	TARA_PON_NCLDV_00002	Imitervirales	Megaviricetes	Mimiviridae	Mimi_clade_IV	527843	13.6554	41.0834	6	NA	NA	NA	NA	NA	NA	NA	NA	NA	NA	NA	NA	NA	NA	NA	NA	2	cellular	Unknown	Unknown
	Schulz_GVMAG_M_3300019459_16	Imitervirales	Megaviricetes	Mesomimiviridae	Meso_clade_I	375475	3.7665	10.4424	5	NA	NA	NA	NA	NA	NA	NA	NA	NA	NA	NA	NA	NA	NA	NA	NA	2.19877	cellular	Unknown	Unknown
	Schulz_GVMAG_S_ERX556017_93	Algavirales	Megaviricetes	Phycodnaviridae_II	PhycoII_clade_II	296476	23.1324	57.5048	5	NA	NA	NA	NA	NA	NA	NA	NA	NA	NA	NA	NA	NA	NA	NA	NA	1.60101	unknown	DCM	Nonpolar
	Moniruzzaman_LP03_ERX555907_69_dc	Algavirales	Megaviricetes	Phycodnaviridae_II	PhycoII_clade_II	254772	20.9768	68.9689	4	NA	NA	NA	NA	NA	NA	NA	NA	NA	NA	NA	NA	NA	NA	NA	NA	1.05509	unknown	DCM	Nonpolar
	TARA_IOS_NCLDV_00005	Algavirales	Megaviricetes	Phycodnaviridae_II	Prasinovirinae	175647	1140.44	2928.25	56	29.5022	6.4327	21.7636	5.8503	35.4496	1.25643	0.177651	0.098548	0.004	0.3005	0.084	0.2615	3.10356	0.399909	1.7665	0.844	1.0627	unknown	DCM	Nonpolar
	TARA_MED_NCLDV_00135	Algavirales	Megaviricetes	Phycodnaviridae_II	Prasinovirinae	72718	851.23	3056.54	39	34.9449	0.0548	15.0134	0.000638	35.3233	0.00025	0.221666	0	0.3025	0.0185	0.343	0.00675	3.31027	0.0506163	2.7435	0.154	1.07333	unknown	DCM	Nonpolar
	TARA_AON_NCLDV_00061	Algavirales	Megaviricetes	Phycodnaviridae_II	Prasinovirinae	101169	836.808	2053.77	44	36.5533	1.3805	16.3584	2.92155	36.5811	0.59108	0.535777	0.335718	0.284	0.2995	0.1595	0.26575	2.79375	0.402915	1.284	1.57611	1.07229	unknown	DCM	Nonpolar
	TARA_IOS_NCLDV_00011	Algavirales	Megaviricetes	Phycodnaviridae_II	Prasinovirinae	108412	819.835	2175.72	59	31.6948	5.6709	21.7636	3.38316	35.3424	0.66535	0.176479	0.07583	0.019	0.282	0.084	0.2615	3.10356	0.575411	1.7665	0.988	1.05519	unknown	DCM	Nonpolar
	Moniruzzaman_LP01_ERX556023_2_dc	Algavirales	Megaviricetes	Phycodnaviridae_II	Prasinovirinae	174454	801.64	2241.27	60	34.8901	16.4608	21.7282	5.883	35.3424	0.961983	0.200059	0.068144	0.284	0.3065	0.343	0.333	3.13163	0.626028	2.5895	0.998	1.05632	unknown	DCM	Nonpolar
	TARA_AON_NCLDV_00059	Algavirales	Megaviricetes	Phycodnaviridae_II	Prasinovirinae	107534	765.51	1877.63	46	36.5533	1.6632	16.3584	3.87969	36.5811	1.12959	0.535777	0.358126	0.093	0.3065	0.1595	0.2615	2.79375	0.424645	1.7455	1.4975	1.06452	unknown	DCM	Nonpolar
	TARA_AON_NCLDV_00074	Algavirales	Megaviricetes	Phycodnaviridae_II	Prasinovirinae	51009	650.19	1700.7	57	35.1728	21.9933	16.3584	3.87969	35.99	1.25805	0.22573	0.358126	0.3105	0.312	0.34975	0.9485	3.19366	0.62386	2.7335	6.448	1.10085	unknown	DCM	Nonpolar
	TARA_IOS_NCLDV_00012	Algavirales	Megaviricetes	Phycodnaviridae_II	Prasinovirinae	85346	642.269	1601.63	48	19.0258	23.5028	22.2414	5.7474	35.3247	0.405296	0.221666	0.083163	0.152	0.148	0.2505	0.1665	2.73486	0.396771	2.7335	0.988	1.04915	unknown	DCM	Nonpolar
	Schulz_GVMAG_S_ERX556125_36	Algavirales	Megaviricetes	Phycodnaviridae_II	Prasinovirinae	226982	476.447	1203.26	26	14.56	4.4658	26.3173	0.709559	36.3842	0.180501	0.224545	0.002879	0.408	0.1055	1.348	1.005	2.48672	0.611439	5.774	3.0405	1.02309	unknown	DCM	Nonpolar
	TARA_PSE_NCLDV_00035	Algavirales	Megaviricetes	Phycodnaviridae_II	Prasinovirinae	164596	415.566	1086.97	45	5.2692	24.233	19.7812	0.50129	34.8844	0.458025	0.365239	0.139509	1.202	0.794	1.8615	0.932	3.89967	0.665645	10.5045	5.0975	1.09244	unknown	DCM	Nonpolar
	Moniruzzaman_LP01_ERX555987_30_dc	Algavirales	Megaviricetes	Phycodnaviridae_II	Prasinovirinae	132851	393.69	1037.92	32	8.7026	24.2327	19.7812	6.33284	35.0443	1.34522	0.244384	0.208331	0.285	1.191	0.343	1.7185	3.17807	0.79079	4.4468	9.2205	1.11817	unknown	DCM	Nonpolar
	Moniruzzaman_LP01_ERX555961_17_dc	Algavirales	Megaviricetes	Phycodnaviridae_II	Prasinovirinae	143173	361.125	1040.2	24	34.8901	37.2076	16.3584	4.96078	35.1215	1.37335	0.22573	0.025671	0.464	0.1535	1.108	0.9485	3.41761	0.220945	8.073	6.837	1.06715	unknown	DCM	Nonpolar
	TARA_AON_NCLDV_00072	Algavirales	Megaviricetes	Phycodnaviridae_II	Prasinovirinae	56452	349.027	882.899	35	36.1715	1.3805	17.303	3.42284	36.2296	0.59108	0.282031	0.370899	0.019	0.389	0.0125	0.917	2.79375	0.575411	0.6545	4.7525	1.07358	unknown	DCM	Nonpolar
	Schulz_GVMAG_M_3300005523_3	Algavirales	Megaviricetes	Phycodnaviridae_II	Prasinovirinae	213807	313.47	822.343	32	8.7026	28.8634	19.2799	5.883	35.4496	1.89813	0.22573	0.159748	0.414	0.453	0.9295	0.965	3.19366	0.319454	5.407	6.789	1.0874	unknown	DCM	Nonpolar
	Moniruzzaman_LP01_ERX552283_12_dc	Algavirales	Megaviricetes	Phycodnaviridae_II	Prasinovirinae	119588	312.007	812.301	30	34.1132	12.9052	21.7636	5.883	35.4496	1.05956	0.200059	0.078709	0.284	0.404	0.1595	1.2665	3.10356	0.520409	1.7665	4.0285	1.02767	unknown	DCM	Nonpolar
	Schulz_GVMAG_S_1059911_62	Algavirales	Megaviricetes	Phycodnaviridae_II	Prasinovirinae	209747	239.802	619.362	29	29.5022	30.1721	19.7812	5.68138	35.3424	1.34522	0.224545	0.208331	0.3025	1.183	0.343	1.78	3.13163	1.16481	3.8562	9.2205	1.07221	unknown	DCM	Nonpolar
	TARA_AON_NCLDV_00070	Algavirales	Megaviricetes	Phycodnaviridae_II	Prasinovirinae	60371	212.004	557.548	24	36.1715	0.034	17.303	0.417205	36.2296	0.025875	0.111686	0.088373	0.019	0	0.0125	0.1127	2.6898	0.506869	0.6545	0.5815	1.08741	unknown	DCM	Nonpolar
	Schulz_GVMAG_S_3300006565_14	Algavirales	Megaviricetes	Phycodnaviridae_II	Prasinovirinae	181714	180.622	477.79	27	19.0393	14.9419	23.6358	3.56795	36.3842	1.22484	0.185922	0.072598	0.152	0.397	0.3575	0.295	3.16289	0.319454	1.625	1.4495	1.03174	unknown	DCM	Nonpolar
	TARA_PSE_NCLDV_00040	Algavirales	Megaviricetes	Phycodnaviridae_II	Prasinovirinae	119198	179.573	520.545	26	35.4068	39.2633	13.8745	6.10074	34.8051	0.09046	0.291964	0.131607	0.132	1.087	0.43225	1.4445	3.32682	0.776008	2.65725	9.2085	1.72202	unknown	DCM	Nonpolar
	Moniruzzaman_LP01_ERX555976_71_dc	Algavirales	Megaviricetes	Phycodnaviridae_II	Prasinovirinae	117858	156.316	362.04	3	NA	NA	NA	NA	NA	NA	NA	NA	NA	NA	NA	NA	NA	NA	NA	NA	1.02516	unknown	DCM	Nonpolar
	Moniruzzaman_LP01_ERX555987_14_dc	Algavirales	Megaviricetes	Phycodnaviridae_II	Prasinovirinae	164700	141.85	375.884	23	14.1749	15.5491	22.2414	5.27045	35.4496	1.66512	0.244384	0.106441	0.152	1.191	0.3575	1.7185	3.16289	0.79079	1.7455	9.2205	1.03756	unknown	DCM	Nonpolar
	Schulz_GVMAG_S_ERX556101_89	Algavirales	Megaviricetes	Phycodnaviridae_II	Raphidovirinae	259977	123.177	351.397	17	39.2305	4.2856	13.9937	1.01965	35.1215	0	0.169817	0.051849	0.093	0	0.33275	0	3.51494	0.028602	2.41425	0.243	1.11983	unknown	DCM	Nonpolar
	Schulz_GVMAG_S_ERX555961_93	Algavirales	Megaviricetes	Phycodnaviridae_II	Raphidovirinae	224852	93.5286	263.038	22	6.3094	28.5807	19.2799	4.09798	34.6167	0.216675	0.22573	0	0.464	0.333	1.108	0	3.41761	0.0907952	8.073	5.3295	1.09589	unknown	DCM	Nonpolar
	Moniruzzaman_LP04_ERX556017_11_dc	Algavirales	Megaviricetes	Phycodnaviridae_II	Raphidovirinae	241606	90.487	255.479	22	34.8901	5.0584	15.3044	0.957438	35.3231	2.19291	0.221666	0.232807	0.06	0.267	0.343	0.30705	3.31027	0.308737	2.7435	1.8573	1.02414	unknown	DCM	Nonpolar
	Schulz_GVMAG_S_ERX555907_72	Algavirales	Megaviricetes	Phycodnaviridae_II	PhycoII_clade_II	514666	29.1527	98.9058	10	35.4068	0	13.8745	1.30605	33.2081	2.1149	0.389715	0.145331	0.06	0	0.43225	0.0825	3.32682	0.0927965	2.65725	0	1.09977	unknown	DCM	Nonpolar
	Moniruzzaman_LP04_ERX556005_53_dc	Algavirales	Megaviricetes	Phycodnaviridae_II	Raphidovirinae	168844	26.7341	72.9898	9	NA	NA	NA	NA	NA	NA	NA	NA	NA	NA	NA	NA	NA	NA	NA	NA	1.0863	unknown	DCM	Nonpolar
	Schulz_GVMAG_S_ERX556000_70	Asfuvirales	Pokkesviricetes	ND	ND	115885	1.11921	3.51652	2	NA	NA	NA	NA	NA	NA	NA	NA	NA	NA	NA	NA	NA	NA	NA	NA	1.56885	unknown	DCM	Nonpolar
	Schulz_GVMAG_M_3300021964_31	Imitervirales	Megaviricetes	Mesomimiviridae	Meso_clade_I	317398	40.694	126.057	11	14.1749	29.6209	15.014	4.76787	34.8844	0.438665	0.221666	0.143573	1.202	0.918	1.8615	1.51175	3.89967	0.59973	10.5045	7.915	1.41335	unknown	DCM	Nonpolar
	TARA_MED_NCLDV_00097	Imitervirales	Megaviricetes	Mimiviridae	Mimi_clade_I	172589	11.0097	26.6842	7	NA	NA	NA	NA	NA	NA	NA	NA	NA	NA	NA	NA	NA	NA	NA	NA	1.92266	unknown	DCM	Nonpolar
	Schulz_GVMAG_M_3300024261_42	Imitervirales	Megaviricetes	Mesomimiviridae	Meso_clade_I	494872	8.31719	22.7458	4	NA	NA	NA	NA	NA	NA	NA	NA	NA	NA	NA	NA	NA	NA	NA	NA	1.2395	unknown	DCM	Nonpolar
	Schulz_GVMAG_M_3300020185_23	Imitervirales	Megaviricetes	Mesomimiviridae	Meso_clade_I	413800	1.44679	4.42448	3	NA	NA	NA	NA	NA	NA	NA	NA	NA	NA	NA	NA	NA	NA	NA	NA	1.80223	unknown	DCM	Nonpolar
	cPacV_1605	Imitervirales	Megaviricetes	Mimiviridae	Mimi_clade_IV	1605493	0.976655	2.59721	2	NA	NA	NA	NA	NA	NA	NA	NA	NA	NA	NA	NA	NA	NA	NA	NA	1.41317	unknown	DCM	Nonpolar
	TARA_AON_NCLDV_00054	Imitervirales	Megaviricetes	Mesomimiviridae	Meso_clade_I	123210	374.594	1002.86	188	35.3671	3.9119	19.248	2.38434	34.4527	2.91989	0.181215	0.131708	0.017	0.121	0.2925	0.242861	3.69756	0.998953	1.95475	1.30996	1.97107	unknown	DCM	Nonpolar
	Moniruzzaman_MM09_ERX556134_17_dc	Imitervirales	Megaviricetes	Mesomimiviridae	Meso_base_clade_IV	601968	370.087	1207.24	66	0.0138	21.4811	26.1393	6.36928	35.1465	0.0175	0.28262	0.02913	0.2715	0.2235	0.53975	0.117	2.5557	0.771117	2.668	0.08325	1.1663	unknown	DCM	Nonpolar
	TARA_PON_NCLDV_00010	Imitervirales	Megaviricetes	Mesomimiviridae	Meso_base_clade_IV	415021	330.927	1048.46	8	NA	NA	NA	NA	NA	NA	NA	NA	NA	NA	NA	NA	NA	NA	NA	NA	1.06397	unknown	DCM	Nonpolar
	TARA_PON_NCLDV_00030	Imitervirales	Megaviricetes	Mesomimiviridae	Meso_base_clade_IV	233656	278.773	885.611	27	35.4068	0	13.8745	0	33.2081	0	0.389715	0	0.06	0	0.43225	0	3.32682	0	2.65725	0	1.15521	unknown	DCM	Nonpolar
	TARA_PON_NCLDV_00048	Imitervirales	Megaviricetes	Mesomimiviridae	Meso_base_clade_IV	113025	265.615	846.686	27	35.4068	0	13.8745	0	33.2081	0	0.389715	0	0.06	0	0.43225	0	3.32682	0	2.65725	0	1.15748	unknown	DCM	Nonpolar
	TARA_PON_NCLDV_00009	Imitervirales	Megaviricetes	Mesomimiviridae	Meso_base_clade_IV	422550	234.707	609.368	22	6.3094	12.0889	19.2799	1.15755	34.6167	0	0.22573	0.064106	0.464	0	1.108	0.67575	3.41761	0.112305	8.073	3.6262	1.24886	unknown	DCM	Nonpolar
	Moniruzzaman_MM09_ERX555951_15_dc	Imitervirales	Megaviricetes	Mesomimiviridae	Meso_base_clade_IV	595573	232.282	622.304	18	35.4068	3.9119	14.3192	1.4299	34.3882	2.60034	0.200059	0.232807	0.06	0.2855	0.1595	0.30705	3.19667	0.217942	2.65725	2.49205	1.08266	unknown	DCM	Nonpolar
	Schulz_GVMAG_S_ERX555917_56	Imitervirales	Megaviricetes	Mesomimiviridae	Meso_clade_I	425067	225.281	633.079	45	32.2401	22.4123	15.182	5.40544	34.8334	1.88184	0.365239	0.232807	0.131	0.2505	0.43225	1.49117	3.41761	0.509442	3.8562	7.84725	1.11471	unknown	DCM	Nonpolar
	TARA_PON_NCLDV_00028	Imitervirales	Megaviricetes	Mesomimiviridae	Meso_base_clade_IV	237656	208.054	671.203	54	35.3671	33.3935	16.8637	12.2648	34.6167	1.93838	0.355259	0.136225	0.06	0.2115	0.43225	0.1075	3.32682	0.771117	2.65725	0.01075	1.14399	unknown	DCM	Nonpolar
	TARA_AON_NCLDV_00045	Imitervirales	Megaviricetes	Mesomimiviridae	Meso_base_clade_IV	160220	203.958	565.177	66	29.5019	17.8327	22.2087	8.9234	35.3247	1.16052	0.150568	0.062802	0.019	0.128719	0.084	0.147	3.17807	0.755397	1.7665	1.537	1.21229	unknown	DCM	Nonpolar
	TARA_PON_NCLDV_00026	Imitervirales	Megaviricetes	Mesomimiviridae	Meso_clade_II	244173	202.535	646.788	24	35.4068	0	13.8745	0	33.2081	0	0.389715	0	0.06	0	0.43225	0	3.32682	0	2.65725	0	1.09539	unknown	DCM	Nonpolar
	TARA_PSE_NCLDV_00010	Imitervirales	Megaviricetes	Mesomimiviridae	Meso_base_clade_IV	405071	169.965	441.102	23	14.1749	24.7522	19.2799	3.97554	34.6167	0.713955	0.22573	0.068822	0.464	0.404	1.108	0.9625	3.34743	0.308737	8.073	6.0865	1.31338	unknown	DCM	Nonpolar
	TARA_PON_NCLDV_00013	Imitervirales	Megaviricetes	Mesomimiviridae	Meso_base_clade_IV	382455	165.47	457.274	53	29.5019	17.8327	22.0398	7.62364	35.1245	1.06145	0.156908	0.112495	0.01833	0.117209	0.1252	0.288833	3.20119	0.659982	1.7665	2.5782	1.2426	unknown	DCM	Nonpolar
	Moniruzzaman_MM09_ERX552253_3_dc	Imitervirales	Megaviricetes	Mesomimiviridae	Meso_base_clade_IV	531206	162.204	463.534	34	35.4068	3.1556	16.3584	4.46919	35.0124	3.06932	0.389715	0.209312	0.06	0.007	0.43225	0.3075	3.32682	0.529428	2.65725	1.97775	1.20492	unknown	DCM	Nonpolar
	Moniruzzaman_MM09_ERX552302_45_dc	Imitervirales	Megaviricetes	Mesomimiviridae	Meso_base_clade_IV	570360	161.673	460.969	26	6.3094	7.8655	19.2799	2.52367	34.683	1.06794	0.22573	0.018654	0.464	0.261	1.108	0.799	3.41761	0.0876017	8.073	5.637	1.17341	unknown	DCM	Nonpolar
	Schulz_GVMAG_S_ERX555945_21	Imitervirales	Megaviricetes	Mesomimiviridae	Meso_base_clade_IV	322903	151.716	463.035	29	17.0248	18.148	26.5535	4.82524	35.1245	0.010017	0.140592	0.088407	0.06	0.115719	0.43225	0.34825	2.63018	0.696639	2.65725	0.423125	1.10513	unknown	DCM	Nonpolar
	Moniruzzaman_MM09_ERX555951_28_dc	Imitervirales	Megaviricetes	Mesomimiviridae	Meso_base_clade_IV	610936	139.304	360.875	30	31.4949	17.32	15.3044	3.97554	34.6167	1.29804	0.200059	0.068822	0.285	0.447	0.1595	0.9828	3.19667	0.308737	4.4468	6.0865	1.23597	unknown	DCM	Nonpolar
	Schulz_GVMAG_S_ERX556098_98	Imitervirales	Megaviricetes	Mesomimiviridae	Meso_clade_II	207048	104.734	289.973	47	8.9966	27.9195	24.7787	7.3244	35.1465	1.18066	0.224545	0.067247	0.092792	0.12	0.2925	0.423933	3.12011	0.59196	2.65725	0.988	1.01523	unknown	DCM	Nonpolar
	Moniruzzaman_MM05_ERX555931_9_dc	Imitervirales	Megaviricetes	Mesomimiviridae	Meso_clade_II	383654	98.6303	263.925	38	23.2488	8.5386	26.1292	4.4706	36.5967	4.04719	0.1566	0.07619	0.032	0.1565	0.0885	0.134	3.34743	1.2847	1.3525	1.974	1.06849	unknown	DCM	Nonpolar
	Moniruzzaman_MM09_ERX555961_42_dc	Imitervirales	Megaviricetes	Mesomimiviridae	Meso_base_clade_IV	191066	94.7704	240.146	25	14.1749	25.1855	19.2799	8.33144	34.6167	1.4203	0.200916	0.068822	0.017	0.447	0.143	0.9828	3.16289	0.308737	4.4468	5.637	1.21053	unknown	DCM	Nonpolar
	Schulz_GVMAG_S_ERX555913_37	Imitervirales	Megaviricetes	Mesomimiviridae	Meso_clade_I	568158	93.0686	244.855	36	35.4068	22.3784	16.3584	5.28623	34.8844	2.73312	0.389715	0.314111	0.093	0.2505	0.43225	0.77525	3.32682	0.822725	2.65725	5.65875	1.16925	unknown	DCM	Nonpolar
	TARA_AON_NCLDV_00037	Imitervirales	Megaviricetes	Mesomimiviridae	Meso_clade_I	194736	80.9979	217.293	53	35.8579	1.8214	17.6271	1.52253	36.285	0.83378	0.191003	0.049142	0.04	0.1655	0.0055	0.1595	3.69189	0.664548	0.8423	1.9077	1.49392	unknown	DCM	Nonpolar
	TARA_AON_NCLDV_00044	Imitervirales	Megaviricetes	Mesomimiviridae	Meso_clade_I	163659	80.7419	215.097	54	35.8579	4.4397	17.6271	1.52253	36.285	0.83378	0.191003	0.049142	0.04	0.1655	0.0055	0.1595	3.69189	0.664548	0.8423	3.0204	1.5038	unknown	DCM	Nonpolar
	Schulz_GVMAG_S_ERX555907_90	Imitervirales	Megaviricetes	Mesomimiviridae	Meso_clade_II	417396	72.799	220.834	25	35.4068	3.712	13.8745	6.60669	33.2081	2.13427	0.389715	0.233115	0.06	0	0.43225	0.27275	3.32682	0.14875	2.65725	0.91175	1.14126	unknown	DCM	Nonpolar
	Moniruzzaman_MM05_ERX555907_15_dc	Imitervirales	Megaviricetes	Mesomimiviridae	Meso_clade_II	346303	58.086	173.761	26	35.4068	12.5479	15.182	7.78467	35.3233	4.4738	0.22414	0.241765	0.06	0.061	0.1595	0.40725	3.32682	0.389476	2.65725	1.72875	1.03667	unknown	DCM	Nonpolar
	Schulz_GVMAG_S_ERX555907_94	Imitervirales	Megaviricetes	Mesomimiviridae	Meso_clade_II	413750	53.5376	170.967	12	35.4068	0	13.8745	0	33.2081	0	0.389715	0	0.06	0	0.43225	0	3.32682	0	2.65725	0	1.0961	unknown	DCM	Nonpolar
	Moniruzzaman_MM05_ERX552285_69_dc	Imitervirales	Megaviricetes	Mesomimiviridae	Meso_clade_II	641040	38.3269	104.913	14	16.9559	4.0431	19.8237	2.95813	35.6958	0.90665	0.204542	0.049543	0.203	0.192	0.443	0.328	3.10604	0.333901	0.9285	0.218328	1.12261	unknown	DCM	Nonpolar
	Moniruzzaman_MM05_ERX555907_104_dc	Imitervirales	Megaviricetes	Mesomimiviridae	Meso_clade_II	237279	38.0248	111.933	23	35.3671	12.0201	16.604	7.78467	34.8478	2.69246	0.365239	0.233115	0.06	0.0675	0.43225	0.31725	3.32682	0.41888	2.65725	1.80725	1.087	unknown	DCM	Nonpolar
	Schulz_GVMAG_M_3300020810_20	Imitervirales	Megaviricetes	Mesomimiviridae	Meso_clade_I	496738	37.5049	103.243	13	5.2692	31.7849	19.7812	4.59927	34.8844	2.21922	0.365239	0.16518	1.202	1.0965	1.8615	0.83575	3.89967	0.572848	10.5045	9.1505	1.12894	unknown	DCM	Nonpolar
	Schulz_GVMAG_S_ERX555959_42	Imitervirales	Megaviricetes	Mesomimiviridae	Meso_clade_II	340629	32.2177	88.6773	10	20.999	2.2498	22.2331	0.573925	36.8731	0.588087	0.102446	0.03362	0	0.00875	0.029715	0	3.59372	0.41565	0.814172	0	1.10254	unknown	DCM	Nonpolar
	Moniruzzaman_MM07_ERX552253_37_dc	Imitervirales	Megaviricetes	Mesomimiviridae	Meso_clade_II	492403	31.7821	89.6559	10	30.1551	5.2517	19.3234	2.43755	36.2775	0.07373	0.16855	0	0.053	0	0	0.0115	3.17807	0.703427	0.319	0.314	1.4749	unknown	DCM	Nonpolar
	Moniruzzaman_MM01_ERX556032_62_dc	Imitervirales	Megaviricetes	Mesomimiviridae	Meso_clade_I	210930	30.3404	81.2513	4	NA	NA	NA	NA	NA	NA	NA	NA	NA	NA	NA	NA	NA	NA	NA	NA	1.10546	unknown	DCM	Nonpolar
	Schulz_GVMAG_S_3300012952_63	Imitervirales	Megaviricetes	Mesomimiviridae	Meso_clade_I	354099	27.2235	79.6246	34	31.0616	9.5809	16.7563	4.50638	35.6958	0.59284	0.200059	0.115401	0.284	0.1095	0.1595	0.18725	3.2184	1.07396	1.284	1.2	1.80604	unknown	DCM	Nonpolar
	Schulz_GVMAG_M_3300012952_13	Imitervirales	Megaviricetes	Mesomimiviridae	Meso_clade_I	356461	9.94723	29.9398	17	17.3401	10.3232	23.6358	1.97189	36.5495	1.43373	0.224177	0.058462	0.053	0.141	0.143	0.1075	3.50516	0.713081	1.61517	1.4495	1.64604	unknown	DCM	Nonpolar
	TARA_MED_NCLDV_00078	Mirusviricota	Mirusviricetes	M2	NEW_02	233833	84.9936	261.867	11	40.6496	0	13.3421	0	38.6865	0	0.224177	0	0.0753	0.2272	0.0161	0.3269	3.81124	0	2.5895	2.245	1.92599	unknown	DCM	Nonpolar
	TARA_MED_NCLDV_00108	Mirusviricota	Mirusviricetes	M1	NEW_02	152593	21.2082	62.3238	12	40.6496	3.1964	13.3421	1.91478	38.6865	0.244467	0.224177	0	0.0753	0.0302	0.0161	0.1684	3.81124	0.133787	1.354	7.0225	1.91764	unknown	DCM	Nonpolar
	TARA_MED_NCLDV_00104	Mirusviricota	Mirusviricetes	M2	NEW_02	159356	106.293	314.873	35	39.4085	1.9553	15.182	0.074891	38.4891	0.261033	0.134028	0.016082	0.1055	0.08717	0.012	0.0041	3.55146	0.897314	1.354	0	1.48468	unknown	DCM	Nonpolar
	TARA_AON_NCLDV_00065	Mirusviricota	Mirusviricetes	M3	NEW_05	77057	79.6275	224.493	36	34.8901	23.5588	16.3584	3.81154	35.3231	1.74775	0.361109	0.221236	0.284	1.0965	0.52125	1.5185	3.54979	0.579353	2.7435	9.1505	1.67503	unknown	DCM	Nonpolar
	TARA_PSE_NCLDV_00001	Others	Na	New_family_I	ND	1130843	68.6084	189.624	32	29.7238	18.841	22.4257	10.8419	35.1465	1.36604	0.140964	0.186455	0.0415	0.283	0.370333	0.42825	3.35044	0.834134	1.23	2.21	#N/A	unknown	DCM	Nonpolar
	TARA_MED_NCLDV_00129	Others	Na			106584	48.527	149.311	30	37.4532	3.6479	15.2569	3.13722	38.4421	1.88665	0.134028	0.01798	0.0753	0.0885	0.0161	0.042775	3.67745	0.138583	1.354	0.3035	#N/A	unknown	DCM	Nonpolar
	TARA_PSE_NCLDV_00003	Others	Na	Phycodnaviridae_I	ND	747182	42.8861	118.095	27	29.7238	18.841	22.4257	10.8419	35.1465	1.36604	0.140964	0.186455	0.0415	0.283	0.370333	0.42825	3.35044	0.834134	1.23	2.21	#N/A	unknown	DCM	Nonpolar
	TARA_MED_NCLDV_00142	Others	Na			62521	134.949	382.818	30	18.3967	20.3849	26.3173	9.06561	36.3842	1.7485	0.224545	0.04333	0.237125	0.301	0.53495	1.0975	2.84497	0.946905	2.6405	4.3345	#N/A	unknown	DCM	Nonpolar
	TARA_PSE_NCLDV_00048	Pandoravirales	Megaviricetes	Phycodnaviridae_I	PhycoI_clade_II	58803	16.1165	46.4735	11	29.6496	6.4008	18.1224	3.53677	35.3306	0.12682	0.16634	0.02861	0.0685	0.0265	0.181	0.0035	3.0992	0.260449	0.5315	0.148	1.89005	unknown	DCM	Nonpolar
	Schulz_GVMAG_S_ERX556063_31	Pandoravirales	Megaviricetes	Phycodnaviridae_I	PhycoI_clade_I	272048	46.1233	122.785	24	16.957	6.2949	22.7818	6.34853	35.0443	1.13486	0.16634	0.083355	0.032	0.0095	0.159	0.341	3.71735	0.612387	2.666	1.7915	1.11221	unknown	DCM	Nonpolar
	TARA_PSE_NCLDV_00018	Pandoravirales	Megaviricetes	Phycodnaviridae_I	PhycoI_clade_I	305097	22.6134	64.9011	10	28.1152	12.6926	18.5505	5.51344	35.3306	0.12682	0.16634	0.02861	0.032	0.043	0.181	0.022	3.30531	0.672489	0.5315	0.7525	1.61859	unknown	DCM	Nonpolar
	Schulz_GVMAG_M_3300009488_1	Pimascovirales	Megaviricetes	Sister_Iridoviridae_2	Irido_clade_IV	111021	2.32998	4.38125	2	NA	NA	NA	NA	NA	NA	NA	NA	NA	NA	NA	NA	NA	NA	NA	NA	1.51217	unknown	DCM	Nonpolar
	TARA_AON_NCLDV_00049	Pimascovirales	Megaviricetes	Sister_Iridoviridae_2	Irido_clade_IV	149263	77.8564	220.709	65	35.8579	23.6937	15.9708	4.96078	35.99	1.12056	0.200059	0.078341	0.131	0.2705	0.1595	0.3178	3.19667	1.07396	1.236	1.72875	1.95837	unknown	DCM	Nonpolar
	TARA_AON_NCLDV_00018	Pimascovirales	Megaviricetes	Sister_Iridoviridae_2	Irido_clade_IV	294177	31.5776	87.9834	36	35.9346	0.6628	17.5856	0.741342	36.285	0.081562	0.200059	0.060852	0.0355	0.021	0.0115	0.098875	3.42563	0.973013	0.8358	0.5815	1.88955	unknown	DCM	Nonpolar
	TARA_MED_NCLDV_00085	Pimascovirales	Megaviricetes	Sister_Iridoviridae_2	Irido_clade_IV	206344	27.768	83.6806	28	37.0541	9.4238	17.5211	2.1516	37.1036	2.56914	0.338691	0.190027	0.04225	0.428	0.12475	0.921125	3.8207	0.360733	1.236	4.9085	1.66485	unknown	DCM	Nonpolar
	Schulz_GVMAG_M_3300012952_6	Pimascovirales	Megaviricetes	Sister_Iridoviridae_2	Irido_clade_II	311582	2.33128	7.19676	3	NA	NA	NA	NA	NA	NA	NA	NA	NA	NA	NA	NA	NA	NA	NA	NA	1.27274	unknown	DCM	Nonpolar
	Schulz_GVMAG_M_3300009507_18	Imitervirales	Megaviricetes	Mesomimiviridae	Meso_clade_I	422889	3.85744	11.0062	4	NA	NA	NA	NA	NA	NA	NA	NA	NA	NA	NA	NA	NA	NA	NA	NA	1.55433	unknown	DCM	Polar
	TARA_ARC_NCLDV_00115	Mirusviricota	Mirusviricetes	M1	NEW_02	180331	51.1437	154.444	21	77.9401	1.0509	-1.29785	0.549757	33.7605	0.69564	0.641276	0.490624	0.026	0.283	0.209065	0.500118	2.6496	0.404246	0.273079	4.72632	1.61517	unknown	DCM	Polar
	TARA_ARC_NCLDV_00016	Pandoravirales	Megaviricetes	Phycodnaviridae_I	PhycoI_clade_I	389211	43.665	126.078	3	NA	NA	NA	NA	NA	NA	NA	NA	NA	NA	NA	NA	NA	NA	NA	NA	1.95272	unknown	DCM	Polar
	Schulz_GVMAG_M_3300025707_20	Imitervirales	Megaviricetes	Mesomimiviridae	Meso_base_clade_II	415418	1.94955	5.82743	4	NA	NA	NA	NA	NA	NA	NA	NA	NA	NA	NA	NA	NA	NA	NA	NA	1.83572	unknown	DCM	Unknown
	TARA_PSE_NCLDV_00049	Imitervirales	Megaviricetes	Mesomimiviridae	Meso_clade_I	58737	46.1261	131.461	16	5.2692	29.6209	19.7812	4.76787	34.8844	0.438665	0.365239	0.143573	1.202	0.8995	1.8615	1.30093	3.89967	0.429491	10.5045	7.761	1.45832	unknown	DCM	Unknown
	Schulz_GVMAG_M_3300021960_2	Imitervirales	Megaviricetes	Mesomimiviridae	Meso_clade_I	339230	18.9072	58.8243	18	35.3671	33.8042	15.182	5.90673	34.8844	1.11929	0.365239	0.189656	0.3025	1.142	0.43225	1.702	3.67745	0.645559	2.65725	9.1505	1.15257	unknown	DCM	Unknown
	Schulz_GVMAG_S_ERX556109_35	Algavirales	Megaviricetes	Phycodnaviridae_II	Prasinovirinae	170958	254.117	1545.11	8	NA	NA	NA	NA	NA	NA	NA	NA	NA	NA	NA	NA	NA	NA	NA	NA	1.05217	unknown	SRF	Nonpolar
	Schulz_GVMAG_S_ERX555967_131	Algavirales	Megaviricetes	Phycodnaviridae_II	PhycoII_clade_II	322116	67.7613	134.988	4	NA	NA	NA	NA	NA	NA	NA	NA	NA	NA	NA	NA	NA	NA	NA	NA	1.19763	unknown	SRF	Nonpolar
	TARA_MED_NCLDV_00113	Algavirales	Megaviricetes	Phycodnaviridae_II	Raphidovirinae	135882	25.4839	63.9009	4	NA	NA	NA	NA	NA	NA	NA	NA	NA	NA	NA	NA	NA	NA	NA	NA	1.42379	unknown	SRF	Nonpolar
	Moniruzzaman_LP03_ERX552261_44_dc	Algavirales	Megaviricetes	Phycodnaviridae_II	PhycoII_clade_II	261761	17.7162	106.102	3	NA	NA	NA	NA	NA	NA	NA	NA	NA	NA	NA	NA	NA	NA	NA	NA	1.12021	unknown	SRF	Nonpolar
	Moniruzzaman_LP05_ERX552270_7_dc	Algavirales	Megaviricetes	Phycodnaviridae_II	ND	229017	8.79935	55.1071	3	NA	NA	NA	NA	NA	NA	NA	NA	NA	NA	NA	NA	NA	NA	NA	NA	1.06684	unknown	SRF	Nonpolar
	Moniruzzaman_LP03_ERX552270_64_dc	Algavirales	Megaviricetes	Phycodnaviridae_II	PhycoII_clade_II	296405	5.94997	38.2665	2	NA	NA	NA	NA	NA	NA	NA	NA	NA	NA	NA	NA	NA	NA	NA	NA	1.04568	unknown	SRF	Nonpolar
	Moniruzzaman_LP01_ERX556101_60_dc	Algavirales	Megaviricetes	Phycodnaviridae_II	Prasinovirinae	139343	96.7117	281.893	9	NA	NA	NA	NA	NA	NA	NA	NA	NA	NA	NA	NA	NA	NA	NA	NA	1.06625	unknown	SRF	Nonpolar
	Schulz_GVMAG_M_3300017969_5	Algavirales	Megaviricetes	Phycodnaviridae_II	Prasinovirinae	201493	39.4894	115.54	9	NA	NA	NA	NA	NA	NA	NA	NA	NA	NA	NA	NA	NA	NA	NA	NA	1.07353	unknown	SRF	Nonpolar
	Moniruzzaman_AF05_ERX552270_16_dc	Asfuvirales	Pokkesviricetes	ND	ND	262392	3.2562	20.1846	2	NA	NA	NA	NA	NA	NA	NA	NA	NA	NA	NA	NA	NA	NA	NA	NA	1.09004	unknown	SRF	Nonpolar
	TARA_AOS_NCLDV_00011	Imitervirales	Megaviricetes	Mesomimiviridae	Meso_clade_I	334017	90.2746	243.885	52	23.2811	22.7095	24.7164	1.26002	36.4168	0.390155	0.104143	0.039015	0.003	0.004596	0.104	0.04775	3.51027	0.166649	0.868	0.1255	1.85155	unknown	SRF	Nonpolar
	TARA_AOS_NCLDV_00015	Imitervirales	Megaviricetes	Mesomimiviridae	Meso_clade_I	269570	41.2535	206.836	6	NA	NA	NA	NA	NA	NA	NA	NA	NA	NA	NA	NA	NA	NA	NA	NA	1.46067	unknown	SRF	Nonpolar
	TARA_PSE_NCLDV_00002	Imitervirales	Megaviricetes	Mimiviridae	Mimi_clade_IV	967456	26.9581	85.1756	9	NA	NA	NA	NA	NA	NA	NA	NA	NA	NA	NA	NA	NA	NA	NA	NA	1.7963	unknown	SRF	Nonpolar
	TARA_MED_NCLDV_00131	Imitervirales	Megaviricetes	Mesomimiviridae	Meso_clade_I	93402	24.9431	65.8449	12	39.1633	7.8675	24.4828	6.8454	37.8042	2.99508	0.104797	0.034669	0.003575	0.00225	0.0062	0.00095	3.87627	0.784579	1.0505	1.3773	1.45159	unknown	SRF	Nonpolar
	Schulz_GVMAG_M_3300007236_6	Imitervirales	Megaviricetes	Mesomimiviridae	Meso_clade_II	307642	18.518	110.709	3	NA	NA	NA	NA	NA	NA	NA	NA	NA	NA	NA	NA	NA	NA	NA	NA	1.11427	unknown	SRF	Nonpolar
	TARA_PON_NCLDV_00032	Imitervirales	Megaviricetes	Mesomimiviridae	Meso_clade_I	215788	15.4578	42.5962	5	NA	NA	NA	NA	NA	NA	NA	NA	NA	NA	NA	NA	NA	NA	NA	NA	2.15607	unknown	SRF	Nonpolar
	Moniruzzaman_MM01_ERX552270_100_dc	Imitervirales	Megaviricetes	Mesomimiviridae	Meso_clade_I	362198	11.5387	57.2138	6	NA	NA	NA	NA	NA	NA	NA	NA	NA	NA	NA	NA	NA	NA	NA	NA	1.4014	unknown	SRF	Nonpolar
	Moniruzzaman_MM09_ERX552270_76_dc	Imitervirales	Megaviricetes	Mesomimiviridae	Meso_base_clade_IV	492224	10.1346	56.9942	3	NA	NA	NA	NA	NA	NA	NA	NA	NA	NA	NA	NA	NA	NA	NA	NA	1.19401	unknown	SRF	Nonpolar
	Moniruzzaman_MM12_ERX552270_116_dc	Imitervirales	Megaviricetes	Mesomimiviridae	Meso_clade_II	363035	7.05056	43.1414	3	NA	NA	NA	NA	NA	NA	NA	NA	NA	NA	NA	NA	NA	NA	NA	NA	1.09603	unknown	SRF	Nonpolar
	Moniruzzaman_MM01_ERX552270_114_dc	Imitervirales	Megaviricetes	Mesomimiviridae	Meso_clade_I	344944	5.83892	35.4551	3	NA	NA	NA	NA	NA	NA	NA	NA	NA	NA	NA	NA	NA	NA	NA	NA	1.09728	unknown	SRF	Nonpolar
	Schulz_GVMAG_M_3300024294_5	Imitervirales	Megaviricetes	Mesomimiviridae	Meso_clade_I	227419	5.42608	16.2784	2	NA	NA	NA	NA	NA	NA	NA	NA	NA	NA	NA	NA	NA	NA	NA	NA	1.47314	unknown	SRF	Nonpolar
	Moniruzzaman_MM09_ERX552270_10_dc	Imitervirales	Megaviricetes	Mesomimiviridae	Meso_base_clade_IV	388673	5.12487	30.4541	3	NA	NA	NA	NA	NA	NA	NA	NA	NA	NA	NA	NA	NA	NA	NA	NA	1.11933	unknown	SRF	Nonpolar
	Moniruzzaman_MM01_ERX552270_65_dc	Imitervirales	Megaviricetes	Mesomimiviridae	Meso_clade_I	461143	4.84817	27.4201	3	NA	NA	NA	NA	NA	NA	NA	NA	NA	NA	NA	NA	NA	NA	NA	NA	1.1756	unknown	SRF	Nonpolar
	Schulz_GVMAG_M_3300025849_19	Imitervirales	Megaviricetes	Mesomimiviridae	Meso_clade_I	327074	4.52711	11.4343	2	NA	NA	NA	NA	NA	NA	NA	NA	NA	NA	NA	NA	NA	NA	NA	NA	1.41459	unknown	SRF	Nonpolar
	Moniruzzaman_MM12_ERX552270_89_dc	Imitervirales	Megaviricetes	Mesomimiviridae	Meso_clade_II	410261	4.49616	27.2306	2	NA	NA	NA	NA	NA	NA	NA	NA	NA	NA	NA	NA	NA	NA	NA	NA	1.11889	unknown	SRF	Nonpolar
	Moniruzzaman_MM01_ERX552270_55_dc	Imitervirales	Megaviricetes	Mesomimiviridae	Meso_clade_I	385847	4.32555	19.7928	4	NA	NA	NA	NA	NA	NA	NA	NA	NA	NA	NA	NA	NA	NA	NA	NA	1.52226	unknown	SRF	Nonpolar
	Schulz_GVMAG_M_3300020187_86	Imitervirales	Megaviricetes	Mesomimiviridae	Meso_clade_II	307362	4.08997	9.95738	3	NA	NA	NA	NA	NA	NA	NA	NA	NA	NA	NA	NA	NA	NA	NA	NA	1.69814	unknown	SRF	Nonpolar
	Schulz_GVMAG_M_3300002154_3	Imitervirales	Megaviricetes	Mesomimiviridae	Meso_clade_II	274891	3.93538	25.0595	2	NA	NA	NA	NA	NA	NA	NA	NA	NA	NA	NA	NA	NA	NA	NA	NA	1.0575	unknown	SRF	Nonpolar
	Moniruzzaman_MM01_ERX552270_74_dc	Imitervirales	Megaviricetes	Mesomimiviridae	Meso_clade_I	295006	3.18265	20.02	2	NA	NA	NA	NA	NA	NA	NA	NA	NA	NA	NA	NA	NA	NA	NA	NA	1.07219	unknown	SRF	Nonpolar
	Schulz_GVMAG_S_3300012954_83	Imitervirales	Megaviricetes	Mesomimiviridae	Meso_base_clade_IV	340438	2.46359	8.40373	2	NA	NA	NA	NA	NA	NA	NA	NA	NA	NA	NA	NA	NA	NA	NA	NA	1.39804	unknown	SRF	Nonpolar
	Schulz_GVMAG_M_3300004277_10	Imitervirales	Megaviricetes	Mimiviridae	Mimi_clade_III	461013	2.06412	6.24863	4	NA	NA	NA	NA	NA	NA	NA	NA	NA	NA	NA	NA	NA	NA	NA	NA	1.53653	unknown	SRF	Nonpolar
	Schulz_GVMAG_S_1093511_40	Imitervirales	Megaviricetes	Mesomimiviridae	Meso_clade_I	419731	1.7242	5.70724	3	NA	NA	NA	NA	NA	NA	NA	NA	NA	NA	NA	NA	NA	NA	NA	NA	1.54888	unknown	SRF	Nonpolar
	Schulz_GVMAG_S_1040241_154	Imitervirales	Megaviricetes	Mesomimiviridae	Meso_clade_II	513685	1.12423	5.45902	2	NA	NA	NA	NA	NA	NA	NA	NA	NA	NA	NA	NA	NA	NA	NA	NA	1.25639	unknown	SRF	Nonpolar
	TARA_IOS_NCLDV_00002	Imitervirales	Megaviricetes	Mesomimiviridae	Meso_base_clade_IV	267607	378.872	1071.35	60	21.4875	12.4771	23.8882	4.51369	35.3247	0.325121	0.140592	0.040987	0.011	0.128719	0.084	0.0625	3.13163	0.653565	1.7665	2.1107	1.19439	unknown	SRF	Nonpolar
	TARA_PSE_NCLDV_00044	Imitervirales	Megaviricetes	Mesomimiviridae	Meso_clade_I	92631	238.206	685.99	44	29.7238	8.5778	23.8453	0.871085	35.7687	0.36892	0.070669	0.020746	0	0.006	0.1575	0.14	2.25949	0.937901	0.5305	0.0275	1.71099	unknown	SRF	Nonpolar
	TARA_MED_NCLDV_00133	Imitervirales	Megaviricetes	Mesomimiviridae	Meso_clade_I	79640	106.539	265.979	64	34.0614	8.8812	21.8213	4.64123	37.522	1.83793	0.113641	0.104777	0.01075	0.0425	0.0475	0.28375	3.69756	0.557935	0.7935	0.271275	1.48186	unknown	SRF	Nonpolar
	TARA_ION_NCLDV_00004	Imitervirales	Megaviricetes	Mimiviridae	Mimi_clade_IV	409675	97.8405	292.701	38	1.9928	13.5397	28.9154	2.62728	35.0302	0.6293	0.134305	0.126964	0.007	0.041	0.119	0.21	3.56515	0.298936	1.947	0.8295	1.9235	unknown	SRF	Nonpolar
	Schulz_GVMAG_S_ERX555967_93	Imitervirales	Megaviricetes	Mimiviridae	Mimi_clade_IV	560189	89.7956	212.694	36	35.3671	7.1973	19.248	5.11782	33.0701	2.97889	0.140785	0.035988	0.002	0.0035	0.2925	0.28725	4.04568	0.301164	1.95475	0	1.4844	unknown	SRF	Nonpolar
	TARA_PSE_NCLDV_00023	Imitervirales	Megaviricetes	Mesomimiviridae	Meso_clade_I	267210	80.9735	225.864	54	28.1698	8.1613	24.3658	4.72347	36.3255	1.89932	0.085574	0.035356	0.002	0.00875	0.01225	0.11575	3.57872	0.474512	0.814172	0.472	1.71643	unknown	SRF	Nonpolar
	TARA_MED_NCLDV_00005	Imitervirales	Megaviricetes	Mimiviridae	Mimi_clade_IV	743856	74.9802	199.762	46	26.7219	27.751	23.8893	2.92062	36.1376	2.95425	0.104797	0.039787	0.00425	0.004	0.1565	0.11	3.61799	0.734499	1.039	0.6185	1.61809	unknown	SRF	Nonpolar
	TARA_PSE_NCLDV_00007	Imitervirales	Megaviricetes	Mesomimiviridae	Meso_clade_I	517905	74.3806	209.11	28	29.7238	9.665	23.8453	2.98676	36.37	2.41665	0.082358	0.034128	0.0005	0.00425	0.14225	0.1455	3.55146	1.7809	0.5571	0.305	1.73067	unknown	SRF	Nonpolar
	TARA_PON_NCLDV_00006	Imitervirales	Megaviricetes	Mesomimiviridae	Meso_clade_II	460997	73.8371	208.939	35	1.9928	7.3993	27.4975	0.187775	33.4724	1.0953	0.272009	0.146648	0.0455	0.0415	0.2865	0.2025	3.78814	0.329395	1.7085	0	1.56225	unknown	SRF	Nonpolar
	TARA_MED_NCLDV_00058	Imitervirales	Megaviricetes	Mesomimiviridae	Meso_clade_I	289849	70.2628	198.614	31	39.3888	4.8906	20.8586	5.36571	38.1853	0.476975	0.104797	0.039639	0.00425	0.00555	0.006225	0.0231	4.04039	0.790453	1.0505	0.3844	1.73791	unknown	SRF	Nonpolar
	TARA_ION_NCLDV_00002	Imitervirales	Megaviricetes	Mesomimiviridae	Meso_clade_II	515390	66.2157	186.485	40	6.0001	19.5038	27.4975	0.89196	34.1842	1.71781	0.150568	0.179632	0.01075	0.0425	0.1575	0.21325	3.661	0.553945	1.7085	0.158	1.56753	unknown	SRF	Nonpolar
	TARA_AOS_NCLDV_00001	Imitervirales	Megaviricetes	Mimiviridae	Mimi_clade_IV	1354909	65.5127	192.813	25	8.8118	12.3342	25.0644	1.17518	36.4168	0.27918	0.104143	0.012728	0.003	0.003	0.104	0.03825	3.51027	0.227961	0.868	0.223	1.63321	unknown	SRF	Nonpolar
	TARA_PSE_NCLDV_00005	Imitervirales	Megaviricetes	Mimiviridae	Mimi_clade_IV	624989	64.6325	183.26	36	21.146	7.0238	23.8893	1.36157	36.1376	0.33396	0.091415	0.023976	0.006	0.003	0.1575	0.1765	3.28893	0.599833	0.567	0.4925	1.63972	unknown	SRF	Nonpolar
	TARA_PSE_NCLDV_00006	Imitervirales	Megaviricetes	Mimiviridae	Mimi_clade_IV	606559	62.6817	180.62	32	26.7219	8.9907	23.8893	4.04302	36.1376	0.33396	0.085574	0.025208	0.002	0.006	0.121	0.2975	3.32256	0.586709	0.733333	0.191	1.72895	unknown	SRF	Nonpolar
	TARA_ION_NCLDV_00001	Imitervirales	Megaviricetes	Mimiviridae	Mimi_clade_IV	718372	54.4278	146.561	36	21.4966	24.8675	26.5557	7.47155	35.0481	2.85309	0.077188	0.130845	0.0043	0.015167	0.076	0.27425	3.63111	0.442474	1.22329	1.507	1.8706	unknown	SRF	Nonpolar
	TARA_ION_NCLDV_00006	Imitervirales	Megaviricetes	Mimiviridae	Mimi_clade_IV	379272	49.2818	133.986	28	0.6625	21.4943	30.1247	3.04415	35.0481	0.098375	0.058503	0.033874	0.0043	0.005	0.076	0.0569	3.56515	0.18898	2.256	0.3895	1.82869	unknown	SRF	Nonpolar
	Moniruzzaman_MM01_ERX555967_26_dc	Imitervirales	Megaviricetes	Mesomimiviridae	Meso_clade_I	372620	44.4689	91.2764	8	NA	NA	NA	NA	NA	NA	NA	NA	NA	NA	NA	NA	NA	NA	NA	NA	1.15525	unknown	SRF	Nonpolar
	TARA_AOS_NCLDV_00019	Imitervirales	Megaviricetes	Mesomimiviridae	Meso_clade_I	188044	39.0276	108.771	15	8.8118	0	25.0644	0	36.4168	0.27918	0.104143	0	0.003	0	0.104	0	3.55052	0.0991745	0.868	0	1.49832	unknown	SRF	Nonpolar
	Schulz_GVMAG_M_3300025767_13	Imitervirales	Megaviricetes	Mesomimiviridae	Meso_clade_I	326699	36.9092	91.3525	12	33.9179	12.0033	20.4425	4.5856	39.4231	1.61891	0.104797	0.045935	0.00425	0.0095	0.00525	0.012	3.97847	0.211237	0.8775	0.2345	1.1993	unknown	SRF	Nonpolar
	Schulz_GVMAG_S_ERX555926_38	Imitervirales	Megaviricetes	Mesomimiviridae	Meso_clade_I	532135	35.3159	105.691	14	21.146	2.214	23.8893	0	36.1376	0	0.091415	0	0.006	0	0.2975	0	3.15004	0	0.558	0	1.30645	unknown	SRF	Nonpolar
	Moniruzzaman_MM01_ERX552296_45_dc	Imitervirales	Megaviricetes	Mesomimiviridae	Meso_clade_I	444748	19.3262	53.9163	10	33.9179	16.1156	23.8044	3.3716	36.37	2.33175	0.140785	0.03944	0.002	0.007	0.0475	0.1208	3.59035	0.476066	1.473	1.16125	1.21417	unknown	SRF	Nonpolar
	Moniruzzaman_MM01_ERX552274_9_dc	Imitervirales	Megaviricetes	Mesomimiviridae	Meso_clade_I	479950	18.5425	48.4733	9	NA	NA	NA	NA	NA	NA	NA	NA	NA	NA	NA	NA	NA	NA	NA	NA	1.4133	unknown	SRF	Nonpolar
	TARA_MED_NCLDV_00084	Imitervirales	Megaviricetes	Mesomimiviridae	Meso_clade_I	213160	18.043	45.3259	10	39.1633	1.1607	24.4828	0.6327	37.8042	0.1876	0.136232	0	0.0445	0.0375	0.0475	0.04595	4.04039	0.34649	0.7935	0	1.51238	unknown	SRF	Nonpolar
	Schulz_GVMAG_M_3300012936_15	Imitervirales	Megaviricetes	Mesomimiviridae	Meso_clade_I	448985	12.9346	33.6368	9	NA	NA	NA	NA	NA	NA	NA	NA	NA	NA	NA	NA	NA	NA	NA	NA	1.31941	unknown	SRF	Nonpolar
	Moniruzzaman_MM01_ERX552270_87_dc	Imitervirales	Megaviricetes	Mesomimiviridae	Meso_clade_I	260715	10.6822	38.3242	6	NA	NA	NA	NA	NA	NA	NA	NA	NA	NA	NA	NA	NA	NA	NA	NA	1.07753	unknown	SRF	Nonpolar
	TARA_MED_NCLDV_00048	Mirusviricota	Mirusviricetes	M2	NEW_02	337728	41.9933	114.909	29	33.9179	22.4284	23.6849	4.7221	37.8957	2.39004	0.104797	0.0395395	0.003	0.00225	0.0256	0.12175	3.97847	0.489873	1.0325	0.3695	1.6017	unknown	SRF	Nonpolar
	TARA_PSE_NCLDV_00046	Others	Na			74658	90.9497	228.267	59	34.0614	10.3291	21.4867	6.16361	36.5992	1.84674	0.113641	0.104777	0.011	0.03775	0.0475	0.28685	3.59035	0.62803	0.7935	0.333375	#N/A	unknown	SRF	Nonpolar
	TARA_ION_NCLDV_00015	Others	Na			113738	66.8123	181.966	41	17.3401	31.519	27.5493	6.11065	35.0481	1.0018	0.058503	0.077729	0.0045	0.01633	0.076	0.07025	3.56515	0.341256	2.22425	1.36462	#N/A	unknown	SRF	Nonpolar
	Moniruzzaman_EP12_ERX555967_47_dc	Pandoravirales	Na			185312	33.8807	69.6987	4	NA	NA	NA	NA	NA	NA	NA	NA	NA	NA	NA	NA	NA	NA	NA	NA	1.36738	unknown	SRF	Nonpolar
	TARA_PSE_NCLDV_00011	Pandoravirales	Megaviricetes	Phycodnaviridae_I	PhycoI_clade_I	374298	43.2979	138.567	3	NA	NA	NA	NA	NA	NA	NA	NA	NA	NA	NA	NA	NA	NA	NA	NA	1.6529	unknown	SRF	Nonpolar
	Moniruzzaman_EP04_SRX802073_108_dc	Pandoravirales	Megaviricetes	Phycodnaviridae_I	PhycoI_clade_II	124871	2.62831	7.6611	5	NA	NA	NA	NA	NA	NA	NA	NA	NA	NA	NA	NA	NA	NA	NA	NA	1.78128	unknown	SRF	Nonpolar
	TARA_PSE_NCLDV_00025	Pimascovirales	Megaviricetes	Sister_Iridoviridae_2	Irido_clade_III	249684	41.918	138.955	11	26.7219	0	25.166	0	36.383	0	0.085574	0	0.0005	0	0.121	0	3.17413	0.27192	0.567	0	1.49634	unknown	SRF	Nonpolar
	TARA_AOS_NCLDV_00018	Pimascovirales	Megaviricetes	Sister_Iridoviridae_1	Irido_clade_I	203788	34.3126	161.187	7	NA	NA	NA	NA	NA	NA	NA	NA	NA	NA	NA	NA	NA	NA	NA	NA	1.46487	unknown	SRF	Nonpolar
	TARA_MED_NCLDV_00093	Pimascovirales	Megaviricetes	Sister_Iridoviridae_2	Irido_clade_III	180440	32.9427	95.0544	16	26.7219	17.659	25.166	3.00558	36.383	2.7561	0.085574	0.071104	0.002	0.002	0.07325	0.00275	3.56515	0.793206	1.8665	1.5899	1.8152	unknown	SRF	Nonpolar
	TARA_ION_NCLDV_00010	Pimascovirales	Megaviricetes	Sister_Iridoviridae_2	Irido_clade_III	256061	28.9672	85.3429	13	0.0023	26.7196	30.5935	5.42748	35.0481	1.33488	0.058503	0.027071	0.0045	0.0025	0.102	0.026	3.56515	0.391018	1.947	0	2.00379	unknown	SRF	Nonpolar
	TARA_MED_NCLDV_00121	Pimascovirales	Megaviricetes	Sister_Iridoviridae_2	Irido_clade_III	119179	12.2672	34.985	8	NA	NA	NA	NA	NA	NA	NA	NA	NA	NA	NA	NA	NA	NA	NA	NA	2.22455	unknown	SRF	Nonpolar
	Moniruzzaman_IR01_ERX552261_5_dc	Pimascovirales	Megaviricetes	Sister_Iridoviridae_1	Irido_clade_I	168731	10.6187	51.1924	5	NA	NA	NA	NA	NA	NA	NA	NA	NA	NA	NA	NA	NA	NA	NA	NA	1.51828	unknown	SRF	Nonpolar
	Schulz_GVMAG_M_3300021373_23	Pimascovirales	Megaviricetes	Sister_Iridoviridae_1	Irido_clade_I	244446	0.917614	2.63899	2	NA	NA	NA	NA	NA	NA	NA	NA	NA	NA	NA	NA	NA	NA	NA	NA	1.39889	unknown	SRF	Nonpolar
	TARA_ARC_NCLDV_00132	Algavirales	Megaviricetes	Phycodnaviridae_II	PhycoII_clade_II	152381	47.393	138.952	5	NA	NA	NA	NA	NA	NA	NA	NA	NA	NA	NA	NA	NA	NA	NA	NA	1.81095	unknown	SRF	Polar
	Schulz_GVMAG_M_3300025644_21	Algavirales	Megaviricetes	Basal_Algavirales	Basal_Algavirales	276390	10.3368	33.7924	5	NA	NA	NA	NA	NA	NA	NA	NA	NA	NA	NA	NA	NA	NA	NA	NA	2.10298	unknown	SRF	Polar
	Schulz_GVMAG_S_3300002154_22	Algavirales	Megaviricetes	Phycodnaviridae_II	PhycoII_clade_II	195290	7.56772	19.3561	2	NA	NA	NA	NA	NA	NA	NA	NA	NA	NA	NA	NA	NA	NA	NA	NA	1.0604	unknown	SRF	Polar
	TARA_ARC_NCLDV_00129	Algavirales	Megaviricetes	Phycodnaviridae_II	Prasinovirinae	155654	25.6808	75.4993	5	NA	NA	NA	NA	NA	NA	NA	NA	NA	NA	NA	NA	NA	NA	NA	NA	1.82076	unknown	SRF	Polar
	TARA_ARC_NCLDV_00067	Imitervirales	Megaviricetes	Mesomimiviridae	Meso_clade_I	253411	72.1894	213.145	7	NA	NA	NA	NA	NA	NA	NA	NA	NA	NA	NA	NA	NA	NA	NA	NA	1.95288	unknown	SRF	Polar
	TARA_ARC_NCLDV_00144	Imitervirales	Megaviricetes	Mesomimiviridae	Meso_clade_I	139057	54.8228	157.029	8	NA	NA	NA	NA	NA	NA	NA	NA	NA	NA	NA	NA	NA	NA	NA	NA	1.64284	unknown	SRF	Polar
	TARA_ARC_NCLDV_00022	Imitervirales	Megaviricetes	Mesomimiviridae	Meso_clade_I	361358	46.1536	136.056	5	NA	NA	NA	NA	NA	NA	NA	NA	NA	NA	NA	NA	NA	NA	NA	NA	1.82023	unknown	SRF	Polar
	TARA_ARC_NCLDV_00136	Imitervirales	Megaviricetes	Mesomimiviridae	Meso_clade_I	150035	43.6152	128.352	4	NA	NA	NA	NA	NA	NA	NA	NA	NA	NA	NA	NA	NA	NA	NA	NA	1.83168	unknown	SRF	Polar
	TARA_ARC_NCLDV_00004	Imitervirales	Megaviricetes	Mimiviridae	Mimi_clade_IV	585496	41.9183	113.083	3	NA	NA	NA	NA	NA	NA	NA	NA	NA	NA	NA	NA	NA	NA	NA	NA	1.99098	unknown	SRF	Polar
	TARA_ARC_NCLDV_00086	Imitervirales	Megaviricetes	Mesomimiviridae	Meso_clade_I	220526	38.1801	112.106	7	NA	NA	NA	NA	NA	NA	NA	NA	NA	NA	NA	NA	NA	NA	NA	NA	1.94616	unknown	SRF	Polar
	TARA_ARC_NCLDV_00048	Imitervirales	Megaviricetes	Mesomimiviridae	Meso_clade_I	288092	38.0077	112.726	3	NA	NA	NA	NA	NA	NA	NA	NA	NA	NA	NA	NA	NA	NA	NA	NA	1.82644	unknown	SRF	Polar
	TARA_ARC_NCLDV_00043	Imitervirales	Megaviricetes	Mesomimiviridae	Meso_clade_I	296703	33.1564	94.8865	7	NA	NA	NA	NA	NA	NA	NA	NA	NA	NA	NA	NA	NA	NA	NA	NA	1.8514	unknown	SRF	Polar
	TARA_ARC_NCLDV_00120	Imitervirales	Megaviricetes	Mesomimiviridae	Meso_clade_I	172461	26.6872	76.6612	3	NA	NA	NA	NA	NA	NA	NA	NA	NA	NA	NA	NA	NA	NA	NA	NA	1.65005	unknown	SRF	Polar
	TARA_ARC_NCLDV_00039	Imitervirales	Megaviricetes	Mesomimiviridae	Meso_clade_II	305999	26.3344	68.6732	3	NA	NA	NA	NA	NA	NA	NA	NA	NA	NA	NA	NA	NA	NA	NA	NA	2.28459	unknown	SRF	Polar
	Schulz_GVMAG_M_3300025880_76	Imitervirales	Megaviricetes	Mesomimiviridae	Meso_clade_I	404221	19.715	57.6108	7	NA	NA	NA	NA	NA	NA	NA	NA	NA	NA	NA	NA	NA	NA	NA	NA	1.79602	unknown	SRF	Polar
	TARA_ARC_NCLDV_00090	Imitervirales	Megaviricetes	Mesomimiviridae	Meso_clade_II	217507	19.2706	51.5327	4	NA	NA	NA	NA	NA	NA	NA	NA	NA	NA	NA	NA	NA	NA	NA	NA	2.08675	unknown	SRF	Polar
	TARA_ARC_NCLDV_00046	Imitervirales	Megaviricetes	Mimiviridae	Mimi_clade_IV	290406	19.2194	47.3824	4	NA	NA	NA	NA	NA	NA	NA	NA	NA	NA	NA	NA	NA	NA	NA	NA	1.91181	unknown	SRF	Polar
	Schulz_GVMAG_M_3300001348_24	Imitervirales	Megaviricetes	Mesomimiviridae	Meso_clade_I	207021	10.7598	31.5764	7	NA	NA	NA	NA	NA	NA	NA	NA	NA	NA	NA	NA	NA	NA	NA	NA	2.05326	unknown	SRF	Polar
	Schulz_GVMAG_M_3300009432_20	Imitervirales	Megaviricetes	Mesomimiviridae	Meso_clade_I	415479	9.80868	29.2901	8	NA	NA	NA	NA	NA	NA	NA	NA	NA	NA	NA	NA	NA	NA	NA	NA	1.90448	unknown	SRF	Polar
	Schulz_GVMAG_M_3300021378_40	Imitervirales	Megaviricetes	Mesomimiviridae	Meso_clade_I	345666	9.67755	28.5109	4	NA	NA	NA	NA	NA	NA	NA	NA	NA	NA	NA	NA	NA	NA	NA	NA	1.85403	unknown	SRF	Polar
	Moniruzzaman_MM07_SRX802963_33_dc	Imitervirales	Megaviricetes	Mesomimiviridae	Meso_clade_II	723856	9.54375	28.1582	3	NA	NA	NA	NA	NA	NA	NA	NA	NA	NA	NA	NA	NA	NA	NA	NA	1.9878	unknown	SRF	Polar
	Moniruzzaman_MM13_SRX802073_118_dc	Imitervirales	Megaviricetes	Mesomimiviridae	Meso_base_clade_II	274359	6.68941	19.8167	4	NA	NA	NA	NA	NA	NA	NA	NA	NA	NA	NA	NA	NA	NA	NA	NA	1.32658	unknown	SRF	Polar
	Schulz_GVMAG_M_3300018416_45	Imitervirales	Megaviricetes	Mesomimiviridae	Meso_clade_I	282183	2.99061	8.80717	3	NA	NA	NA	NA	NA	NA	NA	NA	NA	NA	NA	NA	NA	NA	NA	NA	1.8217	unknown	SRF	Polar
	Schulz_GVMAG_S_1093511_60	Imitervirales	Megaviricetes	Mesomimiviridae	Meso_clade_I	151975	2.79906	7.69312	2	NA	NA	NA	NA	NA	NA	NA	NA	NA	NA	NA	NA	NA	NA	NA	NA	1.78204	unknown	SRF	Polar
	Schulz_GVMAG_M_3300021185_45	Imitervirales	Megaviricetes	Mesomimiviridae	Meso_clade_I	469522	2.18611	6.31155	3	NA	NA	NA	NA	NA	NA	NA	NA	NA	NA	NA	NA	NA	NA	NA	NA	1.59432	unknown	SRF	Polar
	Moniruzzaman_MM06_SRX802073_13_dc	Imitervirales	Megaviricetes	Mesomimiviridae	Meso_base_clade_III	277701	1.84371	5.5758	2	NA	NA	NA	NA	NA	NA	NA	NA	NA	NA	NA	NA	NA	NA	NA	NA	1.86594	unknown	SRF	Polar
	Schulz_GVMAG_M_3300025622_10	Imitervirales	Megaviricetes	Mesomimiviridae	Meso_base_clade_II	453829	1.82524	5.39188	3	NA	NA	NA	NA	NA	NA	NA	NA	NA	NA	NA	NA	NA	NA	NA	NA	1.94414	unknown	SRF	Polar
	Schulz_GVMAG_M_3300020595_13	Imitervirales	Megaviricetes	Mesomimiviridae	Meso_clade_I	372970	1.73231	4.81597	2	NA	NA	NA	NA	NA	NA	NA	NA	NA	NA	NA	NA	NA	NA	NA	NA	1.63413	unknown	SRF	Polar
	Schulz_GVMAG_M_3300027810_10	Imitervirales	Megaviricetes	Mesomimiviridae	Meso_clade_I	224181	87.2286	258.834	5	NA	NA	NA	NA	NA	NA	NA	NA	NA	NA	NA	NA	NA	NA	NA	NA	1.7819	unknown	SRF	Polar
	TARA_ARC_NCLDV_00015	Imitervirales	Megaviricetes	Mesomimiviridae	Meso_clade_I	392374	77.5056	230.761	10	71.5948	0.5244	1.48885	0.96455	28.4169	0.61225	0.431723	0.154797	0.07525	0.04975	1.19581	0.419171	3.28709	0.13302	19.6461	10.5034	1.63023	unknown	SRF	Polar
	TARA_ARC_NCLDV_00083	Imitervirales	Megaviricetes	Mesomimiviridae	Meso_clade_I	225268	74.1654	231.74	18	69.1136	6.248	2.49613	1.03819	32.6031	0.528689	0.825342	0.051235	0.128	0	0.220883	0.091189	3.32765	0.0735476	1.04231	0.222713	1.26502	unknown	SRF	Polar
	TARA_ARC_NCLDV_00026	Imitervirales	Megaviricetes	Mesomimiviridae	Meso_clade_I	336055	68.1237	204.211	6	NA	NA	NA	NA	NA	NA	NA	NA	NA	NA	NA	NA	NA	NA	NA	NA	1.39641	unknown	SRF	Polar
	TARA_ARC_NCLDV_00157	Imitervirales	Megaviricetes	Mesomimiviridae	Meso_clade_I	108651	51.983	148.647	7	NA	NA	NA	NA	NA	NA	NA	NA	NA	NA	NA	NA	NA	NA	NA	NA	1.60966	unknown	SRF	Polar
	Schulz_GVMAG_M_3300020185_70	Imitervirales	Megaviricetes	Mesomimiviridae	Meso_clade_II	281130	46.2045	130.11	16	67.141	3.82	8.47447	6.57486	35.1452	3.07073	1.17433	0.399646	0.13475	0.00675	0.356899	0.066416	3.31055	0.0564487	4.01207	2.96976	1.26662	unknown	SRF	Polar
	Schulz_GVMAG_M_3300019459_27	Imitervirales	Megaviricetes	Mesomimiviridae	Meso_base_clade_II	344305	40.7576	108.553	5	NA	NA	NA	NA	NA	NA	NA	NA	NA	NA	NA	NA	NA	NA	NA	NA	1.18512	unknown	SRF	Polar
	Schulz_GVMAG_M_3300024185_6	Imitervirales	Megaviricetes	Mesomimiviridae	Meso_clade_I	391585	36.4863	105.364	7	NA	NA	NA	NA	NA	NA	NA	NA	NA	NA	NA	NA	NA	NA	NA	NA	1.6604	unknown	SRF	Polar
	TARA_ARC_NCLDV_00014	Imitervirales	Megaviricetes	Mesomimiviridae	Meso_base_clade_II	396470	32.2801	80.8088	7	NA	NA	NA	NA	NA	NA	NA	NA	NA	NA	NA	NA	NA	NA	NA	NA	2.01739	unknown	SRF	Polar
	TARA_ARC_NCLDV_00189	Imitervirales	Megaviricetes	Mesomimiviridae	Meso_clade_I	56181	31.9859	99.476	14	69.1136	16.5842	3.1965	5.66812	32.9918	1.17978	0.431723	0.381762	0.1665	0.0385	0.312072	0.955117	3.32765	0.203261	0.936	0.222713	1.68978	unknown	SRF	Polar
	TARA_ARC_NCLDV_00088	Imitervirales	Megaviricetes	Mesomimiviridae	Meso_clade_I	218918	26.9603	81.5121	12	69.1136	1.8474	3.1965	1.70765	32.9918	0.91732	0.39292	0.038803	0.1665	0.0385	0.312072	0	3.45427	0.216675	0.819597	0.222713	1.82858	unknown	SRF	Polar
	Schulz_GVMAG_M_3300017986_31	Imitervirales	Megaviricetes	Imiter_basal_family	Imiter_base_clade_II	230389	24.076	84.5958	10	67.141	38.7209	5.29526	11.5853	34.2128	2.7963	0.774682	0.00946	0.128	0.00675	0.220883	0.136016	3.31055	0.535905	1.04231	2.96976	1.17437	unknown	SRF	Polar
	Schulz_GVMAG_S_1039734_46	Imitervirales	Megaviricetes	Mesomimiviridae	Meso_clade_I	421070	23.1	72.2583	14	69.1136	16.5842	3.1965	5.66812	32.9918	1.17978	0.431723	0.381762	0.1665	0.0385	0.312072	0.955117	3.32765	0.203261	0.936	0.222713	1.68756	unknown	SRF	Polar
	TARA_ARC_NCLDV_00180	Imitervirales	Megaviricetes	Mesomimiviridae	Meso_clade_II	78279	21.4863	58.769	6	NA	NA	NA	NA	NA	NA	NA	NA	NA	NA	NA	NA	NA	NA	NA	NA	1.91852	unknown	SRF	Polar
	Schulz_GVMAG_M_3300025822_14	Imitervirales	Megaviricetes	Mesomimiviridae	Meso_base_clade_III	304477	21.192	58.9004	8	NA	NA	NA	NA	NA	NA	NA	NA	NA	NA	NA	NA	NA	NA	NA	NA	1.15486	unknown	SRF	Polar
	Moniruzzaman_MM01_SRX802073_74_dc	Imitervirales	Megaviricetes	Mesomimiviridae	Meso_clade_I	275653	20.4725	69.1063	11	64.713	9.4168	2.5694	2.79914	32.6031	2.13834	0.613636	0.28872	0.128	0.22925	0.430504	0.081471	3.53391	0.214127	2.25258	0.570328	1.09741	unknown	SRF	Polar
	TARA_ARC_NCLDV_00149	Imitervirales	Megaviricetes	Imiter_basal_family	Imiter_base_clade_II	130328	19.8877	58.951	6	NA	NA	NA	NA	NA	NA	NA	NA	NA	NA	NA	NA	NA	NA	NA	NA	1.7932	unknown	SRF	Polar
	Schulz_GVMAG_M_3300025860_25	Imitervirales	Megaviricetes	Mesomimiviridae	Meso_clade_II	545914	18.3421	54.2811	5	NA	NA	NA	NA	NA	NA	NA	NA	NA	NA	NA	NA	NA	NA	NA	NA	1.83683	unknown	SRF	Polar
	Schulz_GVMAG_M_3300020165_35	Imitervirales	Megaviricetes	Mesomimiviridae	Meso_base_clade_II	667915	17.8307	54.4582	5	NA	NA	NA	NA	NA	NA	NA	NA	NA	NA	NA	NA	NA	NA	NA	NA	1.21577	unknown	SRF	Polar
	Schulz_GVMAG_M_3300001348_25	Imitervirales	Megaviricetes	Mesomimiviridae	Meso_clade_I	501997	17.3573	51.5119	8	NA	NA	NA	NA	NA	NA	NA	NA	NA	NA	NA	NA	NA	NA	NA	NA	1.60243	unknown	SRF	Polar
	Schulz_GVMAG_S_1103007_57	Imitervirales	Megaviricetes	Mesomimiviridae	Meso_clade_I	261455	16.7891	49.7891	5	NA	NA	NA	NA	NA	NA	NA	NA	NA	NA	NA	NA	NA	NA	NA	NA	1.73868	unknown	SRF	Polar
	Schulz_GVMAG_S_1016722_115	Imitervirales	Megaviricetes	Mesomimiviridae	Meso_clade_I	443870	13.8475	41.145	7	NA	NA	NA	NA	NA	NA	NA	NA	NA	NA	NA	NA	NA	NA	NA	NA	1.77827	unknown	SRF	Polar
	Schulz_GVMAG_S_3300000115_46	Imitervirales	Megaviricetes	Mesomimiviridae	Meso_base_clade_II	667126	13.8061	35.5117	6	NA	NA	NA	NA	NA	NA	NA	NA	NA	NA	NA	NA	NA	NA	NA	NA	1.90869	unknown	SRF	Polar
	Schulz_GVMAG_S_1102237_47	Imitervirales	Megaviricetes	Mesomimiviridae	Meso_clade_II	335544	12.28	36.4274	5	NA	NA	NA	NA	NA	NA	NA	NA	NA	NA	NA	NA	NA	NA	NA	NA	1.30176	unknown	SRF	Polar
	Schulz_GVMAG_M_3300021957_23	Imitervirales	Megaviricetes	Mesomimiviridae	Meso_clade_I	212764	11.6942	36.2372	8	NA	NA	NA	NA	NA	NA	NA	NA	NA	NA	NA	NA	NA	NA	NA	NA	1.30655	unknown	SRF	Polar
	Schulz_GVMAG_S_1074260_58	Imitervirales	Megaviricetes	Mesomimiviridae	Meso_clade_I	318544	10.3336	27.8554	10	73.3833	1.7885	0.10149	2.07418	28.4169	1.37853	0.404899	0.026824	0.126	0.05075	0.361653	0.834153	3.35853	0.254694	1.42426	18.2219	1.62926	unknown	SRF	Polar
	Schulz_GVMAG_M_3300022933_32	Imitervirales	Megaviricetes	Mesomimiviridae	Meso_base_clade_III	526943	9.78531	28.3745	5	NA	NA	NA	NA	NA	NA	NA	NA	NA	NA	NA	NA	NA	NA	NA	NA	1.06057	unknown	SRF	Polar
	Schulz_GVMAG_M_3300000115_18	Imitervirales	Megaviricetes	Mesomimiviridae	Meso_clade_I	271551	9.01562	26.5645	8	NA	NA	NA	NA	NA	NA	NA	NA	NA	NA	NA	NA	NA	NA	NA	NA	1.50203	unknown	SRF	Polar
	Schulz_GVMAG_S_1103008_47	Imitervirales	Megaviricetes	Mesomimiviridae	Meso_clade_I	533613	8.54414	24.6149	6	NA	NA	NA	NA	NA	NA	NA	NA	NA	NA	NA	NA	NA	NA	NA	NA	1.73624	unknown	SRF	Polar
	Schulz_GVMAG_M_3300001589_6	Imitervirales	Megaviricetes	Mesomimiviridae	Meso_clade_I	275741	8.40172	25.5048	6	NA	NA	NA	NA	NA	NA	NA	NA	NA	NA	NA	NA	NA	NA	NA	NA	1.1764	unknown	SRF	Polar
	Schulz_GVMAG_M_3300025168_6	Imitervirales	Megaviricetes	Mesomimiviridae	Meso_base_clade_II	281822	8.16653	27.7511	10	64.713	14.779	5.29526	4.29116	34.2128	0.843756	0.765222	0.212281	0.1665	0.21475	0.312072	0.221492	3.45427	0.536695	1.945	0.527457	1.33359	unknown	SRF	Polar
	Schulz_GVMAG_M_3300022920_41	Imitervirales	Megaviricetes	Mesomimiviridae	Meso_clade_I	301926	7.65452	23.1503	7	NA	NA	NA	NA	NA	NA	NA	NA	NA	NA	NA	NA	NA	NA	NA	NA	1.57025	unknown	SRF	Polar
	Schulz_GVMAG_M_3300000115_12	Imitervirales	Megaviricetes	Mesomimiviridae	Meso_clade_I	322198	4.97714	14.8894	5	NA	NA	NA	NA	NA	NA	NA	NA	NA	NA	NA	NA	NA	NA	NA	NA	1.09886	unknown	SRF	Polar
	Schulz_GVMAG_M_3300021371_30	Imitervirales	Megaviricetes	Mesomimiviridae	Meso_clade_I	361936	4.35547	12.6128	5	NA	NA	NA	NA	NA	NA	NA	NA	NA	NA	NA	NA	NA	NA	NA	NA	1.39882	unknown	SRF	Polar
	Moniruzzaman_MM01_SRX802143_26_dc	Imitervirales	Megaviricetes	Mesomimiviridae	Meso_clade_I	250109	4.24375	12.5805	5	NA	NA	NA	NA	NA	NA	NA	NA	NA	NA	NA	NA	NA	NA	NA	NA	1.63688	unknown	SRF	Polar
	Moniruzzaman_MM01_SRX802202_1_dc	Imitervirales	Megaviricetes	Mesomimiviridae	Meso_clade_I	276113	3.72529	10.9599	5	NA	NA	NA	NA	NA	NA	NA	NA	NA	NA	NA	NA	NA	NA	NA	NA	1.62649	unknown	SRF	Polar
	Schulz_GVMAG_M_3300018415_41	Imitervirales	Megaviricetes	Mesomimiviridae	Meso_clade_I	239866	3.17323	9.18007	5	NA	NA	NA	NA	NA	NA	NA	NA	NA	NA	NA	NA	NA	NA	NA	NA	1.4091	unknown	SRF	Polar
	TARA_ARC_NCLDV_00116	Pandoravirales	Megaviricetes	Phycodnaviridae_I	Coccolithovirinae	180297	22.2405	63.0707	4	NA	NA	NA	NA	NA	NA	NA	NA	NA	NA	NA	NA	NA	NA	NA	NA	2.07645	unknown	SRF	Polar
	TARA_ARC_NCLDV_00079	Pandoravirales	Megaviricetes	Phycodnaviridae_I	PhycoI_clade_I	231047	17.8795	58.3249	3	NA	NA	NA	NA	NA	NA	NA	NA	NA	NA	NA	NA	NA	NA	NA	NA	2.4479	unknown	SRF	Polar
	TARA_ARC_NCLDV_00155	Pandoravirales	Megaviricetes	Phycodnaviridae_I	PhycoI_clade_I	121575	13.6031	33.9598	3	NA	NA	NA	NA	NA	NA	NA	NA	NA	NA	NA	NA	NA	NA	NA	NA	2.60143	unknown	SRF	Polar
	TARA_ARC_NCLDV_00153	Pandoravirales	Megaviricetes	Phycodnaviridae_I	PhycoI_clade_I	124483	13.5047	33.9882	4	NA	NA	NA	NA	NA	NA	NA	NA	NA	NA	NA	NA	NA	NA	NA	NA	2.61807	unknown	SRF	Polar
	Schulz_GVMAG_S_1016704_121	Pandoravirales	Megaviricetes	Phycodnaviridae_I	Coccolithovirinae	353512	7.95673	22.8868	4	NA	NA	NA	NA	NA	NA	NA	NA	NA	NA	NA	NA	NA	NA	NA	NA	1.8905	unknown	SRF	Polar
	Schulz_GVMAG_S_3300010368_40	Pandoravirales	Megaviricetes	Phycodnaviridae_I	PhycoI_clade_I	276763	3.73592	9.3202	3	NA	NA	NA	NA	NA	NA	NA	NA	NA	NA	NA	NA	NA	NA	NA	NA	2.30794	unknown	SRF	Polar
	TARA_ARC_NCLDV_00169	Pimascovirales	Megaviricetes	Basal_Pimasco_Clade_B	ND	93145	11.4359	42.5941	5	NA	NA	NA	NA	NA	NA	NA	NA	NA	NA	NA	NA	NA	NA	NA	NA	2.38292	unknown	SRF	Polar
	Moniruzzaman_MM12_ERX552261_23_dc	Imitervirales	Megaviricetes	Mesomimiviridae	Meso_clade_II	329465	44.6056	200.535	6	NA	NA	NA	NA	NA	NA	NA	NA	NA	NA	NA	NA	NA	NA	NA	NA	1.18402	unknown	SRF	Unknown
	TARA_AOS_NCLDV_00021	Imitervirales	Megaviricetes	Mesomimiviridae	Meso_clade_I	166702	20.0883	58.7665	11	8.8118	31.8378	25.0644	4.98667	36.4168	0.09125	0.104143	0.027987	0.003	0.003	0.104	0.104	3.45134	0.0589313	0.868	0.171	1.93526	unknown	SRF	Unknown
	Schulz_GVMAG_M_3300020187_58	Imitervirales	Megaviricetes	Mesomimiviridae	Meso_clade_I	330750	1.01285	2.98948	2	NA	NA	NA	NA	NA	NA	NA	NA	NA	NA	NA	NA	NA	NA	NA	NA	1.47447	unknown	SRF	Unknown
	Schulz_GVMAG_S_1038524_41	Pimascovirales	Megaviricetes	Sister_Iridoviridae_1	Irido_clade_I	400226	4.66287	14.0389	3	NA	NA	NA	NA	NA	NA	NA	NA	NA	NA	NA	NA	NA	NA	NA	NA	1.81237	unknown	SRF	Unknown
	Phycodnaviridae_KP874737_Ostreococcus_lucimarinus_virus_7_isolate_OlV7	Algavirales	Megaviricetes	Phycodnaviridae_II	Prasinovirinae	182309	84.8214	254.507	16	35.4068	0.0397	13.8745	2.71745	33.2081	1.1847	0.389715	0	0.06	0.021	0.43225	0	3.32682	0.20316	2.65725	1.48425	1.42425	unknown	Unknown	Nonpolar
	Schulz_GVMAG_S_1040241_146	Algavirales	Megaviricetes	Phycodnaviridae_II	Prasinovirinae	176773	30.5828	80.3463	15	33.7232	0	16.592	0	34.3929	0	2.25799	0	0.039	0	0.795	0	2.83265	0.468394	0.49	0	2.2614	unknown	Unknown	Nonpolar
	Moniruzzaman_LP01_ERX555967_111_dc	Algavirales	Megaviricetes	Phycodnaviridae_II	Prasinovirinae	170616	24.1988	53.3175	11	35.3671	0	19.248	0	33.0701	0	0.140785	0	0.002	0	0.2925	0	4.09349	0.194129	1.95475	0	1.48529	unknown	Unknown	Nonpolar
	Moniruzzaman_LP01_ERX943717_70_dc	Algavirales	Megaviricetes	Phycodnaviridae_II	Prasinovirinae	158645	11.7482	37.5806	5	NA	NA	NA	NA	NA	NA	NA	NA	NA	NA	NA	NA	NA	NA	NA	NA	1.39458	unknown	Unknown	Nonpolar
	Schulz_GVMAG_M_3300021185_43	Algavirales	Megaviricetes	Phycodnaviridae_II	Prasinovirinae	220143	8.06203	21.0356	4	NA	NA	NA	NA	NA	NA	NA	NA	NA	NA	NA	NA	NA	NA	NA	NA	2.22852	unknown	Unknown	Nonpolar
	Moniruzzaman_LP01_ERX552326_9_dc	Algavirales	Megaviricetes	Phycodnaviridae_II	Prasinovirinae	157771	1155.26	3408.66	38	35.1728	5.6706	21.7636	0.480475	35.4496	0.124968	0.176479	0.031815	0.004	0.282	0.084	0.2615	3.10356	0.0901044	1.7665	0.844	1.04389	unknown	Unknown	Nonpolar
	TARA_AON_NCLDV_00068	Algavirales	Megaviricetes	Phycodnaviridae_II	Prasinovirinae	71864	818.086	2646.17	49	34.9449	1.0445	16.3584	4.29878	35.3424	0.962242	0.221666	0.044015	0.284	0.2095	0.343	0.26575	3.31027	0.257328	2.5895	0.998	1.04922	unknown	Unknown	Nonpolar
	Schulz_GVMAG_S_3300013195_8	Algavirales	Megaviricetes	Phycodnaviridae_II	Prasinovirinae	126384	742.97	1850.02	42	14.56	0	26.3173	0	36.3842	0	0.224545	0	0.408	0.256	1.348	0.931	2.48672	0.299853	5.774	3.0405	1.07949	unknown	Unknown	Nonpolar
	Schulz_GVMAG_M_3300017771_11	Algavirales	Megaviricetes	Phycodnaviridae_II	Prasinovirinae	174679	606.533	1693.67	67	19.0393	8.6729	25.6077	6.53606	36.3842	0.113011	0.224545	0.073895	0.152	0.3785	0.417	1.16017	2.83265	0.799669	1.625	5.04067	1.40159	unknown	Unknown	Nonpolar
	TARA_AON_NCLDV_00060	Algavirales	Megaviricetes	Phycodnaviridae_II	Prasinovirinae	106921	583.853	1570.15	40	21.9467	21.5775	24.1444	9.01429	36.3842	0.273395	0.185922	0.073977	0.107	0.39875	0.2505	1.3355	2.8234	0.691348	1.4395	5.1195	1.21143	unknown	Unknown	Nonpolar
	TARA_AON_NCLDV_00033	Algavirales	Megaviricetes	Phycodnaviridae_II	Prasinovirinae	215921	479.62	1424.37	17	34.6712	0.558	19.3128	0.487235	36.5131	0.100397	0.126112	0.030289	0.2225	0	0.0015	0.33125	2.61343	0.915326	0.944	0	1.09864	unknown	Unknown	Nonpolar
	Schulz_GVMAG_S_ERX555976_100	Algavirales	Megaviricetes	Phycodnaviridae_II	Prasinovirinae	231435	316.161	866.084	42	34.1132	17.8327	21.7636	5.883	35.4496	1.06118	0.205491	0.069329	0.2225	0.397	0.33275	0.3355	3.13163	0.626028	2.5895	0.998	1.03983	unknown	Unknown	Nonpolar
	Moniruzzaman_LP01_ERX555978_25_dc	Algavirales	Megaviricetes	Phycodnaviridae_II	Prasinovirinae	163128	239.302	793.675	19	29.5022	13.2261	22.2087	5.54613	35.4515	3.19036	0.176479	0.030643	0.004	0.008	0.0815	0.09825	3.10356	0.0901044	1.12025	1.52025	1.0196	unknown	Unknown	Nonpolar
	Moniruzzaman_LP01_SRX802076_50_dc	Algavirales	Megaviricetes	Phycodnaviridae_II	Prasinovirinae	129431	226.317	667.638	35	43.517	7.6591	14.3192	3.30798	35.99	0.295013	0.200059	0.013961	0.3105	0.1645	0.1595	0.1835	3.19667	0.318274	1.236	1.17825	1.07909	unknown	Unknown	Nonpolar
	TARA_IOS_NCLDV_00010	Algavirales	Megaviricetes	Phycodnaviridae_II	Prasinovirinae	133765	209.543	645.598	28	35.1728	5.6709	21.7636	0.445135	35.4496	0.001874	0.176479	0.031815	0.004	0.04345	0.084	0.0625	3.10356	0.0901044	1.7455	0.4885	1.08115	unknown	Unknown	Nonpolar
	Schulz_GVMAG_S_ERX556003_78	Algavirales	Megaviricetes	Phycodnaviridae_II	Prasinovirinae	241071	201.402	575.467	24	34.6712	5.6706	21.7282	2.89593	35.4496	1.07033	0.156401	0.039815	0.004	0.2205	0.0815	0.0025	3.12038	0.472407	1.7455	0.8225	1.06571	unknown	Unknown	Nonpolar
	TARA_PSE_NCLDV_00028	Algavirales	Megaviricetes	Phycodnaviridae_II	Raphidovirinae	228236	188.464	525.324	70	34.0614	2.3512	18.123	2.50582	34.316	1.09986	0.361109	0.183037	0.03975	0.107833	0.52125	0.232667	3.41761	0.521106	0.749	1.81025	1.40357	unknown	Unknown	Nonpolar
	Moniruzzaman_LP04_ERX556101_9_dc	Algavirales	Megaviricetes	Phycodnaviridae_II	Raphidovirinae	139710	172.479	483.661	23	34.1132	1.8214	18.8255	4.83183	36.4127	1.29122	0.156401	0.013416	0.093	0.033	0.33275	0	3.70801	0.221674	2.41425	0.799084	1.38503	unknown	Unknown	Nonpolar
	TARA_AON_NCLDV_00058	Algavirales	Megaviricetes	Phycodnaviridae_II	Prasinovirinae	107599	158.335	456.208	35	34.6712	1.0596	19.3128	2.93803	36.4127	1.0635	0.156401	0.050367	0.118	0.1825	0.0131	0.114	3.12038	1.0171	0.944	0.1017	1.16479	unknown	Unknown	Nonpolar
	TARA_AON_NCLDV_00063	Algavirales	Megaviricetes	Phycodnaviridae_II	Prasinovirinae	89422	147.425	433.364	32	21.9467	22.4941	25.6077	11.3039	36.3842	1.29282	0.224545	0.152769	0.237125	0.348	0.401861	0.37975	3.09816	1.21681	2.2205	2.58643	1.15903	unknown	Unknown	Nonpolar
	Moniruzzaman_LP01_ERX556127_13_dc	Algavirales	Megaviricetes	Phycodnaviridae_II	Prasinovirinae	166218	140.745	422.17	21	35.1728	5.6706	21.7636	0.480475	35.4496	0.124968	0.176479	0.030643	0.004	0.28195	0.084	0.2615	3.10356	0.0901044	1.7665	0.844	1.0683	unknown	Unknown	Nonpolar
	Moniruzzaman_LP01_ERX552274_25_dc	Algavirales	Megaviricetes	Phycodnaviridae_II	Prasinovirinae	167550	131.034	395.039	31	34.9449	13.2261	21.7636	3.32346	35.4496	0.93505	0.176479	0.039222	0.004	0.05095	0.0815	0.1308	3.10356	0.213822	1.12025	0.8015	1.07689	unknown	Unknown	Nonpolar
	TARA_PSW_NCLDV_00077	Algavirales	Megaviricetes	Phycodnaviridae_II	Prasinovirinae	108723	121.432	354.837	27	29.5019	11.7307	22.2414	2.22092	36.4127	1.17073	0.145836	0.051379	0.00925	0.089	0.1815	0.11875	3.10356	0.465297	1.7455	1.02825	1.44213	unknown	Unknown	Nonpolar
	Schulz_GVMAG_S_ERX556121_86	Algavirales	Megaviricetes	Phycodnaviridae_II	Prasinovirinae	332145	120.252	363.284	14	35.1728	27.7606	21.7636	4.79209	35.4496	6.52696	0.176479	0.005795	0.0043	0.0003	0.09345	0.00945	3.13163	1.46163	0.63375	1.11175	1.03122	unknown	Unknown	Nonpolar
	Schulz_GVMAG_M_3300009550_18	Algavirales	Megaviricetes	Phycodnaviridae_II	Raphidovirinae	155967	105.291	301.712	62	31.0616	5.2304	17.6271	3.02496	35.6846	1.66078	0.253087	0.214474	0.132719	0.272	0.227	0.28675	3.42563	0.572848	1.9865	1.539	1.28904	unknown	Unknown	Nonpolar
	Moniruzzaman_LP01_ERX555961_3_dc	Algavirales	Megaviricetes	Phycodnaviridae_II	Prasinovirinae	136799	95.4437	277.712	17	35.4068	38.2231	13.8745	6.10074	34.8051	0.26771	0.291964	0.131607	0.132	0.585	0.43225	0.691	3.32682	0.390633	1.95475	6.777	1.73243	unknown	Unknown	Nonpolar
	Moniruzzaman_LP01_ERX556059_2_dc	Algavirales	Megaviricetes	Phycodnaviridae_II	Prasinovirinae	147120	76.5858	231.093	17	34.6712	0	19.3128	1.16842	36.5131	1.18847	0.126112	0.030289	0.2225	0.1295	0.084	0.31955	3.10356	0.703947	0.944	0.1755	1.09534	unknown	Unknown	Nonpolar
	TARA_MED_NCLDV_00132	Algavirales	Megaviricetes	Phycodnaviridae_II	Raphidovirinae	88382	54.5976	169.929	32	39.3888	7.1684	15.2569	4.09939	38.1853	3.35223	0.134028	0.051604	0.013	0.098	0.012	0.236275	3.62852	0.767392	1.0505	0.321875	1.21893	unknown	Unknown	Nonpolar
	Phycodnaviridae_HQ633059_Ostreococcus_lucimarinus_virus_OlV6	Algavirales	Megaviricetes	Phycodnaviridae_II	Prasinovirinae	184949	44.8448	127.151	15	35.4068	19.6404	13.8745	3.91853	34.8844	0.93237	0.389715	0.480184	0.093	0.177125	0.43225	0.164392	3.32682	0.579872	2.65725	1.77557	1.29875	unknown	Unknown	Nonpolar
	Schulz_GVMAG_M_3300022905_10	Algavirales	Megaviricetes	Phycodnaviridae_II	Prasinovirinae	216878	40.1386	127.059	14	35.1728	1.0596	21.7636	2.45079	35.4496	0.963102	0.169817	0.050367	0.019	0.2195	0.0132	0.08025	3.10356	0.142909	0.944	0.1755	1.0653	unknown	Unknown	Nonpolar
	Schulz_GVMAG_M_3300020178_21	Algavirales	Megaviricetes	Phycodnaviridae_II	Prasinovirinae	159421	39.9815	209.035	15	37.0541	0	17.5211	0	37.1036	0	0.338691	0	0	0	0.0065	0	3.8207	0	0.4985	0	1.08422	unknown	Unknown	Nonpolar
	Phycodnaviridae_KP874736_Ostreococcus_lucimarinus_virus_2_isolate_Olv2	Algavirales	Megaviricetes	Phycodnaviridae_II	Prasinovirinae	196300	38.9058	115.643	13	35.4068	10.8223	15.0134	4.01485	34.8844	0.93237	0.389715	0.433457	0.071	0.198125	0.43225	0.393139	3.32682	0.697039	2.41425	2.245	1.32375	unknown	Unknown	Nonpolar
	Schulz_GVMAG_S_3300009790_139	Algavirales	Megaviricetes	Phycodnaviridae_II	Prasinovirinae	157442	36.8203	120.134	5	NA	NA	NA	NA	NA	NA	NA	NA	NA	NA	NA	NA	NA	NA	NA	NA	1.05353	unknown	Unknown	Nonpolar
	Moniruzzaman_LP04_ERX552283_9_dc	Algavirales	Megaviricetes	Phycodnaviridae_II	Raphidovirinae	160102	33.7372	108.931	17	35.1728	1.1289	21.7282	4.178	35.4496	0.906305	0.176479	0.057619	0.04	0.2835	0.04575	0.33725	3.31027	0.604456	1.12025	1.9077	1.08311	unknown	Unknown	Nonpolar
	Phycodnaviridae_HQ633060_Ostreococcus_lucimarinus_virus_OlV3	Algavirales	Megaviricetes	Phycodnaviridae_II	Prasinovirinae	191242	31.548	91.0412	13	35.4068	10.8223	13.8745	3.08573	34.8051	0.93045	0.389715	0.406909	0.071	0.177125	0.43225	0.393139	3.32682	0.59618	2.65725	1.77557	1.35605	unknown	Unknown	Nonpolar
	Phycodnaviridae_HM004431_Ostreococcus_lucimarinus_virus_OlV1	Algavirales	Megaviricetes	Phycodnaviridae_II	Prasinovirinae	194022	26.5954	83.0149	8	NA	NA	NA	NA	NA	NA	NA	NA	NA	NA	NA	NA	NA	NA	NA	NA	1.21565	unknown	Unknown	Nonpolar
	Moniruzzaman_LP01_ERX555907_107_dc	Algavirales	Megaviricetes	Phycodnaviridae_II	Prasinovirinae	154620	22.7894	72.3436	5	NA	NA	NA	NA	NA	NA	NA	NA	NA	NA	NA	NA	NA	NA	NA	NA	1.06052	unknown	Unknown	Nonpolar
	Phycodnaviridae_JF974316_Ostreococcus_lucimarinus_virus_OlV4	Algavirales	Megaviricetes	Phycodnaviridae_II	Prasinovirinae	216925	20.0203	60.0944	6	NA	NA	NA	NA	NA	NA	NA	NA	NA	NA	NA	NA	NA	NA	NA	NA	1.20004	unknown	Unknown	Nonpolar
	Schulz_GVMAG_S_1037362_75	Algavirales	Megaviricetes	Phycodnaviridae_II	Prasinovirinae	287385	17.0201	67.4479	7	NA	NA	NA	NA	NA	NA	NA	NA	NA	NA	NA	NA	NA	NA	NA	NA	1.33925	unknown	Unknown	Nonpolar
	Moniruzzaman_LP04_ERX552274_3_dc	Algavirales	Megaviricetes	Phycodnaviridae_II	Raphidovirinae	122492	13.6107	33.2291	7	NA	NA	NA	NA	NA	NA	NA	NA	NA	NA	NA	NA	NA	NA	NA	NA	1.09611	unknown	Unknown	Nonpolar
	Moniruzzaman_AF02_ERX556003_45_dc	Asfuvirales	Pokkesviricetes	ND	ND	246693	41.7762	119.33	18	34.1132	19.911	18.8255	3.41586	36.4127	1.29992	0.156401	0.02125	0.2225	0.2355	1.02575	0.693	3.51494	0.71671	2.538	3.27775	1.1139	unknown	Unknown	Nonpolar
	TARA_PSW_NCLDV_00005	Imitervirales	Megaviricetes	Mimiviridae	Mimi_clade_IV	785571	475.978	1386.59	87	23.1571	0.1209	23.9491	0.353283	36.4836	0.037825	0.149364	0.02555	0.0295	0.012125	0.19875	0.012417	3.28639	0.582179	0.733333	0.106175	1.97417	unknown	Unknown	Nonpolar
	TARA_MED_NCLDV_00105	Imitervirales	Megaviricetes	Mimiviridae	Mimi_clade_IV	157859	201.346	513.434	39	36.5533	1.0422	20.7305	3.61201	37.0513	0.922801	0.180403	0.471695	0.0215	0.023	0.0925	0.0145	3.69756	0.293211	0.891375	0.2685	1.97902	unknown	Unknown	Nonpolar
	TARA_MED_NCLDV_00052	Imitervirales	Megaviricetes	Mimiviridae	Mimi_clade_IV	310081	185.328	472.967	31	36.5533	1.0422	20.7305	3.57601	37.0513	0.922801	0.180403	0.471695	0.0215	0.359	0.0925	0.0145	3.69756	0.293211	0.891375	0.254625	1.98267	unknown	Unknown	Nonpolar
	TARA_AON_NCLDV_00004	Imitervirales	Megaviricetes	Mesomimiviridae	Meso_clade_I	466859	152.042	369.504	10	34.1132	0	18.8255	0	36.4127	0	0.156401	0	0.1055	0.07	0.0115	0.1035	3.2184	0.719092	1.354	0.5182	1.78108	unknown	Unknown	Nonpolar
	TARA_MED_NCLDV_00011	Imitervirales	Megaviricetes	Mimiviridae	Mimi_clade_IV	585811	135.871	319.489	43	37.051	9.8328	23.8501	1.214	37.522	1.56759	0.101563	0.152188	0.01833	0.04245	0.0475	0.04595	3.79562	0.329911	0.7935	0.51225	1.95857	unknown	Unknown	Nonpolar
	Moniruzzaman_MM01_ERX288947_11_dc	Imitervirales	Megaviricetes	Mesomimiviridae	Meso_clade_I	520263	122.104	312.096	42	40.6496	3.154	23.6849	4.5794	38.3727	0.568525	0.192964	0.058936	0.016565	0.04025	0.02835	0.041275	3.90863	1.22185	0.7935	0.1694	2.47668	unknown	Unknown	Nonpolar
	TARA_PSE_NCLDV_00012	Imitervirales	Megaviricetes	Mesomimiviridae	Meso_clade_I	355080	107.041	288.142	20	34.0614	0	18.123	0	34.316	0	0.361109	0	0.03975	0	0.52125	0	3.35044	0.077866	0.1445	0	1.82491	unknown	Unknown	Nonpolar
	TARA_MED_NCLDV_00086	Imitervirales	Megaviricetes	Mimiviridae	Mimi_clade_I	201060	95.5352	254.597	51	32.7971	3.8855	21.1216	5.69727	35.1902	3.4426	0.101563	0.045939	0.002	0.00225	0.006225	0.2363	3.6339	0.557935	1.1195	1.6118	1.83349	unknown	Unknown	Nonpolar
	Schulz_GVMAG_S_ERX556088_21	Imitervirales	Megaviricetes	Mesomimiviridae	Meso_clade_I	448581	84.6815	239.016	18	30.1367	0	20.0778	0	36.3255	0	0.066207	0	0	0	0	0	3.63111	0.576608	0.749	0	1.74164	unknown	Unknown	Nonpolar
	TARA_MED_NCLDV_00034	Imitervirales	Megaviricetes	Mimiviridae	Mimi_clade_I	399387	82.9636	219.38	46	32.7971	5.9844	21.1216	5.69727	35.1902	3.29802	0.101563	0.039421	0.002	0.00225	0.006225	0.169925	3.65979	0.557935	1.0505	1.6118	1.82654	unknown	Unknown	Nonpolar
	TARA_MED_NCLDV_00035	Imitervirales	Megaviricetes	Mesomimiviridae	Meso_clade_I	391013	77.5174	221.783	50	35.7606	8.6527	20.0778	7.07189	35.4515	4.17539	0.177651	0.147132	0.032	0.0557	0.186	0.322833	3.56713	0.473932	1.22329	1.20575	1.90963	unknown	Unknown	Nonpolar
	TARA_PSE_NCLDV_00014	Imitervirales	Megaviricetes	Mesomimiviridae	Meso_clade_I	342390	75.2499	203.324	8	NA	NA	NA	NA	NA	NA	NA	NA	NA	NA	NA	NA	NA	NA	NA	NA	1.84138	unknown	Unknown	Nonpolar
	TARA_MED_NCLDV_00004	Imitervirales	Megaviricetes	Mimiviridae	Mimi_clade_IV	778880	74.9367	201.446	26	38.0026	7.642	24.4828	4.27391	37.8042	1.80236	0.102631	0.050658	0.002	0.00225	0.0062	0.00675	3.82824	0.58477	1.0505	1.6118	1.64737	unknown	Unknown	Nonpolar
	TARA_PSW_NCLDV_00016	Imitervirales	Megaviricetes	Mesomimiviridae	Meso_clade_I	475349	71.3876	178.029	34	8.9111	5.3505	26.5724	0.327435	35.1113	1.57853	0.251665	0.073593	0.0995	0.1275	0.456	0.10125	3.55533	1.19884	2.53325	0.73325	1.7446	unknown	Unknown	Nonpolar
	TARA_PON_NCLDV_00023	Imitervirales	Megaviricetes	Mimiviridae	Mimi_clade_IV	265593	69.3723	203.788	32	1.9928	11.0907	27.4975	1.65407	33.848	1.57566	0.204152	0.167502	0.0455	0.041	0.2865	0.1845	3.661	0.245801	1.7085	0.2385	1.93109	unknown	Unknown	Nonpolar
	TARA_MED_NCLDV_00026	Imitervirales	Megaviricetes	Mesomimiviridae	Meso_clade_I	441630	68.5981	185.243	27	39.3888	3.38	18.3192	2.26016	38.1853	1.13398	0.104797	0.228796	0.009125	0.08875	0.006225	0.04225	3.89967	0.554611	1.0505	0.3105	1.76531	unknown	Unknown	Nonpolar
	TARA_PSW_NCLDV_00018	Imitervirales	Megaviricetes	Mesomimiviridae	Meso_clade_I	450339	59.1865	149.986	43	8.8517	5.6541	26.6897	1.72302	35.384	0.476785	0.148923	0.110042	0.038	0.162	0.225	0.48275	3.37027	0.459231	1.8285	1.27125	2.08101	unknown	Unknown	Nonpolar
	Moniruzzaman_MM08_ERX555915_1_dc	Imitervirales	Megaviricetes	Mesomimiviridae	Meso_clade_II	532401	58.4092	162.094	5	NA	NA	NA	NA	NA	NA	NA	NA	NA	NA	NA	NA	NA	NA	NA	NA	1.23703	unknown	Unknown	Nonpolar
	TARA_MED_NCLDV_00019	Imitervirales	Megaviricetes	Mesomimiviridae	Meso_clade_I	500437	58.1052	172.092	20	37.051	1.0422	23.8141	0.036	37.522	0.4892	0.189348	0.075707	0.0445	0.0625	0.0475	0.239	3.69756	0.406222	0.7935	0.4845	1.64201	unknown	Unknown	Nonpolar
	TARA_MED_NCLDV_00036	Imitervirales	Megaviricetes	Mesomimiviridae	Meso_clade_I	390459	54.5986	170.067	22	37.051	0.9516	23.8141	6.29303	37.522	0.019875	0.189348	0.142716	0.0445	0.0192	0.0475	0.0219	3.50241	0.406222	0.7935	0.1734	1.64599	unknown	Unknown	Nonpolar
	TARA_PSW_NCLDV_00037	Imitervirales	Megaviricetes	Mesomimiviridae	Meso_clade_I	250087	54.2279	103.597	21	8.9111	0	26.806	0.233621	35.4265	0.042479	0.178072	0.003143	0.1945	0.05025	0.55725	0.0223	3.19404	1.02939	1.80475	0.7285	2.12643	unknown	Unknown	Nonpolar
	TARA_MED_NCLDV_00021	Imitervirales	Megaviricetes	Mesomimiviridae	Meso_clade_I	479114	52.3439	145.108	27	39.3888	3.982	18.3192	0.104462	38.1853	0.110334	0.104797	0.029231	0.00425	0.00325	0.00525	0.000975	4.14265	0.726368	1.0505	0.172791	2.25224	unknown	Unknown	Nonpolar
	TARA_MED_NCLDV_00037	Imitervirales	Megaviricetes	Mesomimiviridae	Meso_clade_I	382006	51.4118	144.03	15	36.0169	1.0422	20.7305	6.23123	37.0513	0.4892	0.333593	0.418579	0.0445	0.359	0.078	0.045	3.69756	0.284898	0.891375	0.3525	1.86068	unknown	Unknown	Nonpolar
	TARA_MED_NCLDV_00033	Imitervirales	Megaviricetes	Mimiviridae	Mimi_clade_IV	409928	51.108	129.141	21	36.0169	2.2436	21.5215	3.11958	37.6166	0.8444	0.180403	0.265887	0.0215	0.02617	0.0475	0.0669	3.7873	0.28091	0.816	0.097875	1.71804	unknown	Unknown	Nonpolar
	TARA_PON_NCLDV_00041	Imitervirales	Megaviricetes	Mesomimiviridae	Meso_clade_I	162169	48.1502	141.452	39	21.146	25.1881	26.2753	2.76018	34.94	2.61719	0.125361	0.030993	0.003	0.003	0.1575	0.0535	3.35025	0.541851	1.1855	0.2487	1.69623	unknown	Unknown	Nonpolar
	TARA_PSE_NCLDV_00037	Imitervirales	Megaviricetes	Mesomimiviridae	Meso_clade_I	154929	47.7768	137.175	15	34.0665	0.0051	16.604	1.519	34.2842	0.031805	0.389715	0.116519	0.06	0.30975	0.52125	0.51525	3.27122	0.659508	0.3855	0.241	1.50668	unknown	Unknown	Nonpolar
	Schulz_GVMAG_M_3300009488_12	Imitervirales	Megaviricetes	Mesomimiviridae	Meso_clade_I	444760	45.8633	129.582	40	31.6948	16.2729	20.4812	4.32307	36.5131	1.14523	0.126112	0.056234	0.11925	0.1295	0.0885	0.1415	2.92082	0.814722	0.944	0.5555	2.1012	unknown	Unknown	Nonpolar
	TARA_MED_NCLDV_00055	Imitervirales	Megaviricetes	Mimiviridae	Mimi_clade_I	296862	44.6945	120.793	40	23.1108	22.8488	23.6849	5.62004	35.6227	3.12122	0.192964	0.077508	0.06	0.0255	0.370333	0.275	3.60037	0.941188	1.3695	1.6095	1.92033	unknown	Unknown	Nonpolar
	Moniruzzaman_MM07_ERX555967_32_dc	Imitervirales	Megaviricetes	Mesomimiviridae	Meso_clade_II	413621	43.2829	100.419	17	35.3671	0	19.248	0	33.0701	0	0.140785	0	0.002	0	0.2925	0	3.89936	0.301164	1.95475	0	1.70669	unknown	Unknown	Nonpolar
	TARA_PON_NCLDV_00005	Imitervirales	Megaviricetes	Mesomimiviridae	Meso_clade_I	462251	43.2267	117.262	20	35.3671	0.0397	17.4624	5.37352	33.2081	0.138015	0.253087	0.24893	0.015167	0.058	0.2925	0.13975	3.6339	1.16722	1.95475	0.7025	2.20595	unknown	Unknown	Nonpolar
	TARA_AON_NCLDV_00021	Imitervirales	Megaviricetes	Mesomimiviridae	Meso_clade_I	278141	42.774	122.076	20	29.6394	14.3881	24.8309	2.48396	36.2191	0.17267	0.096165	0.002536	0.018	0.02775	0.001	0.0121	3.35632	0.523349	1.23	0.1565	2.0492	unknown	Unknown	Nonpolar
	Moniruzzaman_MM01_ERX556031_10_dc	Imitervirales	Megaviricetes	Mesomimiviridae	Meso_clade_I	125875	41.5507	105.37	26	14.2022	5.3505	26.4786	0.327435	33.848	1.57853	0.251665	0.073593	0.067	0.1275	0.456	0.10125	3.55533	1.13527	2.53325	0.73325	1.65925	unknown	Unknown	Nonpolar
	TARA_AON_NCLDV_00035	Imitervirales	Megaviricetes	Mesomimiviridae	Meso_clade_I	206489	40.8927	116.616	20	29.6394	14.3881	24.8309	2.48396	36.2191	0.17267	0.096165	0.002536	0.018	0.02775	0.001	0.0055	3.35632	0.429879	1.23	0.1565	2.05467	unknown	Unknown	Nonpolar
	TARA_MED_NCLDV_00001	Imitervirales	Megaviricetes	Mesomimiviridae	Meso_clade_II	1092799	40.2868	90.4497	21	36.0088	2.4097	20.7305	4.65853	37.0513	0.800143	0.332064	0.451526	0.0215	0.0345	0.084	0.0145	3.69756	0.377666	0.891375	0.854125	1.93458	unknown	Unknown	Nonpolar
	TARA_AOS_NCLDV_00020	Imitervirales	Megaviricetes	Mimiviridae	Mimi_clade_IV	176523	40.0154	108.928	28	36.5533	11.002	20.0778	1.58693	35.6227	1.91622	0.16634	0.050144	0.00125	0.0043	0.09345	0.143	3.42543	1.01629	1.039	0.40525	1.89518	unknown	Unknown	Nonpolar
	TARA_MED_NCLDV_00115	Imitervirales	Megaviricetes	Mimiviridae	Mimi_clade_IV	131541	38.504	105.475	16	7.4122	26.5057	26.5557	4.73436	28.9227	8.97307	0.182274	0.114568	0.0043	0	0.09345	0	4.10333	0.534616	0.63375	0	1.84045	unknown	Unknown	Nonpolar
	TARA_PSW_NCLDV_00091	Imitervirales	Megaviricetes	Mesomimiviridae	Meso_clade_I	50524	37.2061	99.8217	24	23.36	14.5083	25.8117	0.760711	39.2084	4.40058	0.1566	0.128254	0.01075	0.15575	0.025	0.32325	3.49414	0.89141	0.8775	1.0545	2.14839	unknown	Unknown	Nonpolar
	TARA_AOS_NCLDV_00028	Imitervirales	Megaviricetes	Mesomimiviridae	Meso_clade_I	87869	36.4202	105.949	18	8.8118	12.6925	25.0644	0	36.4168	0	0.104143	0	0.003	0	0.104	0.03075	3.51027	0.0991745	0.868	0.1793	1.68575	unknown	Unknown	Nonpolar
	TARA_MED_NCLDV_00079	Imitervirales	Megaviricetes	Mimiviridae	Mimi_clade_IV	231072	36.1558	87.0238	25	30.1367	28.5966	23.8141	7.41972	35.1113	3.56035	0.189348	0.18688	0.015167	0.0445	0.076	0.239	3.69756	0.422235	0.7935	0.9595	1.87763	unknown	Unknown	Nonpolar
	TARA_PON_NCLDV_00054	Imitervirales	Megaviricetes	Mesomimiviridae	Meso_clade_I	85277	35.9023	92.0583	26	14.1749	5.3505	26.4786	0.327435	33.848	1.53605	0.251665	0.073593	0.067	0.1275	0.456	0.10125	3.55533	1.13527	2.53325	0.73325	1.71447	unknown	Unknown	Nonpolar
	TARA_MED_NCLDV_00123	Imitervirales	Megaviricetes	Mimiviridae	Mimi_clade_IV	117010	35.531	95.8068	25	36.5533	10.5149	20.2381	3.70127	36.3255	1.26857	0.180403	0.050144	0.002	0.0043	0.09345	0.09345	3.51906	0.799401	0.749	0.40525	1.88547	unknown	Unknown	Nonpolar
	TARA_MED_NCLDV_00046	Imitervirales	Megaviricetes	Mesomimiviridae	Meso_clade_I	354802	35.1517	124.896	16	37.0541	0.9516	23.8141	6.32902	37.522	0.513	0.189348	0.197361	0.0445	0.0445	0.0475	0.041	3.50241	0.31829	0.7935	0.295	1.64516	unknown	Unknown	Nonpolar
	TARA_PON_NCLDV_00011	Imitervirales	Megaviricetes	Mesomimiviridae	Meso_clade_I	413422	32.8	85.5754	23	35.3671	2.3685	19.248	1.78566	33.0701	0.398165	0.182274	0.112302	0.0043	0.013167	0.2925	0.003917	3.89936	0.877045	1.95475	0.731459	2.10422	unknown	Unknown	Nonpolar
	TARA_PSW_NCLDV_00008	Imitervirales	Megaviricetes	Mesomimiviridae	Meso_clade_II	526549	31.9932	75.5906	26	8.9068	3.1356	26.5724	0.117231	35.384	0.590697	0.177137	0.13602	0.107	0.1555	0.3585	0.47275	3.4898	0.517228	1.3865	1.27125	2.31821	unknown	Unknown	Nonpolar
	TARA_MED_NCLDV_00116	Imitervirales	Megaviricetes	Mesomimiviridae	Meso_clade_II	131203	31.5755	83.9617	23	39.1633	4.0796	21.4867	5.49491	37.8398	0.679067	0.136232	0.084551	0.011	0.066725	0.0133	0.136775	3.9623	0.253359	1.284	1.13875	1.8862	unknown	Unknown	Nonpolar
	TARA_AON_NCLDV_00057	Imitervirales	Megaviricetes	Mesomimiviridae	Meso_clade_I	109066	31.4149	90.0612	32	34.1132	8.3469	16.7563	3.30798	35.99	0.600672	0.200059	0.057619	0.285	0.1095	0.1595	0.18725	3.33803	1.16495	1.9865	1.2	1.91546	unknown	Unknown	Nonpolar
	TARA_PSW_NCLDV_00017	Imitervirales	Megaviricetes	Mesomimiviridae	Meso_clade_I	459837	31.1291	68.9383	15	8.9111	1.4989	26.806	0.250377	35.4265	0.279985	0.178072	0.004202	0.1945	0	0.55725	0.008	3.47571	1.05181	1.80475	0	1.8406	unknown	Unknown	Nonpolar
	TARA_MED_NCLDV_00017	Imitervirales	Megaviricetes	Mesomimiviridae	Meso_clade_II	508070	30.9318	82.7322	14	36.5533	3.5767	20.2381	1.9189	38.1448	1.84288	0.11467	0.098045	0.00425	0.015315	0.00525	0.01585	3.60074	0.901664	0.816	0.3844	1.91022	unknown	Unknown	Nonpolar
	Moniruzzaman_MM12_ERX556059_41_dc	Imitervirales	Megaviricetes	Mesomimiviridae	Meso_clade_II	577933	30.2413	88.9701	11	34.6712	0.558	19.3128	0.487235	36.5131	0.100397	0.126112	0.030289	0.2225	0	0.0015	0.342	2.61343	0.696837	0.944	0	1.23576	unknown	Unknown	Nonpolar
	TARA_MED_NCLDV_00088	Imitervirales	Megaviricetes	Mesomimiviridae	Meso_clade_I	196216	29.7234	82.8118	17	37.0541	6.6362	17.4624	0.856832	37.1036	4.71704	0.253087	0.14829	0.015167	0.010917	0.0475	0.283333	4.06763	0.296047	1.22329	0.172791	1.87676	unknown	Unknown	Nonpolar
	TARA_MED_NCLDV_00143	Imitervirales	Megaviricetes	Mesomimiviridae	Meso_clade_I	56009	29.3096	78.071	23	37.051	24.5566	24.4828	2.70556	37.5419	1.7543	0.136232	0.056732	0.0445	0.039	0.1565	0.239	3.82824	0.51069	1.2415	0.7215	1.66036	unknown	Unknown	Nonpolar
	TARA_MED_NCLDV_00074	Imitervirales	Megaviricetes	Mesomimiviridae	Meso_clade_I	243599	28.6688	79.3517	13	38.0026	0.9556	17.5211	6.8008	37.5419	0.019875	0.332064	0.142716	0.0445	0.0445	0.0475	0.041	4.39477	0.892367	0.7935	0.295	1.78578	unknown	Unknown	Nonpolar
	TARA_MED_NCLDV_00051	Imitervirales	Megaviricetes	Mesomimiviridae	Meso_base_clade_IV	316292	27.5799	70.0681	10	39.1633	0	24.4828	0.6327	37.8042	0	0.136232	0	0.0445	0.023	0.0475	0.008383	3.82824	0.313871	0.7935	0.020672	1.62204	unknown	Unknown	Nonpolar
	TARA_MED_NCLDV_00008	Imitervirales	Megaviricetes	Mesomimiviridae	Meso_clade_II	672407	27.1999	80.7566	15	34.2116	14.2547	21.8213	6.00173	37.8957	3.45047	0.052666	0.063844	0.01075	0.01633	0.02835	0.0504	3.62555	0.599634	0.8775	1.6989	1.93948	unknown	Unknown	Nonpolar
	TARA_MED_NCLDV_00015	Imitervirales	Megaviricetes	Mesomimiviridae	Meso_clade_II	524105	26.4953	70.3134	20	39.1633	4.0796	23.6358	5.53091	37.8398	0.679067	0.136232	0.084551	0.011	0.0674	0.0133	0.136775	3.9623	0.250066	1.284	1.13875	1.8918	unknown	Unknown	Nonpolar
	TARA_PON_NCLDV_00025	Imitervirales	Megaviricetes	Mesomimiviridae	Meso_clade_I	244404	25.5718	74.3313	20	35.3671	2.3909	16.7422	5.37352	33.2081	0.23306	0.365239	0.136628	0.06	0.044833	0.43225	0.13975	3.41761	0.683221	2.65725	0.7025	2.01557	unknown	Unknown	Nonpolar
	Moniruzzaman_MM01_ERX556028_70_dc	Imitervirales	Megaviricetes	Mesomimiviridae	Meso_clade_I	320408	25.2853	81.5872	10	25.4925	0.0176	24.9864	0.024835	36.1805	0.001185	0.121596	0.006683	0.0195	0.002	0.003	0	2.48033	0.428471	1.218	0.05	1.55964	unknown	Unknown	Nonpolar
	TARA_MED_NCLDV_00041	Imitervirales	Megaviricetes	Mesomimiviridae	Meso_base_clade_IV	367473	25.1741	69.5645	10	37.4956	4.8842	20.4425	2.53938	38.1853	0.102917	0.104797	0.046964	0.00425	0.01299	0.006225	0.0231	3.87627	0.82911	0.816	0.3844	1.80965	unknown	Unknown	Nonpolar
	TARA_AOS_NCLDV_00009	Imitervirales	Megaviricetes	Mimiviridae	Mimi_clade_IV	356780	25.1179	65.0816	11	30.1367	5.8802	20.0778	0.14318	36.3255	1.41012	0.13213	0.267386	0	0.0215	0	0.078	3.69756	0.576608	0.891375	0.29	1.68711	unknown	Unknown	Nonpolar
	TARA_MED_NCLDV_00050	Imitervirales	Megaviricetes	Mesomimiviridae	Meso_clade_I	324404	24.738	91.4698	10	37.0541	0.0031	17.5211	0.0618	37.1036	0	0.338691	0	0	0.0215	0.0065	0.041	3.8207	0.0333918	0.4985	0.295	1.36402	unknown	Unknown	Nonpolar
	TARA_PON_NCLDV_00047	Imitervirales	Megaviricetes	Mesomimiviridae	Meso_clade_I	114235	24.0513	70.7055	12	33.0159	0.0173	17.4624	0.720155	33.4683	0.02709	0.253087	0.019406	0.015167	0.113042	0.288583	0.08175	3.94567	0.982446	1.22329	0.391875	2.42139	unknown	Unknown	Nonpolar
	TARA_PON_NCLDV_00056	Imitervirales	Megaviricetes	Mesomimiviridae	Meso_clade_I	72774	23.7104	70.9683	16	33.0159	2.4082	16.7422	3.58785	33.4412	0.26015	0.272493	0.136628	0.06	0.113042	0.370333	0.143667	3.61555	0.861822	1.61517	1.43396	2.03297	unknown	Unknown	Nonpolar
	TARA_MED_NCLDV_00028	Imitervirales	Megaviricetes	Mesomimiviridae	Meso_clade_I	426663	23.2919	62.0589	14	37.4956	4.8842	20.4425	3.16746	38.2281	0.255367	0.101364	0.049415	0.00425	0.01299	0.006225	0.02035	3.97847	0.517107	0.816	0.3844	1.96272	unknown	Unknown	Nonpolar
	TARA_MED_NCLDV_00010	Imitervirales	Megaviricetes	Mimiviridae	Mimi_clade_IV	644448	23.1617	63.1006	12	37.0541	5.008	17.4624	0.507775	37.1036	4.07358	0.332064	0.085604	0.015167	0.067	0.288583	0.363833	4.39477	0.327141	1.22329	1.11667	1.86941	unknown	Unknown	Nonpolar
	TARA_MED_NCLDV_00014	Imitervirales	Megaviricetes	Mesomimiviridae	Meso_clade_I	530186	22.8693	51.199	14	38.0026	2.1123	23.8501	0.6687	37.6166	0.2822	0.136232	0.053116	0.0445	0.023	0.0475	0.0305	3.82824	0.121324	0.7935	0.097875	1.8709	unknown	Unknown	Nonpolar
	TARA_MED_NCLDV_00061	Imitervirales	Megaviricetes	Mesomimiviridae	Meso_clade_I	284475	22.2846	55.6205	15	39.1633	1.6677	23.8501	0.7979	37.8042	0.602958	0.136232	0.084551	0.00425	0.044	0.0475	0.041	3.90863	0.34649	0.7935	0.247172	1.61915	unknown	Unknown	Nonpolar
	TARA_MED_NCLDV_00127	Imitervirales	Megaviricetes	Mesomimiviridae	Meso_clade_I	112200	21.992	54.8622	15	39.1633	1.6677	23.8501	0.7979	37.8042	0.602958	0.136232	0.084551	0.00425	0.043548	0.0475	0.041	3.90863	0.34649	0.7935	0.197622	1.62785	unknown	Unknown	Nonpolar
	TARA_AON_NCLDV_00007	Imitervirales	Megaviricetes	Mesomimiviridae	Meso_base_clade_IV	427257	21.0192	62.2029	8	NA	NA	NA	NA	NA	NA	NA	NA	NA	NA	NA	NA	NA	NA	NA	NA	1.94824	unknown	Unknown	Nonpolar
	Moniruzzaman_MM09_ERX556103_23_dc	Imitervirales	Megaviricetes	Mesomimiviridae	Meso_base_clade_IV	260954	20.4224	64.2002	9	NA	NA	NA	NA	NA	NA	NA	NA	NA	NA	NA	NA	NA	NA	NA	NA	1.25832	unknown	Unknown	Nonpolar
	TARA_MED_NCLDV_00018	Imitervirales	Megaviricetes	Mesomimiviridae	Meso_clade_I	505025	19.4707	58.4585	14	39.3888	2.815	18.3192	1.10745	38.2281	0.042717	0.104797	0.000862	0.009125	0.004875	0.01065	0.00675	3.87627	0.790453	1.0505	0.321875	1.6336	unknown	Unknown	Nonpolar
	TARA_PON_NCLDV_00003	Imitervirales	Megaviricetes	Mesomimiviridae	Meso_clade_II	504686	18.482	51.5273	13	35.3671	2.4082	17.4624	0.720155	33.4412	0.26015	0.253087	0.136628	0.015167	0.05	0.2925	0.120417	3.94567	0.444365	1.61517	0.731459	1.81558	unknown	Unknown	Nonpolar
	TARA_MED_NCLDV_00042	Imitervirales	Megaviricetes	Mimiviridae	Mimi_clade_IV	367031	17.7032	46.1184	11	39.3888	0	18.3192	0	38.1853	0	0.104797	0	0.00425	0.004875	0.00525	0.0054	4.34192	0.533779	1.0505	0	1.4383	unknown	Unknown	Nonpolar
	TARA_PON_NCLDV_00035	Imitervirales	Megaviricetes	Mesomimiviridae	Meso_clade_I	190071	17.3919	50.7894	15	35.3671	0.0397	17.4624	5.37352	33.2081	0.138015	0.253087	0.24893	0.015167	0.058	0.2925	0.13975	3.21644	0.891917	1.95475	0.7025	2.64264	unknown	Unknown	Nonpolar
	TARA_MED_NCLDV_00040	Imitervirales	Megaviricetes	Mesomimiviridae	Meso_base_clade_II	369440	16.9835	47.9063	17	36.5533	18.345	24.7164	0.683175	36.526	1.42122	0.136232	0.119917	0.0455	0.1365	0.3575	0.31	3.57872	0.50568	1.143	0.58325	1.64155	unknown	Unknown	Nonpolar
	Moniruzzaman_MM16_ERX556094_51_dc	Imitervirales	Megaviricetes	Mimiviridae	Mimi_clade_IV	583960	16.4374	47.9762	7	NA	NA	NA	NA	NA	NA	NA	NA	NA	NA	NA	NA	NA	NA	NA	NA	1.32983	unknown	Unknown	Nonpolar
	TARA_AON_NCLDV_00064	Imitervirales	Megaviricetes	Mesomimiviridae	Meso_clade_I	79741	16.3868	53.4626	7	NA	NA	NA	NA	NA	NA	NA	NA	NA	NA	NA	NA	NA	NA	NA	NA	1.54783	unknown	Unknown	Nonpolar
	Schulz_GVMAG_S_ERX556101_77	Imitervirales	Megaviricetes	Mesomimiviridae	Meso_clade_I	339022	15.5385	46.8436	4	NA	NA	NA	NA	NA	NA	NA	NA	NA	NA	NA	NA	NA	NA	NA	NA	1.10415	unknown	Unknown	Nonpolar
	TARA_MED_NCLDV_00038	Imitervirales	Megaviricetes	Mesomimiviridae	Meso_clade_I	381734	15.5134	49.2601	8	NA	NA	NA	NA	NA	NA	NA	NA	NA	NA	NA	NA	NA	NA	NA	NA	2.11544	unknown	Unknown	Nonpolar
	TARA_MED_NCLDV_00120	Imitervirales	Megaviricetes	Mesomimiviridae	Meso_base_clade_IV	119277	14.5745	41.9864	9	NA	NA	NA	NA	NA	NA	NA	NA	NA	NA	NA	NA	NA	NA	NA	NA	1.4809	unknown	Unknown	Nonpolar
	TARA_MED_NCLDV_00030	Imitervirales	Megaviricetes	Mesomimiviridae	Meso_clade_I	416919	14.3732	45.2198	6	NA	NA	NA	NA	NA	NA	NA	NA	NA	NA	NA	NA	NA	NA	NA	NA	1.9688	unknown	Unknown	Nonpolar
	Schulz_GVMAG_M_3300020187_94	Imitervirales	Megaviricetes	Mesomimiviridae	Meso_clade_I	464502	13.8443	38.2634	9	NA	NA	NA	NA	NA	NA	NA	NA	NA	NA	NA	NA	NA	NA	NA	NA	1.8081	unknown	Unknown	Nonpolar
	TARA_MED_NCLDV_00089	Imitervirales	Megaviricetes	Mesomimiviridae	Meso_clade_I	194709	13.6594	36.9263	12	35.759	0.7943	21.4867	1.24856	37.8957	0.8444	0.067706	0.167059	0.01833	0	0.0256	0	4.04568	0.348121	0.5571	0.2589	1.79317	unknown	Unknown	Nonpolar
	TARA_PSW_NCLDV_00084	Imitervirales	Megaviricetes	Mimiviridae	Mimi_clade_IV	76565	13.246	28.0498	12	8.9971	5.3232	26.6047	0.117231	35.384	0.013711	0.177137	0.100613	0.11925	0.1135	0.56795	0.27175	3.4898	0.517228	2.256	0.34275	2.22439	unknown	Unknown	Nonpolar
	TARA_MED_NCLDV_00126	Imitervirales	Megaviricetes	Mesomimiviridae	Meso_clade_II	113710	12.5169	34.9337	16	36.5533	4.1001	18.3192	4.98123	38.1853	2.08735	0.136877	0.095832	0.009125	0.02405	0.01065	0.01285	3.79232	0.444046	0.749	0.385	1.94911	unknown	Unknown	Nonpolar
	Schulz_GVMAG_M_3300027833_42	Imitervirales	Megaviricetes	Mesomimiviridae	Meso_clade_II	648424	12.4028	35.6399	9	NA	NA	NA	NA	NA	NA	NA	NA	NA	NA	NA	NA	NA	NA	NA	NA	1.82578	unknown	Unknown	Nonpolar
	Moniruzzaman_MM01_ERX552246_27_dc	Imitervirales	Megaviricetes	Mesomimiviridae	Meso_clade_I	381061	10.8694	42.0285	8	NA	NA	NA	NA	NA	NA	NA	NA	NA	NA	NA	NA	NA	NA	NA	NA	1.60022	unknown	Unknown	Nonpolar
	Moniruzzaman_MM01_ERX552270_94_dc	Imitervirales	Megaviricetes	Mesomimiviridae	Meso_clade_I	389688	9.94381	34.9572	13	32.2401	2.5905	13.0432	5.50731	34.8707	0.25406	0.765222	0.539492	0.06	0.44975	0.2925	0.927	3.47951	0.463194	2.31038	7.5415	1.57119	unknown	Unknown	Nonpolar
	TARA_MED_NCLDV_00029	Imitervirales	Megaviricetes	Mesomimiviridae	Meso_clade_I	419730	9.63533	19.4881	8	NA	NA	NA	NA	NA	NA	NA	NA	NA	NA	NA	NA	NA	NA	NA	NA	1.92825	unknown	Unknown	Nonpolar
	TARA_MED_NCLDV_00145	Imitervirales	Megaviricetes	Mimiviridae	Mimi_clade_IV	51664	9.38952	22.5401	8	NA	NA	NA	NA	NA	NA	NA	NA	NA	NA	NA	NA	NA	NA	NA	NA	1.96597	unknown	Unknown	Nonpolar
	Schulz_GVMAG_S_3300012919_65	Imitervirales	Megaviricetes	Mesomimiviridae	Meso_clade_I	383434	9.03154	23.9141	5	NA	NA	NA	NA	NA	NA	NA	NA	NA	NA	NA	NA	NA	NA	NA	NA	1.57704	unknown	Unknown	Nonpolar
	TARA_MED_NCLDV_00139	Imitervirales	Megaviricetes	Mesomimiviridae	Meso_clade_I	67504	8.58202	17.7621	7	NA	NA	NA	NA	NA	NA	NA	NA	NA	NA	NA	NA	NA	NA	NA	NA	1.77987	unknown	Unknown	Nonpolar
	Schulz_GVMAG_M_3300024261_25	Imitervirales	Megaviricetes	Mesomimiviridae	Meso_clade_I	408652	8.39174	26.9567	4	NA	NA	NA	NA	NA	NA	NA	NA	NA	NA	NA	NA	NA	NA	NA	NA	1.20414	unknown	Unknown	Nonpolar
	Schulz_GVMAG_M_3300017783_11	Imitervirales	Megaviricetes	Mesomimiviridae	Meso_clade_II	309117	4.71492	17.4922	5	NA	NA	NA	NA	NA	NA	NA	NA	NA	NA	NA	NA	NA	NA	NA	NA	2.26998	unknown	Unknown	Nonpolar
	Schulz_GVMAG_M_3300017741_4	Imitervirales	Megaviricetes	Mesomimiviridae	Meso_clade_I	198750	3.89394	10.0538	4	NA	NA	NA	NA	NA	NA	NA	NA	NA	NA	NA	NA	NA	NA	NA	NA	1.51934	unknown	Unknown	Nonpolar
	Schulz_GVMAG_M_3300023210_4	Imitervirales	Megaviricetes	Mesomimiviridae	Meso_clade_II	331407	3.4232	9.70656	5	NA	NA	NA	NA	NA	NA	NA	NA	NA	NA	NA	NA	NA	NA	NA	NA	1.7383	unknown	Unknown	Nonpolar
	Schulz_GVMAG_M_3300021185_22	Imitervirales	Megaviricetes	Mesomimiviridae	Meso_clade_II	227656	2.40854	8.19925	4	NA	NA	NA	NA	NA	NA	NA	NA	NA	NA	NA	NA	NA	NA	NA	NA	1.41824	unknown	Unknown	Nonpolar
	Schulz_GVMAG_M_3300012954_15	Imitervirales	Megaviricetes	Mesomimiviridae	Meso_clade_I	382297	1.5229	4.16379	2	NA	NA	NA	NA	NA	NA	NA	NA	NA	NA	NA	NA	NA	NA	NA	NA	1.52257	unknown	Unknown	Nonpolar
	Moniruzzaman_MM16_ERX556094_26_dc	Imitervirales	Megaviricetes	Mimiviridae	Mimi_clade_IV	999762	310.807	895.444	55	8.9111	16.6584	26.2184	1.62508	35.384	0.990205	0.181215	0.087288	0.14425	0.177	0.53495	0.4638	2.7314	0.904624	2.2205	1.254	1.05314	unknown	Unknown	Nonpolar
	TARA_MED_NCLDV_00059	Imitervirales	Megaviricetes	Mesomimiviridae	Meso_clade_I	288146	210.246	467.85	74	37.051	9.0266	23.8141	0.7979	37.522	1.47867	0.182274	0.053116	0.0445	0.0402	0.0475	0.239	3.82824	0.379386	0.7935	0.915	1.82837	unknown	Unknown	Nonpolar
	TARA_AON_NCLDV_00009	Imitervirales	Megaviricetes	Mesomimiviridae	Meso_clade_I	416316	206.476	543.58	32	54.5746	0.0441	10.877	0.218505	35.3375	0.0123	0.634817	0	0.071	0.166125	0.566253	0.164392	3.43363	0.301442	3.55436	2.38136	1.43456	unknown	Unknown	Nonpolar
	Schulz_GVMAG_S_ERX556028_72	Imitervirales	Megaviricetes	Mesomimiviridae	Meso_clade_I	466758	174.621	494.127	46	25.4925	16.599	24.9864	1.59187	35.4515	0.849825	0.176479	0.107403	0.0195	0.147	0.2865	0.55425	2.48672	1.25597	1.278	1.31525	1.11736	unknown	Unknown	Nonpolar
	Schulz_GVMAG_S_ERX555943_30	Imitervirales	Megaviricetes	Mesomimiviridae	Meso_clade_I	433050	173.788	545.112	19	20.8183	2.4635	25.6814	0.629682	36.526	0.095263	0.205491	0.092636	0.0455	0.09625	0.3575	0.21525	3.60246	0.392924	1.143	0.3955	1.08347	unknown	Unknown	Nonpolar
	Schulz_GVMAG_S_ERX556119_27	Imitervirales	Megaviricetes	Mesomimiviridae	Meso_clade_II	405552	156.883	392.132	7	NA	NA	NA	NA	NA	NA	NA	NA	NA	NA	NA	NA	NA	NA	NA	NA	1.13262	unknown	Unknown	Nonpolar
	Schulz_GVMAG_S_3300012919_72	Imitervirales	Megaviricetes	Mesomimiviridae	Meso_clade_I	342892	156.308	451.73	47	29.7305	9.6627	24.8122	5.58292	36.2226	0.066162	0.117421	0.051785	0.0255	0.024	0.0055	0.0875	3.35632	0.173633	1.23	0.4137	1.51974	unknown	Unknown	Nonpolar
	TARA_AOS_NCLDV_00007	Imitervirales	Megaviricetes	Mesomimiviridae	Meso_clade_I	373447	141.864	406.004	46	37.4956	3.6298	20.4425	2.03303	38.1448	1.77259	0.11467	0.030766	0.016565	0.015065	0.0131	0.0231	3.51281	0.45573	0.816	0.3729	1.89783	unknown	Unknown	Nonpolar
	TARA_MED_NCLDV_00063	Imitervirales	Megaviricetes	Mesomimiviridae	Meso_clade_I	278678	141.692	386.885	50	34.5046	5.3274	19.248	3.34079	38.1853	0.518875	0.085486	0.049058	0.00925	0.02105	0.01225	0.16375	3.71127	0.679138	0.816	0.4304	1.79578	unknown	Unknown	Nonpolar
	TARA_IOS_NCLDV_00008	Imitervirales	Megaviricetes	Mesomimiviridae	Meso_base_clade_IV	135059	137.747	423.92	30	17.0248	18.382	26.5535	9.25047	35.1245	0.080175	0.140592	0.141439	0.06	0.086219	0.43225	0.28825	2.63018	0.696639	2.65725	0.01675	1.12665	unknown	Unknown	Nonpolar
	TARA_IOS_NCLDV_00007	Imitervirales	Megaviricetes	Mesomimiviridae	Meso_base_clade_IV	148144	119.97	370.414	28	17.0248	12.4771	26.5535	4.66514	35.1245	0.010017	0.140592	0.088407	0.06	0.113719	0.43225	0.32875	2.63018	0.696639	2.65725	0.269416	1.12485	unknown	Unknown	Nonpolar
	Moniruzzaman_MM01_ERX552288_39_dc	Imitervirales	Megaviricetes	Mesomimiviridae	Meso_clade_I	413462	118.039	301.894	47	39.1633	5.2454	24.4828	3.62423	37.8042	1.20745	0.136232	0.015329	0.0255	0.089425	0.029715	0.1135	3.85821	0.548389	0.814172	0.3225	1.44665	unknown	Unknown	Nonpolar
	Schulz_GVMAG_S_ERX555967_113	Imitervirales	Megaviricetes	Mesomimiviridae	Meso_clade_I	413332	116.367	293.038	34	30.1367	12.086	20.0778	5.01485	35.9827	2.57269	0.140785	0.099617	0.0075	0.008	0.2425	0.15525	3.62852	0.520047	0.7425	0.4745	1.3307	unknown	Unknown	Nonpolar
	Moniruzzaman_MM01_ERX552270_24_dc	Imitervirales	Megaviricetes	Mesomimiviridae	Meso_clade_I	320493	114.361	322.382	46	35.8579	3.6945	17.6271	1.69438	36.285	0.295272	0.191003	0.077954	0.0355	0.021	0.0055	0.0125	3.76354	0.531392	0.8423	0.3942	1.24609	unknown	Unknown	Nonpolar
	Schulz_GVMAG_S_ERX555907_83	Imitervirales	Megaviricetes	Mesomimiviridae	Meso_base_clade_IV	231997	113.786	326.28	51	29.5022	17.7802	21.7636	9.06144	35.1245	1.06145	0.16855	0.141439	0.0355	0.117125	0.1252	0.34825	3.24647	0.511991	2.6405	2.1107	1.19177	unknown	Unknown	Nonpolar
	TARA_MED_NCLDV_00043	Imitervirales	Megaviricetes	Mesomimiviridae	Meso_clade_I	361242	109.112	291.831	56	23.2811	27.6589	23.8141	1.37952	36.4392	2.19137	0.147303	0.085205	0.005	0.0415	0.104	0.128625	3.55052	0.498448	0.7935	0.313967	1.733	unknown	Unknown	Nonpolar
	TARA_AON_NCLDV_00014	Imitervirales	Megaviricetes	Mesomimiviridae	Meso_clade_I	356244	108.792	258.074	13	36.5533	0	16.3584	0	36.5811	0	0.535777	0	0.06	0.267	0.343	0.27275	2.79375	0.533065	2.65725	1.42125	1.11366	unknown	Unknown	Nonpolar
	TARA_MED_NCLDV_00066	Imitervirales	Megaviricetes	Mesomimiviridae	Meso_clade_I	264225	108.565	302.071	47	35.7606	17.8922	20.4425	5.48521	38.1853	2.05697	0.104797	0.0445	0.00425	0.009425	0.006225	0.0231	3.97847	0.575139	1.0505	0.556375	1.48827	unknown	Unknown	Nonpolar
	TARA_ION_NCLDV_00016	Imitervirales	Megaviricetes	Mesomimiviridae	Meso_clade_I	102519	106.855	334.666	15	20.8183	2.4635	25.6814	0.629682	36.526	0.095263	0.205491	0.092636	0.0455	0.09625	0.3575	0.2535	3.60246	0.392924	1.143	0.3955	1.07286	unknown	Unknown	Nonpolar
	Moniruzzaman_MM12_ERX556091_17_dc	Imitervirales	Megaviricetes	Mesomimiviridae	Meso_clade_II	420497	106.733	381.113	15	35.1728	0.2827	21.7636	6.74957	35.4496	0.126338	0.176479	0.045187	0.284	0.0185	0.34975	0.00675	3.10356	0.257328	2.5895	0.154	1.0526	unknown	Unknown	Nonpolar
	TARA_AON_NCLDV_00008	Imitervirales	Megaviricetes	Mesomimiviridae	Meso_clade_II	424155	106.555	292.206	44	34.1132	2.57	19.248	1.65566	36.4127	1.89221	0.147303	0.030289	0.04	0.091	0.01065	0.291	3.52876	0.50097	0.8358	1.22675	1.45159	unknown	Unknown	Nonpolar
	Schulz_GVMAG_S_ERX555967_69	Imitervirales	Megaviricetes	Mesomimiviridae	Meso_clade_I	468890	105.357	248.559	39	35.3671	2.6145	19.248	1.87356	33.0701	1.41187	0.140785	0.006518	0.002	0.013167	0.2925	0	3.89936	0.702972	1.95475	0.69275	1.69196	unknown	Unknown	Nonpolar
	TARA_PSE_NCLDV_00029	Imitervirales	Megaviricetes	Mesomimiviridae	Meso_clade_I	225982	102.581	270.404	33	30.1367	10.7803	20.0778	6.13992	35.9827	2.12319	0.140785	0.305727	0.0075	0.03775	0.2425	0.26675	3.59587	0.357301	0.7425	0.544	1.38008	unknown	Unknown	Nonpolar
	TARA_AOS_NCLDV_00012	Imitervirales	Megaviricetes	Mesomimiviridae	Meso_clade_I	314526	99.2906	279.024	34	8.8118	25.2496	25.0644	6.74523	36.4168	0.187175	0.104797	0.08686	0.00425	0.0325	0.104	0.0915	3.55052	0.139007	0.868	0.0322	1.25524	unknown	Unknown	Nonpolar
	TARA_AON_NCLDV_00006	Imitervirales	Megaviricetes	Mesomimiviridae	Meso_clade_I	429275	98.4681	294.784	43	34.9449	5.1173	17.0133	4.83183	36.2037	1.29122	0.169817	0.065265	0.093	0.064	0.33275	0.3269	3.51494	0.347128	2.41425	1.57845	1.24741	unknown	Unknown	Nonpolar
	TARA_PSE_NCLDV_00016	Imitervirales	Megaviricetes	Mesomimiviridae	Meso_clade_I	325427	96.2391	312.334	25	26.7219	1.4479	25.166	0.44956	36.383	0.057445	0.085574	0	0.0005	0.003	0.104	0.121	3.17413	0.376388	0.749	0.301	1.41195	unknown	Unknown	Nonpolar
	TARA_ION_NCLDV_00009	Imitervirales	Megaviricetes	Mesomimiviridae	Meso_clade_I	333631	93.8534	302.342	17	20.8176	1.779	25.6814	0.942163	36.526	0.003181	0.205491	0.077429	0.0995	0.2315	0.3575	0.0735	3.46615	0.277115	1.278	0.2965	1.31518	unknown	Unknown	Nonpolar
	Schulz_GVMAG_S_ERX555964_61	Imitervirales	Megaviricetes	Mesomimiviridae	Meso_clade_I	413035	92.9115	231.761	15	36.5533	2.6354	20.2381	0.204412	37.0766	2.82391	0.136232	0.112697	0.00125	0.01708	0.00025	0.01285	3.55146	0.459413	0.816	0.1959	1.04905	unknown	Unknown	Nonpolar
	Moniruzzaman_MM01_ERX555926_39_dc	Imitervirales	Megaviricetes	Mesomimiviridae	Meso_clade_I	347638	90.1308	235.81	29	33.9179	12.9154	20.4425	3.44675	37.8957	3.28551	0.084571	0.023709	0.006	0.01708	0.0256	0.29725	3.97847	0.871554	0.7425	0.258	1.13857	unknown	Unknown	Nonpolar
	TARA_PSW_NCLDV_00053	Imitervirales	Megaviricetes	Mesomimiviridae	Meso_clade_I	190262	89.6342	299.817	24	29.7305	11.5585	23.8141	1.17048	36.5149	1.34154	0.114913	0.086717	0.018	0.035375	0.012	0.0465	3.48526	0.580645	0.816	0.3745	1.2619	unknown	Unknown	Nonpolar
	Schulz_GVMAG_S_ERX556019_34	Imitervirales	Megaviricetes	Mesomimiviridae	Meso_clade_I	409459	89.1231	288.539	20	20.8183	1.779	25.6814	1.26191	36.5228	1.49576	0.205491	0.157559	0.0455	0.06725	0.3575	0.094	3.42831	0.462791	1.143	0.2965	1.14756	unknown	Unknown	Nonpolar
	Moniruzzaman_MM01_ERX552288_95_dc	Imitervirales	Megaviricetes	Mesomimiviridae	Meso_clade_I	322627	83.5683	210.634	34	39.1633	15.9145	24.4828	4.0403	37.8042	2.61395	0.136232	0.032297	0.005	0.007125	0.14225	0.2805	4.09349	0.513587	1.0505	1.21225	1.11084	unknown	Unknown	Nonpolar
	Schulz_GVMAG_S_ERX556126_94	Imitervirales	Megaviricetes	Mesomimiviridae	Meso_clade_II	372321	82.3829	210.843	10	8.9068	0.0551	26.5867	0.014266	35.384	0.028931	0.181215	0.080166	0.1665	0.02225	0.55725	0.0953	2.43265	0.863107	2.2205	0.31275	1.12394	unknown	Unknown	Nonpolar
	TARA_AOS_NCLDV_00024	Imitervirales	Megaviricetes	Mesomimiviridae	Meso_clade_I	147879	80.6477	229.176	46	21.4966	26.0671	23.8044	4.62193	36.4168	2.00267	0.104143	0.055517	0.009	0.00775	0.076	0.120775	3.71827	0.489873	1.0505	0.605	1.50714	unknown	Unknown	Nonpolar
	Moniruzzaman_MM01_ERX555965_56_dc	Imitervirales	Megaviricetes	Mesomimiviridae	Meso_clade_I	394566	79.3021	269.422	7	NA	NA	NA	NA	NA	NA	NA	NA	NA	NA	NA	NA	NA	NA	NA	NA	1.20727	unknown	Unknown	Nonpolar
	Schulz_GVMAG_M_3300025727_44	Imitervirales	Megaviricetes	Mesomimiviridae	Meso_clade_I	310867	75.7403	209.601	32	35.8579	1.1465	16.3584	3.75264	36.285	3.37296	0.221666	0.198712	0.06	0.0245	0.2925	0.42675	3.36089	0.54794	1.236	1.82145	1.09773	unknown	Unknown	Nonpolar
	Moniruzzaman_MM05_ERX552264_42_dc	Imitervirales	Megaviricetes	Mesomimiviridae	Meso_clade_II	361740	75.4149	198.224	31	8.9971	7.9633	26.5724	3.82284	35.384	0.61237	0.177137	0.026216	0.11925	0.10275	0.56795	0.06795	3.05783	0.308654	2.1905	0.9725	1.0483	unknown	Unknown	Nonpolar
	Moniruzzaman_MM01_ERX552257_75_dc	Imitervirales	Megaviricetes	Mesomimiviridae	Meso_clade_I	421532	72.9781	129.263	16	8.8517	0.0551	26.5724	0.014266	35.384	0.028931	0.261381	0.080166	0.1665	0.05025	0.55725	0.0953	2.43265	0.761388	2.53325	0.31275	1.35888	unknown	Unknown	Nonpolar
	Schulz_GVMAG_M_3300012936_34	Imitervirales	Megaviricetes	Mesomimiviridae	Meso_clade_I	462736	72.3317	217.418	54	16.9604	10.1876	26.5724	1.50362	35.1687	1.71044	0.150568	0.09185	0.0455	0.105	0.199	0.31175	3.661	0.966501	1.7085	1.3625	1.41595	unknown	Unknown	Nonpolar
	Schulz_GVMAG_S_ERX556106_38	Imitervirales	Megaviricetes	Mesomimiviridae	Meso_clade_I	454699	72.2029	212.074	12	6.3332	0	26.6055	0	33.5204	0	0.125361	0	0.003	0	0.1575	0	3.78814	0	1.1855	0	1.0913	unknown	Unknown	Nonpolar
	TARA_PSW_NCLDV_00014	Imitervirales	Megaviricetes	Mesomimiviridae	Meso_clade_II	479268	72.1931	206.683	37	29.5019	13.0267	22.2414	6.75009	36.2296	1.16903	0.125361	0.053192	0.017375	0.02075	0.04575	0.169	3.19366	0.678608	0.73825	0.531	1.37681	unknown	Unknown	Nonpolar
	TARA_PSE_NCLDV_00019	Imitervirales	Megaviricetes	Mesomimiviridae	Meso_clade_I	304500	69.571	205.467	37	21.146	7.0238	23.8893	0.827165	36.1376	0.33396	0.091415	0.018569	0.006	0.003	0.2975	0.14	3.15004	0.428677	0.558	0.009	1.33293	unknown	Unknown	Nonpolar
	TARA_PSE_NCLDV_00004	Imitervirales	Megaviricetes	Mimiviridae	Mimi_clade_IV	663477	68.4588	177.108	17	28.1698	0	24.7164	0	36.049	0	0.065128	0.027249	0.0005	0	0.121	0	3.57872	0.0392734	0.567	0	1.77761	unknown	Unknown	Nonpolar
	TARA_AON_NCLDV_00024	Imitervirales	Megaviricetes	Mesomimiviridae	Meso_clade_I	257876	68.2728	188.44	58	30.1367	26.9511	20.0778	7.31375	36.2775	1.17901	0.191003	0.083115	0.053	0.236	0.1035	0.53975	3.39586	0.846799	1.278	1.8322	1.57517	unknown	Unknown	Nonpolar
	Moniruzzaman_MM01_ERX552283_5_dc	Imitervirales	Megaviricetes	Mesomimiviridae	Meso_clade_I	349126	66.6937	216.029	17	35.1728	0.0693	21.7636	0.03534	35.4496	0.001874	0.176479	0.001172	0.1055	0.063	0.357	1.00965	3.10356	0.0901044	1.354	1.684	1.09306	unknown	Unknown	Nonpolar
	TARA_AON_NCLDV_00027	Imitervirales	Megaviricetes	Mesomimiviridae	Meso_clade_I	232157	66.6105	154.422	8	NA	NA	NA	NA	NA	NA	NA	NA	NA	NA	NA	NA	NA	NA	NA	NA	1.6295	unknown	Unknown	Nonpolar
	TARA_MED_NCLDV_00020	Imitervirales	Megaviricetes	Mesomimiviridae	Meso_clade_I	482776	65.3092	186.118	41	34.5046	12.4414	21.5215	5.94368	37.8957	1.96103	0.082358	0.08085	0.0075	0.01175	0.0256	0.1145	3.62852	0.532877	0.749	0.385	1.538	unknown	Unknown	Nonpolar
	TARA_PSW_NCLDV_00022	Imitervirales	Megaviricetes	Mesomimiviridae	Meso_base_clade_II	388220	65.1414	155.119	46	8.9971	8.4884	26.5724	1.48442	35.3703	0.273575	0.204152	0.110813	0.11925	0.1555	0.2505	0.61705	3.4898	0.8377	2.53325	0.880112	1.59379	unknown	Unknown	Nonpolar
	Schulz_GVMAG_S_ERX555943_23	Imitervirales	Megaviricetes	Mesomimiviridae	Meso_clade_I	288979	64.8237	194.383	26	20.8183	11.902	25.6814	3.51549	36.5228	1.35726	0.205491	0.113333	0.0455	0.102	0.3575	0.1385	3.60246	0.393081	1.278	0.2965	1.04929	unknown	Unknown	Nonpolar
	Schulz_GVMAG_S_ERX555967_140	Imitervirales	Megaviricetes	Mesomimiviridae	Meso_clade_II	235013	64.6896	171.029	17	35.3671	14.5892	19.248	11.4466	33.2081	3.45265	0.238694	0.224454	0.06	0.113	0.429	0.13975	3.60246	0.766672	1.95475	1.37925	1.04618	unknown	Unknown	Nonpolar
	TARA_AOS_NCLDV_00023	Imitervirales	Megaviricetes	Mimiviridae	Mimi_clade_IV	158169	64.5725	185.673	35	9.3	25.2496	23.8044	6.84969	36.37	0.51617	0.111686	0.08686	0.006	0.0325	0.104	0.145	3.51027	0.45327	0.868	0.052	1.48602	unknown	Unknown	Nonpolar
	Moniruzzaman_MM01_ERX556045_12_dc	Imitervirales	Megaviricetes	Mesomimiviridae	Meso_clade_I	421455	64.335	203.284	24	34.0665	0.0051	16.604	1.519	34.316	0.031805	0.361109	0.255962	0.093	0.30975	0.52125	0.60425	3.36089	0.737374	0.3855	0.4756	1.07766	unknown	Unknown	Nonpolar
	Moniruzzaman_MM09_ERX552255_7_dc	Imitervirales	Megaviricetes	Mesomimiviridae	Meso_base_clade_IV	417111	63.965	195.101	23	17.0248	3.3843	26.5535	4.78991	35.1245	1.10509	0.140592	0.024286	0.0465	0.25	0.309	0.69125	2.63018	0.501451	1.7665	2.7077	1.11795	unknown	Unknown	Nonpolar
	TARA_AON_NCLDV_00031	Imitervirales	Megaviricetes	Mesomimiviridae	Meso_clade_I	225211	63.4072	167.079	39	36.5207	8.1499	16.3584	4.50638	36.2853	0.59108	0.200059	0.068754	0.107	0.275	0.1595	0.3315	3.66774	0.661542	1.236	0.7827	1.54362	unknown	Unknown	Nonpolar
	Schulz_GVMAG_S_ERX556019_29	Imitervirales	Megaviricetes	Mesomimiviridae	Meso_clade_I	407321	63.3294	186.498	37	20.8183	13.1003	25.0517	6.43335	36.5228	0.332881	0.204152	0.178123	0.0455	0.127719	0.337	0.42575	3.60246	0.568895	1.143	0.389	1.20317	unknown	Unknown	Nonpolar
	TARA_PSE_NCLDV_00027	Imitervirales	Megaviricetes	Mesomimiviridae	Meso_clade_I	237382	62.5022	184.13	9	NA	NA	NA	NA	NA	NA	NA	NA	NA	NA	NA	NA	NA	NA	NA	NA	1.40337	unknown	Unknown	Nonpolar
	Schulz_GVMAG_S_3300012919_62	Imitervirales	Megaviricetes	Mesomimiviridae	Meso_clade_I	446590	62.2936	162.312	26	30.1367	3.7812	20.0778	1.4089	36.3255	0.11364	0.066207	0.037936	0.001	0.003	0	0.104	3.97847	0.576608	0.749	0.067	1.22671	unknown	Unknown	Nonpolar
	TARA_AOS_NCLDV_00006	Imitervirales	Megaviricetes	Mesomimiviridae	Meso_clade_I	381036	61.2383	168.566	37	30.1367	5.6223	20.0778	1.75856	36.3255	1.65	0.066207	0.03859	0	0.013	0	0.0131	4.02826	0.525746	0.749	0.067	1.61276	unknown	Unknown	Nonpolar
	Moniruzzaman_MM01_ERX552243_80_dc	Imitervirales	Megaviricetes	Mesomimiviridae	Meso_clade_I	333735	60.5624	177.137	44	26.7219	17.1075	23.6358	6.84678	36.383	2.4491	0.136877	0.121914	0.0255	0.122719	0.14225	0.50925	3.48526	0.741197	0.816	1.24154	1.00534	unknown	Unknown	Nonpolar
	TARA_MED_NCLDV_00022	Imitervirales	Megaviricetes	Mesomimiviridae	Meso_clade_II	477833	60.5236	163.294	54	31.0616	27.2647	23.7911	8.36671	35.6862	2.46505	0.180403	0.148315	0.0455	0.16225	0.1455	0.245	3.71827	0.640445	1.7085	1.69095	1.27589	unknown	Unknown	Nonpolar
	Moniruzzaman_MM01_ERX556031_42_dc	Imitervirales	Megaviricetes	Mesomimiviridae	Meso_clade_I	581022	59.6683	179.013	7	NA	NA	NA	NA	NA	NA	NA	NA	NA	NA	NA	NA	NA	NA	NA	NA	1.57109	unknown	Unknown	Nonpolar
	Schulz_GVMAG_S_ERX556019_101	Imitervirales	Megaviricetes	Mesomimiviridae	Meso_clade_II	138288	59.3349	176.823	13	20.8176	7.4989	25.3211	0.629682	36.5228	0.695207	0.238694	0.077429	0.137	0.2315	0.431	0.1425	3.60246	0.496421	1.278	0.2965	1.01198	unknown	Unknown	Nonpolar
	TARA_MED_NCLDV_00119	Imitervirales	Megaviricetes	Mesomimiviridae	Meso_clade_I	123502	58.4917	156.998	28	34.0614	12.6569	20.2381	6.94147	36.5811	2.46505	0.180403	0.256966	0.01075	0.03675	0.09345	0.3665	3.55052	0.289965	0.8775	0.51225	1.41762	unknown	Unknown	Nonpolar
	TARA_MED_NCLDV_00111	Imitervirales	Megaviricetes	Mesomimiviridae	Meso_clade_I	139949	57.7025	147.998	27	36.0169	5.2454	23.8501	4.0403	37.8042	0.7714	0.136232	0.090511	0.0445	0.04425	0.0475	0.33675	3.97847	0.539642	0.816	0.3695	1.29443	unknown	Unknown	Nonpolar
	TARA_AOS_NCLDV_00026	Imitervirales	Megaviricetes	Mesomimiviridae	Meso_clade_I	98818	57.5801	168.79	32	20.8183	20.0937	25.0517	5.7468	36.3255	0.903277	0.154999	0.158368	0.0415	0.111	0.1565	0.431	3.60246	0.908363	1.143	0.4005	1.24657	unknown	Unknown	Nonpolar
	Schulz_GVMAG_S_ERX556022_25	Imitervirales	Megaviricetes	Mesomimiviridae	Meso_clade_I	481302	57.3145	150.545	18	23.36	3.8	25.8117	0.783608	39.7709	0.34779	0.085486	0.027369	0.01075	0.0015	0.00875	0.0035	3.71827	0.0343917	0.8775	0.005	1.13652	unknown	Unknown	Nonpolar
	TARA_AON_NCLDV_00038	Imitervirales	Megaviricetes	Mesomimiviridae	Meso_clade_I	191521	57.2784	150.758	26	35.9346	2.4401	16.3584	3.03929	36.2853	0.42272	0.200059	0.208331	0.04	0.2915	0.1252	0.154	3.43363	0.553999	1.236	3.611	1.21142	unknown	Unknown	Nonpolar
	Moniruzzaman_MM07_ERX552256_88_dc	Imitervirales	Megaviricetes	Mesomimiviridae	Meso_clade_II	484587	56.2549	159.287	37	17.5869	26.9468	24.3658	9.50304	35.4265	1.0609	0.176479	0.064891	0.04	0.183125	0.0925	0.54575	3.17807	0.998823	1.80475	1.566	1.11384	unknown	Unknown	Nonpolar
	Schulz_GVMAG_S_ERX556068_66	Imitervirales	Megaviricetes	Mesomimiviridae	Meso_clade_I	192294	56.0639	160.376	44	17.3401	3.6834	25.0644	1.62801	36.0499	1.38081	0.185922	0.091297	0.0753	0.123469	0.029715	0.2865	3.75266	0.95186	1.625	2.9737	1.17054	unknown	Unknown	Nonpolar
	Schulz_GVMAG_M_3300021425_14	Imitervirales	Megaviricetes	Mesomimiviridae	Meso_clade_I	355997	55.9578	171.254	25	19.0393	3.4775	26.3136	0.715248	36.526	1.23401	0.204152	0.09185	0.107	0.087219	0.3575	0.094	3.60246	0.766671	1.278	1.25525	1.54023	unknown	Unknown	Nonpolar
	TARA_ION_NCLDV_00017	Imitervirales	Megaviricetes	Mesomimiviridae	Meso_clade_I	91580	54.6838	146.715	16	6.0001	8.6066	30.1278	0.976306	34.5677	1.05493	0.080016	0.018685	0.001	0.006	0.0765	0.086	3.68002	0.800053	2.171	0.7845	1.38142	unknown	Unknown	Nonpolar
	Schulz_GVMAG_S_ERX556063_42	Imitervirales	Megaviricetes	Mesomimiviridae	Meso_clade_II	362148	54.4416	147.282	13	16.9539	1.4444	26.1298	0	34.8478	1.05278	0.22414	0.07619	0.032	0	0.159	0.016	3.71735	0.369912	2.824	1.4715	1.0224	unknown	Unknown	Nonpolar
	TARA_MED_NCLDV_00109	Imitervirales	Megaviricetes	Mesomimiviridae	Meso_clade_II	150125	53.8595	170.59	35	34.0614	20.0906	18.123	10.7709	34.8844	2.28681	0.361109	0.445469	0.0445	0.28875	0.52125	0.97825	3.50241	0.666354	0.9285	3.3577	1.19481	unknown	Unknown	Nonpolar
	TARA_PON_NCLDV_00051	Imitervirales	Megaviricetes	Mesomimiviridae	Meso_clade_I	96028	53.7142	168.318	16	19.0393	18.7761	25.9938	0.632226	36.5228	2.07328	0.28292	0.132526	0.107	0.0655	0.431	0.14725	3.60246	0.652214	1.4395	2.082	1.34515	unknown	Unknown	Nonpolar
	Schulz_GVMAG_M_3300024261_56	Imitervirales	Megaviricetes	Mesomimiviridae	Meso_clade_I	469300	52.4495	147.572	26	44.5455	19.6297	12.8215	4.1364	35.3375	0.01447	0.634817	0.413151	0.115	0.166125	0.566253	0.216503	3.43363	0.506862	3.55436	2.38136	1.36728	unknown	Unknown	Nonpolar
	Moniruzzaman_MM01_ERX555988_97_dc	Imitervirales	Megaviricetes	Mesomimiviridae	Meso_clade_I	463120	49.1272	122.541	13	32.7971	0	21.1216	0	34.6825	1.14822	0.147303	0	0.001	0.001	0.2425	0	3.94835	0.557838	0.103	0.765	1.25477	unknown	Unknown	Nonpolar
	TARA_MED_NCLDV_00031	Imitervirales	Megaviricetes	Mesomimiviridae	Meso_clade_I	411201	48.8155	114.915	20	33.9179	5.2454	20.4425	0.975175	39.4231	1.61891	0.067706	0.068526	0.00125	0.00075	0.00025	0.005975	3.97847	0.115017	0.816	0.2345	1.27884	unknown	Unknown	Nonpolar
	TARA_AOS_NCLDV_00027	Imitervirales	Megaviricetes	Mesomimiviridae	Meso_clade_I	97958	48.6239	142.996	21	26.7219	3.4148	24.7164	5.08823	36.37	0.33396	0.085574	0.037936	0	0.003	0	0.104	3.35025	0.41622	0.868	0.29	1.52321	unknown	Unknown	Nonpolar
	Moniruzzaman_MM01_ERX555951_10_dc	Imitervirales	Megaviricetes	Mesomimiviridae	Meso_clade_I	526671	48.6201	156.17	19	43.517	6.0638	14.3192	0.694202	35.99	0.66672	0.200059	0.021607	0.3105	0.0265	0.1595	0.17325	3.31027	0.318274	1.236	1.17825	1.27932	unknown	Unknown	Nonpolar
	Schulz_GVMAG_S_ERX556037_58	Imitervirales	Megaviricetes	Mesomimiviridae	Meso_clade_I	249316	48.5067	145.791	22	35.8579	1.8732	17.6271	1.519	35.99	1.96931	0.21402	0.170106	0.03975	0.1655	0.1595	0.51575	3.42831	0.661542	0.8358	0.5233	1.09745	unknown	Unknown	Nonpolar
	Schulz_GVMAG_S_ERX556045_64	Imitervirales	Megaviricetes	Mesomimiviridae	Meso_clade_I	334741	48.206	151.564	10	34.0614	0.0051	18.123	1.519	34.316	0.031805	0.361109	0.116519	0.03975	0.30975	0.52125	0.51525	3.27122	0.737374	0.1445	0.241	1.29474	unknown	Unknown	Nonpolar
	TARA_MED_NCLDV_00077	Imitervirales	Megaviricetes	Mesomimiviridae	Meso_clade_I	237693	47.8781	123.832	31	33.9179	6.0352	20.8586	3.40283	37.8957	3.28551	0.067706	0.037091	0.002	0.00625	0.00525	0.15725	3.97847	0.560426	0.816	0.258	1.43243	unknown	Unknown	Nonpolar
	Schulz_GVMAG_S_ERX556091_19	Imitervirales	Megaviricetes	Mesomimiviridae	Meso_clade_II	353618	47.6382	173.406	11	34.9449	0.2827	19.3128	6.74957	35.4496	0.128212	0.176479	0.045187	0.284	0.08	0.34975	0.00675	3.31027	0.257328	2.5895	1.7995	1.05022	unknown	Unknown	Nonpolar
	TARA_MED_NCLDV_00013	Imitervirales	Megaviricetes	Mesomimiviridae	Meso_clade_I	531540	47.5054	128.391	32	35.759	3.5878	21.1216	3.20231	37.8957	0.381133	0.084571	0.07751	0.005	0.016926	0.0256	0.050633	4.04568	0.503265	0.6661	0.2589	1.58906	unknown	Unknown	Nonpolar
	TARA_MED_NCLDV_00045	Imitervirales	Megaviricetes	Mesomimiviridae	Meso_clade_I	357714	47.5002	129.635	33	28.1698	19.0549	23.8141	5.60362	36.383	1.00233	0.22414	0.217394	0.032	0.050435	0.115	0.2795	3.69756	0.274498	1.143	1.789	1.56926	unknown	Unknown	Nonpolar
	Moniruzzaman_MM12_ERX556059_13_dc	Imitervirales	Megaviricetes	Mesomimiviridae	Meso_clade_II	392873	47.2293	144.703	14	34.6712	0.558	19.3128	0.487235	36.4127	0.100397	0.156401	0.030289	0.2225	0	0.0015	0.34875	3.12038	1.09458	0.944	0	1.15483	unknown	Unknown	Nonpolar
	Moniruzzaman_MM16_ERX555926_32_dc	Imitervirales	Megaviricetes	Mimiviridae	Mimi_clade_IV	989164	46.9068	140.139	22	21.146	7.0238	23.8893	0	36.1376	0.245375	0.091415	0	0.006	0	0.2975	0.215	3.15004	0.56946	0.558	0.1081	1.48652	unknown	Unknown	Nonpolar
	TARA_PSW_NCLDV_00007	Imitervirales	Megaviricetes	Mesomimiviridae	Meso_clade_II	564303	46.5284	136.369	35	23.2317	12.1313	23.7911	6.59074	36.2296	1.04406	0.125361	0.064793	0.019	0.02025	0.1815	0.18775	3.28639	0.582179	0.73825	0.506	1.45318	unknown	Unknown	Nonpolar
	TARA_PON_NCLDV_00001	Imitervirales	Megaviricetes	Mesomimiviridae	Meso_base_clade_II	562688	46.4751	139.019	28	32.9986	0.2633	17.4624	4.74444	33.4683	1.74904	0.253087	0.072684	0.015167	0.088492	0.288583	0.195133	4.04587	0.887822	1.22329	0.564666	1.80575	unknown	Unknown	Nonpolar
	Moniruzzaman_MM11_ERX552257_96_dc	Imitervirales	Megaviricetes	Mesomimiviridae	Meso_clade_II	835707	46.0717	111.433	23	8.9111	16.6408	25.0644	1.79369	35.384	0.80895	0.178072	0.127353	0.1665	0.1015	0.56795	0.073	3.05783	0.95279	1.90704	1.17925	1.40636	unknown	Unknown	Nonpolar
	Moniruzzaman_MM01_ERX555965_10_dc	Imitervirales	Megaviricetes	Mesomimiviridae	Meso_clade_I	487036	46.0682	145.667	9	NA	NA	NA	NA	NA	NA	NA	NA	NA	NA	NA	NA	NA	NA	NA	NA	1.33235	unknown	Unknown	Nonpolar
	TARA_MED_NCLDV_00065	Imitervirales	Megaviricetes	Mesomimiviridae	Meso_clade_I	268270	44.733	129.01	38	34.0614	15.0567	23.6358	8.15129	35.273	2.28645	0.244384	0.259546	0.003	0.03775	0.1575	0.38655	3.55052	0.499208	1.1855	1.8698	1.63498	unknown	Unknown	Nonpolar
	Schulz_GVMAG_S_ERX556054_45	Imitervirales	Megaviricetes	Mesomimiviridae	Meso_clade_I	558777	44.3984	135.484	11	43.517	0	14.3192	0	35.99	0	0.200059	0	0.3105	0	0.1595	0	3.19667	0.471069	1.236	0	1.31463	unknown	Unknown	Nonpolar
	Schulz_GVMAG_S_ERX555999_24	Imitervirales	Megaviricetes	Mesomimiviridae	Meso_clade_I	310559	44.0438	114.584	15	30.1367	9.2013	20.0778	3.29707	36.3255	0.751045	0.066207	0.011094	0.001404	0.001404	0.055883	0.055883	3.60658	0.629447	0.814172	0.065172	1.41145	unknown	Unknown	Nonpolar
	Moniruzzaman_MM05_ERX555931_51_dc	Imitervirales	Megaviricetes	Mesomimiviridae	Meso_clade_II	244712	43.8486	116.509	25	23.3867	10.0673	25.3211	3.88785	36.285	4.35629	0.1566	0.082094	0.019	0.127	0.0885	0.65225	2.67708	0.835443	0.8825	0.30025	1.02882	unknown	Unknown	Nonpolar
	TARA_MED_NCLDV_00056	Imitervirales	Megaviricetes	Mesomimiviridae	Meso_clade_I	293985	42.4865	112.568	23	37.051	12.4414	24.4828	0.683175	37.522	1.75518	0.136232	0.050658	0.0015	0.045	0.121	0.0385	3.80113	0.461672	0.891375	1.1415	1.61793	unknown	Unknown	Nonpolar
	Schulz_GVMAG_S_ERX556045_90	Imitervirales	Megaviricetes	Mesomimiviridae	Meso_clade_II	217306	42.0355	124.32	20	34.0665	0.1486	18.123	3.17728	34.316	1.4845	0.361109	0.372831	0.06	0.3242	0.52125	0.739	3.32682	0.794323	0.3855	0.357	1.05968	unknown	Unknown	Nonpolar
	Moniruzzaman_MM01_ERX556009_10_dc	Imitervirales	Megaviricetes	Mesomimiviridae	Meso_clade_I	693569	41.9584	114.026	15	8.8118	0	25.0644	0	36.4168	0	0.104143	0	0.003	0	0.104	0	3.55052	0.0402432	0.868	0	1.42237	unknown	Unknown	Nonpolar
	Schulz_GVMAG_S_3300010299_37	Imitervirales	Megaviricetes	Mesomimiviridae	Meso_clade_II	341488	41.3367	127.2	24	20.8176	13.4061	25.6814	2.4995	36.5228	2.04396	0.205491	0.100646	0.0455	0.2695	0.3575	0.4113	3.50241	0.574317	1.143	0.7945	1.25854	unknown	Unknown	Nonpolar
	Schulz_GVMAG_S_ERX556052_48	Imitervirales	Megaviricetes	Mesomimiviridae	Meso_clade_I	182216	41.3205	113.575	22	14.6067	30.5532	27.2961	6.31375	35.0481	2.03145	0.092377	0.100387	0.001	0.015042	0.0765	0.035	3.68002	0.301637	2.171	0.7845	1.11318	unknown	Unknown	Nonpolar
	TARA_PSE_NCLDV_00020	Imitervirales	Megaviricetes	Mesomimiviridae	Meso_clade_I	297972	40.8125	126.397	14	26.7219	1.4479	25.166	0.44956	36.383	0.33396	0.085574	0.017868	0.001	0.00075	0.121	0.24225	3.17413	0.443862	0.567	0.713	1.43836	unknown	Unknown	Nonpolar
	Moniruzzaman_MM01_ERX556009_6_dc	Imitervirales	Megaviricetes	Mesomimiviridae	Meso_clade_I	336906	40.6784	109.709	15	8.8118	21.3249	25.0644	4.33391	36.4168	0	0.104143	0.007543	0.003	0.013042	0.104	0	3.55052	0.0402432	0.868	0	1.4291	unknown	Unknown	Nonpolar
	TARA_MED_NCLDV_00102	Imitervirales	Megaviricetes	Mesomimiviridae	Meso_clade_I	163301	40.5919	107.737	23	37.051	12.4414	24.4828	0.683175	37.0513	1.75518	0.136232	0.050658	0.002	0.045	0.121	0.204	3.80113	0.398845	1.0473	1.1415	1.60575	unknown	Unknown	Nonpolar
	Moniruzzaman_MM01_ERX555913_65_dc	Imitervirales	Megaviricetes	Mesomimiviridae	Meso_clade_I	334967	39.9202	115.269	15	32.2401	15.7357	16.592	9.32297	36.5811	0.058319	0.535777	0.330286	0.107	0.2315	0.3575	0.094	3.32535	0.996259	1.278	0.2965	1.12018	unknown	Unknown	Nonpolar
	TARA_MED_NCLDV_00003	Imitervirales	Megaviricetes	Mimiviridae	Mimi_clade_IV	831494	39.8858	101.029	23	37.051	5.4709	20.4425	3.16746	38.2379	1.44758	0.104797	0.069171	0.00425	0.007875	0.00525	0.01175	3.97847	0.265839	0.816	0.2345	1.33417	unknown	Unknown	Nonpolar
	Schulz_GVMAG_S_ERX556127_47	Imitervirales	Megaviricetes	Mesomimiviridae	Meso_clade_I	399976	38.3626	81.9349	14	29.5019	0.0003	22.2414	0.032695	35.3247	0.124968	0.136664	0.009172	0.004	0	0.084	0.0025	3.13163	0.195188	1.7665	0.021	1.07421	unknown	Unknown	Nonpolar
	Moniruzzaman_MM05_ERX552261_43_dc	Imitervirales	Megaviricetes	Mesomimiviridae	Meso_clade_II	184517	38.3146	128.132	32	32.2401	5.9046	13.8745	6.73801	34.8707	1.66259	0.389715	0.541082	0.06	0.096209	0.43225	0.13975	3.52876	0.463194	2.65725	0.988	1.11571	unknown	Unknown	Nonpolar
	Moniruzzaman_MM01_ERX552302_25_dc	Imitervirales	Megaviricetes	Mesomimiviridae	Meso_clade_I	286784	38.112	125.858	16	31.0616	0	16.8637	0.10741	35.6846	0.001605	0.316174	0.039085	0.201	0.084	0.227	0.0815	3.33803	0.822381	1.9865	0.4495	1.4166	unknown	Unknown	Nonpolar
	Schulz_GVMAG_S_ERX555907_102	Imitervirales	Megaviricetes	Mesomimiviridae	Meso_clade_I	389247	38.0871	124.358	8	NA	NA	NA	NA	NA	NA	NA	NA	NA	NA	NA	NA	NA	NA	NA	NA	1.09207	unknown	Unknown	Nonpolar
	Moniruzzaman_MM01_ERX555965_5_dc	Imitervirales	Megaviricetes	Mesomimiviridae	Meso_clade_I	484723	37.643	114.928	13	34.0614	0	18.123	0	34.316	0	0.361109	0	0.03975	0	0.52125	0	3.42831	0.077866	0.1445	0	1.28469	unknown	Unknown	Nonpolar
	TARA_MED_NCLDV_00138	Imitervirales	Megaviricetes	Mesomimiviridae	Meso_clade_II	68382	37.5684	102.239	16	38.0026	24.5566	24.4828	0.6687	37.6166	2.37769	0.136232	0.053116	0.132719	0.15	0.337	0.58275	3.89967	0.453485	1.80475	3.0627	1.18436	unknown	Unknown	Nonpolar
	TARA_MED_NCLDV_00027	Imitervirales	Megaviricetes	Mesomimiviridae	Meso_clade_I	439843	36.5337	111.426	15	39.8386	2.7847	17.2988	1.10745	38.2281	0.110334	0.104797	0.027369	0.00925	0.066725	0.01065	0.00675	3.75266	0.707346	1.0505	0.481	1.4979	unknown	Unknown	Nonpolar
	Moniruzzaman_MM01_ERX556037_19_dc	Imitervirales	Megaviricetes	Mesomimiviridae	Meso_clade_I	390760	36.4144	99.9877	8	NA	NA	NA	NA	NA	NA	NA	NA	NA	NA	NA	NA	NA	NA	NA	NA	1.13467	unknown	Unknown	Nonpolar
	TARA_MED_NCLDV_00032	Imitervirales	Megaviricetes	Mesomimiviridae	Meso_clade_I	410885	36.3686	103.118	32	37.4956	4.4439	18.8255	3.84527	37.8957	1.81531	0.136232	0.0916	0.01833	0.08875	0.0131	0.0231	3.83387	0.56898	0.816	0.3844	1.56887	unknown	Unknown	Nonpolar
	Schulz_GVMAG_M_3300024252_27	Imitervirales	Megaviricetes	Mesomimiviridae	Meso_clade_I	374811	36.099	120.735	15	34.8901	0.8317	15.014	3.81218	35.3233	0.060981	0.221666	0.051849	0.284	0.065375	0.343	0.00675	3.36089	0.218489	2.5895	0.154	1.02613	unknown	Unknown	Nonpolar
	TARA_PSE_NCLDV_00033	Imitervirales	Megaviricetes	Mimiviridae	Mimi_clade_IV	166723	36.082	106.724	20	21.146	7.0238	23.8893	1.17518	36.1376	0.27918	0.091415	0.018569	0.006	0.00175	0.2975	0.1935	3.17413	0.586709	0.558	0.31	1.55911	unknown	Unknown	Nonpolar
	Moniruzzaman_MM01_ERX556068_30_dc	Imitervirales	Megaviricetes	Mesomimiviridae	Meso_clade_I	286692	35.6686	108.943	13	17.3401	7.9387	24.3658	3.03326	35.1687	1.40897	0.102631	0.105451	0.016042	0.116677	0	0	4.21677	0.774683	2.81211	3.1137	1.06284	unknown	Unknown	Nonpolar
	TARA_MED_NCLDV_00039	Imitervirales	Megaviricetes	Mesomimiviridae	Meso_clade_I	375258	35.3234	94.9993	25	37.051	4.257	21.1216	6.29303	37.1036	2.83946	0.244384	0.191388	0.001	0.0445	0.078	0.236	3.8207	0.445949	0.4985	0.392875	1.63894	unknown	Unknown	Nonpolar
	TARA_AON_NCLDV_00071	Imitervirales	Megaviricetes	Mesomimiviridae	Meso_clade_I	56502	34.503	93.1981	27	35.9346	10.4945	16.3584	3.30798	35.99	1.60232	0.200059	0.057619	0.3105	0.424	0.1595	1.1025	3.66774	0.661542	1.236	7.2307	1.47274	unknown	Unknown	Nonpolar
	Moniruzzaman_MM16_ERX552256_53_dc	Imitervirales	Megaviricetes	Mimiviridae	Mimi_clade_IV	181046	32.6541	93.9136	23	8.9111	20.5908	26.806	1.84716	35.4265	0.23626	0.178072	0	0.1945	0.089	0.55725	0.2245	3.68862	0.169562	1.80475	0.62305	1.03618	unknown	Unknown	Nonpolar
	TARA_AON_NCLDV_00023	Imitervirales	Megaviricetes	Mesomimiviridae	Meso_clade_I	268494	32.0336	109.356	18	29.6394	6.7476	24.8309	11.1119	36.1805	1.30972	0.121596	0.274802	0.0195	0.0015	0.003	0.0035	3.32682	1.05219	1.218	0.012	1.39878	unknown	Unknown	Nonpolar
	TARA_MED_NCLDV_00130	Imitervirales	Megaviricetes	Mesomimiviridae	Meso_clade_II	103244	31.2577	92.9079	21	34.0665	14.2624	21.8213	6.00173	37.8957	3.19511	0.052666	0.048326	0.016565	0.01633	0.07325	0.0504	3.62555	0.599634	0.8775	1.6989	1.83141	unknown	Unknown	Nonpolar
	Moniruzzaman_MM05_ERX556094_31_dc	Imitervirales	Megaviricetes	Mesomimiviridae	Meso_clade_II	240800	31.246	94.1542	16	23.2811	14.5674	25.1646	0.516774	35.1902	1.39107	0.101563	0.103928	0.002	0.0435	0.0062	0.3513	3.55734	0.077693	2.4278	0.9883	1.04443	unknown	Unknown	Nonpolar
	Schulz_GVMAG_S_ERX556068_53	Imitervirales	Megaviricetes	Mesomimiviridae	Meso_clade_II	157486	30.7923	100.333	13	17.3401	4.9219	25.0281	2.93028	35.1687	0.044183	0.204152	0.066895	0.132719	0.121719	0	0.04575	4.07671	1.20201	3.8562	1.2157	1.0318	unknown	Unknown	Nonpolar
	TARA_ION_NCLDV_00008	Imitervirales	Megaviricetes	Mimiviridae	Mimi_clade_IV	356005	29.8835	80.7241	16	28.1698	12.9468	25.1646	1.97602	36.049	0.85965	0.101563	0.048513	0.002	0.0065	0.121	0.1503	3.57872	0.144311	1.2415	1.8608	1.60744	unknown	Unknown	Nonpolar
	TARA_MED_NCLDV_00016	Imitervirales	Megaviricetes	Mimiviridae	Mimi_clade_IV	514194	29.6817	82.1563	13	39.3888	3.38	18.3192	6.04665	38.1853	1.15253	0.104797	0.084551	0.00425	0.04025	0.0062	0.04225	4.34192	0.85271	1.0505	0.481	1.19161	unknown	Unknown	Nonpolar
	Moniruzzaman_MM16_ERX552254_13_dc	Imitervirales	Megaviricetes	Mimiviridae	Mimi_clade_IV	960936	28.5713	74.5898	12	30.1367	5.8802	20.0778	0.14318	36.3255	1.41012	0.101563	0.267386	0	0.0215	0	0.078	3.69756	0.576608	0.891375	0.29	1.63322	unknown	Unknown	Nonpolar
	TARA_AON_NCLDV_00042	Imitervirales	Megaviricetes	Mesomimiviridae	Meso_clade_I	166402	28.3612	73.4344	13	36.5533	0	16.3584	1.054	36.5811	0.59108	0.535777	0.3116	0.2225	0.2495	0.1595	0.2178	3.36089	0.898138	2.41425	1.5075	1.3645	unknown	Unknown	Nonpolar
	Moniruzzaman_MM01_ERX552270_110_dc	Imitervirales	Megaviricetes	Mesomimiviridae	Meso_clade_I	200817	28.3547	104.389	24	33.0159	3.127	14.3192	5.17151	34.8707	1.85501	0.338017	0.543556	0.06	0.268833	0.343	0.27275	3.79001	0.463194	1.95475	1.42125	1.13002	unknown	Unknown	Nonpolar
	TARA_MED_NCLDV_00101	Imitervirales	Megaviricetes	Mesomimiviridae	Meso_clade_I	167773	27.8983	80.2944	20	39.3888	6.4129	18.3192	3.23076	38.1853	0.3323	0.104797	0.032297	0.00425	0.00875	0.012	0.00785	3.9623	0.790453	1.0505	0.1825	1.36049	unknown	Unknown	Nonpolar
	TARA_MED_NCLDV_00002	Imitervirales	Megaviricetes	Mesomimiviridae	Meso_base_clade_II	868403	27.7784	70.0234	26	36.0169	9.8368	20.7305	4.47833	37.1036	1.58613	0.136232	0.107478	0.00425	0.02025	0.0475	0.0715	3.75266	0.422399	0.891375	0.2345	1.55435	unknown	Unknown	Nonpolar
	Moniruzzaman_MM01_ERX552296_3_dc	Imitervirales	Megaviricetes	Mesomimiviridae	Meso_clade_I	139841	26.9456	68.9346	15	20.9354	2.3457	23.3748	0.888045	36.4392	0.938975	0.066207	0.036302	0.001404	0.004596	0.055883	0.086367	3.60658	0.129504	0.814172	0.065172	1.08074	unknown	Unknown	Nonpolar
	Schulz_GVMAG_S_3300012919_56	Imitervirales	Megaviricetes	Mesomimiviridae	Meso_clade_I	327140	26.3085	71.7829	27	23.2811	16.5778	24.3658	6.11097	35.7687	2.99905	0.10957	0.04937	0.0075	0.01633	0.0132	0.18575	3.63422	0.946482	1.0505	1.30975	1.47611	unknown	Unknown	Nonpolar
	TARA_PON_NCLDV_00055	Imitervirales	Megaviricetes	Mimiviridae	Mimi_clade_IV	73372	26.1509	73.5823	16	14.2022	6.79	26.4786	0.081988	33.848	0.375535	0.251665	0.009716	0.067	0	0.456	0.1695	3.46615	1.08971	2.538	0.8295	1.71285	unknown	Unknown	Nonpolar
	TARA_MED_NCLDV_00062	Imitervirales	Megaviricetes	Mesomimiviridae	Meso_clade_I	283216	25.0425	87.0562	14	37.051	0	23.8141	0	37.522	0	0.189348	0	0.0445	0	0.0475	0	3.50241	0.31829	0.7935	0	1.19522	unknown	Unknown	Nonpolar
	Moniruzzaman_MM07_ERX555963_2_dc	Imitervirales	Megaviricetes	Mesomimiviridae	Meso_clade_II	363645	24.6187	70.5447	9	NA	NA	NA	NA	NA	NA	NA	NA	NA	NA	NA	NA	NA	NA	NA	NA	1.10686	unknown	Unknown	Nonpolar
	TARA_AON_NCLDV_00041	Imitervirales	Megaviricetes	Mesomimiviridae	Meso_clade_II	166808	23.6936	68.6294	16	29.6394	8.8218	24.8122	1.32712	36.2191	0.00344	0.09842	0.052148	0.018	0.0235	0.0065	0.1375	3.35632	0.0981546	1.256	0.2095	1.55766	unknown	Unknown	Nonpolar
	TARA_MED_NCLDV_00087	Imitervirales	Megaviricetes	Mimiviridae	Mimi_clade_IV	196865	22.8183	59.2495	17	36.0088	6.0348	20.0778	6.23123	36.3255	1.00145	0.13213	0.267386	0.019	0.0445	0.0475	0.0925	3.69756	0.222157	0.891375	0.29	1.56566	unknown	Unknown	Nonpolar
	TARA_AON_NCLDV_00066	Imitervirales	Megaviricetes	Mesomimiviridae	Meso_clade_I	72783	21.9997	62.6038	26	31.6948	16.7731	20.1507	1.16842	36.5131	1.42805	0.126112	0.035697	0.093	0.1295	0.0015	0.285	3.25026	1.09458	0.85	0.9805	1.61915	unknown	Unknown	Nonpolar
	Schulz_GVMAG_S_1102244_55	Imitervirales	Megaviricetes	Mesomimiviridae	Meso_clade_I	445381	21.8485	65.8385	19	36.1375	8.6269	15.0134	3.30798	35.99	0.892085	0.200059	0.030663	0.3105	0.088	0.1595	0.19025	3.31027	0.506862	1.236	1.3535	1.0888	unknown	Unknown	Nonpolar
	Schulz_GVMAG_M_3300024230_8	Imitervirales	Megaviricetes	Mesomimiviridae	Meso_clade_I	423902	21.5488	70.8525	14	44.5325	19.4319	13.6805	7.88731	35.3231	2.06909	0.233632	0.087231	0.198	0.086	0.412	0.82625	3.36784	0.39326	2.5895	1.8075	1.52469	unknown	Unknown	Nonpolar
	Schulz_GVMAG_S_3300012919_55	Imitervirales	Megaviricetes	Mesomimiviridae	Meso_clade_I	490578	20.3467	62.64	15	34.0614	3.1321	18.123	5.69114	36.4168	3.20602	0.189348	0.256966	0.03975	0.02617	0.127	0.47375	3.50241	0.291718	0.6201	0.649	1.38049	unknown	Unknown	Nonpolar
	Moniruzzaman_MM01_ERX552244_9_dc	Imitervirales	Megaviricetes	Mesomimiviridae	Meso_clade_I	374545	19.7469	60.6447	19	31.0616	12.4554	16.7563	2.54452	35.6862	0.3054	0.316174	0.1552	0.285	0.1095	0.1595	0.0815	3.19667	1.01265	1.9865	1.2	1.88726	unknown	Unknown	Nonpolar
	oPacV_421	Imitervirales	Megaviricetes	Mesomimiviridae	Meso_clade_I	420509	19.5263	56.959	28	25.4925	21.7324	21.6508	7.3593	36.1793	0.589253	0.191003	0.082946	0.067	0.291	0.1595	0.55425	3.349	0.753232	1.23	0.978542	1.46384	unknown	Unknown	Nonpolar
	Schulz_GVMAG_M_3300025880_30	Imitervirales	Megaviricetes	Mesomimiviridae	Meso_clade_I	516746	19.3072	60.5233	14	37.051	2.9845	19.248	5.69114	34.7939	3.20602	0.189348	0.171761	0.0445	0.00475	0.2925	0.47375	3.50241	0.231188	0.7935	0.6535	1.23985	unknown	Unknown	Nonpolar
	Moniruzzaman_MM07_ERX552255_64_dc	Imitervirales	Megaviricetes	Mesomimiviridae	Meso_clade_II	479818	19.2233	54.0067	16	35.4068	14.9977	16.3584	5.8955	34.8334	3.37296	0.156908	0.272249	0.0465	0.043	0.309	0.30705	3.32682	0.559561	2.65725	1.50875	1.19017	unknown	Unknown	Nonpolar
	TARA_MED_NCLDV_00124	Imitervirales	Megaviricetes	Mimiviridae	Mimi_base	116728	18.8644	50.123	13	39.1633	18.345	24.4828	1.19857	37.6166	1.27824	0.189348	0.069259	0.0455	0.121	0.3575	0.0735	3.82824	0.715041	1.143	0.2965	1.5551	unknown	Unknown	Nonpolar
	Schulz_GVMAG_M_3300024314_16	Imitervirales	Megaviricetes	Mesomimiviridae	Meso_clade_I	366915	18.6575	48.4531	16	23.2811	12.9835	23.3748	3.8115	36.4168	0.938975	0.067706	0.047518	0.002	0.00575	0.055883	0.142	3.60658	0.53127	0.7935	0.0735	1.02674	unknown	Unknown	Nonpolar
	Schulz_GVMAG_S_ERX556032_86	Imitervirales	Megaviricetes	Mesomimiviridae	Meso_clade_I	246455	18.6114	51.3042	7	NA	NA	NA	NA	NA	NA	NA	NA	NA	NA	NA	NA	NA	NA	NA	NA	1.22889	unknown	Unknown	Nonpolar
	Schulz_GVMAG_S_ERX556032_80	Imitervirales	Megaviricetes	Mesomimiviridae	Meso_clade_II	248511	17.8853	57.3293	5	NA	NA	NA	NA	NA	NA	NA	NA	NA	NA	NA	NA	NA	NA	NA	NA	1.07654	unknown	Unknown	Nonpolar
	TARA_MED_NCLDV_00009	Imitervirales	Megaviricetes	Mesomimiviridae	Meso_base_clade_IV	666282	16.8058	45.0106	13	39.3888	12.4733	18.3192	7.6192	38.1853	0.388283	0.103935	0.008632	0.009125	0.03725	0.006225	0.00675	3.83387	0.525247	1.23	0.321875	1.69991	unknown	Unknown	Nonpolar
	Moniruzzaman_MM01_ERX552296_34_dc	Imitervirales	Megaviricetes	Mesomimiviridae	Meso_clade_I	255354	16.1059	46.1864	15	34.0614	2.1101	18.123	1.72694	35.99	2.76059	0.224177	0.220324	0.03975	0.038346	0.2925	0.491535	3.60658	0.470254	0.814172	1.0915	1.2065	unknown	Unknown	Nonpolar
	Schulz_GVMAG_S_3300004097_149	Imitervirales	Megaviricetes	Mesomimiviridae	Meso_clade_I	419888	15.6425	39.6855	17	35.9346	27.7016	17.6271	7.52976	36.285	0.930192	0.224177	0.117894	0.071	0.131	0.53495	0.62475	3.73801	0.424584	0.936	1.69745	1.46491	unknown	Unknown	Nonpolar
	Moniruzzaman_MM01_ERX552302_47_dc	Imitervirales	Megaviricetes	Mesomimiviridae	Meso_clade_I	479083	15.1268	52.2651	12	31.0616	0	16.8637	0.10741	35.6862	0.001605	0.316174	0.039085	0.201	0.084	0.1455	0.0815	3.33803	0.0988115	1.9865	0.4495	1.26756	unknown	Unknown	Nonpolar
	Moniruzzaman_MM05_ERX552270_38_dc	Imitervirales	Megaviricetes	Mesomimiviridae	Meso_clade_II	287295	14.6905	60.984	11	32.2401	1.6778	13.0432	6.2048	34.8707	0	0.765222	0.520838	0.0253	0.049	0.143	0.40665	3.79001	0	1.90704	1.84125	1.0247	unknown	Unknown	Nonpolar
	TARA_MED_NCLDV_00128	Imitervirales	Megaviricetes	Mesomimiviridae	Meso_clade_I	110314	13.8783	38.7593	10	36.5533	6.438	21.8213	2.1634	38.3727	0.798025	0.180403	0.137225	0.017	0.043	0.1565	0.2918	3.62555	0.673844	2.65725	2.8218	1.88773	unknown	Unknown	Nonpolar
	Moniruzzaman_MM01_ERX552274_30_dc	Imitervirales	Megaviricetes	Mesomimiviridae	Meso_clade_I	387535	13.7126	36.7351	9	NA	NA	NA	NA	NA	NA	NA	NA	NA	NA	NA	NA	NA	NA	NA	NA	1.16821	unknown	Unknown	Nonpolar
	Schulz_GVMAG_M_3300025897_2	Imitervirales	Megaviricetes	Mesomimiviridae	Meso_clade_II	490991	11.845	36.685	6	NA	NA	NA	NA	NA	NA	NA	NA	NA	NA	NA	NA	NA	NA	NA	NA	1.03647	unknown	Unknown	Nonpolar
	Schulz_GVMAG_S_3300010368_67	Imitervirales	Megaviricetes	Mesomimiviridae	Meso_clade_I	381264	11.486	32.1959	11	34.0614	1.3057	18.123	1.12506	34.316	0.031805	0.361109	0.220324	0.03975	0.03375	0.52125	0.22875	3.42831	0.447054	0.3855	0.733	1.37733	unknown	Unknown	Nonpolar
	Schulz_GVMAG_M_3300023109_49	Imitervirales	Megaviricetes	Mesomimiviridae	Meso_clade_II	359420	11.0851	43.6616	9	NA	NA	NA	NA	NA	NA	NA	NA	NA	NA	NA	NA	NA	NA	NA	NA	1.02634	unknown	Unknown	Nonpolar
	Schulz_GVMAG_M_3300024252_29	Imitervirales	Megaviricetes	Mesomimiviridae	Meso_clade_I	418733	10.6586	41.8023	10	23.2488	18.0148	21.6592	8.79252	36.618	0.50117	0.264409	0.22505	0.011	0.107	0.115	0.3305	3.8207	0.0406101	0.6795	0.7795	1.02036	unknown	Unknown	Nonpolar
	Schulz_GVMAG_M_3300026093_6	Imitervirales	Megaviricetes	Mesomimiviridae	Meso_clade_II	233430	10.5158	27.2117	15	19.0258	14.535	25.6077	1.10115	36.4168	3.59044	0.121596	0.081779	0.01075	0.15725	0.104	0.392	3.51027	0.802778	0.8775	0.757	1.33698	unknown	Unknown	Nonpolar
	Schulz_GVMAG_M_3300002242_2	Imitervirales	Megaviricetes	Mesomimiviridae	Meso_clade_I	437923	9.94673	25.4211	6	NA	NA	NA	NA	NA	NA	NA	NA	NA	NA	NA	NA	NA	NA	NA	NA	1.35982	unknown	Unknown	Nonpolar
	Schulz_GVMAG_M_3300020165_47	Imitervirales	Megaviricetes	Mesomimiviridae	Meso_clade_I	454163	9.80001	30.1385	14	34.6712	3.0765	19.3128	2.62966	36.5748	0.083608	0.126112	0.035498	0.1055	0.20925	0.0015	0.0055	3.25026	1.06402	0.797	0.311	1.56037	unknown	Unknown	Nonpolar
	Moniruzzaman_MM07_ERX552302_17_dc	Imitervirales	Megaviricetes	Mesomimiviridae	Meso_clade_II	489057	9.06717	33.0871	8	NA	NA	NA	NA	NA	NA	NA	NA	NA	NA	NA	NA	NA	NA	NA	NA	1.28077	unknown	Unknown	Nonpolar
	Moniruzzaman_MM01_ERX552296_31_dc	Imitervirales	Megaviricetes	Mesomimiviridae	Meso_clade_I	478245	8.70223	25.8718	13	20.9354	14.9989	23.3748	4.51638	37.0766	2.19219	0.092377	0.169432	0.001404	0.327096	0.055883	0.996035	3.18564	1.14301	1.37237	4.23008	1.86174	unknown	Unknown	Nonpolar
	Moniruzzaman_MM01_ERX552270_51_dc	Imitervirales	Megaviricetes	Mesomimiviridae	Meso_clade_I	459967	8.00253	35.6614	6	NA	NA	NA	NA	NA	NA	NA	NA	NA	NA	NA	NA	NA	NA	NA	NA	1.16014	unknown	Unknown	Nonpolar
	Schulz_GVMAG_M_3300017786_5	Imitervirales	Megaviricetes	Mesomimiviridae	Meso_clade_I	366589	7.46073	21.5038	7	NA	NA	NA	NA	NA	NA	NA	NA	NA	NA	NA	NA	NA	NA	NA	NA	1.30046	unknown	Unknown	Nonpolar
	Moniruzzaman_MM09_ERX552270_42_dc	Imitervirales	Megaviricetes	Mesomimiviridae	Meso_base_clade_IV	731331	7.16344	31.4358	7	NA	NA	NA	NA	NA	NA	NA	NA	NA	NA	NA	NA	NA	NA	NA	NA	1.04526	unknown	Unknown	Nonpolar
	Schulz_GVMAG_M_3300010368_6	Imitervirales	Megaviricetes	Mesomimiviridae	Meso_clade_I	311988	6.38733	24.6459	7	NA	NA	NA	NA	NA	NA	NA	NA	NA	NA	NA	NA	NA	NA	NA	NA	1.16561	unknown	Unknown	Nonpolar
	Moniruzzaman_MM01_ERX552255_28_dc	Imitervirales	Megaviricetes	Mesomimiviridae	Meso_clade_I	334241	5.84907	21.967	5	NA	NA	NA	NA	NA	NA	NA	NA	NA	NA	NA	NA	NA	NA	NA	NA	1.2111	unknown	Unknown	Nonpolar
	Schulz_GVMAG_M_3300017763_4	Imitervirales	Megaviricetes	Mesomimiviridae	Meso_base_clade_IV	315655	5.12084	18.1441	6	NA	NA	NA	NA	NA	NA	NA	NA	NA	NA	NA	NA	NA	NA	NA	NA	1.34331	unknown	Unknown	Nonpolar
	Schulz_GVMAG_M_3300020595_32	Imitervirales	Megaviricetes	Mesomimiviridae	Meso_clade_II	414378	4.95876	15.1228	6	NA	NA	NA	NA	NA	NA	NA	NA	NA	NA	NA	NA	NA	NA	NA	NA	1.08166	unknown	Unknown	Nonpolar
	Schulz_GVMAG_M_3300012954_17	Imitervirales	Megaviricetes	Mesomimiviridae	Meso_clade_I	392593	4.16462	10.0651	6	NA	NA	NA	NA	NA	NA	NA	NA	NA	NA	NA	NA	NA	NA	NA	NA	1.43687	unknown	Unknown	Nonpolar
	Schulz_GVMAG_M_3300017950_2	Imitervirales	Megaviricetes	Mesomimiviridae	Meso_clade_I	336864	4.06768	11.6784	6	NA	NA	NA	NA	NA	NA	NA	NA	NA	NA	NA	NA	NA	NA	NA	NA	1.1739	unknown	Unknown	Nonpolar
	Schulz_GVMAG_M_3300020194_30	Imitervirales	Megaviricetes	Mesomimiviridae	Meso_clade_II	265940	3.83395	15.9695	5	NA	NA	NA	NA	NA	NA	NA	NA	NA	NA	NA	NA	NA	NA	NA	NA	1.06929	unknown	Unknown	Nonpolar
	TARA_PSW_NCLDV_00051	Mirusviricota	Mirusviricetes	M1	NEW_02	192858	196.389	547.474	26	8.8517	0	26.5724	0	35.384	0	0.261381	0	0.1665	0	0.63025	0	2.43265	0.761388	2.53325	0	1.69777	unknown	Unknown	Nonpolar
	TARA_AON_NCLDV_00005	Mirusviricota	Mirusviricetes	M2	NEW_02	437847	158.649	392.579	6	NA	NA	NA	NA	NA	NA	NA	NA	NA	NA	NA	NA	NA	NA	NA	NA	1.79188	unknown	Unknown	Nonpolar
	TARA_PSW_NCLDV_00040	Mirusviricota	Mirusviricetes	M1	NEW_02	243023	125.216	328.343	18	8.8517	0	26.5724	0	35.384	0	0.261381	0	0.1665	0	0.63025	0	3.19404	0.761388	2.53325	0	2.04967	unknown	Unknown	Nonpolar
	TARA_PON_NCLDV_00034	Mirusviricota	Mirusviricetes	M3	NEW_05	210450	72.8791	223.72	22	35.4068	0.0397	13.8745	2.98917	33.2081	0.26015	0.389715	0.024476	0.06	0	0.43225	0	3.61555	0.307084	2.65725	0	1.49955	unknown	Unknown	Nonpolar
	TARA_MED_NCLDV_00068	Mirusviricota	Mirusviricetes	M2	NEW_02	257850	72.8579	180.562	30	33.9179	3.5777	20.4425	1.19448	39.2084	1.23778	0.067706	0.036437	0.00125	0.00375	0.00025	0.01175	3.97847	0.190031	0.816	0.052	1.43891	unknown	Unknown	Nonpolar
	TARA_MED_NCLDV_00094	Mirusviricota	Mirusviricetes	M4	ND	179868	68.9539	153.014	24	37.051	23.7316	23.8141	1.50697	37.522	1.69125	0.189348	0.082661	0.0445	0.0335	0.0475	0.11	3.661	0.406222	0.7935	0.35675	1.8401	unknown	Unknown	Nonpolar
	TARA_AON_NCLDV_00025	Mirusviricota	Mirusviricetes	M3	NEW_05	236503	62.8981	146.04	6	NA	NA	NA	NA	NA	NA	NA	NA	NA	NA	NA	NA	NA	NA	NA	NA	1.86261	unknown	Unknown	Nonpolar
	TARA_AON_NCLDV_00032	Mirusviricota	Mirusviricetes	M1	NEW_02	217240	61.2134	178.411	25	34.6712	1.6102	19.3128	0	36.5131	0	0.126112	0	0.2225	0	0.2235	0.369333	2.92082	0.506949	0.944	0	1.80936	unknown	Unknown	Nonpolar
	TARA_ION_NCLDV_00014	Mirusviricota	Mirusviricetes	M4	ND	130721	59.4166	186.716	10	20.8176	0.0007	25.6814	0.629682	36.5228	0.003181	0.205491	0.077429	0.0455	0.2315	0.3575	0.0735	3.29407	0.591615	1.143	0.2965	1.78781	unknown	Unknown	Nonpolar
	TARA_PSE_NCLDV_00050	Mirusviricota	Mirusviricetes	M1	NEW_02	54291	59.0156	159.956	28	34.0614	28.7973	18.123	7.87885	34.316	0.63926	0.361109	0.112364	0.2835	0.30975	0.55725	0.51525	2.82869	0.791499	0.3855	2.596	2.1477	unknown	Unknown	Nonpolar
	TARA_PON_NCLDV_00020	Mirusviricota	Mirusviricetes	M3	NEW_05	273913	59.0063	164.092	10	11.2737	0	27.5021	0	34.482	0	0.110735	0	0.0075	0	0.186	0	2.68736	0.0501941	0.645	0	1.96732	unknown	Unknown	Nonpolar
	TARA_AON_NCLDV_00028	Mirusviricota	Mirusviricetes	M1	NEW_02	229995	52.1646	128.333	9	NA	NA	NA	NA	NA	NA	NA	NA	NA	NA	NA	NA	NA	NA	NA	NA	1.74839	unknown	Unknown	Nonpolar
	TARA_PON_NCLDV_00018	Mirusviricota	Mirusviricetes	M3	NEW_05	291565	48.4708	149.312	7	NA	NA	NA	NA	NA	NA	NA	NA	NA	NA	NA	NA	NA	NA	NA	NA	1.89895	unknown	Unknown	Nonpolar
	TARA_PSE_NCLDV_00015	Mirusviricota	Mirusviricetes	M2	NEW_02	325857	43.7796	127.539	13	34.0665	0.0051	16.604	1.519	34.2842	0.031805	0.477628	0.116519	0.3495	0.30975	1.0365	0.51525	2.82869	0.659508	0.3855	0.241	1.51032	unknown	Unknown	Nonpolar
	TARA_MED_NCLDV_00112	Mirusviricota	Mirusviricetes	M2	NEW_02	136589	43.2912	105.246	22	37.051	3.1545	23.8141	3.75228	37.6166	0.2822	0.136232	0.086717	0.0215	0.0395	0.0475	0.0715	3.79562	0.406222	0.7935	0.128	1.80458	unknown	Unknown	Nonpolar
	TARA_ION_NCLDV_00011	Mirusviricota	Mirusviricetes	M2	NEW_02	209625	41.091	124.517	12	20.8176	0.0007	25.0517	0.629682	36.5228	0.003181	0.28292	0.077429	0.277	0.2315	0.431	0.0735	3.29407	0.86873	1.4395	0.2965	1.86817	unknown	Unknown	Nonpolar
	TARA_MED_NCLDV_00096	Mirusviricota	Mirusviricetes	M1	NEW_02	176095	36.2946	77.2063	10	37.0541	0.9556	17.5211	6.8008	37.522	0.019875	0.332064	0.142716	0.0445	0.0445	0.0475	0.041	4.39477	0.892367	0.7935	0.295	2.03936	unknown	Unknown	Nonpolar
	TARA_MED_NCLDV_00125	Mirusviricota	Mirusviricetes	M1	NEW_02	114007	34.0453	91.4749	14	36.0088	19.7142	19.248	9.08362	37.0513	1.65375	0.224177	0.224043	0.002	0.024096	0.078	0.167617	3.7873	0.625603	0.891375	0.331828	1.96964	unknown	Unknown	Nonpolar
	TARA_MED_NCLDV_00114	Mirusviricota	Mirusviricetes	M1	NEW_02	132301	33.4918	97.4643	15	40.6496	3.1439	13.3421	5.20845	38.6865	0.501217	0.224177	0.090149	0.017	1.19775	0.0965	1.85625	3.81124	0.0884264	1.0505	9.454	1.84572	unknown	Unknown	Nonpolar
	TARA_PON_NCLDV_00033	Mirusviricota	Mirusviricetes	M1	NEW_02	215770	33.408	110.241	12	32.7526	12.1976	17.4624	8.93916	33.4683	3.08476	0.253087	0.067002	0.0455	0.091833	0.337	0.08175	4.04587	0.751449	1.22329	0.391875	1.68091	unknown	Unknown	Nonpolar
	TARA_MED_NCLDV_00106	Mirusviricota	Mirusviricetes	M3	NEW_05	157533	31.9673	90.9939	19	35.759	4.6587	21.5215	4.37212	37.9755	0.596	0.085486	0.099072	0.0253	0.10725	0.0131	0.01685	3.62555	0.535232	0.6201	0.2399	1.83524	unknown	Unknown	Nonpolar
	TARA_AON_NCLDV_00073	Mirusviricota	Mirusviricetes	M3	NEW_05	52667	31.4049	74.1032	6	NA	NA	NA	NA	NA	NA	NA	NA	NA	NA	NA	NA	NA	NA	NA	NA	1.87985	unknown	Unknown	Nonpolar
	TARA_MED_NCLDV_00099	Mirusviricota	Mirusviricetes	M2	NEW_02	171644	30.7615	83.8077	16	38.0066	2.3347	18.3192	1.94625	38.1853	1.08173	0.104797	0.077477	0.00425	5e-05	0.006225	0.00675	4.34192	0.533779	1.0505	0.41675	1.705	unknown	Unknown	Nonpolar
	TARA_AON_NCLDV_00050	Mirusviricota	Mirusviricetes	M3	NEW_05	146142	30.1666	84.4046	14	31.6948	2.4184	20.4812	1.65566	36.5967	0.184005	0.120903	0.035498	0.093	0	0.0015	0	3.2184	0.634816	0.728	0	1.71545	unknown	Unknown	Nonpolar
	TARA_PON_NCLDV_00012	Mirusviricota	Mirusviricetes	M2	NEW_02	411961	30.1583	83.2143	25	32.9986	2.6145	17.4624	3.65922	33.4683	1.98134	0.224177	0.112302	0.015167	0.013167	0.288583	0.003917	3.89936	0.433412	1.22329	0.731459	1.80579	unknown	Unknown	Nonpolar
	TARA_MED_NCLDV_00091	Mirusviricota	Mirusviricetes	M1	NEW_02	182101	29.5814	88.6369	8	NA	NA	NA	NA	NA	NA	NA	NA	NA	NA	NA	NA	NA	NA	NA	NA	1.90655	unknown	Unknown	Nonpolar
	TARA_MED_NCLDV_00136	Mirusviricota	Mirusviricetes	M2	NEW_02	71726	26.572	72.5723	21	19.0393	33.2554	26.3136	6.43985	36.526	3.13723	0.113641	0.09042	0.107	0.102	0.337	0.325	3.56515	0.517217	1.278	0.2965	1.99062	unknown	Unknown	Nonpolar
	TARA_MED_NCLDV_00071	Mirusviricota	Mirusviricetes	M2	NEW_02	248469	26.5053	80.0262	12	35.759	1.5474	21.4867	5.4629	37.8957	0.518875	0.055739	0.120684	0.01833	0.08717	0.0256	0	3.67745	0.679138	0.5571	0.7969	1.86252	unknown	Unknown	Nonpolar
	TARA_AON_NCLDV_00067	Mirusviricota	Mirusviricetes	M2	NEW_02	72196	25.5637	66.4634	8	NA	NA	NA	NA	NA	NA	NA	NA	NA	NA	NA	NA	NA	NA	NA	NA	1.59922	unknown	Unknown	Nonpolar
	TARA_MED_NCLDV_00098	Mirusviricota	Mirusviricetes	M4	ND	171901	21.9103	65.806	4	NA	NA	NA	NA	NA	NA	NA	NA	NA	NA	NA	NA	NA	NA	NA	NA	1.97021	unknown	Unknown	Nonpolar
	TARA_MED_NCLDV_00069	Mirusviricota	Mirusviricetes	M3	NEW_05	251653	12.4151	35.5917	7	NA	NA	NA	NA	NA	NA	NA	NA	NA	NA	NA	NA	NA	NA	NA	NA	1.94094	unknown	Unknown	Nonpolar
	TARA_PSW_NCLDV_00076	Mirusviricota	Mirusviricetes	M1	NEW_02	110332	105.613	287.613	12	8.8517	0	26.5724	0	35.384	0	0.261381	0	0.1665	0	0.63025	0	2.43265	0.761388	2.53325	0	1.69893	unknown	Unknown	Nonpolar
	TARA_MED_NCLDV_00103	Mirusviricota	Mirusviricetes	M3	NEW_05	160733	66.496	199.595	41	39.0734	3.2173	15.9708	3.13722	37.682	1.99845	0.164878	0.217394	0.0255	0.09175	0.0161	0.136775	3.48623	0.252023	1.14325	1.0857	1.86263	unknown	Unknown	Nonpolar
	TARA_AON_NCLDV_00056	Mirusviricota	Mirusviricetes	M1	NEW_02	111331	60.8384	169.576	41	34.0665	2.9764	18.8255	2.70883	36.4127	2.25877	0.204542	0.31679	0.218	0.18275	0.443	1.0204	3.10888	0.733409	0.9285	0.5585	1.58715	unknown	Unknown	Nonpolar
	TARA_IOS_NCLDV_00013	Mirusviricota	Mirusviricetes	M1	NEW_02	68430	59.6741	184.695	34	17.5869	16.7213	24.0531	8.42759	35.1145	0.79852	0.224177	0.255669	0.03975	0.342793	0.50475	1.0365	3.63422	0.528403	2.46408	2.07858	1.65175	unknown	Unknown	Nonpolar
	TARA_AON_NCLDV_00036	Mirusviricota	Mirusviricetes	M1	NEW_02	204849	55.8533	134.187	12	54.5746	0	10.877	0	35.3375	0	0.634817	0	0.071	0	0.566253	0	2.89656	0.645414	3.55436	0	1.71398	unknown	Unknown	Nonpolar
	TARA_IOS_NCLDV_00009	Mirusviricota	Mirusviricetes	M1	NEW_02	134086	52.2866	156.969	36	19.0393	6.2759	25.6814	1.73838	36.2226	1.40828	0.115273	0.046016	0.018	0.100293	0.119	0.336	3.4201	0.824773	1.256	1.32108	1.85613	unknown	Unknown	Nonpolar
	TARA_PON_NCLDV_00021	Mirusviricota	Mirusviricetes	M1	NEW_02	270988	48.4313	136.35	12	1.9928	0	27.4975	0	33.4724	0	0.272009	0	0.0455	0	0.2865	0	3.80113	0.316559	1.7085	0	1.62385	unknown	Unknown	Nonpolar
	TARA_MED_NCLDV_00083	Mirusviricota	Mirusviricetes	M2	NEW_02	216149	44.6972	125.286	27	27.16	22.4349	25.0281	6.74523	38.1853	3.35412	0.104143	0.003433	0.00425	0.00775	0.01065	0.09875	3.71827	0.489873	0.8775	0.1825	1.51522	unknown	Unknown	Nonpolar
	TARA_MED_NCLDV_00118	Mirusviricota	Mirusviricetes	M1	NEW_02	124270	44.2907	125.094	21	39.3888	0.4719	18.3192	6.10198	38.1853	0.4559	0.104797	0.073228	0.0445	0.12555	0.01065	0.00805	3.9623	0.707346	1.0505	0.321875	1.60673	unknown	Unknown	Nonpolar
	TARA_MED_NCLDV_00076	Mirusviricota	Mirusviricetes	M4	ND	238149	29.7604	86.3331	7	NA	NA	NA	NA	NA	NA	NA	NA	NA	NA	NA	NA	NA	NA	NA	NA	1.74244	unknown	Unknown	Nonpolar
	TARA_MED_NCLDV_00072	Mirusviricota	Mirusviricetes	M1	NEW_02	245031	26.2	56.9546	7	NA	NA	NA	NA	NA	NA	NA	NA	NA	NA	NA	NA	NA	NA	NA	NA	1.33261	unknown	Unknown	Nonpolar
	TARA_IOS_NCLDV_00004	Mirusviricota	Mirusviricetes	M1	NEW_02	185206	23.8588	78.0316	8	NA	NA	NA	NA	NA	NA	NA	NA	NA	NA	NA	NA	NA	NA	NA	NA	1.66079	unknown	Unknown	Nonpolar
	TARA_MED_NCLDV_00107	Mirusviricota	Mirusviricetes	M1	NEW_02	154405	16.9871	43.2472	11	37.5057	5.4709	18.3192	2.12331	38.1853	1.23778	0.104797	0.037091	0.00425	0.003	0.00525	0.005	4.14265	0.363443	1.0505	0.2345	1.50513	unknown	Unknown	Nonpolar
	TARA_RED_NCLDV_00001	Mirusviricota	Mirusviricetes	M3	NEW_05	159640	10.8409	32.8075	10	18.3967	13.095	27.3097	0.913083	38.64	3.55947	0.150568	0.110813	0.0995	0.134	0.144	0.5845	2.84497	0.401494	1.15025	1.413	1.49166	unknown	Unknown	Nonpolar
	TARA_AON_NCLDV_00020	Others	Na	ND	ND	281403	245.104	675.01	39	33.061	4.2398	20.1507	2.89563	36.3948	0.345145	0.120903	0.079317	0.093	0.1825	0.0015	0.0115	2.98733	1.03061	0.8358	0.41525	#N/A	unknown	Unknown	Nonpolar
	TARA_PON_NCLDV_00039	Others	Na			163225	62.022	178.016	58	34.0665	5.254	17.0133	4.44469	34.7645	3.08158	0.272493	0.156083	0.06	0.116833	0.409	0.143667	3.6339	0.718866	1.354	1.48425	#N/A	unknown	Unknown	Nonpolar
	Moniruzzaman_LP04_ERX555919_35_dc	Others	Na			233505	60.5455	174.083	40	32.2401	15.9494	19.2799	9.0809	36.4392	3.35731	0.134028	0.114435	0.013	0.0855	0.14225	0.276583	3.62852	0.531591	1.0505	1.0093	#N/A	unknown	Unknown	Nonpolar
	TARA_ION_NCLDV_00013	Others	Na	ND	ND	175125	50.9448	165.335	10	20.8183	0.0007	25.6814	0	36.526	0	0.205491	0	0.0455	0.0615	0.3575	0	3.29407	0.308399	1.143	0.135	#N/A	unknown	Unknown	Nonpolar
	Schulz_GVMAG_S_ERX555967_120	Others	Na			323208	38.7925	96.1271	21	35.3671	16.3413	19.248	5.8164	33.2081	1.97421	0.140785	0.123624	0.015167	0.1035	0.2925	0.13975	3.89936	0.766672	1.95475	1.03225	#N/A	unknown	Unknown	Nonpolar
	TARA_MED_NCLDV_00095	Pandoravirales	Na			177607	69.1645	84.4903	6	NA	NA	NA	NA	NA	NA	NA	NA	NA	NA	NA	NA	NA	NA	NA	NA	1.92933	unknown	Unknown	Nonpolar
	TARA_MED_NCLDV_00023	Pandoravirales	Megaviricetes	Phycodnaviridae_I	PhycoI_clade_I	465420	86.9114	248.528	16	39.3888	4.6981	18.3192	2.25558	38.2281	0.062417	0.103935	0.003433	0.00425	0.00555	0.006225	0.00675	3.87627	0.42701	1.0505	0.536875	1.53835	unknown	Unknown	Nonpolar
	TARA_AON_NCLDV_00011	Pandoravirales	Megaviricetes	Phycodnaviridae_I	PhycoI_clade_I	399897	86.1067	253.629	12	33.061	2.9764	20.1507	1.16842	36.5748	0.083608	0.120903	0.025712	0.218	0.1295	0.0015	0.0005	2.92082	0.636833	0.797	0.216	1.6859	unknown	Unknown	Nonpolar
	TARA_AOS_NCLDV_00025	Pandoravirales	Megaviricetes	Phycodnaviridae_I	PhycoI_clade_I	127149	84.9122	237.356	8	NA	NA	NA	NA	NA	NA	NA	NA	NA	NA	NA	NA	NA	NA	NA	NA	1.3447	unknown	Unknown	Nonpolar
	TARA_MED_NCLDV_00049	Pandoravirales	Megaviricetes	Phycodnaviridae_I	PhycoI_clade_II	337160	59.2369	149.232	15	39.1633	0	24.4828	0.6327	37.8042	0	0.136232	0	0.00125	0.00375	0.00025	0.0158	3.82824	0.313871	0.816	0.1505	2.00145	unknown	Unknown	Nonpolar
	TARA_AOS_NCLDV_00002	Pandoravirales	Megaviricetes	Phycodnaviridae_I	PhycoI_clade_I	467761	58.6731	179.628	7	NA	NA	NA	NA	NA	NA	NA	NA	NA	NA	NA	NA	NA	NA	NA	NA	1.89918	unknown	Unknown	Nonpolar
	Schulz_GVMAG_S_ERX556028_76	Pandoravirales	Megaviricetes	Phycodnaviridae_I	PhycoI_clade_I	205256	50.1509	156.135	23	25.4925	0.0176	24.9616	1.19531	36.1805	0.0433	0.121596	0.006683	0.0195	0.0425	0.003	0.0103	2.48033	0.882036	1.218	0.05	1.54142	unknown	Unknown	Nonpolar
	TARA_AON_NCLDV_00013	Pandoravirales	Megaviricetes	Phycodnaviridae_I	PhycoI_clade_II	372051	49.6432	126.813	37	34.6712	25.7644	19.3128	6.90566	36.5131	1.15804	0.126112	0.055103	0.218	0.07825	0.53495	0.55595	3.12038	0.7584	0.944	1.2765	1.80646	unknown	Unknown	Nonpolar
	TARA_AON_NCLDV_00030	Pandoravirales	Megaviricetes	Phycodnaviridae_I	PhycoI_clade_II	226432	40.2826	103.541	29	34.6712	21.6767	19.3128	2.41546	36.5131	1.12911	0.126112	0.051539	0.218	0.07825	0.53495	0.62875	3.12038	0.518862	0.944	1.2765	1.82565	unknown	Unknown	Nonpolar
	Moniruzzaman_EP05_ERX552277_13_dc	Pandoravirales	Megaviricetes	Phycodnaviridae_I	PhycoI_clade_I	717475	37.5713	137.281	7	NA	NA	NA	NA	NA	NA	NA	NA	NA	NA	NA	NA	NA	NA	NA	NA	1.46091	unknown	Unknown	Nonpolar
	TARA_PSE_NCLDV_00021	Pandoravirales	Megaviricetes	Phycodnaviridae_I	PhycoI_clade_I	297862	29.4129	69.9587	11	34.0665	0.0051	16.604	1.519	34.2842	0.031805	0.477628	0.116519	0.3495	0.30975	1.0365	0.51525	1.32143	2.05673	0.3855	0.241	2.80909	unknown	Unknown	Nonpolar
	TARA_MED_NCLDV_00047	Pandoravirales	Megaviricetes	Phycodnaviridae_I	PhycoI_clade_II	341785	27.2054	80.5229	18	39.3888	5.7772	18.123	1.02043	38.1853	3.91207	0.104797	0.257174	0.009125	0.0355	0.012	0.516	3.59587	0.913608	1.0505	0.906	1.56575	unknown	Unknown	Nonpolar
	Schulz_GVMAG_S_ERX555915_91	Pandoravirales	Megaviricetes	Phycodnaviridae_I	Coccolithovirinae	248430	26.0693	68.8509	6	NA	NA	NA	NA	NA	NA	NA	NA	NA	NA	NA	NA	NA	NA	NA	NA	1.22613	unknown	Unknown	Nonpolar
	TARA_AON_NCLDV_00019	Pandoravirales	Megaviricetes	Phycodnaviridae_I	PhycoI_clade_II	286182	18.8398	53.3974	10	36.1375	0.034	17.303	0.417205	36.2296	0.025875	0.164878	0.053192	0.019	0.01025	0.0115	0.001	3.03759	0.30669	0.6545	0.0215	1.66973	unknown	Unknown	Nonpolar
	Moniruzzaman_EP06_ERX552244_11_dc	Pandoravirales	Megaviricetes	Phycodnaviridae_I	PhycoI_clade_I	213592	17.4463	58.288	7	NA	NA	NA	NA	NA	NA	NA	NA	NA	NA	NA	NA	NA	NA	NA	NA	1.9104	unknown	Unknown	Nonpolar
	TARA_MED_NCLDV_00044	Pandoravirales	Megaviricetes	Phycodnaviridae_I	PhycoI_clade_I	357882	9.7579	22.4526	7	NA	NA	NA	NA	NA	NA	NA	NA	NA	NA	NA	NA	NA	NA	NA	NA	1.92874	unknown	Unknown	Nonpolar
	TARA_AON_NCLDV_00010	Pandoravirales	Megaviricetes	Phycodnaviridae_I	PhycoI_clade_I	406675	38.255	112.199	13	31.6948	0	20.4812	0	36.5967	0	0.120903	0	0.093	0	0.0015	0	3.52876	0.634816	0.728	0	1.41632	unknown	Unknown	Nonpolar
	TARA_AON_NCLDV_00012	Pandoravirales	Megaviricetes	Phycodnaviridae_I	PhycoI_clade_I	385660	31.1103	82.5684	13	35.8579	0.0767	17.6271	0.041575	36.2853	0.000259	0.191003	0.057619	0.0355	0.0045	0.0055	0.0055	3.76354	0.22823	0.8358	0.0065	1.36944	unknown	Unknown	Nonpolar
	Schulz_GVMAG_S_ERX556106_33	Pandoravirales	Megaviricetes	Phycodnaviridae_I	PhycoI_clade_I	413205	25.3586	75.5812	10	6.3332	1.079	26.6055	0	33.5204	0	0.125361	0	0.003	0	0.1575	0	3.78814	0.0698671	1.1855	0	1.23122	unknown	Unknown	Nonpolar
	TARA_PSE_NCLDV_00036	Pimascovirales	Megaviricetes	Sister_Iridoviridae_1	Irido_clade_I	160725	131.718	394.027	14	34.0665	0	16.604	1.00455	34.2842	0.031805	0.477628	0	0.3495	0.2805	1.0365	0.3125	2.69093	0.137759	0.3855	0	1.57838	unknown	Unknown	Nonpolar
	TARA_PSE_NCLDV_00041	Pimascovirales	Megaviricetes	Sister_Iridoviridae_1	Irido_clade_I	115388	128.998	386.159	14	34.0665	0	16.604	1.00455	34.2842	0.031805	0.477628	0	0.3495	0.2805	1.0365	0.3125	2.69093	0.137759	0.3855	0	1.57526	unknown	Unknown	Nonpolar
	TARA_PON_NCLDV_00042	Pimascovirales	Megaviricetes	Sister_Iridoviridae_1	Irido_clade_I	149022	67.1632	197.61	16	14.2022	2.8854	26.4786	1.86633	33.848	0.916555	0.251665	0.067227	0.067	0	0.456	0.1445	3.1666	0.311457	2.538	0.7385	2.05159	unknown	Unknown	Nonpolar
	TARA_AON_NCLDV_00002	Pimascovirales	Megaviricetes	Sister_Iridoviridae_2	Irido_clade_II	524388	59.66	175.84	32	29.6394	4.238	24.8309	1.15721	36.2226	0.214375	0.104797	0.034807	0.0175	0.0085	0.003	0.103	3.349	0.939767	1.218	0.08675	1.96097	unknown	Unknown	Nonpolar
	TARA_MED_NCLDV_00070	Pimascovirales	Megaviricetes	Sister_Iridoviridae_2	Irido_clade_III	251214	57.0677	150.29	15	37.051	7.642	24.4828	0.681795	37.522	2.61395	0.136232	0.034669	0.002	0	0.0062	0	3.69756	0.351292	2.4278	0	1.51527	unknown	Unknown	Nonpolar
	TARA_MED_NCLDV_00057	Pimascovirales	Megaviricetes	Sister_Iridoviridae_2	Irido_clade_III	290068	44.2658	110.604	16	37.051	21.7086	23.8141	6.56561	37.1036	2.4739	0.189348	0.233363	0.0445	0.028458	0.0475	0.078	3.79562	0.651628	0.891375	2.01861	1.67265	unknown	Unknown	Nonpolar
	TARA_PON_NCLDV_00019	Pimascovirales	Megaviricetes	Sister_Iridoviridae_2	Irido_clade_III	285910	42.4339	117.661	28	7.4122	1.5849	26.5557	0.049007	33.4724	6.18863	0.182274	0.080711	0.0043	0	0.09345	0	3.56515	1.06096	0.63375	1.79405	1.99803	unknown	Unknown	Nonpolar
	TARA_IOS_NCLDV_00001	Pimascovirales	Megaviricetes	Sister_Iridoviridae_2	Irido_clade_III	334819	40.3851	104.264	22	21.5043	0.0077	27.4884	2.65744	34.9497	0.228742	0.077188	0.021513	0.002	0.016042	0.07325	0.0695	3.24718	1.37053	1.8665	0.3895	2.53344	unknown	Unknown	Nonpolar
	TARA_AOS_NCLDV_00013	Pimascovirales	Megaviricetes	Sister_Iridoviridae_2	Irido_clade_III	301004	38.0842	118.828	11	9.3	0.4882	23.8044	1.26002	36.37	0.04673	0.141003	0.03686	0.009	0.006	0.127	0.023	3.51027	0.217243	1.473	0.605	1.99109	unknown	Unknown	Nonpolar
	TARA_PON_NCLDV_00031	Pimascovirales	Megaviricetes	Sister_Iridoviridae_1	Irido_clade_I	221681	37.7606	100.698	20	35.3671	0	19.248	2.50582	33.0701	0.138015	0.140785	0.131708	0.002	0.058	0.2925	0.077833	3.79232	1.16722	1.95475	0	2.25373	unknown	Unknown	Nonpolar
	TARA_PON_NCLDV_00014	Pimascovirales	Megaviricetes	Sister_Iridoviridae_1	Irido_clade_I	329168	36.7551	98.2047	20	35.3671	0	19.248	2.50582	33.0701	0.138015	0.140785	0.131708	0.002	0.058	0.2925	0.077833	3.79232	1.16722	1.95475	0	2.26039	unknown	Unknown	Nonpolar
	TARA_IOS_NCLDV_00006	Pimascovirales	Megaviricetes	Sister_Iridoviridae_2	Irido_clade_IV	166646	34.1364	97.2526	42	21.4816	20.5908	24.3658	4.31426	35.1647	0.476193	0.145836	0.072644	0.092792	0.1137	0.136	0.141	3.06438	1.00476	1.90704	0.7275	2.32504	unknown	Unknown	Nonpolar
	TARA_AON_NCLDV_00053	Pimascovirales	Megaviricetes	Sister_Iridoviridae_2	Irido_clade_III	126632	32.6729	98.1963	26	23.3867	6.3705	25.8117	0.999543	36.2226	3.55177	0.096165	0.071114	0.01075	0.008	0.00875	0.0185	3.349	1.14535	1.1195	0.3525	2.3613	unknown	Unknown	Nonpolar
	TARA_PON_NCLDV_00004	Pimascovirales	Megaviricetes	Sister_Iridoviridae_2	Irido_clade_III	487564	32.5924	90.9288	17	6.3332	0.0238	22.2331	7.32557	34.6167	1.09627	0.125361	0.100369	0.01425	0.461	0.1575	0.9505	2.65288	1.92491	2.31038	6.8875	2.98047	unknown	Unknown	Nonpolar
	TARA_MED_NCLDV_00073	Pimascovirales	Megaviricetes	Sister_Iridoviridae_2	Irido_clade_III	244257	31.3094	83.3901	24	37.4956	3.6298	19.9346	3.16746	37.9755	1.10876	0.104797	0.049684	0.00425	0.016926	0.00525	0.02035	3.97847	1.47137	1.039	0.4304	1.91992	unknown	Unknown	Nonpolar
	TARA_AOS_NCLDV_00005	Pimascovirales	Megaviricetes	Sister_Iridoviridae_2	Irido_clade_III	401962	29.0153	76.2664	13	40.6516	1.2628	19.9346	0	35.6227	1.45389	0.13213	0.027333	0	0.00425	0	0.0065	2.87055	0.525525	1.039	0.0115	2.10553	unknown	Unknown	Nonpolar
	TARA_PON_NCLDV_00016	Pimascovirales	Megaviricetes	Sister_Iridoviridae_1	Irido_clade_I	309159	27.8824	79.694	18	33.0159	0.0173	17.4624	0.720155	33.4683	0.02709	0.253087	0.019406	0.015167	0.113042	0.288583	0.08175	3.94567	0.982446	1.22329	0.391875	2.53487	unknown	Unknown	Nonpolar
	TARA_AON_NCLDV_00016	Pimascovirales	Megaviricetes	Sister_Iridoviridae_2	Irido_clade_III	319645	27.5292	81.4719	24	27.16	6.3705	25.0281	0.999543	36.2226	4.96575	0.096165	0.071114	0.01075	0.008	0.00875	0.0185	3.31738	1.14535	1.14325	0.3525	2.38105	unknown	Unknown	Nonpolar
	Schulz_GVMAG_M_3300017783_9	Pimascovirales	Megaviricetes	Sister_Iridoviridae_1	Irido_clade_I	236611	25.7685	74.971	17	35.4068	2.3909	13.8745	3.58785	33.2081	0.23306	0.389715	0.136628	0.06	0.044833	0.43225	0.13975	3.32682	0.829425	2.65725	1.04208	1.7847	unknown	Unknown	Nonpolar
	TARA_PON_NCLDV_00053	Pimascovirales	Megaviricetes	Sister_Iridoviridae_1	Irido_clade_I	85413	23.3809	70.055	20	35.3671	2.3909	16.7422	3.58785	33.2081	0.26015	0.389715	0.136628	0.06	0.044833	0.43225	0.13975	3.32682	0.729231	1.95475	1.04208	1.81596	unknown	Unknown	Nonpolar
	TARA_MED_NCLDV_00092	Pimascovirales	Megaviricetes	Sister_Iridoviridae_2	Irido_clade_III	181191	23.0961	61.6842	17	27.16	12.715	25.0281	5.728	38.4002	3.4649	0.055739	0.024522	0.002	0.008	0.076	0.06375	3.44605	0.259	2.256	1.3735	2.18729	unknown	Unknown	Nonpolar
	TARA_AON_NCLDV_00047	Pimascovirales	Megaviricetes	Sister_Iridoviridae_2	Irido_clade_IV	155571	21.6628	57.353	11	35.9346	0	17.6271	0	36.2853	0	0.191003	0	0.0355	0.0045	0.0055	0	3.76354	0.22823	0.8358	0.0065	1.44813	unknown	Unknown	Nonpolar
	Moniruzzaman_IR01_ERX552261_56_dc	Pimascovirales	Megaviricetes	Sister_Iridoviridae_1	Irido_clade_I	307536	19.5099	59.4418	17	32.2401	0	13.0432	0.022785	34.8707	0	0.765222	0.574219	0.201	1.29825	0.1455	2.6495	3.53252	0.310502	1.9865	29.3457	2.11013	unknown	Unknown	Nonpolar
	TARA_PON_NCLDV_00017	Pimascovirales	Megaviricetes	Sister_Iridoviridae_2	Irido_clade_III	304227	18.6235	55.0962	10	22.7598	0.0413	26.2753	0	35.273	0.00787	0.097229	0	0.0015	0	0.0457	0	3.0265	3.35025	1.0473	0.7045	2.38497	unknown	Unknown	Nonpolar
	TARA_MED_NCLDV_00081	Pimascovirales	Megaviricetes	Sister_Iridoviridae_2	Irido_clade_III	229878	15.7121	43.7458	12	34.2116	0.2937	21.8213	0.2998	38.4146	0.014425	0.055739	0.011967	0.0015	0.0005	0.0062	0.04545	3.36655	0.259	1.0473	1.6118	1.96485	unknown	Unknown	Nonpolar
	Moniruzzaman_IR01_ERX552270_122_dc	Pimascovirales	Megaviricetes	Sister_Iridoviridae_1	Irido_clade_I	100409	12.6044	58.0848	9	NA	NA	NA	NA	NA	NA	NA	NA	NA	NA	NA	NA	NA	NA	NA	NA	1.33709	unknown	Unknown	Nonpolar
	Schulz_GVMAG_M_3300009467_15	Pimascovirales	Megaviricetes	Basal_Iridoviridae	ND	208513	8.26807	25.2937	10	47.2129	19.4867	7.48166	7.88731	34.0507	2.06884	0.308897	0.087231	0.198	0.1045	1.176	0.95225	3.36784	0.427741	1.945	1.8075	1.65574	unknown	Unknown	Nonpolar
	TARA_MED_NCLDV_00117	Pimascovirales	Megaviricetes	Sister_Iridoviridae_1	Irido_clade_I	130130	8.16184	20.6668	4	NA	NA	NA	NA	NA	NA	NA	NA	NA	NA	NA	NA	NA	NA	NA	NA	1.33494	unknown	Unknown	Nonpolar
	Schulz_GVMAG_M_3300007345_7	Pimascovirales	Megaviricetes	Pithoviridae	Pithoviruses	179748	4.07793	10.4072	7	NA	NA	NA	NA	NA	NA	NA	NA	NA	NA	NA	NA	NA	NA	NA	NA	1.67781	unknown	Unknown	Nonpolar
	Schulz_GVMAG_M_3300025138_2	Pimascovirales	Megaviricetes	Pithoviridae	Pithoviruses	211139	1.5127	2.94738	2	NA	NA	NA	NA	NA	NA	NA	NA	NA	NA	NA	NA	NA	NA	NA	NA	1.3173	unknown	Unknown	Nonpolar
	TARA_IOS_NCLDV_00014	Pimascovirales	Megaviricetes	Sister_Iridoviridae_2	Irido_clade_II	51943	52.8849	140.473	13	29.5022	5.6709	22.2087	0.47783	35.3424	0.124968	0.145836	0.039815	0.004	0	0.084	0.0025	3.13163	0.320786	1.7665	0.021	1.33523	unknown	Unknown	Nonpolar
	TARA_AON_NCLDV_00046	Pimascovirales	Megaviricetes	Sister_Iridoviridae_1	Irido_clade_I	155690	34.1123	98.5712	29	25.4925	19.8814	24.9864	4.228	35.1465	1.41742	0.112855	0.088109	0.0175	0.03945	0.0132	0.287	3.32682	1.10409	1.168	0.1365	1.41336	unknown	Unknown	Nonpolar
	TARA_MED_NCLDV_00053	Pimascovirales	Megaviricetes	Sister_Iridoviridae_2	Irido_clade_IV	303321	32.8474	91.7373	17	36.0088	1.0453	20.7305	6.23123	37.0513	0.0708	0.333593	0.325307	0.0215	0.2792	0.0925	0.01545	3.7873	0.123134	0.891375	0.51225	1.79616	unknown	Unknown	Nonpolar
	TARA_MED_NCLDV_00122	Pimascovirales	Megaviricetes	Sister_Iridoviridae_2	Irido_clade_II	117704	30.6472	92.3217	24	39.4085	1.2628	18.3192	2.72283	38.1853	0.44355	0.104797	0.028195	0.00425	0.009425	0.01065	0.00675	3.83387	0.746248	1.0505	0.333375	1.65949	unknown	Unknown	Nonpolar
	Moniruzzaman_IR01_ERX552270_117_dc	Pimascovirales	Megaviricetes	Sister_Iridoviridae_2	Irido_clade_II	155701	25.2079	82.161	21	32.2401	11.2411	19.7812	11.2196	35.1687	2.00238	0.204542	0.661079	0.00925	0.128469	0.14225	0.43775	3.79001	0.414408	1.0505	1.91475	1.01608	unknown	Unknown	Nonpolar
	TARA_SOC_NCLDV_00021	Algavirales	Megaviricetes	Phycodnaviridae_II	Raphidovirinae	152385	355.089	1044.99	14	62.0349	0	0.73159	0	34.3275	0	0.276495	0	0.1055	0	2.1055	0	2.09369	0.0495656	80.55	0	1.40192	unknown	Unknown	Polar
	TARA_ARC_NCLDV_00097	Algavirales	Megaviricetes	Basal_Algavirales	Basal_Algavirales	203558	40.9716	134.991	9	NA	NA	NA	NA	NA	NA	NA	NA	NA	NA	NA	NA	NA	NA	NA	NA	2.05634	unknown	Unknown	Polar
	TARA_ARC_NCLDV_00179	Algavirales	Megaviricetes	Phycodnaviridae_II	PhycoII_clade_II	80015	27.8985	70.8127	8	NA	NA	NA	NA	NA	NA	NA	NA	NA	NA	NA	NA	NA	NA	NA	NA	2.00597	unknown	Unknown	Polar
	Schulz_GVMAG_M_3300009544_28	Algavirales	Megaviricetes	Phycodnaviridae_II	PhycoII_clade_II	210212	13.7601	38.5464	11	71.0704	3.9294	2.4534	6.02107	32.9508	6.11606	1.17433	0.587808	0.125	0.00975	0.356899	1.25808	3.31055	0.215783	4.01207	26.1374	1.62775	unknown	Unknown	Polar
	TARA_ARC_NCLDV_00127	Algavirales	Megaviricetes	Phycodnaviridae_II	Prasinovirinae	164779	1709.85	5036.52	33	67.1178	0.0232	6.73489	1.73958	35.1452	0.005555	0.764172	0.410156	0.309	0.17425	0.709183	0.352284	2.81309	0.497462	4.95809	0.946021	1.0973	unknown	Unknown	Polar
	Phycodnaviridae_HM004432_Bathycoccus_sp_RCC1105_virus_BpV1	Algavirales	Megaviricetes	Phycodnaviridae_II	Prasinovirinae	198519	952.515	3195.11	63	39.2305	26.5993	14.3192	9.71874	35.3231	1.77725	0.221666	0.231664	0.3025	0.144	0.33275	0.19025	3.36089	0.223637	2.25258	1.3535	1.06957	unknown	Unknown	Polar
	Schulz_GVMAG_S_1102110_122	Algavirales	Megaviricetes	Phycodnaviridae_II	Prasinovirinae	214775	748.062	2180.38	38	77.9401	7.1824	-1.29785	3.10767	32.9508	0.990914	1.01948	0.77605	0.1075	0.054	0.298947	0.096045	2.53338	1.91683	0.705547	0.576662	1.22937	unknown	Unknown	Polar
	Schulz_GVMAG_M_3300021389_45	Algavirales	Megaviricetes	Phycodnaviridae_II	Prasinovirinae	202800	744.668	2258.04	39	67.1178	0.0232	6.73489	1.73958	35.1452	0.279985	0.764172	0.061745	0.309	0.17425	0.709183	0.352284	3.04878	0.497462	4.01207	2.54384	1.06329	unknown	Unknown	Polar
	TARA_ARC_NCLDV_00161	Algavirales	Megaviricetes	Phycodnaviridae_II	Prasinovirinae	102678	723.586	2289.12	42	67.1178	2.428	6.73489	2.91034	35.1452	0.937951	0.764172	0.342128	0.309	0.17425	0.511975	0.352284	3.31055	0.644274	4.01207	2.70551	1.07633	unknown	Unknown	Polar
	Moniruzzaman_LP01_ERX556034_38_dc	Algavirales	Megaviricetes	Phycodnaviridae_II	Prasinovirinae	185474	435.815	1478.53	36	34.9449	26.5993	15.0134	7.53234	35.3231	0.452565	0.221666	0.39197	0.284	0.16775	0.343	0.069	3.31027	0.257328	2.5895	0.977	1.07796	unknown	Unknown	Polar
	Schulz_GVMAG_S_1092152_17	Algavirales	Megaviricetes	Phycodnaviridae_II	Prasinovirinae	164939	394.288	1278.17	29	67.1178	19.9281	6.73489	3.17921	34.8707	1.10002	0.764172	0.151586	0.309	0.163	0.511975	0.352284	3.31055	0.720813	2.82291	3.01309	1.07559	unknown	Unknown	Polar
	Moniruzzaman_LP01_SRX672316_10_dc	Algavirales	Megaviricetes	Phycodnaviridae_II	Prasinovirinae	115087	367.792	1135.62	35	67.1178	5.5968	6.73489	1.73958	35.1452	0.279985	0.764172	0.161046	0.309	0.17425	0.709183	0.352284	3.19667	0.497462	4.01207	2.70551	1.05704	unknown	Unknown	Polar
	Schulz_GVMAG_S_403982_53	Algavirales	Megaviricetes	Phycodnaviridae_II	Prasinovirinae	198707	366.382	1136.27	33	61.5442	7.5694	5.29526	2.09877	34.2128	1.22102	0.613636	0.220716	0.309	0.14925	0.511975	0.199903	3.46628	0.0765389	2.25258	1.43299	1.08804	unknown	Unknown	Polar
	Schulz_GVMAG_M_3300027206_1	Algavirales	Megaviricetes	Phycodnaviridae_II	Prasinovirinae	220678	349.845	1097.86	34	67.1178	4.4006	6.73489	3.53839	34.9753	2.08538	0.764172	0.492664	0.1665	0.181	0.356899	0.397111	3.25411	0.644274	2.82291	3.82276	1.06749	unknown	Unknown	Polar
	Phycodnaviridae_HM004430_Bathycoccus_sp_RCC1105_virus_BpV2	Algavirales	Megaviricetes	Phycodnaviridae_II	Prasinovirinae	187069	337.327	1050.22	26	61.5442	7.5694	5.29526	2.09877	34.2128	1.22102	0.485962	0.220716	0.3105	0.14925	0.356899	0.199903	3.45737	0.0765389	2.25258	1.43299	1.08831	unknown	Unknown	Polar
	Schulz_GVMAG_M_3300017744_9	Algavirales	Megaviricetes	Phycodnaviridae_II	Prasinovirinae	277599	265.644	755.419	39	61.5442	52.581	8.47447	19.5824	35.1507	1.76756	0.39292	0.539627	0.309	0.27325	0.560568	0.991101	2.84497	0.840098	4.01207	3.52142	1.12848	unknown	Unknown	Polar
	Schulz_GVMAG_M_3300022925_12	Algavirales	Megaviricetes	Phycodnaviridae_II	Prasinovirinae	324523	263.262	852.139	23	61.5442	27.9105	5.29526	10.7972	34.2128	2.12977	0.39292	0.39197	0.3025	0.14925	0.343	0.199903	3.51494	0.173021	2.25258	1.57845	1.04841	unknown	Unknown	Polar
	TARA_ARC_NCLDV_00177	Algavirales	Megaviricetes	Phycodnaviridae_II	Prasinovirinae	83434	253.783	795.134	17	61.5442	0	5.29526	0	34.2128	0	0.613636	0	0.31575	0	0.511975	0	3.53391	0	2.25258	0	1.07171	unknown	Unknown	Polar
	TARA_ARC_NCLDV_00164	Algavirales	Megaviricetes	Phycodnaviridae_II	Raphidovirinae	98736	206.579	702.974	29	72.5128	0	7.48766	0	34.9233	0	0.825342	0	0	0	0	0	2.78289	0.319604	1.72513	0	1.61007	unknown	Unknown	Polar
	TARA_ARC_NCLDV_00174	Algavirales	Megaviricetes	Phycodnaviridae_II	Prasinovirinae	87988	156.903	465.81	14	69.1136	0	3.1965	0	32.9918	0	0.39292	0	0.1665	0	0.312072	0	3.45737	0	0.819597	0	1.10704	unknown	Unknown	Polar
	Schulz_GVMAG_M_3300009071_15	Algavirales	Megaviricetes	Phycodnaviridae_II	Prasinovirinae	222643	136.009	510.452	24	39.2305	34.8777	13.0432	6.30833	34.8707	0.27443	0.765222	0.151586	0.1665	0.216	0.356899	0.376433	3.51494	0.479457	2.41425	2.70551	1.0794	unknown	Unknown	Polar
	Schulz_GVMAG_S_1074264_73	Algavirales	Megaviricetes	Phycodnaviridae_II	Prasinovirinae	207023	112.336	348.003	10	61.5442	7.5694	5.29526	2.09877	34.2128	1.22102	0.613636	0.220716	0.31575	0.14925	0.511975	0.179225	3.53391	0.0765389	2.25258	0.307584	1.03617	unknown	Unknown	Polar
	TARA_ARC_NCLDV_00168	Algavirales	Megaviricetes	Phycodnaviridae_II	Raphidovirinae	95100	92.3502	251.261	9	NA	NA	NA	NA	NA	NA	NA	NA	NA	NA	NA	NA	NA	NA	NA	NA	1.96144	unknown	Unknown	Polar
	TARA_ARC_NCLDV_00185	Algavirales	Megaviricetes	Phycodnaviridae_II	PhycoII_clade_II	68488	71.4957	207.978	12	77.9401	0.0373	-1.53759	0.952257	33.7605	4.93993	0.641276	0	0.126	0	0.361653	0	2.59016	0.404246	1.42426	0	1.73019	unknown	Unknown	Polar
	TARA_ARC_NCLDV_00145	Algavirales	Megaviricetes	Phycodnaviridae_II	PhycoII_clade_II	138334	61.261	179.271	11	77.9401	0.0373	-1.53759	0.952257	33.7605	4.93993	0.641276	0	0.126	0	0.361653	0	2.59016	0.404246	1.42426	0	1.7419	unknown	Unknown	Polar
	TARA_ARC_NCLDV_00156	Algavirales	Megaviricetes	Phycodnaviridae_II	Prasinovirinae	116552	51.5384	152.861	19	71.0704	2.312	2.4534	1.0877	29.0291	0.41985	0.58652	0.100558	0.125	0	1.61498	1.18447	3.42011	0.393331	30.1495	27.3266	1.77256	unknown	Unknown	Polar
	Schulz_GVMAG_S_1074330_49	Algavirales	Megaviricetes	Phycodnaviridae_II	Prasinovirinae	209635	50.883	179.551	8	NA	NA	NA	NA	NA	NA	NA	NA	NA	NA	NA	NA	NA	NA	NA	NA	1.00732	unknown	Unknown	Polar
	TARA_ARC_NCLDV_00108	Algavirales	Megaviricetes	Phycodnaviridae_II	Prasinovirinae	184291	41.8863	122.928	7	NA	NA	NA	NA	NA	NA	NA	NA	NA	NA	NA	NA	NA	NA	NA	NA	1.82194	unknown	Unknown	Polar
	TARA_ARC_NCLDV_00074	Asfuvirales	Pokkesviricetes	ND	ND	242781	79.1359	221.1	6	NA	NA	NA	NA	NA	NA	NA	NA	NA	NA	NA	NA	NA	NA	NA	NA	1.85221	unknown	Unknown	Polar
	TARA_ARC_NCLDV_00141	Asfuvirales	Pokkesviricetes	Asfarviridae	ND	144007	41.7417	116.652	13	74.305	0	-0.405775	0	31.8878	0	0.89624	0.177761	0.0175	0	0.676777	0.150532	3.02063	1.17905	3.68305	0	2.27405	unknown	Unknown	Polar
	Phycodnaviridae_KT820662_Chrysochromulina_ericina_virus_isolate_CeV_01B	Imitervirales	Megaviricetes	Mesomimiviridae	Meso_clade_I	473558	229.671	795.264	20	72.5128	0	7.48766	0	34.9233	0	0.825342	0	0	0	0	0	2.78289	0.319604	1.72513	0	1.7218	unknown	Unknown	Polar
	TARA_ARC_NCLDV_00070	Imitervirales	Megaviricetes	Mesomimiviridae	Meso_clade_I	247849	111.038	296.628	23	73.3833	0.0009	-0.585333	0.4025	30.7895	4.12295	0.544297	0.139398	0.126	0.315	0.526245	0.504541	3.36775	0.151873	2.06204	4.14258	2.31372	unknown	Unknown	Polar
	TARA_SOC_NCLDV_00006	Imitervirales	Megaviricetes	Mesomimiviridae	Meso_clade_I	337513	100.029	259.835	9	NA	NA	NA	NA	NA	NA	NA	NA	NA	NA	NA	NA	NA	NA	NA	NA	1.24033	unknown	Unknown	Polar
	Schulz_GVMAG_M_3300021185_19	Imitervirales	Megaviricetes	Mesomimiviridae	Meso_clade_I	254453	85.9192	249.559	47	61.5442	33.7068	5.29526	10.678	33.4412	1.80218	0.39292	0.384967	0.128	0.1065	0.412	0.199903	3.25113	1.09311	1.04231	0.476403	2.27322	unknown	Unknown	Polar
	TARA_ARC_NCLDV_00119	Imitervirales	Megaviricetes	Mesomimiviridae	Meso_clade_I	176268	81.9661	218.314	11	73.3824	0	-0.987833	0	31.5649	0	0.544297	0	0.441	0	0.866194	0	3.82853	0.460777	5.56684	0	1.45153	unknown	Unknown	Polar
	TARA_ARC_NCLDV_00029	Imitervirales	Megaviricetes	Mesomimiviridae	Meso_clade_I	329210	76.6198	201.145	25	73.3833	1.4938	-0.585333	2.07418	27.442	1.16725	0.404899	0.081063	0.126	0.001	0.361653	0.504541	3.35853	0.363508	1.42426	4.14258	2.12775	unknown	Unknown	Polar
	Schulz_GVMAG_M_3300009428_8	Imitervirales	Megaviricetes	Mesomimiviridae	Meso_clade_I	191790	74.5577	220.218	10	71.5948	0	1.48885	0	28.4169	0	0.431723	0	0.07525	0	1.19581	0	3.28709	0.0232967	19.6461	0	1.85699	unknown	Unknown	Polar
	TARA_SOC_NCLDV_00012	Imitervirales	Megaviricetes	Mesomimiviridae	Meso_clade_I	229682	74.3811	231.419	7	NA	NA	NA	NA	NA	NA	NA	NA	NA	NA	NA	NA	NA	NA	NA	NA	1.55512	unknown	Unknown	Polar
	Schulz_GVMAG_M_3300018417_32	Imitervirales	Megaviricetes	Mesomimiviridae	Meso_clade_I	213491	59.2641	152.95	8	NA	NA	NA	NA	NA	NA	NA	NA	NA	NA	NA	NA	NA	NA	NA	NA	1.12474	unknown	Unknown	Polar
	TARA_SOC_NCLDV_00008	Imitervirales	Megaviricetes	Mesomimiviridae	Meso_clade_I	299772	40.4167	110.555	17	64.3494	2.1662	-0.80475	1.14433	34.1181	0.863712	0.613636	0.684351	0.06	0.048	2.309	0.9055	2.52398	0.234713	63.035	0.975	2.06688	unknown	Unknown	Polar
	TARA_ARC_NCLDV_00065	Imitervirales	Megaviricetes	Mesomimiviridae	Meso_clade_I	256023	40.3343	110.845	15	73.3824	1.7876	-0.987833	2.47668	31.5649	3.1481	0.544297	0.112574	0.441	0.3545	0.866194	0.309806	3.41912	0.518143	5.56684	0	1.75298	unknown	Unknown	Polar
	TARA_ARC_NCLDV_00069	Imitervirales	Megaviricetes	Mesomimiviridae	Meso_clade_I	251050	40.2147	115.392	9	NA	NA	NA	NA	NA	NA	NA	NA	NA	NA	NA	NA	NA	NA	NA	NA	1.78134	unknown	Unknown	Polar
	Moniruzzaman_MM12_ERX556133_24_dc	Imitervirales	Megaviricetes	Mesomimiviridae	Meso_clade_II	325579	37.5098	99.3172	5	NA	NA	NA	NA	NA	NA	NA	NA	NA	NA	NA	NA	NA	NA	NA	NA	1.13061	unknown	Unknown	Polar
	TARA_SOC_NCLDV_00001	Imitervirales	Megaviricetes	Mesomimiviridae	Meso_clade_I	516896	32.5194	85.5777	11	64.3494	2.1662	-0.80475	0.83395	34.1181	0.24494	0.431723	0.684351	0.06	0.0025	2.309	0.1495	2.54869	0.222599	63.035	18.785	1.69027	unknown	Unknown	Polar
	TARA_ARC_NCLDV_00033	Imitervirales	Megaviricetes	Mesomimiviridae	Meso_clade_II	319736	29.7924	90.1657	19	76.1804	3.5935	1.89961	1.29689	34.8887	0	2.7801	1.6738	0.101	0.038	0.290483	0.192048	3.12124	0.638988	4.18531	3.04998	1.97749	unknown	Unknown	Polar
	TARA_SOC_NCLDV_00018	Imitervirales	Megaviricetes	Mesomimiviridae	Meso_base_clade_IV	170561	28.7	94.7193	5	NA	NA	NA	NA	NA	NA	NA	NA	NA	NA	NA	NA	NA	NA	NA	NA	1.77459	unknown	Unknown	Polar
	Moniruzzaman_MM01_ERX555997_5_dc	Imitervirales	Megaviricetes	Mesomimiviridae	Meso_clade_I	357924	27.9833	72.7016	4	NA	NA	NA	NA	NA	NA	NA	NA	NA	NA	NA	NA	NA	NA	NA	NA	1.23219	unknown	Unknown	Polar
	TARA_SOC_NCLDV_00023	Imitervirales	Megaviricetes	Mesomimiviridae	Meso_base_clade_IV	110880	26.2536	86.9292	5	NA	NA	NA	NA	NA	NA	NA	NA	NA	NA	NA	NA	NA	NA	NA	NA	1.78585	unknown	Unknown	Polar
	Schulz_GVMAG_S_1074258_71	Imitervirales	Megaviricetes	Mesomimiviridae	Meso_clade_II	222922	25.7177	74.4191	10	62.0349	0	0.73159	0	34.3275	0	0.276495	0	0.1055	0	2.1055	0	2.14326	0.289973	80.55	0	1.51698	unknown	Unknown	Polar
	Moniruzzaman_MM01_ERX555997_4_dc	Imitervirales	Megaviricetes	Mesomimiviridae	Meso_clade_I	403138	23.5951	61.6147	5	NA	NA	NA	NA	NA	NA	NA	NA	NA	NA	NA	NA	NA	NA	NA	NA	1.27779	unknown	Unknown	Polar
	TARA_ARC_NCLDV_00001	Imitervirales	Megaviricetes	Mesomimiviridae	Meso_clade_II	801228	20.2822	60.7415	10	72.5869	0	3.82455	0	34.9753	0.052035	1.1063	0	0.063	0.037	0.098435	0	2.62917	0.0412863	1.13533	0.589794	2.04235	unknown	Unknown	Polar
	Schulz_GVMAG_S_1103018_80	Imitervirales	Megaviricetes	Mesomimiviridae	Meso_clade_I	370453	19.9766	52.4484	19	74.8023	3.7771	0.10149	3.09322	29.0291	6.70039	0.544297	0.229918	0.071	0.116667	0.361653	0.435737	2.77984	1.00685	3.55436	7.82685	2.62342	unknown	Unknown	Polar
	Schulz_GVMAG_S_1074260_36	Imitervirales	Megaviricetes	Mesomimiviridae	Meso_clade_I	570235	18.9955	55.8446	8	NA	NA	NA	NA	NA	NA	NA	NA	NA	NA	NA	NA	NA	NA	NA	NA	1.91524	unknown	Unknown	Polar
	TARA_ARC_NCLDV_00058	Imitervirales	Megaviricetes	Mesomimiviridae	Meso_clade_I	261445	16.4819	48.6295	8	NA	NA	NA	NA	NA	NA	NA	NA	NA	NA	NA	NA	NA	NA	NA	NA	2.43698	unknown	Unknown	Polar
	Schulz_GVMAG_M_3300024519_1	Imitervirales	Megaviricetes	Mesomimiviridae	Meso_clade_II	325535	16.461	46.7219	18	72.5869	42.4572	3.82455	14.6923	34.7939	0.495806	2.25799	1.95476	0.063	0.062	0.312072	0.504517	2.48226	1.23347	1.173	3.69531	2.42223	unknown	Unknown	Polar
	Schulz_GVMAG_M_3300009149_34	Imitervirales	Megaviricetes	Mesomimiviridae	Meso_clade_I	323433	12.644	35.7408	16	71.8895	4.2688	1.48885	4.18433	32.9918	1.68926	0.431723	0.151377	0.1665	0.3335	0.866194	0.863928	3.41912	0.471478	0.936	4.74725	1.96475	unknown	Unknown	Polar
	Schulz_GVMAG_M_3300020165_16	Imitervirales	Megaviricetes	Mesomimiviridae	Meso_clade_II	571702	12.4196	35.3262	6	NA	NA	NA	NA	NA	NA	NA	NA	NA	NA	NA	NA	NA	NA	NA	NA	1.56844	unknown	Unknown	Polar
	Schulz_GVMAG_S_1016713_150	Imitervirales	Megaviricetes	Mesomimiviridae	Meso_clade_I	291342	8.31513	25.4713	5	NA	NA	NA	NA	NA	NA	NA	NA	NA	NA	NA	NA	NA	NA	NA	NA	1.37521	unknown	Unknown	Polar
	Schulz_GVMAG_M_3300020182_10	Imitervirales	Megaviricetes	Mesomimiviridae	Meso_clade_I	404495	7.07928	21.0687	5	NA	NA	NA	NA	NA	NA	NA	NA	NA	NA	NA	NA	NA	NA	NA	NA	2.02854	unknown	Unknown	Polar
	Schulz_GVMAG_M_3300021960_34	Imitervirales	Megaviricetes	Mesomimiviridae	Meso_clade_I	287309	6.10476	17.1686	4	NA	NA	NA	NA	NA	NA	NA	NA	NA	NA	NA	NA	NA	NA	NA	NA	1.844	unknown	Unknown	Polar
	Schulz_GVMAG_S_1102114_93	Imitervirales	Megaviricetes	Mesomimiviridae	Meso_clade_I	269558	3.87735	11.0732	5	NA	NA	NA	NA	NA	NA	NA	NA	NA	NA	NA	NA	NA	NA	NA	NA	1.87514	unknown	Unknown	Polar
	Schulz_GVMAG_M_3300023210_35	Imitervirales	Megaviricetes	Mesomimiviridae	Meso_clade_I	420858	2.48017	7.31019	3	NA	NA	NA	NA	NA	NA	NA	NA	NA	NA	NA	NA	NA	NA	NA	NA	2.24137	unknown	Unknown	Polar
	TARA_ARC_NCLDV_00121	Imitervirales	Megaviricetes	Mesomimiviridae	Meso_clade_II	172354	654.642	1725.07	16	67.141	0	8.47447	0	35.1452	0	1.17433	0	0.13475	0	0.356899	0	3.31055	0	4.01207	0	1.06021	unknown	Unknown	Polar
	TARA_ARC_NCLDV_00187	Imitervirales	Megaviricetes	Mesomimiviridae	Meso_clade_II	62173	500.709	1392.28	26	67.141	3.82	8.47447	7.01654	35.1452	3.07073	1.17433	0.399646	0.13475	0.00675	0.356899	0.136016	3.31055	0.0564487	4.01207	2.96976	1.12531	unknown	Unknown	Polar
	TARA_ARC_NCLDV_00162	Imitervirales	Megaviricetes	Mesomimiviridae	Meso_clade_II	102484	400.171	1100.24	36	77.1604	3.7771	1.32583	1.91117	34.1424	5.11329	0.119264	0.285635	0.008333	0.117667	0.047034	0.314619	3.48397	0.109558	0.244154	1.18011	1.33623	unknown	Unknown	Polar
	TARA_ARC_NCLDV_00124	Imitervirales	Megaviricetes	Mesomimiviridae	Meso_clade_II	170662	380.129	1011.93	18	67.141	0	8.47447	0	35.1452	0	1.17433	0	0.13475	0	0.356899	0	3.31055	0	4.01207	0	1.21128	unknown	Unknown	Polar
	TARA_ARC_NCLDV_00126	Imitervirales	Megaviricetes	Mesomimiviridae	Meso_clade_II	164883	342.426	940.367	42	74.296	5.2709	1.32583	2.07418	33.6461	5.11329	0.431723	0.428182	0.07525	0.117667	0.356899	0.513534	3.48397	0.223351	1.945	5.32269	1.41041	unknown	Unknown	Polar
	TARA_ARC_NCLDV_00092	Imitervirales	Megaviricetes	Mesomimiviridae	Meso_clade_I	214846	331.117	921.964	40	67.141	7.155	6.73489	9.0598	35.1452	3.25738	0.764172	0.630031	0.13475	0.2315	0.526245	0.352284	3.31055	0.644274	4.01207	0.946021	1.31975	unknown	Unknown	Polar
	TARA_ARC_NCLDV_00114	Imitervirales	Megaviricetes	Mesomimiviridae	Meso_clade_II	181311	290.975	879.274	22	70.961	0	1.45793	0	32.0744	0	0.774682	0	0.128	0	0.220883	0	3.25411	0	1.04231	0	1.24101	unknown	Unknown	Polar
	TARA_ARC_NCLDV_00183	Imitervirales	Megaviricetes	Mesomimiviridae	Meso_clade_II	70441	256.578	709.997	23	73.3833	4.5568	-0.585333	1.39934	27.442	6.31846	0.404899	0.236377	0.126	0.111333	0.361653	0.152588	3.35853	1.14052	1.42426	0.901199	1.55349	unknown	Unknown	Polar
	Schulz_GVMAG_M_3300025643_32	Imitervirales	Megaviricetes	Mesomimiviridae	Meso_clade_I	267056	256.45	756.635	17	71.5948	0	1.48885	0	28.4169	0	0.431723	0	0.07525	0	1.19581	0	3.28709	0.0562773	19.6461	0	1.80796	unknown	Unknown	Polar
	Schulz_GVMAG_S_3300000929_19	Imitervirales	Megaviricetes	Mesomimiviridae	Meso_clade_I	253862	250.098	721.785	25	72.5869	0.0741	3.82455	4.97977	34.9233	0.519245	1.1063	0.306558	0.063	0.120083	0.098435	0.258464	2.78289	0.681381	1.42426	2.54772	1.60495	unknown	Unknown	Polar
	TARA_ARC_NCLDV_00160	Imitervirales	Megaviricetes	Mesomimiviridae	Meso_clade_II	105199	248.794	692.295	29	74.305	4.6894	1.32583	1.80506	31.8878	5.11329	0.58652	0.776976	0.0175	0.116667	0.560568	0.629743	3.48397	0.127309	3.68305	5.32269	1.41036	unknown	Unknown	Polar
	Schulz_GVMAG_S_1102107_72	Imitervirales	Megaviricetes	Mesomimiviridae	Meso_clade_I	395776	238.313	664.397	37	67.141	7.155	6.73489	9.4623	35.1452	3.25738	0.764172	0.630031	0.13475	0.233333	0.526245	0.352284	3.31055	0.644274	4.01207	0.946021	1.3314	unknown	Unknown	Polar
	TARA_ARC_NCLDV_00071	Imitervirales	Megaviricetes	Mesomimiviridae	Meso_base_clade_II	246218	235.209	636.931	36	73.3833	1.4191	-0.585333	2.85933	29.0291	6.20409	0.509085	0.139398	0.125	0.050333	0.361653	0.121118	3.48397	0.492294	5.56684	7.45309	2.06663	unknown	Unknown	Polar
	Schulz_GVMAG_S_1102238_66	Imitervirales	Megaviricetes	Mesomimiviridae	Meso_clade_I	381579	232.787	672.701	28	71.5948	0.9921	1.48885	0	28.4169	3.1481	0.431723	0.112574	0.07525	0	1.19581	0.329612	3.28709	0.268338	19.6461	14.0793	1.87547	unknown	Unknown	Polar
	TARA_ARC_NCLDV_00105	Imitervirales	Megaviricetes	Mesomimiviridae	Meso_clade_II	191022	228.464	660.733	27	74.8023	0.4973	2.50789	3.49572	22.9802	7.80935	0.547446	0	0.014667	0.061	0.238302	0.244469	2.57085	0.141866	11.7755	8.09247	1.77854	unknown	Unknown	Polar
	TARA_AON_NCLDV_00003	Imitervirales	Megaviricetes	Mesomimiviridae	Meso_clade_II	489531	214.039	547.913	25	67.141	12.5664	8.47447	2.4025	35.1452	0.180055	1.17433	0.40218	0.13475	0.03175	0.356899	0.044962	3.31055	0.203205	4.01207	3.04414	1.37705	unknown	Unknown	Polar
	TARA_ARC_NCLDV_00134	Imitervirales	Megaviricetes	Mesomimiviridae	Meso_clade_I	151743	202.746	632.098	19	61.5442	0	5.29526	0	34.2128	0	0.613636	0	0.31575	0	0.511975	0	3.53391	0.00186477	2.25258	0	1.17217	unknown	Unknown	Polar
	TARA_ARC_NCLDV_00191	Imitervirales	Megaviricetes	Mesomimiviridae	Meso_clade_II	55201	202.417	553.37	43	72.471	2.7012	1.48885	3.80574	30.7895	4.5749	0.544297	0.286756	0.0775	0.0595	0.526245	0.554122	3.28709	0.74465	3.68305	10.3513	1.29745	unknown	Unknown	Polar
	TARA_ARC_NCLDV_00102	Imitervirales	Megaviricetes	Mesomimiviridae	Meso_clade_I	194061	196.332	602.108	32	77.9028	6.3453	1.3657	3.02644	31.8878	5.34361	0.641276	0.383758	0.07525	0.00125	1.19581	0.979779	2.70993	0.753711	19.6461	19.1231	1.37381	unknown	Unknown	Polar
	Moniruzzaman_MM01_SRX803008_24_dc	Imitervirales	Megaviricetes	Mesomimiviridae	Meso_clade_I	364292	194.605	561.281	44	54.5746	23.7763	7.57942	9.38812	34.0502	2.33155	0.426587	0.359273	0.146	0.111125	0.566253	0.945101	3.25411	0.445183	1.945	2.1301	1.21068	unknown	Unknown	Polar
	TARA_ARC_NCLDV_00010	Imitervirales	Megaviricetes	Mesomimiviridae	Meso_clade_II	438496	193.219	547.201	16	77.1604	0	1.32583	0	34.1424	0	0.119264	0	0.008333	0	0.047034	0	3.48397	0.0634409	0.244154	0	1.32044	unknown	Unknown	Polar
	TARA_ARC_NCLDV_00172	Imitervirales	Megaviricetes	Mesomimiviridae	Meso_clade_II	89177	178.843	517.416	22	74.8023	0.4973	2.50789	3.09322	22.9802	7.80935	0.547446	0	0.014667	0.061	0.238302	0.244469	2.57085	0.141866	11.7755	8.09247	1.76201	unknown	Unknown	Polar
	Schulz_GVMAG_M_3300000115_5	Imitervirales	Megaviricetes	Mesomimiviridae	Meso_clade_II	261168	175.781	488.134	26	74.305	3.778	-0.405775	1.80506	31.8878	3.35287	0.544297	0.776976	0.0175	0.116667	0.560568	0.629743	3.48397	0.127309	3.68305	8.6332	1.44639	unknown	Unknown	Polar
	Moniruzzaman_MM05_SRX802963_50_dc	Imitervirales	Megaviricetes	Mesomimiviridae	Meso_clade_II	172392	171.183	484.646	41	74.296	5.2709	1.32583	2.98711	32.9918	3.35287	0.547446	0.655418	0.0775	0.119667	0.238302	0.314619	3.42011	0.771257	1.04231	1.81789	1.19354	unknown	Unknown	Polar
	Schulz_GVMAG_M_3300009441_23	Imitervirales	Megaviricetes	Mesomimiviridae	Meso_clade_I	247952	168.808	504.847	13	79.2233	0	1.3657	0	34.2648	0	1.01948	0	0.001	0	0.063634	0	2.14739	0.061458	0.523062	0	1.52213	unknown	Unknown	Polar
	TARA_ARC_NCLDV_00098	Imitervirales	Megaviricetes	Mesomimiviridae	Meso_clade_I	201209	162.537	465.159	14	72.471	0.8762	-0.479225	1.96808	31.9954	3.57852	1.1319	0.700177	0.0895	0.01425	0.560568	0.635238	3.31038	0.366484	0.298067	19.3481	1.59365	unknown	Unknown	Polar
	TARA_SOC_NCLDV_00022	Imitervirales	Megaviricetes	Mesomimiviridae	Meso_clade_I	138700	158.216	514.816	30	62.0349	23.7481	0.73159	7.38617	34.3275	0.277215	0.404899	0.488727	0.1055	0.0205	2.1055	0.8035	2.53338	0.905529	80.55	78.605	1.27086	unknown	Unknown	Polar
	Moniruzzaman_MM12_ERX555958_4_dc	Imitervirales	Megaviricetes	Mesomimiviridae	Meso_clade_II	526438	150.543	536.961	17	34.9449	32.2509	15.0134	6.53953	35.3231	0.178135	0.221666	0.952662	0.284	0.16775	0.34975	0.013899	3.31055	0.0506163	2.7435	1.42257	1.15224	unknown	Unknown	Polar
	Schulz_GVMAG_M_3300020051_27	Imitervirales	Megaviricetes	Mesomimiviridae	Meso_clade_II	288360	144.224	427.05	21	67.141	3.82	8.47447	7.01654	34.8707	3.07073	0.774682	0.399646	0.13475	0.00675	0.356899	0.136016	3.31055	0.0564487	4.01207	2.96976	1.13754	unknown	Unknown	Polar
	TARA_ARC_NCLDV_00109	Imitervirales	Megaviricetes	Mesomimiviridae	Meso_clade_I	183689	132.893	377.672	38	67.141	0.0232	8.47447	3.17921	35.1452	0.932396	1.17433	0.410156	0.13475	0.17425	0.356899	0.155076	3.31055	0.497462	4.01207	0	1.60012	unknown	Unknown	Polar
	Schulz_GVMAG_S_1016704_108	Imitervirales	Megaviricetes	Mesomimiviridae	Meso_clade_I	430536	129.708	398.284	33	77.9028	6.3453	0.10149	3.02644	32.6031	4.93993	0.641276	0.201845	0.0895	0.05275	0.312072	0.974923	2.70993	0.753711	1.04231	18.9406	1.25956	unknown	Unknown	Polar
	TARA_ARC_NCLDV_00190	Imitervirales	Megaviricetes	Mesomimiviridae	Meso_clade_I	56166	123.459	331.02	26	67.141	5.4459	8.47447	7.14864	35.1452	2.15341	1.17433	0.560692	0.13475	0.04525	0.356899	0.073605	3.31055	0.109551	4.01207	1.95002	1.14912	unknown	Unknown	Polar
	TARA_ARC_NCLDV_00173	Imitervirales	Megaviricetes	Mesomimiviridae	Meso_clade_II	88217	121.548	331.356	40	73.3824	3.732	1.32583	3.09322	32.0744	2.57744	0.613636	0.479171	0.0865	0.11725	0.430504	0.455894	3.48397	0.382775	2.82291	4.66002	1.21034	unknown	Unknown	Polar
	TARA_ARC_NCLDV_00002	Imitervirales	Megaviricetes	Mesomimiviridae	Meso_base_clade_II	800879	116.207	289.863	15	73.3833	0	-0.585333	0	27.442	0	0.404899	0	0.126	0	0.361653	0	3.5104	0.315365	1.42426	0	1.90352	unknown	Unknown	Polar
	TARA_ARC_NCLDV_00087	Imitervirales	Megaviricetes	Mesomimiviridae	Meso_clade_II	219526	115.771	316.299	30	71.5948	3.2256	1.48885	3.04862	31.5649	5.72554	0.544297	0.359273	0.125	0.0595	0.526245	0.838907	3.33567	0.223313	4.01207	18.2219	1.30902	unknown	Unknown	Polar
	TARA_ARC_NCLDV_00051	Imitervirales	Megaviricetes	Mesomimiviridae	Meso_clade_II	280797	114.15	337.398	7	NA	NA	NA	NA	NA	NA	NA	NA	NA	NA	NA	NA	NA	NA	NA	NA	1.41505	unknown	Unknown	Polar
	TARA_ARC_NCLDV_00030	Imitervirales	Megaviricetes	Mesomimiviridae	Meso_clade_I	323676	111.824	322.42	33	78.9537	0.7019	-1.29785	1.13754	34.4561	0.842325	2.00314	1.58607	0.026	0.017667	0.209065	0.152194	2.6496	0.936533	0.231772	0.041307	1.86275	unknown	Unknown	Polar
	TARA_ARC_NCLDV_00006	Imitervirales	Megaviricetes	Mesomimiviridae	Meso_clade_II	508192	111.26	312.663	29	69.1136	4.2697	3.1965	1.87067	32.9918	2.57744	0.39292	0.151377	0.1665	0.0405	0.312072	0.049581	3.45737	0.1138	0.819597	1.43299	1.19394	unknown	Unknown	Polar
	Schulz_GVMAG_M_3300021964_56	Imitervirales	Megaviricetes	Mesomimiviridae	Meso_clade_II	337027	108.09	328.082	12	67.141	5.5968	8.47447	0	35.1452	0.27443	1.17433	0.409106	0.13475	0	0.356899	0.007149	3.31055	0.0503305	4.01207	1.75948	1.06745	unknown	Unknown	Polar
	Schulz_GVMAG_M_3300024261_78	Imitervirales	Megaviricetes	Mesomimiviridae	Meso_clade_I	333040	106.843	311.407	37	74.305	10.0194	1.32583	3.96943	34.1424	0.810008	0.169817	0.522012	0.0355	0.126417	0.209065	0.314619	3.48397	0.204386	0.298067	2.1701	1.25417	unknown	Unknown	Polar
	TARA_ARC_NCLDV_00044	Imitervirales	Megaviricetes	Mesomimiviridae	Meso_base_clade_II	293806	105.289	300.075	18	69.1136	0	3.1965	0	32.9918	0	0.39292	0	0.1665	0	0.312072	0	3.45737	0.00309879	0.819597	0	1.35861	unknown	Unknown	Polar
	TARA_ARC_NCLDV_00041	Imitervirales	Megaviricetes	Mesomimiviridae	Meso_clade_I	298364	103.357	307.734	14	78.9537	0	-1.29785	1.13754	34.4561	0.842325	2.00314	1.58607	0.026	0.017667	0.209065	0.152194	2.6496	0.601529	0.231772	0.041307	1.52467	unknown	Unknown	Polar
	TARA_ARC_NCLDV_00055	Imitervirales	Megaviricetes	Mesomimiviridae	Meso_clade_I	269973	99.8781	310.072	17	61.5442	9.4168	5.29526	2.84186	34.2128	2.13834	0.613636	0.161046	0.31575	0.18775	0.511975	0	3.53391	0.223351	2.25258	0	1.18543	unknown	Unknown	Polar
	TARA_ARC_NCLDV_00059	Imitervirales	Megaviricetes	Mesomimiviridae	Meso_clade_II	259435	99.4866	268.885	29	73.3824	1.7885	1.32583	3.48396	30.7895	3.57852	0.485962	0.291892	0.0865	0.05075	0.526245	0.834153	3.31038	0.667779	2.06204	7.45309	1.21725	unknown	Unknown	Polar
	Schulz_GVMAG_S_1096102_67	Imitervirales	Megaviricetes	Mesomimiviridae	Meso_clade_I	388072	98.224	288.278	35	69.1136	1.8474	3.1965	1.73856	32.9918	0.91732	0.39292	0.381762	0.1665	0.0385	0.312072	0.091189	3.28709	0.387065	0.819597	0.222713	2.05569	unknown	Unknown	Polar
	Schulz_GVMAG_M_3300009193_33	Imitervirales	Megaviricetes	Mesomimiviridae	Meso_clade_II	454448	96.6494	323.645	31	64.713	36.0161	3.82455	10.5471	34.2128	2.37223	0.765222	0.394194	0.128	0.221	0.220883	0.251315	3.32765	0.293214	1.13533	1.21027	1.16853	unknown	Unknown	Polar
	Schulz_GVMAG_M_3300027833_22	Imitervirales	Megaviricetes	Mesomimiviridae	Meso_clade_I	367778	95.7869	270.091	28	73.3824	7.3589	-0.585333	2.47668	31.5649	5.72554	0.431723	0.127228	0.07525	0.172	0.866194	0.986741	3.31038	0.458946	5.56684	19.402	1.73674	unknown	Unknown	Polar
	TARA_ARC_NCLDV_00073	Imitervirales	Megaviricetes	Mesomimiviridae	Meso_clade_I	243535	95.486	272.314	16	69.1136	7.5694	3.1965	2.09877	32.9918	1.22102	0.39292	0.241897	0.1665	0.0385	0.312072	0.089789	3.45737	0.203261	0.819597	0.222713	1.30137	unknown	Unknown	Polar
	TARA_ARC_NCLDV_00107	Imitervirales	Megaviricetes	Mesomimiviridae	Meso_clade_I	186369	93.067	279.562	17	77.9028	0	0.10149	0	28.8205	0	0.815481	0	0.026	0.07425	0.209065	1.13217	2.70993	0	0.523062	19.1231	1.41384	unknown	Unknown	Polar
	TARA_ARC_NCLDV_00146	Imitervirales	Megaviricetes	Mesomimiviridae	Meso_clade_I	136656	92.6685	290.016	28	77.9401	0.35	0.10149	2.90329	33.7605	1.31391	0.641276	0.378201	0.074	0.1045	0.220883	1.13217	2.53338	0.562542	0.705547	19.1231	1.2438	unknown	Unknown	Polar
	TARA_ARC_NCLDV_00184	Imitervirales	Megaviricetes	Mesomimiviridae	Meso_clade_II	70220	92.5976	311.096	29	64.713	36.0161	3.82455	10.5471	34.2128	2.37223	0.765222	0.432997	0.128	0.2395	0.312072	0.251315	3.32765	0.293214	1.13533	1.21027	1.18051	unknown	Unknown	Polar
	TARA_ARC_NCLDV_00052	Imitervirales	Megaviricetes	Mesomimiviridae	Meso_clade_I	278900	92.0893	257.149	22	78.9537	5.5713	-0.987833	1.13754	33.6138	2.89115	0.544297	1.58607	0.026	0.099167	0.209065	0.809323	3.25113	0.881522	0.273079	5.33507	1.55985	unknown	Unknown	Polar
	TARA_ARC_NCLDV_00019	Imitervirales	Megaviricetes	Mesomimiviridae	Meso_clade_II	377953	89.5098	246.629	24	77.1604	2.8554	1.32583	1.73161	34.1424	2.2546	0.119264	0.776976	0.008333	0.009167	0.047034	0.513534	3.48397	0.211747	0.244154	1.81789	1.49279	unknown	Unknown	Polar
	TARA_ARC_NCLDV_00159	Imitervirales	Megaviricetes	Mesomimiviridae	Meso_clade_I	107839	82.4563	233.325	34	72.471	1.834	-0.405775	0.07345	31.9954	0.107582	0.89624	0.54538	0.0865	0.072	0.560568	0.150532	3.45737	0.420544	2.06204	3.38498	1.62846	unknown	Unknown	Polar
	TARA_ARC_NCLDV_00053	Imitervirales	Megaviricetes	Mesomimiviridae	Meso_clade_I	270106	81.5306	251.086	25	74.8023	4.5195	1.48885	3.09322	28.4169	6.04893	0.547446	0.209553	0.026	0.110333	0.238302	0.627892	2.6496	0.739532	11.7755	10.3513	1.26153	unknown	Unknown	Polar
	TARA_ARC_NCLDV_00076	Imitervirales	Megaviricetes	Mesomimiviridae	Meso_clade_I	237865	77.1908	240.638	16	77.9401	6.3453	1.3657	3.02644	33.7605	5.34361	0.641276	0.383758	0.07525	0.07425	1.19581	1.13217	2.53338	0.753711	19.6461	19.1231	1.51028	unknown	Unknown	Polar
	TARA_ARC_NCLDV_00143	Imitervirales	Megaviricetes	Mesomimiviridae	Meso_clade_II	142618	77.0281	216.426	29	71.5948	1.7876	1.48885	3.55723	30.7895	5.22924	0.509085	0.286756	0.075667	0.0595	0.866194	0.765302	3.31038	0.470875	5.56684	17.3936	1.39206	unknown	Unknown	Polar
	TARA_ARC_NCLDV_00147	Imitervirales	Megaviricetes	Mesomimiviridae	Meso_clade_II	136282	76.4544	225.439	26	71.0704	10.7618	2.4534	2.46791	29.0291	4.89927	0.58652	0.329519	0.125	0.0595	1.61498	1.18447	2.98844	0.710179	16.55	27.3266	1.20916	unknown	Unknown	Polar
	TARA_ARC_NCLDV_00091	Imitervirales	Megaviricetes	Mesomimiviridae	Meso_clade_I	215875	76.2826	218.237	35	71.5948	1.7876	1.48885	2.47668	29.0291	3.1481	0.485962	0.112574	0.075667	0.12275	0.866194	0.635238	3.31038	0.336154	8.87735	15.9631	1.87195	unknown	Unknown	Polar
	Schulz_GVMAG_M_3300027752_12	Imitervirales	Megaviricetes	Mesomimiviridae	Meso_clade_I	236333	76.1146	224.468	22	71.8895	7.3589	1.48885	2.47668	31.5649	5.72554	0.431723	0.464517	0.07525	0.04925	0.560568	0.986741	3.28709	0.622462	2.82291	19.402	1.54485	unknown	Unknown	Polar
	Moniruzzaman_MM01_SRX802073_70_dc	Imitervirales	Megaviricetes	Mesomimiviridae	Meso_clade_I	290054	75.5639	224.153	6	NA	NA	NA	NA	NA	NA	NA	NA	NA	NA	NA	NA	NA	NA	NA	NA	1.77238	unknown	Unknown	Polar
	TARA_ARC_NCLDV_00111	Imitervirales	Megaviricetes	Mesomimiviridae	Meso_clade_II	182239	75.1815	276.188	5	NA	NA	NA	NA	NA	NA	NA	NA	NA	NA	NA	NA	NA	NA	NA	NA	1.28183	unknown	Unknown	Polar
	TARA_ARC_NCLDV_00094	Imitervirales	Megaviricetes	Mesomimiviridae	Meso_clade_II	212055	75.0551	200.959	21	73.3833	4.6894	1.32583	2.07418	30.7895	5.72554	0.431723	0.428182	0.075667	0.117667	0.361653	0.513534	3.48397	0.306446	1.42426	5.32269	1.29647	unknown	Unknown	Polar
	TARA_ARC_NCLDV_00081	Imitervirales	Megaviricetes	Mesomimiviridae	Meso_clade_I	229581	74.193	203.768	20	74.305	6.4827	-0.479225	2.62368	31.9954	3.66658	0.544297	1.57142	0.07525	0.0635	0.560568	0.657129	3.28709	0.796053	0.298067	5.33507	1.7841	unknown	Unknown	Polar
	TARA_ARC_NCLDV_00112	Imitervirales	Megaviricetes	Mesomimiviridae	Meso_clade_I	182127	73.5495	215.836	37	70.961	38.4923	3.82455	15.56	34.9753	1.18066	0.264409	0.987036	0.063	0.1495	0.220883	0.310466	3.32535	0.492672	1.13533	2.1105	1.14757	unknown	Unknown	Polar
	TARA_ARC_NCLDV_00005	Imitervirales	Megaviricetes	Mesomimiviridae	Meso_clade_II	571710	72.0893	199.624	15	77.1604	2.8554	1.32583	1.73161	34.1424	2.14702	0.119264	0.599215	0.008333	0.009167	0.047034	0.479211	3.48397	0.0634409	0.244154	0.053913	1.51252	unknown	Unknown	Polar
	TARA_SOC_NCLDV_00013	Imitervirales	Megaviricetes	Mesomimiviridae	Meso_clade_I	227830	69.2503	180.813	14	62.1832	0	-0.80475	1.53634	34.3631	0	0.289537	0	0.06	0	2.309	0	2.54869	0.041776	81.82	0	1.26924	unknown	Unknown	Polar
	TARA_ARC_NCLDV_00077	Imitervirales	Megaviricetes	Mesomimiviridae	Meso_clade_II	236762	67.3119	190.416	18	77.1604	2.8554	1.32583	0.163017	34.1424	5.72554	0.119264	0.389821	0.008333	0.066917	0.047034	0.435737	3.48397	0.196888	0.244154	11.5314	1.6094	unknown	Unknown	Polar
	Schulz_GVMAG_S_3300000115_70	Imitervirales	Megaviricetes	Mesomimiviridae	Meso_base_clade_III	318639	66.5142	185.854	22	54.5746	19.9563	7.57942	3.17921	34.2128	1.10047	0.613636	0.345561	0.146	0.102375	0.566253	0.945101	3.08379	0.445183	2.25258	2.06707	1.2185	unknown	Unknown	Polar
	Schulz_GVMAG_S_1017745_132	Imitervirales	Megaviricetes	Mesomimiviridae	Meso_clade_I	138315	66.2345	193.282	21	69.1136	14.539	3.82455	7.68046	34.2128	2.33347	0.39292	0.379228	0.1665	0.0955	0.312072	0.245498	3.43363	0.337258	1.04231	1.08744	1.2283	unknown	Unknown	Polar
	TARA_ARC_NCLDV_00082	Imitervirales	Megaviricetes	Mesomimiviridae	Meso_clade_II	226624	61.5866	165.441	20	74.296	5.2709	1.32583	2.47668	31.5649	5.53314	0.431723	0.425033	0.07525	0.078167	0.430504	0.629743	3.48397	0.254694	2.06204	5.32269	1.46333	unknown	Unknown	Polar
	TARA_ARC_NCLDV_00133	Imitervirales	Megaviricetes	Mesomimiviridae	Meso_clade_II	152220	60.0072	182.54	16	77.9028	0	0.10149	0	28.8205	0	0.815481	0	0.0865	0.0415	0.430504	0.291092	2.70993	0	2.82291	1.09779	1.33178	unknown	Unknown	Polar
	Schulz_GVMAG_S_1074260_43	Imitervirales	Megaviricetes	Mesomimiviridae	Meso_clade_I	294309	59.8355	170.142	21	62.1832	4.4494	-0.763425	8.29241	34.3631	0.312815	0.289537	0.13705	0.06	0.086	2.309	1.007	2.59046	0.439754	81.82	78.527	1.31552	unknown	Unknown	Polar
	TARA_ARC_NCLDV_00042	Imitervirales	Megaviricetes	Mesomimiviridae	Meso_clade_I	298056	58.8785	176.578	34	72.5869	4.5735	3.82455	4.81238	34.9233	1.36157	1.1063	0.280958	0.063	0.037	0.098435	0.11063	2.62917	0.55979	1.13533	0.589794	2.27084	unknown	Unknown	Polar
	Schulz_GVMAG_S_ERX556058_31	Imitervirales	Megaviricetes	Mesomimiviridae	Meso_clade_I	629047	58.6602	182.541	19	60.2287	13.044	7.48166	5.67602	34.0502	1.15094	0.426587	0.557243	0.146	0.12	1.723	0.421	2.98844	0.26589	16.55	14.605	1.28742	unknown	Unknown	Polar
	Schulz_GVMAG_M_3300027687_8	Imitervirales	Megaviricetes	Mesomimiviridae	Meso_clade_II	305996	55.1118	151.264	22	67.141	5.4459	6.73489	6.02107	35.1452	4.35564	0.764172	0.630031	0.13475	0.184	0.430504	0.509295	3.31055	0.223351	4.01207	1.55477	1.15936	unknown	Unknown	Polar
	Schulz_GVMAG_M_3300027779_53	Imitervirales	Megaviricetes	Mesomimiviridae	Meso_clade_II	255253	54.4832	148.315	19	71.5948	4.2697	1.48885	5.77449	31.5649	5.79592	0.544297	0.332449	0.0895	0.0595	0.526245	0.838907	3.31055	0.196888	4.01207	18.2219	1.24269	unknown	Unknown	Polar
	TARA_SOC_NCLDV_00011	Imitervirales	Megaviricetes	Mesomimiviridae	Meso_clade_I	231293	54.3616	142.22	20	62.1832	7.6086	1.9034	11.6817	34.3631	0.974455	0.634817	0.474635	0.071	0.07475	1.723	1.74275	2.81309	0.761866	16.55	78.2656	1.31102	unknown	Unknown	Polar
	Schulz_GVMAG_M_3300021960_31	Imitervirales	Megaviricetes	Mesomimiviridae	Meso_clade_I	521238	54.3206	148.872	22	73.3833	2.4223	-0.585333	3.15473	30.7895	6.31846	0.426587	0.236377	0.126	0.02	0.361653	0.940347	3.35853	0.638776	1.945	1.86874	1.6831	unknown	Unknown	Polar
	TARA_ARC_NCLDV_00045	Imitervirales	Megaviricetes	Mesomimiviridae	Meso_clade_II	290839	54.056	150.648	24	71.8895	1.7876	1.48885	2.47668	30.7895	4.64849	0.509085	0.181913	0.075667	0.0595	0.866194	0.765302	3.31038	0.287675	5.56684	16.8232	1.41517	unknown	Unknown	Polar
	Schulz_GVMAG_M_3300009785_4	Imitervirales	Megaviricetes	Mesomimiviridae	Meso_clade_II	209839	53.7827	145.734	23	72.5128	1.7885	1.48885	3.55723	30.7895	5.6334	0.544297	0.286756	0.0865	0.05075	0.526245	0.504541	3.31038	0.76452	2.06204	3.84172	1.15995	unknown	Unknown	Polar
	Schulz_GVMAG_M_3300017724_7	Imitervirales	Megaviricetes	Mesomimiviridae	Meso_clade_I	475991	53.7062	167.045	21	77.9401	0.0373	-1.53759	2.90329	33.7605	1.31391	0.641276	0.174205	0.03975	0.06775	0.298947	0.305223	2.53338	0.176552	0.523062	0.561047	1.26959	unknown	Unknown	Polar
	Schulz_GVMAG_S_1016713_123	Imitervirales	Megaviricetes	Mesomimiviridae	Meso_clade_I	415888	52.8865	156.409	7	NA	NA	NA	NA	NA	NA	NA	NA	NA	NA	NA	NA	NA	NA	NA	NA	1.81203	unknown	Unknown	Polar
	TARA_ARC_NCLDV_00012	Imitervirales	Megaviricetes	Mesomimiviridae	Meso_clade_I	411665	52.7179	150.911	13	71.5948	0	1.48885	0	28.4169	0	0.431723	0	0.07525	0	1.19581	0	3.28709	0.268338	19.6461	0	1.62575	unknown	Unknown	Polar
	Moniruzzaman_MM01_ERX556058_18_dc	Imitervirales	Megaviricetes	Mesomimiviridae	Meso_clade_I	184343	51.4582	129.275	12	60.2287	1.8062	1.9034	0	33.7198	0.33045	0.207979	0.068516	0.266	0.1605	1.723	0	2.98844	0.439754	16.55	0	1.12655	unknown	Unknown	Polar
	TARA_ARC_NCLDV_00017	Imitervirales	Megaviricetes	Mesomimiviridae	Meso_clade_II	385469	51.3622	127.591	16	73.3833	0	-0.585333	0	27.442	4.12295	0.404899	0.104186	0.126	0	0.361653	0.121118	3.67389	0.163492	1.42426	0	1.32535	unknown	Unknown	Polar
	TARA_ARC_NCLDV_00066	Imitervirales	Megaviricetes	Mimiviridae	Mimi_clade_IV	254353	51.3329	148.504	27	71.0704	24.6766	2.4534	5.02826	31.9954	5.02115	0.58652	0.181621	0.125	0.0565	1.302	1.05441	3.42011	0.43519	1.945	28.2045	1.33012	unknown	Unknown	Polar
	TARA_ARC_NCLDV_00193	Imitervirales	Megaviricetes	Mesomimiviridae	Meso_clade_II	52515	50.3361	154.202	15	77.9401	0.35	-1.53759	0.116246	33.0653	0.809616	0.815481	0.77605	0.075667	0.0335	0.298947	0.08292	2.53338	1.29645	0.705547	0.239899	1.2712	unknown	Unknown	Polar
	Schulz_GVMAG_M_3300020165_1	Imitervirales	Megaviricetes	Mesomimiviridae	Meso_clade_I	381116	49.3597	132.339	16	67.141	14.539	8.47447	8.38084	35.1452	2.34577	0.634817	0.340425	0.13475	0.0955	0.511975	0.209354	3.43363	0.146812	3.55436	3.04414	1.15963	unknown	Unknown	Polar
	TARA_ARC_NCLDV_00049	Imitervirales	Megaviricetes	Mesomimiviridae	Meso_clade_I	287059	47.0347	135.506	16	72.471	0.8762	-0.479225	1.96808	31.9954	0.43042	1.1319	0.587603	0.0895	0.1085	0.560568	0.305626	3.31038	0.367401	0.298067	5.26877	1.65399	unknown	Unknown	Polar
	TARA_ARC_NCLDV_00063	Imitervirales	Megaviricetes	Mesomimiviridae	Meso_clade_II	256706	46.45	133.151	15	77.1604	0.98	1.32583	0.573779	34.1424	0.746264	0.119264	2.66083	0.008333	0.092667	0.047034	0.243449	3.33567	0.362731	0.244154	3.94116	1.53119	unknown	Unknown	Polar
	TARA_ARC_NCLDV_00117	Imitervirales	Megaviricetes	Mesomimiviridae	Meso_clade_I	180101	45.8565	131.802	40	67.141	18.8519	3.1965	8.11388	33.2542	2.38167	0.544297	0.379228	0.198	0.20825	0.511975	0.554122	3.43363	0.2798	2.25258	4.02209	1.73696	unknown	Unknown	Polar
	Schulz_GVMAG_M_3300020185_3	Imitervirales	Megaviricetes	Mesomimiviridae	Meso_clade_II	596748	45.6891	133.755	23	72.5869	0.8696	3.82455	8.47549	34.4561	3.35836	0.825342	0.562003	0.071	0.31575	0.290483	0.866194	2.78289	0.818407	1.72513	3.04998	1.24057	unknown	Unknown	Polar
	TARA_ARC_NCLDV_00095	Imitervirales	Megaviricetes	Mesomimiviridae	Meso_clade_I	211058	44.7051	120.239	27	73.3833	6.1994	1.32583	3.03873	32.9918	2.57744	0.404899	0.425033	0.126	0.158167	0.356899	0.630216	3.45737	0.282977	1.42426	4.71394	1.64998	unknown	Unknown	Polar
	Moniruzzaman_MM12_ERX555997_39_dc	Imitervirales	Megaviricetes	Mesomimiviridae	Meso_clade_II	292924	43.5707	155.018	9	NA	NA	NA	NA	NA	NA	NA	NA	NA	NA	NA	NA	NA	NA	NA	NA	1.05813	unknown	Unknown	Polar
	Schulz_GVMAG_M_3300027810_8	Imitervirales	Megaviricetes	Mesomimiviridae	Meso_clade_I	320273	43.2932	121.006	15	70.961	10.0194	2.49613	7.14864	34.1424	2.12977	0.613636	1.01264	0.125	0.126417	0.356899	0.464941	3.48397	0.22057	2.25258	3.76791	1.09094	unknown	Unknown	Polar
	TARA_ARC_NCLDV_00154	Imitervirales	Megaviricetes	Mesomimiviridae	Meso_clade_II	123343	42.7482	127.796	18	70.961	2.4812	2.5694	1.70765	32.9918	4.3825	0.431723	0.093042	0.1665	0.08	0.312072	0.118432	3.31038	0.280602	0.819597	2.00332	1.45975	unknown	Unknown	Polar
	Schulz_GVMAG_M_3300020182_48	Imitervirales	Megaviricetes	Mesomimiviridae	Meso_clade_I	215737	42.5844	125.439	13	72.471	0.8762	-0.405775	1.96808	31.8878	3.57852	0.774682	0.700177	0.0895	0.01425	0.676777	0.635238	3.28709	0.145743	3.68305	19.3481	1.76462	unknown	Unknown	Polar
	TARA_ARC_NCLDV_00018	Imitervirales	Megaviricetes	Mesomimiviridae	Meso_clade_I	381891	41.8163	120.728	22	74.296	1.834	-0.405775	1.80506	31.8878	1.20585	0.718479	0.464517	0.07525	0.06	0.676777	0.150532	3.12124	0.387776	3.68305	2.25879	2.04239	unknown	Unknown	Polar
	TARA_ARC_NCLDV_00165	Imitervirales	Megaviricetes	Mesomimiviridae	Meso_clade_II	96753	41.5397	117.591	15	71.5948	0	1.48885	0	28.4169	2.37267	0.431723	0.154797	0.07525	0.00225	1.19581	0.635238	3.28709	0.0562773	19.6461	15.6341	1.55264	unknown	Unknown	Polar
	TARA_ARC_NCLDV_00084	Imitervirales	Megaviricetes	Mesomimiviridae	Meso_clade_I	222772	39.9862	119.358	14	72.471	0.8762	-0.479225	1.96808	31.9954	0	1.1319	0.366678	0.0895	0	0.560568	0	3.42011	0.366484	0.298067	0.637933	1.54375	unknown	Unknown	Polar
	Moniruzzaman_MM05_ERX552270_36_dc	Imitervirales	Megaviricetes	Mesomimiviridae	Meso_clade_II	179269	38.7792	126.081	24	74.296	3.8413	2.4534	1.01904	31.5649	6.45388	0.58652	0.220925	0.07525	0.086333	0.290483	0.627892	3.12124	0.771257	5.56684	9.52294	1.23353	unknown	Unknown	Polar
	TARA_ARC_NCLDV_00025	Imitervirales	Megaviricetes	Mesomimiviridae	Meso_clade_I	340169	37.921	107.735	18	71.8895	41.1432	2.5694	18.7083	31.5649	9.08078	0.404899	0.203042	0.126	0.0395	0.361653	0.073004	3.5104	0.348542	1.42426	0.1615	1.69079	unknown	Unknown	Polar
	Schulz_GVMAG_M_3300025897_42	Imitervirales	Megaviricetes	Mesomimiviridae	Meso_clade_I	216610	37.5008	109.255	29	67.1178	38.8677	7.57942	14.7951	34.3882	7.70317	0.426587	0.321716	0.126	0.131333	0.356899	0.470881	3.04878	0.681381	4.01207	10.1505	1.31763	unknown	Unknown	Polar
	Schulz_GVMAG_M_3300009434_22	Imitervirales	Megaviricetes	Mesomimiviridae	Meso_clade_II	264102	36.5814	105.757	34	69.1136	37.0039	3.82455	15.009	33.2081	5.94625	0.58652	0.399983	0.125	0.068	0.430504	1.39409	3.42011	0.287675	2.25258	9.36917	1.08081	unknown	Unknown	Polar
	TARA_ARC_NCLDV_00113	Imitervirales	Megaviricetes	Mesomimiviridae	Meso_clade_II	181878	35.9972	103.066	9	NA	NA	NA	NA	NA	NA	NA	NA	NA	NA	NA	NA	NA	NA	NA	NA	1.68467	unknown	Unknown	Polar
	TARA_ARC_NCLDV_00103	Imitervirales	Megaviricetes	Mesomimiviridae	Meso_clade_I	192415	35.9821	98.9661	20	73.3824	5.7818	-0.479225	2.31367	31.9954	2.57744	0.544297	0.700177	0.07525	0.415	0.560568	0.657129	3.36775	0.426179	0.298067	5.32269	1.68302	unknown	Unknown	Polar
	Schulz_GVMAG_M_3300009420_1	Imitervirales	Megaviricetes	Mesomimiviridae	Meso_clade_I	414864	35.8675	98.8876	15	71.8895	1.7876	1.45793	3.44123	31.5649	2.9557	0.485962	0.112574	0.0895	0.3545	0.866194	0.43569	3.54178	0.518143	5.56684	2.74393	1.2572	unknown	Unknown	Polar
	TARA_ARC_NCLDV_00099	Imitervirales	Megaviricetes	Mesomimiviridae	Meso_clade_II	198909	34.8949	96.2547	17	71.5948	1.7876	1.48885	1.24357	30.7895	5.72554	0.431723	0.286756	0.07525	0.01125	0.866194	0.765302	3.28709	0.26851	5.56684	17.5841	1.48287	unknown	Unknown	Polar
	TARA_ARC_NCLDV_00176	Imitervirales	Megaviricetes	Mesomimiviridae	Meso_clade_I	85175	34.7128	99.6841	32	71.5948	4.2688	1.48885	4.18433	32.6031	1.50039	0.544297	0.381762	0.1665	0.3335	0.511975	0.567247	3.36784	0.415322	1.04231	4.74725	1.94831	unknown	Unknown	Polar
	TARA_ARC_NCLDV_00020	Imitervirales	Megaviricetes	Mesomimiviridae	Meso_clade_I	372596	34.1641	103.827	20	72.5869	0.0741	3.82455	3.66311	34.9753	0.519245	1.1063	0.280958	0.063	0.0615	0.098435	0.034801	2.59039	0.230462	1.13533	0.589794	2.5471	unknown	Unknown	Polar
	Moniruzzaman_MM01_SRX803008_123_dc	Imitervirales	Megaviricetes	Mesomimiviridae	Meso_clade_I	278837	33.497	88.8825	23	73.3824	7.0668	1.32583	3.78183	32.9918	2.57744	0.509085	0.325559	0.126	0.090833	0.361653	0.4187	3.45737	0.282977	1.42426	4.13849	1.54092	unknown	Unknown	Polar
	Schulz_GVMAG_S_1016713_148	Imitervirales	Megaviricetes	Mesomimiviridae	Meso_clade_I	242869	33.3628	98.2446	17	71.5948	17.218	1.48885	5.6372	31.9954	4.83736	0.431723	0.465785	0.0895	0.12275	1.176	0.896859	3.28709	0.171174	1.236	18.7101	1.60875	unknown	Unknown	Polar
	Schulz_GVMAG_M_3300009077_7	Imitervirales	Megaviricetes	Mesomimiviridae	Meso_clade_II	419346	33.0465	95.7094	16	74.296	6.4827	-0.479225	2.35354	31.9954	2.69981	1.01948	0.413421	0.0775	0.1075	0.560568	0.467712	3.31055	0.881522	0.523062	3.714	1.31756	unknown	Unknown	Polar
	TARA_ARC_NCLDV_00007	Imitervirales	Megaviricetes	Mesomimiviridae	Meso_clade_II	482029	31.997	86.5667	13	74.8024	0	-1.53349	0.948159	33.6461	0	0.509085	0	0.075667	0	0.482771	0	3.51292	0.492294	8.87735	6.81531	2.09412	unknown	Unknown	Polar
	Schulz_GVMAG_M_3300009076_8	Imitervirales	Megaviricetes	Mesomimiviridae	Meso_clade_I	446711	31.946	106.113	17	54.3768	36.0161	7.12605	11.1888	33.2542	2.06884	0.308897	0.210057	0.198	0.191	0.430504	0.833	3.36089	0.397744	1.13533	1.6535	1.37115	unknown	Unknown	Polar
	Schulz_GVMAG_S_3300010368_80	Imitervirales	Megaviricetes	Mesomimiviridae	Meso_base_clade_IV	249279	31.8019	110.513	13	77.9028	7.3589	1.3657	3.80574	34.4561	2.89115	0.815481	1.23792	0.026	0.07425	0.209065	0.298019	2.6496	1.14041	0.523062	5.33507	1.16521	unknown	Unknown	Polar
	TARA_ARC_NCLDV_00075	Imitervirales	Megaviricetes	Mesomimiviridae	Meso_clade_I	239732	31.4477	85.5856	29	70.961	6.2414	1.45793	4.18433	32.9918	2.57744	0.544297	0.241897	0.1665	0.315	0.482771	0.554122	3.36775	0.413672	3.55436	4.74725	1.98424	unknown	Unknown	Polar
	Schulz_GVMAG_M_3300000115_3	Imitervirales	Megaviricetes	Mesomimiviridae	Meso_clade_I	201317	29.837	91.6948	8	NA	NA	NA	NA	NA	NA	NA	NA	NA	NA	NA	NA	NA	NA	NA	NA	1.30914	unknown	Unknown	Polar
	Schulz_GVMAG_M_3300000128_11	Imitervirales	Megaviricetes	Mesomimiviridae	Meso_clade_I	162744	29.8002	89.5889	24	70.961	1.9568	2.49613	1.73856	32.6031	0.91732	0.431723	0.381762	0.128	0.0385	0.312072	0.091189	3.25411	0.277503	0.819597	0.222713	2.28276	unknown	Unknown	Polar
	Schulz_GVMAG_M_3300021389_49	Imitervirales	Megaviricetes	Mesomimiviridae	Meso_clade_I	395448	29.7291	89.0295	11	77.9028	4.5568	-0.585333	1.63908	28.8205	6.31846	0.641276	0.410582	0.126	0.111333	0.361653	0.152588	2.6496	0.825151	1.42426	0.901199	1.30139	unknown	Unknown	Polar
	TARA_ARC_NCLDV_00089	Imitervirales	Megaviricetes	Mesomimiviridae	Meso_clade_I	218383	29.033	83.1092	10	71.5948	0.8762	1.48885	1.96808	28.4169	3.57852	0.431723	0.700177	0.07525	0.01425	1.19581	0.635238	3.28709	0.366484	19.6461	19.3481	1.60288	unknown	Unknown	Polar
	TARA_SOC_NCLDV_00010	Imitervirales	Megaviricetes	Mesomimiviridae	Meso_base_clade_II	238730	27.7172	78.9623	14	64.3494	6.9304	1.45793	4.00125	34.0507	1.37132	0.39292	0.53638	0.06	0.1065	2.309	1.99693	2.86195	0.740334	63.035	80.7777	1.405	unknown	Unknown	Polar
	Schulz_GVMAG_M_3300020185_35	Imitervirales	Megaviricetes	Mesomimiviridae	Meso_clade_I	538088	27.6087	79.2887	22	64.713	9.4116	1.45793	4.00125	32.9918	2.47528	0.613636	0.429569	0.128	0.09125	0.709183	1.62302	3.31038	0.787328	3.68305	46.108	1.18659	unknown	Unknown	Polar
	Schulz_GVMAG_M_3300009436_41	Imitervirales	Megaviricetes	Mesomimiviridae	Meso_clade_I	215547	26.2778	78.171	13	71.5948	17.218	1.48885	5.6372	28.6092	4.83736	0.431723	0.177065	0.0865	0.12275	1.176	0.635238	3.31038	0.287675	2.82291	18.7101	1.79693	unknown	Unknown	Polar
	TARA_SOC_NCLDV_00025	Imitervirales	Megaviricetes	Mesomimiviridae	Meso_clade_II	88678	25.7009	75.8032	7	NA	NA	NA	NA	NA	NA	NA	NA	NA	NA	NA	NA	NA	NA	NA	NA	1.49278	unknown	Unknown	Polar
	TARA_ARC_NCLDV_00158	Imitervirales	Megaviricetes	Mesomimiviridae	Meso_clade_I	108459	25.4932	69.9953	20	73.3833	3.2346	-0.405775	2.04327	31.8878	4.55337	0.825917	0.491341	0.0895	0.1085	0.676777	0.315124	3.35853	0.498631	1.945	2.25879	1.57688	unknown	Unknown	Polar
	TARA_ARC_NCLDV_00152	Imitervirales	Megaviricetes	Mesomimiviridae	Meso_clade_I	125627	25.2565	68.8965	24	73.3824	1.7876	-0.987833	2.47668	31.5649	5.50887	0.544297	0.112574	0.0865	0.381	0.866194	0.765302	3.36775	0.615925	5.56684	16.8232	1.75896	unknown	Unknown	Polar
	TARA_ARC_NCLDV_00056	Imitervirales	Megaviricetes	Mesomimiviridae	Meso_clade_II	263866	25.0942	72.5214	16	71.0704	1.4006	2.4534	2.93262	29.0291	2.96627	0.58652	0.30972	0.125	0.0355	0.866194	1.05441	3.42011	0.1936	5.56684	29.8514	1.50458	unknown	Unknown	Polar
	TARA_ARC_NCLDV_00100	Imitervirales	Megaviricetes	Mesomimiviridae	Meso_clade_I	196243	24.5071	69.403	22	71.0704	3.3574	2.4534	3.60228	31.9954	1.4268	0.58652	0.432997	0.125	0.08	0.430504	0.364705	3.45737	0.203471	0.819597	2.86345	1.50092	unknown	Unknown	Polar
	Schulz_GVMAG_M_3300020182_22	Imitervirales	Megaviricetes	Mesomimiviridae	Meso_clade_I	425759	24.3379	67.5194	16	73.3824	5.5656	-0.479225	2.47668	31.5649	5.53314	0.544297	0.700177	0.07525	0.415	0.866194	0.657129	3.32765	0.37714	5.56684	5.32269	1.68845	unknown	Unknown	Polar
	Schulz_GVMAG_M_3300001352_32	Imitervirales	Megaviricetes	Mesomimiviridae	Meso_base_clade_III	396372	24.3166	73.7975	16	71.5948	2.7759	2.5694	0.6271	31.9954	4.3825	0.485962	0.372302	0.0865	0.0415	0.430504	0.118432	3.54178	0.224402	2.82291	1.7806	1.14619	unknown	Unknown	Polar
	TARA_ARC_NCLDV_00175	Imitervirales	Megaviricetes	Mesomimiviridae	Meso_clade_I	86154	23.5102	65.4982	17	71.0704	19.0056	2.4534	7.71138	31.5649	4.22511	0.404899	0.190172	0.146	0.18975	1.176	0.790025	3.42011	0.194517	1.945	4.14258	2.09866	unknown	Unknown	Polar
	Schulz_GVMAG_M_3300025654_17	Imitervirales	Megaviricetes	Mesomimiviridae	Meso_clade_I	221330	23.3178	63.0897	15	54.5746	14.539	10.877	3.3893	35.3375	1.12475	0.634817	0.137331	0.071	0.057	0.566253	0.254181	3.43363	0.537068	3.55436	1.82923	1.30592	unknown	Unknown	Polar
	Moniruzzaman_MM08_SRX802202_7_dc	Imitervirales	Megaviricetes	Mesomimiviridae	Meso_clade_II	878417	22.9316	68.7173	18	74.296	7.0668	1.89961	5.58805	34.8887	0.034654	1.1319	2.14528	0.101	0.03	0.290483	0.052517	3.12124	0.205574	3.68305	2.46018	1.0777	unknown	Unknown	Polar
	TARA_ARC_NCLDV_00080	Imitervirales	Megaviricetes	Mesomimiviridae	Meso_clade_II	229623	22.6793	68.8796	6	NA	NA	NA	NA	NA	NA	NA	NA	NA	NA	NA	NA	NA	NA	NA	NA	1.71028	unknown	Unknown	Polar
	Schulz_GVMAG_M_3300027779_26	Imitervirales	Megaviricetes	Mesomimiviridae	Meso_clade_I	240123	22.3123	61.5425	9	NA	NA	NA	NA	NA	NA	NA	NA	NA	NA	NA	NA	NA	NA	NA	NA	1.19822	unknown	Unknown	Polar
	Schulz_GVMAG_M_3300001348_11	Imitervirales	Megaviricetes	Mesomimiviridae	Meso_clade_I	314180	22.0986	64.6745	5	NA	NA	NA	NA	NA	NA	NA	NA	NA	NA	NA	NA	NA	NA	NA	NA	1.71511	unknown	Unknown	Polar
	Schulz_GVMAG_M_3300002186_2	Imitervirales	Megaviricetes	Mesomimiviridae	Meso_clade_II	277235	22.0369	61.8056	18	71.5948	32.206	2.5694	13.5245	30.7895	7.57317	0.431723	0.285903	0.0775	0.22725	0.430504	1.03631	3.28709	0.277921	2.06204	18.4101	1.40114	unknown	Unknown	Polar
	TARA_SOC_NCLDV_00020	Imitervirales	Megaviricetes	Mesomimiviridae	Meso_clade_I	156392	22.0021	58.6579	9	NA	NA	NA	NA	NA	NA	NA	NA	NA	NA	NA	NA	NA	NA	NA	NA	1.37253	unknown	Unknown	Polar
	Moniruzzaman_MM01_SRX802073_99_dc	Imitervirales	Megaviricetes	Mesomimiviridae	Meso_clade_I	818697	21.6188	62.6193	19	71.5948	35.9177	1.48885	14.3537	31.5649	5.34361	0.431723	0.154582	0.125	0.22725	0.866194	0.765302	3.36089	0.450923	5.56684	17.0566	1.32442	unknown	Unknown	Polar
	Schulz_GVMAG_M_3300009705_27	Imitervirales	Megaviricetes	Mesomimiviridae	Meso_clade_I	178807	21.1927	63.0341	9	NA	NA	NA	NA	NA	NA	NA	NA	NA	NA	NA	NA	NA	NA	NA	NA	1.38126	unknown	Unknown	Polar
	Schulz_GVMAG_M_3300006190_14	Imitervirales	Megaviricetes	Mesomimiviridae	Meso_clade_II	304716	20.2065	60.0544	5	NA	NA	NA	NA	NA	NA	NA	NA	NA	NA	NA	NA	NA	NA	NA	NA	1.09958	unknown	Unknown	Polar
	Schulz_GVMAG_M_3300024302_11	Imitervirales	Megaviricetes	Mimiviridae	Mimi_clade_IV	683436	20.0676	59.499	16	71.5948	0.2947	1.48885	0	28.4169	0.61225	0.431723	0.154797	0.07525	0	1.19581	0	3.28709	0.268338	19.6461	0	1.74066	unknown	Unknown	Polar
	Moniruzzaman_MM12_SRX802189_96_dc	Imitervirales	Megaviricetes	Mesomimiviridae	Meso_clade_II	404325	20.0556	67.3541	17	43.517	29.7681	13.0432	12.5172	34.8707	2.72018	0.404899	0.543556	0.3025	0.1825	0.34975	0.018653	3.35853	0.223637	2.25258	1.31924	1.38803	unknown	Unknown	Polar
	Schulz_GVMAG_M_3300021378_36	Imitervirales	Megaviricetes	Mesomimiviridae	Meso_clade_I	239362	19.5758	60.3687	14	69.1136	36.1289	3.1965	10.4738	32.9918	6.26149	0.39292	0.093042	0.0865	0.08	0.312072	0.118432	3.45737	0.0875124	0.819597	2.00332	1.64138	unknown	Unknown	Polar
	Schulz_GVMAG_M_3300020187_27	Imitervirales	Megaviricetes	Mesomimiviridae	Meso_clade_II	996014	19.0398	70.697	15	35.4068	34.9009	13.0432	4.56875	34.8707	0.27443	0.765222	0.00105	0.13475	0.03175	0.356899	0.075351	3.47951	0.479457	4.01207	1.35482	1.33325	unknown	Unknown	Polar
	Schulz_GVMAG_M_3300009434_15	Imitervirales	Megaviricetes	Mesomimiviridae	Meso_clade_I	252593	18.9596	47.7347	12	67.141	16.4305	8.47447	8.52607	35.1452	3.25079	0.772148	0.28872	0.13475	0.150625	0.401861	0.073605	3.45737	0.449423	1.04231	2.58643	1.30631	unknown	Unknown	Polar
	Schulz_GVMAG_S_1102114_101	Imitervirales	Megaviricetes	Mesomimiviridae	Meso_clade_II	196488	17.7733	51.8114	12	74.8023	3.7771	1.32583	3.09322	29.0291	6.70039	0.547446	0.467256	0.014667	0.116667	0.238302	0.314619	3.48397	1.02268	1.42426	11.5314	1.50622	unknown	Unknown	Polar
	Schulz_GVMAG_M_3300009422_16	Imitervirales	Megaviricetes	Mesomimiviridae	Meso_clade_II	520297	16.7518	45.2948	9	NA	NA	NA	NA	NA	NA	NA	NA	NA	NA	NA	NA	NA	NA	NA	NA	1.35266	unknown	Unknown	Polar
	Moniruzzaman_MM01_SRX802189_102_dc	Imitervirales	Megaviricetes	Mesomimiviridae	Meso_clade_I	425042	16.5979	51.7234	12	67.141	30.7181	5.29526	9.0598	33.7605	5.39224	0.426587	0.236377	0.146	0.18975	0.361653	0.751101	3.19667	0.715701	1.945	0.828323	1.12596	unknown	Unknown	Polar
	TARA_ARC_NCLDV_00122	Imitervirales	Megaviricetes	Mesomimiviridae	Meso_clade_I	171394	16.5215	48.208	11	78.9537	1.7933	-1.29785	2.62368	34.4561	0.313708	2.00314	1.58607	0.026	0.017667	0.209065	0.152194	2.68792	0.834371	0.231772	0.012382	1.72211	unknown	Unknown	Polar
	Schulz_GVMAG_M_3300001349_29	Imitervirales	Megaviricetes	Mimiviridae	Mimi_clade_IV	798310	16.3221	48.7958	14	77.9401	0.0373	0.10149	2.90329	33.7605	5.44423	0.815481	0.184066	0.001	0.07	0.063634	0.152393	2.59016	0.246463	0.523062	1.20206	1.69479	unknown	Unknown	Polar
	Schulz_GVMAG_M_3300009425_37	Imitervirales	Megaviricetes	Mesomimiviridae	Meso_clade_I	349130	15.9674	43.1042	11	71.8895	5.1824	1.45793	2.97518	31.8878	1.03817	0.718479	0.410278	0.0895	0.09125	0.526245	0.364705	3.45737	0.293309	2.25258	2.64074	1.03782	unknown	Unknown	Polar
	Schulz_GVMAG_M_3300025894_42	Imitervirales	Megaviricetes	Mesomimiviridae	Meso_clade_I	372584	15.8357	51.2327	12	71.5948	24.7048	7.48766	6.09057	34.0502	5.441	0.431723	0.059375	0.0865	0.07075	1.19581	0.871496	3.04878	0.280975	1.945	0.877912	1.37429	unknown	Unknown	Polar
	Schulz_GVMAG_M_3300020165_62	Imitervirales	Megaviricetes	Mesomimiviridae	Meso_clade_II	431429	14.4211	42.127	6	NA	NA	NA	NA	NA	NA	NA	NA	NA	NA	NA	NA	NA	NA	NA	NA	1.32137	unknown	Unknown	Polar
	Moniruzzaman_MM01_SRX802077_72_dc	Imitervirales	Megaviricetes	Mesomimiviridae	Meso_clade_I	153647	14.4038	46.2326	14	69.1136	36.8735	3.1965	9.84672	32.9918	1.87898	0.485962	0.372302	0.0865	0.08	0.312072	0.118432	3.50516	0.0844136	0.819597	2.00332	1.61099	unknown	Unknown	Polar
	Schulz_GVMAG_S_1102104_103	Imitervirales	Megaviricetes	Mesomimiviridae	Meso_clade_II	156999	13.3463	38.1155	14	71.8895	1.51	1.45793	3.04862	31.9954	4.61699	0.718479	0.645938	0.0895	0.052333	0.526245	0.130064	3.32765	0.348279	2.82291	8.57929	1.7167	unknown	Unknown	Polar
	Schulz_GVMAG_M_3300010368_24	Imitervirales	Megaviricetes	Mesomimiviridae	Meso_clade_I	414683	12.1126	36.6142	9	NA	NA	NA	NA	NA	NA	NA	NA	NA	NA	NA	NA	NA	NA	NA	NA	1.19567	unknown	Unknown	Polar
	Schulz_GVMAG_M_3300009426_8	Imitervirales	Megaviricetes	Mesomimiviridae	Meso_clade_I	244857	11.8518	36.4572	9	NA	NA	NA	NA	NA	NA	NA	NA	NA	NA	NA	NA	NA	NA	NA	NA	1.54796	unknown	Unknown	Polar
	Schulz_GVMAG_M_3300009498_22	Imitervirales	Megaviricetes	Mesomimiviridae	Meso_clade_I	265189	11.6717	34.4715	10	67.141	31.7342	8.47447	6.30833	35.1452	0.932396	0.765222	0.560692	0.13475	0.00675	0.356899	0.075351	3.31055	0.287675	4.01207	1.35482	1.04447	unknown	Unknown	Polar
	Schulz_GVMAG_M_3300020166_5	Imitervirales	Megaviricetes	Mesomimiviridae	Meso_clade_I	415394	10.7611	28.1913	10	73.3833	3.778	1.32583	2.48495	34.1424	2.57744	0.404899	0.425033	0.126	0.158167	0.312072	0.314619	3.48397	0.338223	1.42426	3.94116	1.51695	unknown	Unknown	Polar
	Schulz_GVMAG_S_1102109_162	Imitervirales	Megaviricetes	Mesomimiviridae	Meso_clade_II	247004	10.6788	30.8548	12	74.296	6.657	-0.405775	4.10314	31.5649	4.45609	0.718479	0.931364	0.0865	0.03225	0.526245	0.896859	3.28709	2.00663	2.82291	18.9406	1.12704	unknown	Unknown	Polar
	Schulz_GVMAG_M_3300000115_9	Imitervirales	Megaviricetes	Mesomimiviridae	Meso_clade_I	309469	10.3552	35.5587	9	NA	NA	NA	NA	NA	NA	NA	NA	NA	NA	NA	NA	NA	NA	NA	NA	1.35774	unknown	Unknown	Polar
	Schulz_GVMAG_M_3300025699_48	Imitervirales	Megaviricetes	Mesomimiviridae	Meso_clade_I	380644	9.86407	31.3299	10	71.5948	36.6499	1.48885	13.5245	31.5649	6.9062	0.431723	0.210057	0.1055	0.20875	1.19581	0.846056	3.31027	0.0737986	10.5045	17.0566	1.3984	unknown	Unknown	Polar
	Schulz_GVMAG_M_3300007622_7	Imitervirales	Megaviricetes	Basal_Imiter	Basal_Imiter	283771	9.03955	23.6764	8	NA	NA	NA	NA	NA	NA	NA	NA	NA	NA	NA	NA	NA	NA	NA	NA	1.39587	unknown	Unknown	Polar
	Schulz_GVMAG_M_3300009172_8	Imitervirales	Megaviricetes	Mesomimiviridae	Meso_clade_I	327355	8.52775	24.7546	11	71.5948	0.8762	1.48885	1.96808	28.6092	3.57852	0.431723	0.700177	0.07525	0.01425	0.866194	0.635238	3.28709	0.366484	5.56684	19.3481	1.66699	unknown	Unknown	Polar
	Schulz_GVMAG_M_3300009706_42	Imitervirales	Megaviricetes	Mesomimiviridae	Meso_clade_II	237600	8.01311	22.1629	9	NA	NA	NA	NA	NA	NA	NA	NA	NA	NA	NA	NA	NA	NA	NA	NA	1.12247	unknown	Unknown	Polar
	Schulz_GVMAG_M_3300000115_2	Imitervirales	Megaviricetes	Mesomimiviridae	Meso_clade_I	311449	7.68922	20.5996	11	72.471	2.4223	-0.479225	3.15473	31.5649	4.63243	0.404899	0.139398	0.128	0.0405	0.361653	0.554122	3.45737	0.174032	1.42426	4.74725	1.67827	unknown	Unknown	Polar
	Moniruzzaman_MM07_SRX802073_62_dc	Imitervirales	Megaviricetes	Mesomimiviridae	Meso_clade_II	938437	7.59113	21.8202	10	54.5746	14.7368	7.12605	7.68046	33.2542	2.12977	0.39292	0.304739	0.1665	0.105	0.566253	0.554122	3.45737	0.304385	1.04231	2.61836	1.34925	unknown	Unknown	Polar
	Schulz_GVMAG_S_1103012_103	Imitervirales	Megaviricetes	Mesomimiviridae	Meso_clade_I	351825	7.34178	22.0123	8	NA	NA	NA	NA	NA	NA	NA	NA	NA	NA	NA	NA	NA	NA	NA	NA	1.27189	unknown	Unknown	Polar
	Schulz_GVMAG_M_3300001352_25	Imitervirales	Megaviricetes	Mimiviridae	Mimi_clade_IV	987092	7.01507	21.3013	5	NA	NA	NA	NA	NA	NA	NA	NA	NA	NA	NA	NA	NA	NA	NA	NA	1.45634	unknown	Unknown	Polar
	Schulz_GVMAG_M_3300000116_5	Imitervirales	Megaviricetes	Mesomimiviridae	Meso_clade_II	329786	5.77765	18.4526	5	NA	NA	NA	NA	NA	NA	NA	NA	NA	NA	NA	NA	NA	NA	NA	NA	2.09125	unknown	Unknown	Polar
	Schulz_GVMAG_M_3300021389_22	Imitervirales	Megaviricetes	Mesomimiviridae	Meso_clade_I	361659	5.57597	15.959	6	NA	NA	NA	NA	NA	NA	NA	NA	NA	NA	NA	NA	NA	NA	NA	NA	1.58072	unknown	Unknown	Polar
	Schulz_GVMAG_M_3300021365_13	Imitervirales	Megaviricetes	Mesomimiviridae	Meso_clade_II	826207	5.00231	14.7931	4	NA	NA	NA	NA	NA	NA	NA	NA	NA	NA	NA	NA	NA	NA	NA	NA	1.22571	unknown	Unknown	Polar
	Schulz_GVMAG_M_3300025874_67	Imitervirales	Megaviricetes	Mesomimiviridae	Meso_clade_I	245365	4.39069	12.2754	6	NA	NA	NA	NA	NA	NA	NA	NA	NA	NA	NA	NA	NA	NA	NA	NA	1.42598	unknown	Unknown	Polar
	Schulz_GVMAG_M_3300020595_15	Imitervirales	Megaviricetes	Mesomimiviridae	Meso_clade_I	413679	3.96781	11.5917	5	NA	NA	NA	NA	NA	NA	NA	NA	NA	NA	NA	NA	NA	NA	NA	NA	1.52044	unknown	Unknown	Polar
	Schulz_GVMAG_M_3300027779_64	Imitervirales	Megaviricetes	Mesomimiviridae	Meso_clade_I	321703	3.96111	10.8325	6	NA	NA	NA	NA	NA	NA	NA	NA	NA	NA	NA	NA	NA	NA	NA	NA	2.0081	unknown	Unknown	Polar
	Schulz_GVMAG_S_1102105_80	Imitervirales	Megaviricetes	Mesomimiviridae	Meso_clade_I	341507	3.14928	8.3644	7	NA	NA	NA	NA	NA	NA	NA	NA	NA	NA	NA	NA	NA	NA	NA	NA	1.6579	unknown	Unknown	Polar
	Moniruzzaman_MM01_SRX802143_8_dc	Imitervirales	Megaviricetes	Mesomimiviridae	Meso_clade_I	365408	2.72486	7.83669	4	NA	NA	NA	NA	NA	NA	NA	NA	NA	NA	NA	NA	NA	NA	NA	NA	1.33311	unknown	Unknown	Polar
	TARA_ARC_NCLDV_00031	Mirusviricota	Mirusviricetes	M2	NEW_02	321758	361.931	1107.46	14	78.9564	0	-0.160312	0	33.6138	0	0.417069	0	0.0015	0	0.056871	0	2.3146	0.957795	0.273079	0	1.76958	unknown	Unknown	Polar
	TARA_ARC_NCLDV_00035	Mirusviricota	Mirusviricetes	M2	NEW_02	318689	157.231	397.162	16	73.3833	2.3129	-0.585333	3.03873	27.442	1.5871	0.404899	0.181621	0.126	0.001	0.361653	1.25332	3.5104	0.253785	1.42426	28.7252	1.73892	unknown	Unknown	Polar
	TARA_AON_NCLDV_00022	Mirusviricota	Mirusviricetes	M1	NEW_02	272789	121.429	320.268	40	60.2287	9.7748	6.73489	11.3713	35.1507	1.2194	0.634817	0.137331	0.071	0.166625	0.566253	1.15675	2.78821	0.92176	3.55436	44.6156	2.02007	unknown	Unknown	Polar
	TARA_ARC_NCLDV_00027	Mirusviricota	Mirusviricetes	M2	NEW_02	333447	84.2857	249.423	19	67.141	1.9958	6.73489	5.27797	35.1452	2.15897	0.764172	0.410156	0.1665	0.17425	0.356899	0.397111	2.81309	0.540578	4.01207	3.91578	1.5762	unknown	Unknown	Polar
	TARA_SOC_NCLDV_00016	Mirusviricota	Mirusviricetes	M1	NEW_02	195598	80.7299	218.403	18	64.3494	2.1662	-1.6387	0.83395	34.1181	0.24494	0.973888	0.684351	0.0575	0.0025	2.4585	0.1495	2.52398	0.0368236	63.035	18.785	1.83664	unknown	Unknown	Polar
	TARA_ARC_NCLDV_00047	Mirusviricota	Mirusviricetes	M2	NEW_02	288968	61.4971	169.392	21	71.0704	3.2256	2.4534	3.44123	29.0291	4.61699	0.58652	0.077435	0.125	0.024	1.61498	1.25332	3.42011	0.0902932	30.1495	27.56	1.73311	unknown	Unknown	Polar
	TARA_ARC_NCLDV_00148	Mirusviricota	Mirusviricetes	M1	NEW_02	134646	49.824	141.715	15	71.0704	0	2.4534	0	29.0291	0	0.58652	0	0.125	0	1.61498	0	3.42011	0.0135188	30.1495	0	1.49874	unknown	Unknown	Polar
	TARA_ARC_NCLDV_00150	Mirusviricota	Mirusviricetes	M4	ND	129626	42.6087	120.691	7	NA	NA	NA	NA	NA	NA	NA	NA	NA	NA	NA	NA	NA	NA	NA	NA	2.38535	unknown	Unknown	Polar
	TARA_SOC_NCLDV_00007	Mirusviricota	Mirusviricetes	M2	NEW_02	320259	33.4757	88.1228	11	64.3494	0	-1.6387	0.83395	34.1181	0	0.973888	0.684351	0.0575	0.0025	2.4585	0.1495	2.51186	0.012114	63.035	0	1.88694	unknown	Unknown	Polar
	TARA_ARC_NCLDV_00028	Mirusviricota	Mirusviricetes	M2	NEW_02	330254	31.7774	90.5775	13	78.9537	0	-1.29785	1.13754	34.4561	0	2.00314	1.23897	0.026	0	0.209065	0	2.68792	0.16349	0.231772	0.041307	1.93566	unknown	Unknown	Polar
	TARA_SOC_NCLDV_00009	Mirusviricota	Mirusviricetes	M2	NEW_02	251372	29.0808	77.014	8	NA	NA	NA	NA	NA	NA	NA	NA	NA	NA	NA	NA	NA	NA	NA	NA	1.61407	unknown	Unknown	Polar
	TARA_SOC_NCLDV_00002	Mirusviricota	Mirusviricetes	M2	NEW_02	429770	25.6046	73.211	10	60.2287	1.9545	1.9034	2.66682	33.7198	0.643265	0.207979	0.081558	0.266	0.121	1.723	0.412	2.54869	1.3342	16.55	31.62	1.61841	unknown	Unknown	Polar
	TARA_SOC_NCLDV_00004	Mirusviricota	Mirusviricetes	M2	NEW_02	385272	24.6779	72.3925	16	63.41	9.3022	-0.27325	11.6404	34.432	1.13612	1.1293	0.494485	0.145	0.074	1.302	1.56875	2.74658	1.26989	3.55436	44.6156	1.86814	unknown	Unknown	Polar
	TARA_ARC_NCLDV_00125	Mirusviricota	Mirusviricetes	M2	NEW_02	166693	173.2	509.142	13	71.5948	0	1.48885	0	28.4169	0	0.431723	0	0.07525	0	1.19581	0	3.28709	0.268338	19.6461	0	1.88595	unknown	Unknown	Polar
	TARA_ARC_NCLDV_00072	Mirusviricota	Mirusviricetes	M2	NEW_02	245350	127.455	358.367	31	78.9537	6.4827	-0.160312	2.7867	34.4561	0.842325	1.17433	1.57142	0.026	0.049667	0.209065	0.273706	2.73347	0.601529	0.273079	3.7803	1.93184	unknown	Unknown	Polar
	TARA_ARC_NCLDV_00192	Mirusviricota	Mirusviricetes	M4	ND	53676	81.6263	226.254	20	74.305	2.8644	1.32583	1.80506	31.9954	3.35287	0.547446	0.599215	0.0175	0.069167	0.482771	0.629743	3.48397	0.517207	2.06204	8.6332	1.5812	unknown	Unknown	Polar
	TARA_ARC_NCLDV_00054	Mirusviricota	Mirusviricetes	M2	NEW_02	269982	80.1634	215.644	27	74.305	4.6894	-0.405775	1.80506	31.9954	2.2546	0.718479	0.606703	0.0175	0.06	0.526245	0.467712	3.45737	0.834698	2.06204	3.4389	1.4653	unknown	Unknown	Polar
	TARA_ARC_NCLDV_00078	Mirusviricota	Mirusviricetes	M5	ND	234740	68.1528	188.047	15	74.296	1.834	-0.479225	0.07345	31.8878	0.43042	0.89624	0.413421	0.0775	0.072	0.676777	0.116209	3.53112	0.517207	3.68305	3.38498	1.53061	unknown	Unknown	Polar
	TARA_ARC_NCLDV_00178	Mirusviricota	Mirusviricetes	M5	ND	82067	66.3239	185.466	16	72.471	3.344	-0.405775	1.93716	31.9954	0.186642	0.89624	0.413421	0.0895	0.149	0.560568	0.116209	3.53112	0.219761	0.819597	3.38498	1.25428	unknown	Unknown	Polar
	TARA_ARC_NCLDV_00038	Mirusviricota	Mirusviricetes	M2	NEW_02	310766	53.7838	150.174	27	70.961	7.164	2.4534	9.4623	33.6461	3.58021	0.774682	0.630031	0.13475	0.059083	0.356899	0.244469	3.31055	0.229868	4.01207	4.14258	1.38089	unknown	Unknown	Polar
	TARA_ARC_NCLDV_00128	Mirusviricota	Mirusviricetes	M2	NEW_02	160908	53.1626	145.181	18	74.305	5.1914	-0.405775	3.60228	31.8878	1.10396	0.89624	0.50332	0.0175	0.072	0.676777	0.141827	3.03246	0.834698	3.68305	1.62101	1.45423	unknown	Unknown	Polar
	TARA_ARC_NCLDV_00118	Mirusviricota	Mirusviricetes	M2	NEW_02	179419	51.5768	148.265	33	67.141	7.1872	3.1965	7.14067	34.1424	2.15897	0.764172	0.449418	0.13475	0.232416	0.526245	0.352284	2.90301	0.723893	4.01207	2.89604	1.61606	unknown	Unknown	Polar
	TARA_ARC_NCLDV_00032	Mirusviricota	Mirusviricetes	M2	NEW_02	321620	51.0875	149.141	24	77.9401	11.8359	-0.160312	8.03274	34.4561	1.39026	0.764172	1.36187	0.026	0.283	0.356899	0.500118	2.73347	0.288019	1.173	4.72632	1.76195	unknown	Unknown	Polar
	TARA_ARC_NCLDV_00142	Mirusviricota	Mirusviricetes	M1	NEW_02	143353	42.7909	132.826	12	67.1178	0.0232	6.73489	0	35.1507	0.005555	0.764172	0	0.309	0.17425	0.709183	0.032406	2.81309	0.16349	4.95809	0.946021	1.54167	unknown	Unknown	Polar
	TARA_ARC_NCLDV_00123	Mirusviricota	Mirusviricetes	M4	ND	171373	41.0345	110.208	17	73.3824	0.9136	-0.987833	0.508608	31.5649	1.09827	0.544297	0.351943	0.126	0.3635	0.676777	0.339949	3.5104	0.796064	3.68305	4.14258	1.63858	unknown	Unknown	Polar
	TARA_ARC_NCLDV_00101	Mirusviricota	Mirusviricetes	M2	NEW_02	194309	38.5278	106.796	18	78.9537	5.5713	-1.29785	1.13754	34.4561	0.842325	2.00314	1.45884	0.026	0.10875	0.209065	0.147834	2.68792	0.601529	0.273079	1.83027	1.9157	unknown	Unknown	Polar
	TARA_ARC_NCLDV_00023	Mirusviricota	Mirusviricetes	M2	NEW_02	360875	31.8335	86.371	11	72.471	1.825	-0.479225	0.106108	31.9954	0.107582	1.1319	0.413421	0.0895	0.012	0.560568	0.034323	3.51292	0.366484	0.298067	1.76398	1.58689	unknown	Unknown	Polar
	TARA_ARC_NCLDV_00106	Mirusviricota	Mirusviricetes	M2	NEW_02	190722	31.4479	89.0525	22	72.5869	3.2076	1.48885	3.75125	29.0291	5.22924	0.509085	0.154797	0.075667	0.04975	0.482771	0.834153	3.31038	0.480366	8.87735	15.6341	1.92556	unknown	Unknown	Polar
	TARA_ARC_NCLDV_00181	Mirusviricota	Mirusviricetes	M2	NEW_02	77344	27.3243	81.9786	9	NA	NA	NA	NA	NA	NA	NA	NA	NA	NA	NA	NA	NA	NA	NA	NA	1.68729	unknown	Unknown	Polar
	TARA_ARC_NCLDV_00138	Mirusviricota	Mirusviricetes	M2	NEW_02	148461	21.0729	60.258	9	NA	NA	NA	NA	NA	NA	NA	NA	NA	NA	NA	NA	NA	NA	NA	NA	1.54332	unknown	Unknown	Polar
	TARA_ARC_NCLDV_00166	Others	Na			96391	130.872	451.116	11	72.5128	0	7.48766	0	34.9233	0	0.825342	0	0	0	0	0	2.29471	0.168583	1.72513	0	#N/A	unknown	Unknown	Polar
	TARA_ARC_NCLDV_00131	Others	Proculviricetes	Procul_famlily	ND	153983	80.707	257.037	8	NA	NA	NA	NA	NA	NA	NA	NA	NA	NA	NA	NA	NA	NA	NA	NA	#N/A	unknown	Unknown	Polar
	TARA_ARC_NCLDV_00151	Others	Na			128668	48.3601	120.381	5	NA	NA	NA	NA	NA	NA	NA	NA	NA	NA	NA	NA	NA	NA	NA	NA	#N/A	unknown	Unknown	Polar
	TARA_ARC_NCLDV_00110	Others	Proculviricetes	Procul_famlily	ND	183128	46.5478	121.578	9	NA	NA	NA	NA	NA	NA	NA	NA	NA	NA	NA	NA	NA	NA	NA	NA	#N/A	unknown	Unknown	Polar
	TARA_ARC_NCLDV_00085	Others	Proculviricetes	Procul_famlily	ND	221054	37.7944	123.977	5	NA	NA	NA	NA	NA	NA	NA	NA	NA	NA	NA	NA	NA	NA	NA	NA	#N/A	unknown	Unknown	Polar
	TARA_ARC_NCLDV_00186	Others	Proculviricetes	Procul_famlily	ND	64120	18.9099	63.3336	4	NA	NA	NA	NA	NA	NA	NA	NA	NA	NA	NA	NA	NA	NA	NA	NA	#N/A	unknown	Unknown	Polar
	TARA_ARC_NCLDV_00130	Others	Na			154634	385.919	1061.02	34	77.1604	3.7771	1.32583	1.91117	34.1424	5.11329	0.119264	0.285635	0.008333	0.117667	0.047034	0.314619	3.48397	0.109558	0.244154	1.18011	#N/A	unknown	Unknown	Polar
	Schulz_GVMAG_S_3300002186_34	Others	Na			314018	244.25	649.761	25	67.141	0	8.47447	0	35.1452	0	1.17433	0	0.13475	0	0.356899	0	3.31055	0	4.01207	0	#N/A	unknown	Unknown	Polar
	Schulz_GVMAG_S_3300001941_2	Others	Na			165332	238.051	719.253	19	67.141	5.5968	8.47447	0	35.1452	0.27443	1.17433	0.409106	0.13475	0	0.356899	0.007149	3.31055	0.0503305	4.01207	1.42257	#N/A	unknown	Unknown	Polar
	Schulz_GVMAG_S_1040241_131	Others	Na			167232	135.678	399.195	19	67.1178	30.9695	8.47447	10.1509	35.1507	1.05856	0.764172	0.941422	0.13475	0.29	0.356899	0.696683	2.81309	0.577081	4.01207	4.30359	#N/A	unknown	Unknown	Polar
	Schulz_GVMAG_M_3300009443_14	Others	Na			285199	97.1696	299.414	18	47.2129	19.9563	7.57942	0.895053	34.0502	1.09492	0.426587	0.345561	0.146	0.01125	1.302	0.945101	3.04878	0.26177	1.945	2.06707	#N/A	unknown	Unknown	Polar
	Schulz_GVMAG_S_1016722_118	Others	Na			252896	17.5649	48.2092	15	73.3824	5.2709	-0.160312	2.47668	31.5649	5.72554	0.544297	0.115723	0.07525	0.426333	0.795	0.657129	3.36775	0.551487	5.56684	11.5314	#N/A	unknown	Unknown	Polar
	Schulz_GVMAG_M_3300021389_5	Others	Na			232407	9.84291	29.9248	7	NA	NA	NA	NA	NA	NA	NA	NA	NA	NA	NA	NA	NA	NA	NA	NA	#N/A	unknown	Unknown	Polar
	TARA_ARC_NCLDV_00036	Pandoravirales	Megaviricetes	Phycodnaviridae_I	PhycoI_clade_I	315247	746.911	2219.13	10	69.1136	0	3.1965	0	32.9918	0	0.39292	0	0.1665	0	0.312072	0	3.45737	0.387065	0.819597	0	1.47225	unknown	Unknown	Polar
	TARA_ARC_NCLDV_00057	Pandoravirales	Megaviricetes	Phycodnaviridae_I	PhycoI_clade_I	262047	508.183	1424.94	14	67.1178	0.0232	6.73489	1.73958	35.1507	0.005555	0.764172	0.410156	0.309	0.17425	0.709183	0.352284	2.13149	0.681601	4.95809	0.946021	2.31063	unknown	Unknown	Polar
	TARA_ARC_NCLDV_00024	Pandoravirales	Megaviricetes	Phycodnaviridae_I	PhycoI_clade_I	359816	302.714	855.279	8	NA	NA	NA	NA	NA	NA	NA	NA	NA	NA	NA	NA	NA	NA	NA	NA	2.23925	unknown	Unknown	Polar
	TARA_ARC_NCLDV_00011	Pandoravirales	Megaviricetes	Phycodnaviridae_I	PhycoI_clade_I	422722	278.186	821.224	8	NA	NA	NA	NA	NA	NA	NA	NA	NA	NA	NA	NA	NA	NA	NA	NA	1.85312	unknown	Unknown	Polar
	TARA_ARC_NCLDV_00068	Pandoravirales	Megaviricetes	Phycodnaviridae_I	PhycoI_clade_I	252772	252.353	713.467	9	NA	NA	NA	NA	NA	NA	NA	NA	NA	NA	NA	NA	NA	NA	NA	NA	2.00305	unknown	Unknown	Polar
	TARA_ARC_NCLDV_00008	Pandoravirales	Megaviricetes	Phycodnaviridae_I	PhycoI_clade_I	479600	196.305	618.098	13	72.5128	0.0741	7.48766	3.66311	34.9233	0.052035	0.825342	0.280958	0	0.063	0	0.098435	2.59039	0.168389	1.72513	0.589794	2.13055	unknown	Unknown	Polar
	TARA_ARC_NCLDV_00009	Pandoravirales	Megaviricetes	Phycodnaviridae_I	PhycoI_clade_I	458982	192.07	548.787	11	72.5869	0	3.82455	0	34.9753	0	1.1063	0	0.063	0	0.098435	0	2.62917	0.0412863	1.13533	0	2.05264	unknown	Unknown	Polar
	TARA_ARC_NCLDV_00104	Pandoravirales	Megaviricetes	Phycodnaviridae_I	PhycoI_clade_I	191284	182.507	527.655	8	NA	NA	NA	NA	NA	NA	NA	NA	NA	NA	NA	NA	NA	NA	NA	NA	1.96101	unknown	Unknown	Polar
	TARA_ARC_NCLDV_00034	Pandoravirales	Megaviricetes	Phycodnaviridae_I	PhycoI_clade_I	319021	109.476	323.912	7	NA	NA	NA	NA	NA	NA	NA	NA	NA	NA	NA	NA	NA	NA	NA	NA	2.01198	unknown	Unknown	Polar
	TARA_SOC_NCLDV_00005	Pandoravirales	Megaviricetes	Phycodnaviridae_I	PhycoI_clade_I	350746	99.4406	316.911	5	NA	NA	NA	NA	NA	NA	NA	NA	NA	NA	NA	NA	NA	NA	NA	NA	1.58567	unknown	Unknown	Polar
	Schulz_GVMAG_S_1016713_165	Pandoravirales	Megaviricetes	Phycodnaviridae_I	PhycoI_clade_I	214404	74.6749	237.131	12	78.9564	0.0027	-0.160312	0	33.6138	0.842325	0.417069	0.347103	0.0015	0.0245	0.056871	0.152194	1.41667	0.957795	0.273079	0	2.02539	unknown	Unknown	Polar
	Schulz_GVMAG_S_1102110_105	Pandoravirales	Megaviricetes	Phycodnaviridae_I	PhycoI_clade_II	271036	71.6808	211.78	28	74.305	3.732	1.32583	4.03925	32.9918	2.08114	0.509085	0.1936	0.075667	0.149	0.482771	0.364705	3.42011	1.11561	5.56684	8.05776	2.26567	unknown	Unknown	Polar
	TARA_ARC_NCLDV_00037	Pandoravirales	Megaviricetes	Phycodnaviridae_I	PhycoI_clade_I	313019	68.86	211.243	6	NA	NA	NA	NA	NA	NA	NA	NA	NA	NA	NA	NA	NA	NA	NA	NA	1.92704	unknown	Unknown	Polar
	TARA_ARC_NCLDV_00061	Pandoravirales	Megaviricetes	Phycodnaviridae_I	PhycoI_clade_I	257719	57.0998	170.082	22	72.5869	2.2895	3.82455	1.31666	34.9233	11.9952	0.825342	0.558854	0.014667	0.062	0.098435	0.181431	2.50355	0.334467	1.72513	10.6402	2.82575	unknown	Unknown	Polar
	TARA_ARC_NCLDV_00064	Pandoravirales	Megaviricetes	Phycodnaviridae_I	PhycoI_clade_I	256500	41.216	111.828	6	NA	NA	NA	NA	NA	NA	NA	NA	NA	NA	NA	NA	NA	NA	NA	NA	1.64498	unknown	Unknown	Polar
	TARA_ARC_NCLDV_00003	Pandoravirales	Megaviricetes	Phycodnaviridae_I	PhycoI_clade_I	660287	39.9264	111.712	5	NA	NA	NA	NA	NA	NA	NA	NA	NA	NA	NA	NA	NA	NA	NA	NA	2.01541	unknown	Unknown	Polar
	TARA_ARC_NCLDV_00060	Pandoravirales	Megaviricetes	Phycodnaviridae_I	PhycoI_clade_I	257729	30.08	92.0597	5	NA	NA	NA	NA	NA	NA	NA	NA	NA	NA	NA	NA	NA	NA	NA	NA	2.148	unknown	Unknown	Polar
	TARA_ARC_NCLDV_00013	Pandoravirales	Megaviricetes	Phycodnaviridae_I	PhycoI_clade_I	404292	25.4258	71.8183	11	67.141	0.0232	6.73489	1.73958	35.1452	0.005555	0.774682	0.410156	0.13475	0.17425	0.356899	0.352284	2.59016	1.04527	4.01207	0.946021	2.56908	unknown	Unknown	Polar
	TARA_ARC_NCLDV_00139	Pandoravirales	Megaviricetes	Phycodnaviridae_I	PhycoI_clade_I	145125	23.4756	71.4065	12	74.8023	0	2.50789	0	22.9802	10.6659	0.547446	0	0.014667	0	0.238302	0	2.50355	0.12813	11.7755	2.89817	2.67701	unknown	Unknown	Polar
	TARA_ARC_NCLDV_00062	Pandoravirales	Megaviricetes	Phycodnaviridae_I	PhycoI_clade_I	256830	20.5171	59.3161	5	NA	NA	NA	NA	NA	NA	NA	NA	NA	NA	NA	NA	NA	NA	NA	NA	2.58416	unknown	Unknown	Polar
	TARA_SOC_NCLDV_00003	Pandoravirales	Megaviricetes	Phycodnaviridae_I	PhycoI_clade_I	388165	19.1878	62.831	5	NA	NA	NA	NA	NA	NA	NA	NA	NA	NA	NA	NA	NA	NA	NA	NA	1.66454	unknown	Unknown	Polar
	TARA_ARC_NCLDV_00170	Pandoravirales	Megaviricetes	Phycodnaviridae_I	PhycoI_clade_I	90296	10.2673	30.7201	8	NA	NA	NA	NA	NA	NA	NA	NA	NA	NA	NA	NA	NA	NA	NA	NA	2.52083	unknown	Unknown	Polar
	Schulz_GVMAG_M_3300009496_9	Pandoravirales	Megaviricetes	Phycodnaviridae_I	PhycoI_clade_I	400097	6.02879	16.6067	5	NA	NA	NA	NA	NA	NA	NA	NA	NA	NA	NA	NA	NA	NA	NA	NA	1.5171	unknown	Unknown	Polar
	Schulz_GVMAG_S_1103017_68	Pandoravirales	Megaviricetes	Phycodnaviridae_I	PhycoI_clade_I	281205	4.82566	12.2648	5	NA	NA	NA	NA	NA	NA	NA	NA	NA	NA	NA	NA	NA	NA	NA	NA	2.17396	unknown	Unknown	Polar
	Phycodnaviridae_FN429076_Emiliania_huxleyi_virus_99B1	Pandoravirales	Megaviricetes	Phycodnaviridae_I	Coccolithovirinae	376759	7.00129	20.7272	8	NA	NA	NA	NA	NA	NA	NA	NA	NA	NA	NA	NA	NA	NA	NA	NA	1.63405	unknown	Unknown	Polar
	Phycodnaviridae_KF481686_Emiliania_huxleyi_virus_145	Pandoravirales	Megaviricetes	Phycodnaviridae_I	Coccolithovirinae	399873	3.943	12.1772	5	NA	NA	NA	NA	NA	NA	NA	NA	NA	NA	NA	NA	NA	NA	NA	NA	1.23518	unknown	Unknown	Polar
	Schulz_GVMAG_S_3300007345_62	Pimascovirales	Megaviricetes	Sister_Iridoviridae_1	Irido_clade_I	174788	69.4116	207.866	39	72.5128	7.7998	7.48766	4.91826	34.9233	2.32019	0.825342	0.33938	0.039	0.125	0.098435	0.2425	1.88778	0.697958	1.72513	0.589794	3.62679	unknown	Unknown	Polar
	TARA_ARC_NCLDV_00171	Pimascovirales	Megaviricetes	Basal_Pimasco_Clade_B	ND	89838	26.9207	101.628	6	NA	NA	NA	NA	NA	NA	NA	NA	NA	NA	NA	NA	NA	NA	NA	NA	2.2778	unknown	Unknown	Polar
	TARA_ARC_NCLDV_00163	Pimascovirales	Megaviricetes	Basal_Pimasco_Clade_B	ND	101409	24.2681	88.7978	7	NA	NA	NA	NA	NA	NA	NA	NA	NA	NA	NA	NA	NA	NA	NA	NA	2.39295	unknown	Unknown	Polar
	Schulz_GVMAG_M_3300021964_16	Pimascovirales	Megaviricetes	Sister_Iridoviridae_1	Irido_clade_I	187290	597.191	2063.25	38	43.517	8.5721	14.3192	1.01965	35.3233	0.8685	0.221666	0.021607	0.3025	0.144	0.312072	0.1835	3.31027	0.2607	1.236	1.3535	1.07224	unknown	Unknown	Polar
	TARA_ARC_NCLDV_00021	Pimascovirales	Megaviricetes	Sister_Iridoviridae_1	Irido_clade_I	363553	172.746	532.318	14	77.9401	1.2832	-1.53759	2.90329	33.7605	0.504295	0.641276	0.378201	0.001	0	0.063634	0	2.53338	0.385991	0.523062	0	1.69308	unknown	Unknown	Polar
	TARA_ARC_NCLDV_00140	Pimascovirales	Megaviricetes	Sister_Iridoviridae_1	Irido_clade_I	144348	87.474	254.229	10	71.5948	0	1.48885	0	28.4169	0	0.431723	0	0.07525	0	1.19581	0	3.28709	0.268338	19.6461	0	1.95515	unknown	Unknown	Polar
	TARA_ARC_NCLDV_00040	Pimascovirales	Megaviricetes	Sister_Iridoviridae_2	Irido_clade_IV	301211	47.7851	136.249	22	77.1604	4.5735	1.32583	1.12757	34.1424	1.07705	0.119264	0.467256	0.008333	0.099167	0.047034	0.251913	3.48397	0.232842	0.244154	0.891179	1.85975	unknown	Unknown	Polar
	Schulz_GVMAG_M_3300001460_12	Algavirales	Megaviricetes	Phycodnaviridae_II	Prasinovirinae	279157	4.55175	14.4984	5	NA	NA	NA	NA	NA	NA	NA	NA	NA	NA	NA	NA	NA	NA	NA	NA	1.47356	unknown	Unknown	Unknown
	Moniruzzaman_LP01_ERX552252_57_dc	Algavirales	Megaviricetes	Phycodnaviridae_II	Prasinovirinae	141967	751.836	2601.8	51	35.9346	8.6269	14.3192	1.02029	35.3233	0.8685	0.221666	0.021607	0.3025	0.144	0.33275	0.19025	3.36089	0.337239	2.25258	1.3535	1.05028	unknown	Unknown	Unknown
	Schulz_GVMAG_S_405408_30	Algavirales	Megaviricetes	Phycodnaviridae_II	Prasinovirinae	143764	229.467	745.825	41	43.517	26.1374	13.8745	9.02389	34.2128	2.78187	0.389715	0.413577	0.3025	0.2175	0.343	0.352475	3.45737	0.223637	2.25258	1.3535	1.09976	unknown	Unknown	Unknown
	Moniruzzaman_LP01_ERX556037_11_dc	Algavirales	Megaviricetes	Phycodnaviridae_II	Prasinovirinae	122933	201.039	684.377	25	39.0734	4.2856	13.9937	1.97078	35.1215	0.452565	0.221666	0.443819	0.093	0.2095	0.33275	0.19025	3.53391	0.27507	2.41425	1.57195	1.03735	unknown	Unknown	Unknown
	Moniruzzaman_LP04_SRX802143_131_dc	Algavirales	Megaviricetes	Phycodnaviridae_II	Raphidovirinae	138347	178.65	543.829	7	NA	NA	NA	NA	NA	NA	NA	NA	NA	NA	NA	NA	NA	NA	NA	NA	1.12909	unknown	Unknown	Unknown
	Moniruzzaman_LP01_SRX803008_7_dc	Algavirales	Megaviricetes	Phycodnaviridae_II	Prasinovirinae	154653	125.448	367.159	30	43.517	26.3021	14.3192	7.88393	35.3424	0.844855	0.221666	0.413577	0.309	0.17575	0.34975	0.352475	3.19667	0.224097	2.41425	2.77607	1.06491	unknown	Unknown	Unknown
	Moniruzzaman_LP01_ERX552333_20_dc	Algavirales	Megaviricetes	Phycodnaviridae_II	Prasinovirinae	148709	116.337	381.778	30	43.517	26.5993	14.3192	9.71874	35.3231	1.77725	0.221666	0.413577	0.3025	0.1645	0.343	0.27275	3.45737	0.223637	2.25258	1.3535	1.07084	unknown	Unknown	Unknown
	Schulz_GVMAG_M_3300017773_3	Algavirales	Megaviricetes	Phycodnaviridae_II	Prasinovirinae	309229	113.93	380.571	21	43.517	31.711	13.0432	7.58427	35.1215	1.11028	0.39292	0.542506	0.284	0.2175	0.356899	0.199903	3.36089	0.337239	2.5895	2.77607	1.04679	unknown	Unknown	Unknown
	Phycodnaviridae_JF974320_Micromonas_pusilla_virus_SP1	Algavirales	Megaviricetes	Phycodnaviridae_II	Prasinovirinae	173451	90.1142	493.398	6	NA	NA	NA	NA	NA	NA	NA	NA	NA	NA	NA	NA	NA	NA	NA	NA	1.04493	unknown	Unknown	Unknown
	Schulz_GVMAG_S_ERX555957_26	Algavirales	Megaviricetes	Phycodnaviridae_II	Raphidovirinae	106681	58.8805	158.037	19	36.1715	0.3136	17.303	0.324137	36.2296	0.055428	0.164878	0.102334	0.019	0.021	0.0125	0.007	3.03759	1.07374	0.6545	0.1878	1.10015	unknown	Unknown	Unknown
	TARA_AON_NCLDV_00015	Imitervirales	Megaviricetes	Mesomimiviridae	Meso_clade_I	344807	187.511	476.781	18	54.5746	0.0441	10.877	0.218505	35.3375	0.0123	0.634817	0.137331	0.071	0.166125	0.566253	0.164392	3.43363	0.59618	3.55436	2.58643	1.52243	unknown	Unknown	Unknown
	Schulz_GVMAG_M_3300021185_39	Imitervirales	Megaviricetes	Mesomimiviridae	Meso_clade_I	262599	58.2165	160.7	17	54.5305	0.1978	10.877	0.218505	35.3252	0.466785	0.634817	0.130405	0.115	0.166125	0.566253	0.164392	3.43363	0.59618	1.296	2.58643	1.57337	unknown	Unknown	Unknown
	Schulz_GVMAG_M_3300009436_18	Imitervirales	Megaviricetes	Mesomimiviridae	Meso_clade_I	371237	36.5518	108.736	32	43.517	18.97	13.8745	9.61615	33.4683	2.73581	0.308897	0.170409	0.13475	0.138	0.43225	0.887417	3.53204	0.500684	1.236	1.31658	1.98612	unknown	Unknown	Unknown
	TARA_PON_NCLDV_00036	Imitervirales	Megaviricetes	Mesomimiviridae	Meso_clade_I	188012	35.8537	106.58	28	35.4068	39.571	13.8745	12.9177	33.4683	1.59691	0.389715	0.853213	0.063	0.102209	0.356899	0.143667	3.32682	1.314	1.61517	1.52192	2.07902	unknown	Unknown	Unknown
	Moniruzzaman_MM07_ERX552261_47_dc	Imitervirales	Megaviricetes	Mesomimiviridae	Meso_clade_II	587519	33.8128	141.048	18	32.2401	3.127	13.0432	0.831285	34.8707	1.42953	0.765222	0.375507	0.06	0	0.43225	0.061917	3.79001	0.257489	2.65725	0.7025	1.26789	unknown	Unknown	Unknown
	TARA_AON_NCLDV_00062	Imitervirales	Megaviricetes	Mesomimiviridae	Meso_clade_II	99475	32.4501	83.9852	25	35.9346	9.3054	17.5856	7.20234	36.285	2.08248	0.200059	0.229757	0.04	0.2215	0.0925	0.2215	3.36655	0.710235	1.236	1.46808	2.00048	unknown	Unknown	Unknown
	TARA_AON_NCLDV_00001	Imitervirales	Megaviricetes	Mesomimiviridae	Meso_clade_II	690191	31.6309	85.5692	14	43.517	21.8759	14.3192	11.7592	35.99	2.24013	0.21402	0.862995	0.243	0.203	0.1595	1.6035	3.19667	0.684896	1.236	2.4507	1.87654	unknown	Unknown	Unknown
	Phycodnaviridae_HQ634144_Phaeocystis_globosa_virus_14T	Imitervirales	Megaviricetes	Mesomimiviridae	Meso_clade_I	452892	28.5605	86.477	11	47.1847	0.0282	7.57942	0.097759	34.0502	0.00045	0.426587	0.030239	0.146	0	1.302	0	2.98844	0.190355	1.945	0	1.4122	unknown	Unknown	Unknown
	TARA_MED_NCLDV_00134	Imitervirales	Megaviricetes	Mesomimiviridae	Meso_clade_II	74220	24.4571	66.9701	21	35.9346	4.8842	17.6271	3.93593	36.3948	2.11517	0.136232	0.112656	0.04	0.060935	0.0055	0.02835	3.62555	0.795774	0.8423	0.5182	1.93134	unknown	Unknown	Unknown
	Schulz_GVMAG_M_3300024261_60	Imitervirales	Megaviricetes	Mesomimiviridae	Meso_clade_I	355417	18.1088	56.5687	14	34.0665	0.0051	16.7422	1.519	34.2842	0.847685	0.361109	0.116519	0.0865	0.30975	0.52125	0.605996	3.35044	0.737374	0.3855	1.07879	1.41179	unknown	Unknown	Unknown
	Schulz_GVMAG_M_3300021958_3	Imitervirales	Megaviricetes	Mesomimiviridae	Meso_clade_I	287941	6.32247	16.8617	5	NA	NA	NA	NA	NA	NA	NA	NA	NA	NA	NA	NA	NA	NA	NA	NA	1.59889	unknown	Unknown	Unknown
	Schulz_GVMAG_M_3300020166_18	Imitervirales	Megaviricetes	Mesomimiviridae	Meso_clade_I	399574	4.28576	11.3527	4	NA	NA	NA	NA	NA	NA	NA	NA	NA	NA	NA	NA	NA	NA	NA	NA	1.23366	unknown	Unknown	Unknown
	TARA_AOS_NCLDV_00016	Imitervirales	Megaviricetes	Mesomimiviridae	Meso_clade_I	246940	28.5707	83.1206	9	NA	NA	NA	NA	NA	NA	NA	NA	NA	NA	NA	NA	NA	NA	NA	NA	1.89612	unknown	Unknown	Unknown
	Moniruzzaman_MM01_ERX552302_42_dc	Imitervirales	Megaviricetes	Mesomimiviridae	Meso_clade_I	263316	136.389	460.383	35	35.9346	19.6404	15.0134	9.17685	35.3231	1.28727	0.355259	0.204921	0.237125	0.139	0.34975	1.075	3.31027	0.372443	2.436	0.7985	1.13141	unknown	Unknown	Unknown
	TARA_AON_NCLDV_00039	Imitervirales	Megaviricetes	Mesomimiviridae	Meso_clade_II	184334	120.458	320.217	28	35.9346	18.6726	17.5856	6.53167	36.285	0.960363	0.21402	0.574219	0.04	0.09475	0.0055	0.356899	3.70353	0.452984	0.8423	1.41028	1.19315	unknown	Unknown	Unknown
	TARA_AON_NCLDV_00029	Imitervirales	Megaviricetes	Mesomimiviridae	Meso_clade_I	226756	110.855	283.942	18	54.5746	0.0441	10.877	0.218505	35.3375	0.0123	0.634817	0.137331	0.071	0.166125	0.566253	0.164392	3.43363	0.59618	3.55436	2.58643	1.38649	unknown	Unknown	Unknown
	Schulz_GVMAG_M_3300020185_69	Imitervirales	Megaviricetes	Mesomimiviridae	Meso_clade_I	452112	95.7551	279.859	59	36.1715	36.8478	15.3044	16.3177	35.99	4.33831	0.200059	0.391045	0.093	0.113333	0.220883	0.225802	3.25411	0.719092	1.1195	7.2307	1.63698	unknown	Unknown	Unknown
	Schulz_GVMAG_M_3300017824_14	Imitervirales	Megaviricetes	Mesomimiviridae	Meso_clade_II	408737	95.3401	262.007	12	67.141	0	8.47447	0	35.1452	0	1.17433	0	0.13475	0	0.356899	0	3.31055	0	4.01207	0	1.20281	unknown	Unknown	Unknown
	Schulz_GVMAG_M_3300021958_32	Imitervirales	Megaviricetes	Mesomimiviridae	Meso_clade_I	500692	95.133	298.474	49	30.1367	20.7427	19.2799	10.5937	35.3231	1.65205	0.221666	0.101705	0.13475	0.257	0.356899	0.21225	3.32682	0.593344	2.41425	2.082	1.03709	unknown	Unknown	Unknown
	Moniruzzaman_MM01_ERX556037_25_dc	Imitervirales	Megaviricetes	Mesomimiviridae	Meso_clade_I	519965	80.3885	220.058	30	35.8579	1.8214	17.5856	4.50638	36.285	1.14013	0.21402	0.198712	0.06	0.2485	0.0055	0.396361	3.76354	0.530556	0.944	2.4677	1.12757	unknown	Unknown	Unknown
	TARA_AON_NCLDV_00043	Imitervirales	Megaviricetes	Mesomimiviridae	Meso_clade_I	165524	77.5505	230.38	37	36.1375	2.4401	17.303	3.30798	36.2037	0.600672	0.191003	0.120094	0.03975	0.182	0.0125	0.2975	3.19667	1.01821	0.8358	1.332	1.4008	unknown	Unknown	Unknown
	Moniruzzaman_MM05_ERX555931_15_dc	Imitervirales	Megaviricetes	Mesomimiviridae	Meso_clade_II	349756	72.7427	201.883	29	23.3867	12.0201	26.1292	9.5253	39.9603	5.30266	0.1566	0.208639	0.01	0.05	0.025	0.40725	2.61343	0.999374	0.85	1.56425	1.09352	unknown	Unknown	Unknown
	TARA_ARC_NCLDV_00050	Imitervirales	Megaviricetes	Mesomimiviridae	Meso_clade_I	283592	70.8624	210.669	16	69.1136	32.5603	3.1965	9.84672	32.9918	1.87898	0.39292	0	0.1665	0	0.312072	0	3.45737	0.147098	0.819597	0	1.28691	unknown	Unknown	Unknown
	Schulz_GVMAG_S_1055481_12	Imitervirales	Megaviricetes	Mesomimiviridae	Meso_clade_II	529447	70.0189	188.95	9	NA	NA	NA	NA	NA	NA	NA	NA	NA	NA	NA	NA	NA	NA	NA	NA	1.16149	unknown	Unknown	Unknown
	Schulz_GVMAG_M_3300017697_11	Imitervirales	Megaviricetes	Mesomimiviridae	Meso_clade_II	262602	69.4751	204.998	43	32.2401	14.5885	19.7812	11.0844	34.8844	2.47253	0.205491	0.287084	0.0455	0.141	0.3575	0.35775	3.48526	0.725537	1.278	1.722	1.01466	unknown	Unknown	Unknown
	Moniruzzaman_MM01_ERX552270_62_dc	Imitervirales	Megaviricetes	Mesomimiviridae	Meso_clade_I	662834	62.0863	195.344	24	39.2305	32.1961	13.0432	7.88393	35.1452	0.993538	0.765222	0.952662	0.06	0.13375	0.209065	0.293265	3.31055	0.91426	1.7665	3.48901	1.20856	unknown	Unknown	Unknown
	Schulz_GVMAG_S_ERX555965_48	Imitervirales	Megaviricetes	Mesomimiviridae	Meso_clade_I	445952	61.7714	190.664	12	34.0614	0	18.123	0	34.316	0	0.361109	0	0.03975	0	0.52125	0	3.42831	0.077866	0.1445	0	1.31113	unknown	Unknown	Unknown
	TARA_AON_NCLDV_00034	Imitervirales	Megaviricetes	Mesomimiviridae	Meso_clade_I	207640	61.4251	181.393	32	36.1375	0.3136	17.303	3.30798	36.2296	0.599067	0.191003	0.120094	0.0355	0.0865	0.0125	0.2155	3.17807	1.01821	0.8358	0.5815	1.39763	unknown	Unknown	Unknown
	Schulz_GVMAG_S_ERX555967_67	Imitervirales	Megaviricetes	Mesomimiviridae	Meso_clade_I	673120	58.9613	148.596	30	35.3671	1.3057	19.248	1.12506	34.316	2.09857	0.185922	0.220324	0.026	0.058	0.2925	0.13975	3.67745	0.76814	1.4395	1.72298	1.26336	unknown	Unknown	Unknown
	Moniruzzaman_MM01_ERX555965_20_dc	Imitervirales	Megaviricetes	Mesomimiviridae	Meso_clade_I	275728	56.0095	180.966	8	NA	NA	NA	NA	NA	NA	NA	NA	NA	NA	NA	NA	NA	NA	NA	NA	1.12245	unknown	Unknown	Unknown
	Moniruzzaman_MM01_ERX552252_1_dc	Imitervirales	Megaviricetes	Mesomimiviridae	Meso_clade_I	402601	47.6591	138.118	31	31.4949	5.7795	16.8637	5.00419	35.6862	1.66078	0.200059	0.147624	0.201	0.2575	0.1595	0.328	3.41761	0.519626	1.236	1.97775	1.04357	unknown	Unknown	Unknown
	Moniruzzaman_MM01_ERX552270_106_dc	Imitervirales	Megaviricetes	Mesomimiviridae	Meso_clade_I	304317	45.5985	161.127	26	32.2401	17.6801	13.0432	6.23672	34.8707	0.81549	0.613636	0.539492	0.1665	0.348	0.511975	0.881	3.79001	0.372399	2.25258	4.49	1.10091	unknown	Unknown	Unknown
	Moniruzzaman_MM01_ERX555913_6_dc	Imitervirales	Megaviricetes	Mesomimiviridae	Meso_clade_I	350087	42.6145	103.498	14	36.5533	0	16.3584	0	36.5811	0	0.535777	0.049815	0.0865	0.06817	0.430504	0.417404	2.79375	0.898138	1.354	1.77241	1.18175	unknown	Unknown	Unknown
	Moniruzzaman_MM07_ERX555957_21_dc	Imitervirales	Megaviricetes	Mesomimiviridae	Meso_clade_II	565690	41.53	114.427	19	36.1715	0.9294	17.303	4.35616	36.2296	0.779967	0.111686	0.064793	0.019	0	0.0125	0	3.03759	0.488269	0.6545	0	1.10063	unknown	Unknown	Unknown
	Schulz_GVMAG_M_3300023109_20	Imitervirales	Megaviricetes	Mesomimiviridae	Meso_clade_II	297477	41.3124	140.281	15	39.0734	29.3041	13.0432	4.56875	34.8707	0.27443	0.765222	0.006926	0.13475	0.102375	0.401861	0.075351	3.53391	0.479457	3.55436	3.04414	1.17534	unknown	Unknown	Unknown
	Schulz_GVMAG_M_3300020185_39	Imitervirales	Megaviricetes	Mesomimiviridae	Meso_clade_I	270653	39.2111	119.716	28	71.8895	38.8677	2.5694	14.3779	28.6092	13.2236	0.485962	0.356443	0.014667	0.060633	0.238302	0.222202	2.94094	0.80672	11.7755	10.5395	1.86194	unknown	Unknown	Unknown
	Schulz_GVMAG_M_3300021379_1	Imitervirales	Megaviricetes	Mesomimiviridae	Meso_clade_II	421206	36.8859	161.822	18	32.2401	1.8731	13.0432	1.97078	34.8707	0.452315	0.765222	0.588743	0.093	0.281	0.33275	0.29725	3.79001	0.357586	1.61517	1.294	1.17971	unknown	Unknown	Unknown
	Moniruzzaman_MM01_ERX552270_52_dc	Imitervirales	Megaviricetes	Mesomimiviridae	Meso_clade_I	780352	36.5779	113.778	11	36.5533	35.9595	13.0432	8.87074	34.9233	1.65779	0.765222	0.289565	0	0	0	0	2.79375	0.543922	1.72513	0	1.22166	unknown	Unknown	Unknown
	Schulz_GVMAG_M_3300023109_32	Imitervirales	Megaviricetes	Mesomimiviridae	Meso_clade_II	208097	33.6098	127.282	17	34.8901	20.4173	15.0134	3.91853	35.3231	0.706625	0.221666	0.543556	0.284	0.03175	0.34975	0.168975	3.45737	0.380359	2.5895	0.490916	1.03983	unknown	Unknown	Unknown
	Moniruzzaman_MM17_ERX552270_68_dc	Imitervirales	Megaviricetes	Mimiviridae	Mimi_base	462124	33.4744	124.598	19	32.2401	41.1432	13.0432	11.7174	34.8707	0.728343	0.58652	0.643626	0.008333	0.116667	0.047034	0.314619	3.53252	0.306037	0.319	1.18011	1.32226	unknown	Unknown	Unknown
	Schulz_GVMAG_M_3300024180_11	Imitervirales	Megaviricetes	Mesomimiviridae	Meso_clade_I	292253	33.2625	95.499	20	20.8176	57.0348	23.8893	24.8247	36.1376	8.13266	0.228999	0.25132	0.107	0.20175	0.417	0.858806	3.31038	0.763148	1.625	9.2265	1.19798	unknown	Unknown	Unknown
	Schulz_GVMAG_M_3300024255_31	Imitervirales	Megaviricetes	Mesomimiviridae	Meso_clade_II	277516	31.7045	85.7395	23	35.3671	9.5991	18.3192	6.73801	34.2128	2.55255	0.200059	0.472851	0.018	0.3085	0.2925	0.42	3.55052	0.650819	1.95475	1.21358	1.11623	unknown	Unknown	Unknown
	Schulz_GVMAG_M_3300023170_28	Imitervirales	Megaviricetes	Mesomimiviridae	Meso_clade_II	215475	31.0944	113.064	13	34.8901	0.8317	15.014	5.78232	35.3231	1.54201	0.221666	0.457235	0.3025	0.03175	0.34975	0.168975	3.53391	0.347128	2.5895	0.490916	1.0348	unknown	Unknown	Unknown
	Moniruzzaman_MM07_SRX803008_112_dc	Imitervirales	Megaviricetes	Mesomimiviridae	Meso_clade_II	535128	31.0141	83.2796	18	47.2129	29.2924	7.48166	16.1363	34.0502	3.11582	0.426587	0.426259	0.146	0.115	0.866194	1.08112	3.04878	0.308468	1.945	2.057	1.43637	unknown	Unknown	Unknown
	Schulz_GVMAG_M_3300027810_12	Imitervirales	Megaviricetes	Mesomimiviridae	Meso_clade_I	341486	28.6252	87.5348	17	34.0665	33.0745	16.592	8.12948	34.316	0.86099	0.477628	0.784613	0.13475	0.2345	0.52125	0.679601	3.20432	0.737374	0.3855	3.62657	1.55285	unknown	Unknown	Unknown
	Schulz_GVMAG_M_3300025874_52	Imitervirales	Megaviricetes	Mesomimiviridae	Meso_clade_II	188058	28.5843	83.5517	22	39.3888	13.294	13.0432	11.7664	34.0507	1.67624	0.396348	0.168731	0.128	0.1385	0.52125	1.08112	3.32682	0.689225	1.945	1.13875	1.04429	unknown	Unknown	Unknown
	Schulz_GVMAG_M_3300003410_18	Imitervirales	Megaviricetes	Mesomimiviridae	Meso_clade_II	327905	28.4628	104.851	13	34.8901	2.7048	15.0134	5.78232	35.3231	0.454485	0.221666	0.543556	0.3025	0.03175	0.34975	0.168975	3.53391	0.380359	2.5895	0.490916	1.02722	unknown	Unknown	Unknown
	Moniruzzaman_MM01_ERX552296_13_dc	Imitervirales	Megaviricetes	Mesomimiviridae	Meso_clade_I	1029447	27.5804	76.0031	24	32.7971	17.0672	21.1216	10.7453	35.7687	2.68372	0.200059	0.322251	0.007	0.165096	0.1575	0.60075	3.68002	0.631859	0.868	1.42425	1.30092	unknown	Unknown	Unknown
	Schulz_GVMAG_M_3300021964_29	Imitervirales	Megaviricetes	Mesomimiviridae	Meso_clade_II	438878	26.5771	106.52	10	34.9449	0.0548	15.0134	0.000638	35.3233	0.00025	0.221666	0	0.3025	0.0185	0.343	0.00675	3.31027	0.0506163	2.7435	0.154	1.02143	unknown	Unknown	Unknown
	Schulz_GVMAG_S_ERX555951_64	Imitervirales	Megaviricetes	Mesomimiviridae	Meso_clade_I	231488	25.377	76.6877	14	43.517	0	14.3192	0	35.99	1.60183	0.200059	0.044325	0.3105	0.203	0.1595	0	3.19667	0.171174	1.236	0	1.37424	unknown	Unknown	Unknown
	Schulz_GVMAG_M_3300024059_2	Imitervirales	Megaviricetes	Mesomimiviridae	Meso_clade_I	300207	22.8311	72.7178	22	37.0541	19.4867	13.8745	7.88731	34.8707	2.73581	0.338691	0.314111	0.284	0.144	0.312072	0.19025	3.47951	0.456497	1.236	1.7699	1.8316	unknown	Unknown	Unknown
	Schulz_GVMAG_M_3300020185_59	Imitervirales	Megaviricetes	Mesomimiviridae	Meso_clade_I	286608	18.9663	55.0836	15	36.5533	36.0709	13.066	13.5554	33.2081	3.24862	0.221666	0.594279	0.128	0.1825	0.220883	0.211367	3.25411	0.538218	1.236	1.61494	1.33062	unknown	Unknown	Unknown
	Schulz_GVMAG_M_3300017735_4	Imitervirales	Megaviricetes	Mesomimiviridae	Meso_clade_I	489538	18.3995	56.0242	16	34.0614	52.5648	18.123	25.4575	31.8878	5.28688	0.361109	0.292632	0.067	0.08625	0.52125	0.504541	3.35853	0.331246	1.42426	3.22245	1.80284	unknown	Unknown	Unknown
	Schulz_GVMAG_M_3300017772_13	Imitervirales	Megaviricetes	Mesomimiviridae	Meso_clade_I	596539	17.592	55.0675	10	54.3768	19.5856	10.877	7.88731	35.3231	2.07101	0.308897	0.413151	0.198	0.169	0.429	0.82625	3.43363	0.342644	1.173	1.8075	1.38558	unknown	Unknown	Unknown
	Moniruzzaman_MM12_ERX552270_61_dc	Imitervirales	Megaviricetes	Mesomimiviridae	Meso_clade_II	346679	16.7685	73.9703	10	32.2401	1.8731	13.0432	3.56073	34.8707	0	0.765222	0.287594	0.2225	0.0945	0.220883	1.035	3.79001	0.257489	0.944	0.216	1.14189	unknown	Unknown	Unknown
	Schulz_GVMAG_M_3300020187_69	Imitervirales	Megaviricetes	Mesomimiviridae	Meso_clade_I	607942	14.9802	44.7545	13	47.2129	7.1921	7.48166	3.75091	34.0502	0.796487	0.396348	0.11769	0.146	0.052	1.176	0.507	3.19667	0.87958	1.945	1.009	1.44753	unknown	Unknown	Unknown
	Schulz_GVMAG_M_3300000117_10	Imitervirales	Megaviricetes	Mesomimiviridae	Meso_clade_II	298498	14.6604	49.0905	9	NA	NA	NA	NA	NA	NA	NA	NA	NA	NA	NA	NA	NA	NA	NA	NA	1.36795	unknown	Unknown	Unknown
	Schulz_GVMAG_S_1039698_54	Imitervirales	Megaviricetes	Mesomimiviridae	Meso_clade_I	401197	14.4976	48.3513	9	NA	NA	NA	NA	NA	NA	NA	NA	NA	NA	NA	NA	NA	NA	NA	NA	1.26259	unknown	Unknown	Unknown
	Schulz_GVMAG_M_3300020185_109	Imitervirales	Megaviricetes	Mesomimiviridae	Meso_clade_I	423108	14.472	42.487	6	NA	NA	NA	NA	NA	NA	NA	NA	NA	NA	NA	NA	NA	NA	NA	NA	1.77932	unknown	Unknown	Unknown
	Schulz_GVMAG_M_3300001348_19	Imitervirales	Megaviricetes	Mesomimiviridae	Meso_clade_II	198374	14.4544	38.8713	18	35.4068	21.5797	18.1807	12.6552	33.2542	3.36904	0.308897	0.284918	0.06	0.123	0.2925	0.33575	3.54178	0.621537	1.0505	1.91475	1.14537	unknown	Unknown	Unknown
	Schulz_GVMAG_M_3300006805_8	Imitervirales	Megaviricetes	Mesomimiviridae	Meso_clade_I	411827	13.223	48.1029	7	NA	NA	NA	NA	NA	NA	NA	NA	NA	NA	NA	NA	NA	NA	NA	NA	1.1446	unknown	Unknown	Unknown
	Moniruzzaman_MM05_ERX552270_107_dc	Imitervirales	Megaviricetes	Mesomimiviridae	Meso_clade_II	348622	12.4938	46.6384	14	32.2401	3.5205	13.0432	0.831285	34.8707	0.820035	0.765222	0.375507	0.06	0.1385	0.2925	1.2764	3.79001	0.310502	1.945	1.21225	1.06202	unknown	Unknown	Unknown
	Schulz_GVMAG_M_3300001352_44	Imitervirales	Megaviricetes	Mesomimiviridae	Meso_clade_II	188796	12.0667	32.2245	17	35.4068	7.8939	18.2147	5.90673	34.3882	3.23102	0.147303	0.284918	0.01833	0.08225	0.2425	0.33575	3.54178	0.754969	1.04231	1.99175	1.07306	unknown	Unknown	Unknown
	Schulz_GVMAG_M_3300024185_4	Imitervirales	Megaviricetes	Mesomimiviridae	Meso_clade_II	443069	11.2666	29.6913	8	NA	NA	NA	NA	NA	NA	NA	NA	NA	NA	NA	NA	NA	NA	NA	NA	1.14602	unknown	Unknown	Unknown
	Schulz_GVMAG_M_3300020185_49	Imitervirales	Megaviricetes	Mimiviridae	Mimi_clade_IV	849347	11.2451	33.1466	10	43.517	35.3904	13.0432	13.1619	34.3929	1.87898	0.39292	0.372302	0.1665	0.0385	0.312072	0.482928	3.45737	0.624715	0.819597	0.116403	1.27207	unknown	Unknown	Unknown
	Schulz_GVMAG_M_3300025880_17	Imitervirales	Megaviricetes	Mimiviridae	Mimi_clade_IV	578690	11.1326	34.1224	7	NA	NA	NA	NA	NA	NA	NA	NA	NA	NA	NA	NA	NA	NA	NA	NA	1.27065	unknown	Unknown	Unknown
	Schulz_GVMAG_S_403983_43	Imitervirales	Megaviricetes	Mesomimiviridae	Meso_clade_I	214861	10.9373	31.8247	7	NA	NA	NA	NA	NA	NA	NA	NA	NA	NA	NA	NA	NA	NA	NA	NA	1.92987	unknown	Unknown	Unknown
	Schulz_GVMAG_M_3300021958_1	Imitervirales	Megaviricetes	Mesomimiviridae	Meso_clade_I	252878	10.7754	40.851	12	37.0541	0.0031	17.5211	7.4557	37.1036	1.11358	0.338691	0.149343	0.0043	0.0445	0.0475	0.08695	3.8207	0.31829	0.63375	0.321097	1.25227	unknown	Unknown	Unknown
	Schulz_GVMAG_M_3300020595_37	Imitervirales	Megaviricetes	Mesomimiviridae	Meso_clade_II	319101	9.90439	27.3829	12	47.2129	25.7836	7.48166	10.6755	34.2128	4.4738	0.442902	0.248397	0.146	0.22625	0.511975	0.86975	3.53391	0.509442	1.945	1.31658	1.04197	unknown	Unknown	Unknown
	Schulz_GVMAG_M_3300020169_51	Imitervirales	Megaviricetes	Mesomimiviridae	Meso_clade_I	350401	8.36499	23.7876	7	NA	NA	NA	NA	NA	NA	NA	NA	NA	NA	NA	NA	NA	NA	NA	NA	1.14423	unknown	Unknown	Unknown
	Schulz_GVMAG_S_1103018_91	Imitervirales	Megaviricetes	Mesomimiviridae	Meso_clade_II	242785	6.78533	18.285	6	NA	NA	NA	NA	NA	NA	NA	NA	NA	NA	NA	NA	NA	NA	NA	NA	1.07196	unknown	Unknown	Unknown
	Moniruzzaman_MM01_ERX552270_27_dc	Imitervirales	Megaviricetes	Mesomimiviridae	Meso_clade_I	137542	6.63506	31.4139	5	NA	NA	NA	NA	NA	NA	NA	NA	NA	NA	NA	NA	NA	NA	NA	NA	1.05667	unknown	Unknown	Unknown
	Schulz_GVMAG_S_3300004097_159	Imitervirales	Megaviricetes	Mesomimiviridae	Meso_clade_II	424559	2.31168	5.99235	3	NA	NA	NA	NA	NA	NA	NA	NA	NA	NA	NA	NA	NA	NA	NA	NA	1.21424	unknown	Unknown	Unknown
	TARA_AON_NCLDV_00052	Mirusviricota	Mirusviricetes	M3	NEW_05	133897	372.413	906.27	24	54.5746	0	10.877	0	35.3375	0.0123	0.634817	0	0.071	0.0955	0.566253	0	3.10735	0.645414	3.55436	0	1.70539	unknown	Unknown	Unknown
	TARA_PON_NCLDV_00038	Mirusviricota	Mirusviricetes	M1	NEW_02	165652	83.5096	215.342	36	35.3671	19.2075	19.248	8.37106	34.3805	2.08059	0.200059	0.494032	0.06	0.307	0.309	0.273753	3.61555	0.702693	1.95475	2.014	1.5216	unknown	Unknown	Unknown
	TARA_MED_NCLDV_00007	Pandoravirales	Megaviricetes	Phycodnaviridae_I	PhycoI_clade_I	686673	17.8031	46.7364	14	39.8386	2.815	17.2988	2.93452	38.2281	0.407983	0.104797	0.051651	0.009125	0.04125	0.012	0.007075	3.87627	0.316559	1.37237	0.658	1.78561	unknown	Unknown	Unknown
	Moniruzzaman_LP04_ERX555917_66_dc	Algavirales	Megaviricetes	Phycodnaviridae_II	Raphidovirinae	136816	139.619	399.039	17	16.9559	3.9614	19.8237	0	35.6958	0	0.204542	0	0.203	0.072	0.443	0	3.01353	0.149353	0.9285	0.3555	1.08043	virion	DCM	Nonpolar
	Moniruzzaman_LP04_ERX556034_5_dc	Algavirales	Megaviricetes	Phycodnaviridae_II	Raphidovirinae	202435	89.2316	266.047	22	19.0258	29.6209	19.7812	10.4272	35.1687	1.66512	0.244384	0.179317	0.284	0.64	0.417	0.5925	3.32682	0.736779	2.65725	3.782	1.02942	virion	DCM	Nonpolar
	Schulz_GVMAG_S_1059924_57	Algavirales	Megaviricetes	Phycodnaviridae_II	Prasinovirinae	189388	42.0296	99.6212	4	NA	NA	NA	NA	NA	NA	NA	NA	NA	NA	NA	NA	NA	NA	NA	NA	1	virion	DCM	Nonpolar
	Schulz_GVMAG_S_405429_37	Algavirales	Megaviricetes	Phycodnaviridae_II	PhycoII_clade_II	113040	1.42427	4.74758	1	NA	NA	NA	NA	NA	NA	NA	NA	NA	NA	NA	NA	NA	NA	NA	NA	1	virion	DCM	Nonpolar
	Schulz_GVMAG_S_1037377_112	Algavirales	Megaviricetes	Phycodnaviridae_II	Prasinovirinae	165893	0.887326	2.95775	1	NA	NA	NA	NA	NA	NA	NA	NA	NA	NA	NA	NA	NA	NA	NA	NA	1	virion	DCM	Nonpolar
	TARA_PSE_NCLDV_00022	Imitervirales	Megaviricetes	Mesomimiviridae	Meso_clade_I	276560	38.8009	111.883	22	5.2692	3.227	19.7812	6.21262	34.8844	0.4317	0.365239	0.027222	1.202	1.091	1.8615	1.35675	3.96062	0.114459	10.5045	7.2795	1.77105	virion	DCM	Nonpolar
	TARA_PSE_NCLDV_00017	Imitervirales	Megaviricetes	Mesomimiviridae	Meso_clade_I	322844	37.6329	107.156	20	5.2692	7.7253	19.7812	0	34.8844	0	0.365239	0.056342	1.202	1.091	1.8615	1.35675	3.89967	0.16596	10.5045	7.2795	1.67912	virion	DCM	Nonpolar
	TARA_IOS_NCLDV_00003	Imitervirales	Megaviricetes	Mesomimiviridae	Meso_clade_I	190697	189.101	562.834	112	25.5101	10.6958	23.4462	4.50525	36.1793	1.11659	0.126112	0.054883	0.0195	0.118469	0.0815	0.133	2.89394	0.997227	1.218	1.36637	1.90891	virion	DCM	Nonpolar
	Moniruzzaman_MM09_ERX555917_28_dc	Imitervirales	Megaviricetes	Mesomimiviridae	Meso_base_clade_IV	627133	164.76	460.667	25	12.9945	7.8655	19.2799	6.9597	34.8334	0.26771	0.204542	0.180288	0.203	0.333	1.108	2.24375	3.41761	0.304133	8.073	16.4547	1.12528	virion	DCM	Nonpolar
	Moniruzzaman_MM09_ERX556034_16_dc	Imitervirales	Megaviricetes	Mesomimiviridae	Meso_base_clade_IV	636469	113.482	325.979	18	19.0393	30.1376	19.7812	11.7332	34.7645	1.80429	0.365239	0.203793	0.107	0.64	0.43225	0.691	3.32682	0.572848	2.65725	6.3645	1.08687	virion	DCM	Nonpolar
	Schulz_GVMAG_S_ERX556060_80	Imitervirales	Megaviricetes	Mesomimiviridae	Meso_clade_I	189934	51.1304	145.786	10	12.9945	3.9614	19.8237	7.00216	35.6958	0.86243	0.198146	0.1591	0.131	0.072	0.443	2.24375	3.12011	0.628626	1.90704	19.973	1.03168	virion	DCM	Nonpolar
	Schulz_GVMAG_S_ERX555935_167	Imitervirales	Megaviricetes	Mesomimiviridae	Meso_clade_II	166848	13.9934	39.1285	11	23.3867	16.7745	23.6358	6.8059	36.2775	3.44539	0.16855	0.096434	0.0255	0.082792	0.0885	0.40725	3.16289	0.243878	1.284	1.05704	1	virion	DCM	Nonpolar
	Schulz_GVMAG_M_3300024294_14	Imitervirales	Megaviricetes	Mesomimiviridae	Meso_clade_I	231303	10.2549	28.0399	4	NA	NA	NA	NA	NA	NA	NA	NA	NA	NA	NA	NA	NA	NA	NA	NA	1	virion	DCM	Nonpolar
	Schulz_GVMAG_M_3300024329_1	Imitervirales	Megaviricetes	Mesomimiviridae	Meso_clade_I	324195	8.47946	22.4268	4	NA	NA	NA	NA	NA	NA	NA	NA	NA	NA	NA	NA	NA	NA	NA	NA	1	virion	DCM	Nonpolar
	Schulz_GVMAG_M_3300020187_37	Imitervirales	Megaviricetes	Mesomimiviridae	Meso_clade_II	386632	6.5033	17.0379	9	NA	NA	NA	NA	NA	NA	NA	NA	NA	NA	NA	NA	NA	NA	NA	NA	1	virion	DCM	Nonpolar
	Moniruzzaman_MM01_ERX552243_92_dc	Imitervirales	Megaviricetes	Mesomimiviridae	Meso_clade_I	775833	5.6673	15.9982	5	NA	NA	NA	NA	NA	NA	NA	NA	NA	NA	NA	NA	NA	NA	NA	NA	1.09731	virion	DCM	Nonpolar
	Schulz_GVMAG_M_3300020187_12	Imitervirales	Megaviricetes	Mesomimiviridae	Meso_clade_II	321864	5.05529	13.6379	9	NA	NA	NA	NA	NA	NA	NA	NA	NA	NA	NA	NA	NA	NA	NA	NA	1	virion	DCM	Nonpolar
	Moniruzzaman_MM08_ERX555935_69_dc	Imitervirales	Megaviricetes	Mesomimiviridae	Meso_clade_II	258617	4.98188	14.9	4	NA	NA	NA	NA	NA	NA	NA	NA	NA	NA	NA	NA	NA	NA	NA	NA	1	virion	DCM	Nonpolar
	Moniruzzaman_MM08_ERX552287_8_dc	Imitervirales	Megaviricetes	Mesomimiviridae	Meso_clade_II	402040	1.38469	4.36515	3	NA	NA	NA	NA	NA	NA	NA	NA	NA	NA	NA	NA	NA	NA	NA	NA	1	virion	DCM	Nonpolar
	Moniruzzaman_MM05_ERX555935_132_dc	Imitervirales	Megaviricetes	Mesomimiviridae	Meso_clade_II	272703	1.17014	3.95467	1	NA	NA	NA	NA	NA	NA	NA	NA	NA	NA	NA	NA	NA	NA	NA	NA	1	virion	DCM	Nonpolar
	Schulz_GVMAG_M_3300020185_80	Imitervirales	Megaviricetes	Mesomimiviridae	Meso_clade_I	438737	0.593895	4.20489	1	NA	NA	NA	NA	NA	NA	NA	NA	NA	NA	NA	NA	NA	NA	NA	NA	1	virion	DCM	Nonpolar
	Schulz_GVMAG_M_3300021185_41	Imitervirales	Megaviricetes	Mesomimiviridae	Meso_clade_II	251205	0.580801	1.38727	1	NA	NA	NA	NA	NA	NA	NA	NA	NA	NA	NA	NA	NA	NA	NA	NA	1	virion	DCM	Nonpolar
	Schulz_GVMAG_S_1030632_69	Imitervirales	Megaviricetes	Mesomimiviridae	Meso_clade_I	425058	0.573723	1.52558	1	NA	NA	NA	NA	NA	NA	NA	NA	NA	NA	NA	NA	NA	NA	NA	NA	1	virion	DCM	Nonpolar
	TARA_PSE_NCLDV_00034	Mirusviricota	Mirusviricetes	M3	NEW_05	165147	46.1696	134.729	9	NA	NA	NA	NA	NA	NA	NA	NA	NA	NA	NA	NA	NA	NA	NA	NA	1.59403	virion	DCM	Nonpolar
	Schulz_GVMAG_M_3300008012_2	Others	Na			142459	1.19559	3.9853	1	NA	NA	NA	NA	NA	NA	NA	NA	NA	NA	NA	NA	NA	NA	NA	NA	#N/A	virion	DCM	Nonpolar
	Schulz_GVMAG_M_3300012952_3	Pandoravirales	Megaviricetes	Phycodnaviridae_I	PhycoI_clade_II	244341	20.5807	53.812	24	16.9559	11.4125	19.8237	5.45538	36.065	1.23387	0.16855	0.08068	0.092792	0.09775	0.443	0.332433	3.05599	1.22545	1.90704	1.60475	1.60889	virion	DCM	Nonpolar
	TARA_AOS_NCLDV_00014	Pandoravirales	Megaviricetes	Phycodnaviridae_I	PhycoI_clade_II	287354	136.679	450.338	16	31.0616	0	16.8637	0.10741	35.6846	0.001605	0.355259	0.039085	0.285	0.084	0.227	0.0815	3.33803	1.09528	2.436	0.4495	1.72168	virion	DCM	Nonpolar
	TARA_PSE_NCLDV_00032	Pandoravirales	Megaviricetes	Phycodnaviridae_I	PhycoI_clade_II	203704	82.3671	240.55	16	5.2692	25.7924	19.7812	2.91756	34.8844	0.800235	0.365239	0.00998	1.202	0.917	1.8615	1.6345	3.89967	0.726595	10.5045	8.0685	1.60203	virion	DCM	Nonpolar
	Schulz_GVMAG_S_ERX555917_73	Pandoravirales	Megaviricetes	Phycodnaviridae_I	PhycoI_clade_II	245785	74.236	221.581	27	16.9559	8.1515	15.182	11.0677	35.1902	1.30425	0.091415	0.079658	0.131	0.125	2.68675	2.38925	3.15004	0.753088	10.5045	20.3435	1.43443	virion	DCM	Nonpolar
	Schulz_GVMAG_S_1030632_100	Pimascovirales	Megaviricetes	Sister_Iridoviridae_1	Irido_clade_I	189608	0.565904	1.50478	1	NA	NA	NA	NA	NA	NA	NA	NA	NA	NA	NA	NA	NA	NA	NA	NA	1	virion	DCM	Nonpolar
	Schulz_GVMAG_M_3300024329_18	Imitervirales	Megaviricetes	Mesomimiviridae	Meso_clade_II	502258	2.68707	8.68311	3	NA	NA	NA	NA	NA	NA	NA	NA	NA	NA	NA	NA	NA	NA	NA	NA	1	virion	DCM	Unknown
	TARA_PSW_NCLDV_00039	Algavirales	Megaviricetes	Basal_Algavirales	Basal_Algavirales	243394	429.053	736.241	9	NA	NA	NA	NA	NA	NA	NA	NA	NA	NA	NA	NA	NA	NA	NA	NA	1.30718	virion	SRF	Nonpolar
	Moniruzzaman_LP04_ERX552270_119_dc	Algavirales	Megaviricetes	Phycodnaviridae_II	Raphidovirinae	107849	3.28051	21.9463	1	NA	NA	NA	NA	NA	NA	NA	NA	NA	NA	NA	NA	NA	NA	NA	NA	1	virion	SRF	Nonpolar
	Schulz_GVMAG_S_1037362_78	Algavirales	Megaviricetes	Phycodnaviridae_II	Prasinovirinae	231497	1.03053	2.71772	1	NA	NA	NA	NA	NA	NA	NA	NA	NA	NA	NA	NA	NA	NA	NA	NA	1	virion	SRF	Nonpolar
	Schulz_GVMAG_M_3300027833_19	Asfuvirales	Pokkesviricetes	Asfarviridae	ND	297297	0.417428	2.79254	1	NA	NA	NA	NA	NA	NA	NA	NA	NA	NA	NA	NA	NA	NA	NA	NA	1	virion	SRF	Nonpolar
	Moniruzzaman_MM01_ERX552297_80_dc	Imitervirales	Megaviricetes	Mesomimiviridae	Meso_clade_I	338173	10.1995	28.29	4	NA	NA	NA	NA	NA	NA	NA	NA	NA	NA	NA	NA	NA	NA	NA	NA	1.06034	virion	SRF	Nonpolar
	TARA_PSW_NCLDV_00032	Imitervirales	Megaviricetes	Mesomimiviridae	Meso_clade_I	274621	300.221	767.281	163	30.1551	26.5154	19.3234	9.05134	35.129	1.97103	0.21402	0.115101	0.111	0.1695	0.43225	0.27545	3.32682	1.26156	1.95475	1.04208	2.01187	virion	SRF	Nonpolar
	Schulz_GVMAG_M_3300012936_4	Imitervirales	Megaviricetes	Mesomimiviridae	Meso_clade_I	498399	59.9007	167.985	32	14.2022	22.9169	24.9589	1.16776	34.8707	1.65224	0.238694	0.139309	0.111	0.3185	0.50475	0.8835	3.16357	0.809826	2.538	4.17625	1.20648	virion	SRF	Nonpolar
	Schulz_GVMAG_M_3300025767_29	Imitervirales	Megaviricetes	Mesomimiviridae	Meso_clade_I	286937	3.28164	12.1514	1	NA	NA	NA	NA	NA	NA	NA	NA	NA	NA	NA	NA	NA	NA	NA	NA	1	virion	SRF	Nonpolar
	Schulz_GVMAG_M_3300021964_8	Imitervirales	Megaviricetes	Mesomimiviridae	Meso_clade_II	229228	2.5202	7.4467	1	NA	NA	NA	NA	NA	NA	NA	NA	NA	NA	NA	NA	NA	NA	NA	NA	1	virion	SRF	Nonpolar
	Schulz_GVMAG_M_3300023109_37	Imitervirales	Megaviricetes	Mesomimiviridae	Meso_clade_II	350466	2.14514	14.3508	1	NA	NA	NA	NA	NA	NA	NA	NA	NA	NA	NA	NA	NA	NA	NA	NA	1	virion	SRF	Nonpolar
[truncated: 170 more rows]

## Sheet: Contigs
		Best Match				NCLDV Marker Genes
	contig	Virus	Eukaryote	Bacteria	Archaea	VLTF3	A32	TopoII	TFIIB	DNAPolB	RNAPa	SFII	MCP	RNAPb
[truncated: 36,722 more rows]

## Sheet: Contigs-KO
		Best Match				NCLDV Marker Gene									Functions
[truncated: 39 more rows]
