# Supplementary material for: Genomic adaptation of giant viruses in polar oceans
Source: Nat Commun. 2023 Oct 12;14:6233. doi: 10.1038/s41467-023-41910-6 (PMC10570341; doi:10.1038/s41467-023-41910-6)
Supplement: Supplementary file 6 — Supplementary Data 3 [file 41467_2023_41910_MOESM6_ESM.xlsx]

## Sheet: Table of Contents
Supplemental table 3	Marine eukaryote and virus coccurrence network
Header	Description
Eukaryote	Eukaryotic genome ID
Eukaryotic order	Eukaryotic order in the marine eukaryotic genome database
Virus	Viral genome ID
Main group	Viral marin group in the GOEV database
Flashweave Weight	Association weight in the network

## Sheet: Coccurrence
	Eukaryote	Eukaryotic order	Virus	Main group	Flashweave Weight
	TARA_SOC_28_MAG_00052	New_MAST-4	TARA_AON_NCLDV_00022	Mirusviridae	0.974083
	TARA_MED_95_MAG_00393	Isochrysidales	TARA_MED_NCLDV_00074	Imitervirales	0.969391
	TARA_SOC_28_MAG_00031	Bacillariales	Schulz_GVMAG_S_ERX556058_31	Imitervirales	0.96441
	TARA_ARC_108_MAG_00314	NA	TARA_ARC_NCLDV_00061	Pandoravirales	0.959563
	TARA_AON_82_MAG_00307	Bicosoecales	TARA_AON_NCLDV_00020	Others	0.9431
	TARA_ARC_108_MAG_00123	Pelagomonadales	TARA_SOC_NCLDV_00013	Imitervirales	0.94167
	TARA_SOC_28_MAG_00031	Bacillariales	Schulz_GVMAG_M_3300009443_14	Others	0.914816
	TARA_PSW_86_MAG_00253	Prasinococcales	Schulz_GVMAG_S_ERX556126_94	Imitervirales	0.910865
	TARA_ARC_108_MAG_00273	Choreotrichida	TARA_ARC_NCLDV_00033	Imitervirales	0.879284
	TARA_SOC_28_MAG_00056	Phaeocystales	TARA_SOC_NCLDV_00011	Imitervirales	0.873298
	TARA_PSW_86_MAG_00253	Prasinococcales	TARA_PSW_NCLDV_00045	Mirusviridae	0.861896
	TARA_AON_82_MAG_00317	Marine_Hexanauplia_B	Schulz_GVMAG_M_3300024230_8	Imitervirales	0.844064
	TARA_ARC_108_MAG_00239	Biddulphiales	Schulz_GVMAG_S_1102113_118	Algavirales	0.840934
	TARA_RED_19_MAG_00051	Marine_Hexanauplia_B	Schulz_GVMAG_M_3300012952_3	Pandoravirales	0.831615
	TARA_MED_95_MAG_00393	Isochrysidales	TARA_MED_NCLDV_00062	Imitervirales	0.825487
	TARA_PSW_86_MAG_00260	Chloropicales	Moniruzzaman_MM01_ERX556007_6_dc	Imitervirales	0.813424
	TARA_PON_109_MAG_00239	Pedinellales	Schulz_GVMAG_S_ERX556106_38	Imitervirales	0.808205
	TARA_MED_95_MAG_00422	New_Chrysophyceae	TARA_MED_NCLDV_00011	Imitervirales	0.801861
	TARA_MED_95_MAG_00405	Marine_Hexanauplia_B	TARA_PSE_NCLDV_00032	Pandoravirales	0.800348
	TARA_ION_45_MAG_00196	Marine_Hexanauplia_B	TARA_PON_NCLDV_00023	Imitervirales	0.791664
	TARA_ARC_108_MAG_00312	Pyrenomonadales	Schulz_GVMAG_M_3300009076_8	Imitervirales	0.790855
	TARA_ARC_108_MAG_00323	Prymnesiales	TARA_ARC_NCLDV_00011	Pandoravirales	0.790272
	Metagenome_centric_SAG_TOSAG00_18	New_Chrysophyceae	TARA_PON_NCLDV_00001	Imitervirales	0.781185
	TARA_MED_95_MAG_00405	Marine_Hexanauplia_B	TARA_PSE_NCLDV_00022	Imitervirales	0.780871
	TARA_PSW_86_MAG_00253	Prasinococcales	TARA_PSW_NCLDV_00058	Algavirales	0.766988
	TARA_ARC_108_MAG_00137	Bacillariales	TARA_ARC_NCLDV_00128	Mirusviridae	0.76591
	TARA_ANE_2018_MAG_00101	Mamiellales	TARA_AON_NCLDV_00012	Pandoravirales	0.76558
	TARA_MED_95_MAG_00510	Marine_Hexanauplia_B	TARA_MED_NCLDV_00036	Imitervirales	0.754425
	TARA_ARC_108_MAG_00326	Prymnesiales	Schulz_GVMAG_M_3300017824_14	Imitervirales	0.753056
	TARA_ARC_108_MAG_00322	Choreotrichida	TARA_ARC_NCLDV_00061	Pandoravirales	0.752549
	TARA_AOS_82_MAG_00147	Thalassiosirales	Schulz_GVMAG_S_ERX556126_77	Imitervirales	0.748243
	TARA_ARC_108_MAG_00319	Phaeocystales	TARA_SOC_NCLDV_00026	Algavirales	0.74431
	TARA_SOC_28_MAG_00052	New_MAST-4	TARA_SOC_NCLDV_00007	Mirusviridae	0.742297
	TARA_MED_95_MAG_00216	Sister_Pycnococcus	TARA_MED_NCLDV_00123	Imitervirales	0.734719
	TARA_ARC_108_MAG_00248	Phaeocystales	TARA_ARC_NCLDV_00057	Pandoravirales	0.730541
	TARA_AON_82_MAG_00354	Prymnesiales	Schulz_GVMAG_S_ERX556037_58	Imitervirales	0.730376
	TARA_PSE_93_MAG_00221	Marine_Hexanauplia_A	Moniruzzaman_MM01_ERX555965_10_dc	Imitervirales	0.728676
	TARA_PSW_86_MAG_00106	Mamiellales	Moniruzzaman_LP01_ERX556127_13_dc	Algavirales	0.725268
	TARA_ARC_108_MAG_00318	Copelata	Moniruzzaman_MM05_SRX802073_24_dc	Imitervirales	0.72351
	TARA_AOS_82_MAG_00150	New_MAST-4	Moniruzzaman_MM01_ERX555951_10_dc	Imitervirales	0.722254
	TARA_PON_109_MAG_00256	Marine_Hexanauplia_B	Moniruzzaman_MM07_ERX555963_2_dc	Imitervirales	0.720289
	TARA_ARC_108_MAG_00137	Bacillariales	TARA_ARC_NCLDV_00141	Asfuvirales	0.719743
	TARA_ION_45_MAG_00155	Marine_Hexanauplia_A	TARA_AON_NCLDV_00041	Imitervirales	0.716292
	TARA_ARC_108_MAG_00240	Acanthoecida	Schulz_GVMAG_M_3300009441_23	Imitervirales	0.707737
	TARA_AOS_82_MAG_00182	Phaeocystales	Phycodnaviridae_HQ634144_Phaeocystis_globosa_virus_14T	Imitervirales	0.70421
	TARA_ARC_108_MAG_00252	Thalassiosirales	Phycodnaviridae_FN429076_Emiliania_huxleyi_virus_99B1	Pandoravirales	0.698145
	TARA_ARC_108_MAG_00138	Thalassiosirales	Schulz_GVMAG_M_3300021371_30	Imitervirales	0.697769
	TARA_ARC_108_MAG_00255	Acanthoecida	TARA_ARC_NCLDV_00070	Imitervirales	0.696468
	TARA_ASW_2018_MAG_00036	Phaeocystales	Phycodnaviridae_HQ634144_Phaeocystis_globosa_virus_14T	Imitervirales	0.690259
	TARA_AON_82_MAG_00344	Marine_Hexanauplia_B	TARA_AON_NCLDV_00050	Mirusviridae	0.687403
	TARA_MED_95_MAG_00493	Marine_Hexanauplia_B	Schulz_GVMAG_S_ERX556032_80	Imitervirales	0.685415
	TARA_AOS_82_MAG_00184	Prymnesiales	Schulz_GVMAG_S_1103018_91	Imitervirales	0.683427
	TARA_ARC_108_MAG_00312	Pyrenomonadales	Schulz_GVMAG_M_3300024252_27	Imitervirales	0.680538
	TARA_PSW_86_MAG_00289	Mamiellales	Schulz_GVMAG_S_ERX556125_36	Algavirales	0.674611
	TARA_AOS_82_MAG_00162	Pelagomonadales	Moniruzzaman_MM01_SRX802073_70_dc	Imitervirales	0.674187
	TARA_ION_45_MAG_00145	New_MAST-4	TARA_PSW_NCLDV_00030	Imitervirales	0.673811
	TARA_PSE_93_MAG_00213	Bacillariales	Moniruzzaman_MM01_ERX556007_6_dc	Imitervirales	0.669698
	TARA_SOC_28_MAG_00067	Phaeocystales	Schulz_GVMAG_S_1074260_43	Imitervirales	0.669465
	TARA_MED_95_MAG_00504	Bicosoecales	Schulz_GVMAG_M_3300024230_8	Imitervirales	0.668247
	TARA_MED_95_MAG_00441	Marine_Hexanauplia_B	Schulz_GVMAG_S_ERX556032_80	Imitervirales	0.668069
	TARA_MED_95_MAG_00457	Copelata	TARA_MED_NCLDV_00023	Pandoravirales	0.664231
	TARA_AON_82_MAG_00329	Marine_Hexanauplia_B	Schulz_GVMAG_M_3300024230_8	Imitervirales	0.664011
	TARA_ION_45_MAG_00172	Copelata	Schulz_GVMAG_M_3300021425_14	Imitervirales	0.663299
	TARA_PON_109_MAG_00217	Parmales	TARA_PON_NCLDV_00010	Imitervirales	0.661401
	TARA_ARC_108_MAG_00269	Thalassiosirales	TARA_ARC_NCLDV_00193	Imitervirales	0.659367
	TARA_PSW_86_MAG_00312	NA	TARA_PSW_NCLDV_00045	Mirusviridae	0.656786
	TARA_PSW_86_MAG_00308	Copelata	TARA_ARC_NCLDV_00128	Mirusviridae	0.654363
	TARA_MED_95_MAG_00403	Phaeocystales	TARA_ARC_NCLDV_00057	Pandoravirales	0.651237
	TARA_ARC_108_MAG_00315	Prymnesiales	TARA_ARC_NCLDV_00035	Mirusviridae	0.650423
	TARA_PSW_86_MAG_00106	Mamiellales	TARA_AON_NCLDV_00032	Mirusviridae	0.649322
	TARA_MED_95_MAG_00413	Eustigmatales	Moniruzzaman_MM16_ERX552254_13_dc	Imitervirales	0.647708
	TARA_MED_95_MAG_00484	Marine_Hexanauplia_A	TARA_MED_NCLDV_00073	Pimascovirales	0.644179
	TARA_PSW_86_MAG_00106	Mamiellales	Moniruzzaman_MM12_ERX556059_41_dc	Imitervirales	0.639491
	TARA_ARC_108_MAG_00116	Chaetocerotales	TARA_ARC_NCLDV_00141	Asfuvirales	0.638222
	TARA_ARC_108_MAG_00244	Pyrenomonadales	TARA_ARC_NCLDV_00096	Imitervirales	0.637093
	TARA_PSW_86_MAG_00270	Sister_Pycnococcus	Moniruzzaman_MM16_ERX555926_32_dc	Imitervirales	0.631434
	TARA_ARC_108_MAG_00308	Marine_Hexanauplia_B	Schulz_GVMAG_M_3300022920_41	Imitervirales	0.626455
	TARA_PSE_93_MAG_00222	Copelata	Schulz_GVMAG_M_3300020595_32	Imitervirales	0.625899
	TARA_SOC_28_MAG_00053	New_Oomycota	TARA_SOC_NCLDV_00004	Mirusviridae	0.625206
	TARA_SOC_28_MAG_00070	Sister_Cryptophyta	TARA_SOC_NCLDV_00025	Imitervirales	0.621037
	TARA_ARC_108_MAG_00100	Mamiellales	Schulz_GVMAG_S_1102114_126	Algavirales	0.619592
	TARA_ION_45_MAG_00189	Marine_Hexanauplia_B	TARA_PSE_NCLDV_00042	Mirusviridae	0.618965
	TARA_AOS_82_MAG_00180	Marine_Hexanauplia_B	Moniruzzaman_MM01_SRX802189_102_dc	Imitervirales	0.616818
	TARA_PSW_86_MAG_00292	Marine_Hexanauplia_A	Moniruzzaman_MM01_ERX552257_75_dc	Imitervirales	0.616069
	TARA_MED_95_MAG_00413	Eustigmatales	TARA_PON_NCLDV_00019	Pimascovirales	0.615835
	TARA_MED_95_MAG_00457	Copelata	TARA_MED_NCLDV_00106	Mirusviridae	0.615745
	TARA_MED_95_MAG_00509	Marine_Hexanauplia_B	TARA_MED_NCLDV_00007	Pandoravirales	0.615036
	TARA_MED_95_MAG_00451	Marine_Hexanauplia_B	TARA_MED_NCLDV_00083	Mirusviridae	0.61431
	TARA_AOS_82_MAG_00149	Prymnesiales	TARA_ARC_NCLDV_00057	Pandoravirales	0.614007
	TARA_PON_109_MAG_00273	Marine_Hexanauplia_A	Phycodnaviridae_JF974316_Ostreococcus_lucimarinus_virus_OlV4	Algavirales	0.613286
	TARA_SOC_28_MAG_00070	Sister_Cryptophyta	Schulz_GVMAG_S_1074258_71	Imitervirales	0.609275
	TARA_ARC_108_MAG_00262	Florenciellales	Schulz_GVMAG_M_3300006165_1	Imitervirales	0.609266
	TARA_PSW_86_MAG_00318	Prymnesiales	TARA_PSE_NCLDV_00043	Imitervirales	0.607647
	TARA_ARC_108_MAG_00278	Sister_Cryptophyta	Moniruzzaman_MM05_ERX552270_36_dc	Imitervirales	0.606536
	TARA_ARC_108_MAG_00137	Bacillariales	TARA_ARC_NCLDV_00023	Mirusviridae	0.605506
	TARA_PSE_93_MAG_00203	NA	TARA_AOS_NCLDV_00006	Imitervirales	0.604482
	TARA_ARC_108_MAG_00268	Phaeocystales	TARA_ARC_NCLDV_00057	Pandoravirales	0.599745
	TARA_ASW_2018_MAG_00036	Phaeocystales	TARA_SOC_NCLDV_00021	Algavirales	0.599011
	TARA_RED_19_MAG_00055	Marine_Hexanauplia_A	TARA_PSW_NCLDV_00016	Imitervirales	0.598014
	TARA_ARC_108_MAG_00299	NA	TARA_ARC_NCLDV_00033	Imitervirales	0.596758
	TARA_SOC_28_MAG_00074	Phaeocystales	Schulz_GVMAG_S_1074258_71	Imitervirales	0.596541
	TARA_MED_95_MAG_00486	Copelata	TARA_PSW_NCLDV_00070	Mirusviridae	0.594673
	TARA_PON_109_MAG_00124	Chloropicales	TARA_PSW_NCLDV_00085	Mirusviridae	0.593446
	TARA_ARC_108_MAG_00256	Pedinellales	TARA_ARC_NCLDV_00193	Imitervirales	0.592609
	TARA_MED_95_MAG_00508	Marine_Hexanauplia_B	TARA_MED_NCLDV_00039	Imitervirales	0.590267
	Metagenome_centric_SAG_TOSAG41_24	New_MAST-4	TARA_ION_NCLDV_00004	Imitervirales	0.589765
	TARA_AOS_82_MAG_00145	New_Oomycota	TARA_ARC_NCLDV_00175	Imitervirales	0.58946
	TARA_ARC_108_MAG_00240	Acanthoecida	TARA_ARC_NCLDV_00183	Imitervirales	0.58852
	TARA_ARC_108_MAG_00247	Acanthoecida	TARA_ARC_NCLDV_00063	Imitervirales	0.588388
	TARA_PSE_93_MAG_00201	Chloropicales	TARA_MED_NCLDV_00100	Mirusviridae	0.588053
	TARA_ARC_108_MAG_00212	Bacillariales	TARA_ARC_NCLDV_00070	Imitervirales	0.58767
	TARA_IOS_50_MAG_00127	Pelagomonadales	Moniruzzaman_MM01_ERX552302_25_dc	Imitervirales	0.587567
	TARA_IOS_50_MAG_00124	Pelagomonadales	Schulz_GVMAG_S_ERX556037_58	Imitervirales	0.58747
	TARA_PSE_93_MAG_00263	Choreotrichida	TARA_MED_NCLDV_00109	Imitervirales	0.587264
	TARA_AON_82_MAG_00301	New_Oomycota	Moniruzzaman_MM01_ERX555951_10_dc	Imitervirales	0.587135
	TARA_ARC_108_MAG_00243	New_MAST-4	Schulz_GVMAG_M_3300025860_25	Imitervirales	0.584893
	TARA_SOC_28_MAG_00048	New_MAST-4	TARA_AON_NCLDV_00022	Mirusviridae	0.584609
	TARA_SOC_28_MAG_00078	Sister_Cryptophyta	Schulz_GVMAG_S_1074258_71	Imitervirales	0.583093
	TARA_MED_95_MAG_00478	NA	TARA_MED_NCLDV_00109	Imitervirales	0.583064
	TARA_ARC_108_MAG_00220	New_MAST-4	TARA_ARC_NCLDV_00072	Mirusviridae	0.582549
	Metagenome_centric_SAG_TOSAG41_19	New_MAST-4	Schulz_GVMAG_M_3300020595_32	Imitervirales	0.581048
	TARA_PSE_93_MAG_00247	Marine_Hexanauplia_A	Moniruzzaman_MM01_ERX552296_45_dc	Imitervirales	0.580922
	TARA_AOS_82_MAG_00149	Prymnesiales	Schulz_GVMAG_M_3300020169_51	Imitervirales	0.578669
	TARA_MED_95_MAG_00504	Bicosoecales	TARA_ARC_NCLDV_00148	Mirusviridae	0.576183
	TARA_MED_95_MAG_00389	New_Chrysophyceae	Moniruzzaman_MM01_ERX552274_9_dc	Imitervirales	0.573264
	TARA_SOC_28_MAG_00059	Phaeocystales	Phycodnaviridae_HQ634144_Phaeocystis_globosa_virus_14T	Imitervirales	0.572017
	TARA_ASW_2018_MAG_00036	Phaeocystales	Moniruzzaman_LP04_SRX802143_131_dc	Algavirales	0.57031
	TARA_ARC_108_MAG_00230	Bacillariales	TARA_ARC_NCLDV_00113	Imitervirales	0.569054
	TARA_PSW_86_MAG_00266	Prymnesiales	TARA_PSW_NCLDV_00070	Mirusviridae	0.568646
	TARA_AOS_82_MAG_00149	Prymnesiales	Schulz_GVMAG_M_3300009544_28	Algavirales	0.568631
	TARA_AON_82_MAG_00012	Mamiellales	Schulz_GVMAG_M_3300020178_21	Algavirales	0.568073
	TARA_AON_82_MAG_00229	Chloropicales	Schulz_GVMAG_M_3300025897_2	Imitervirales	0.565969
	TARA_MED_95_MAG_00504	Bicosoecales	Schulz_GVMAG_M_3300021958_1	Imitervirales	0.565947
	TARA_ARC_108_MAG_00215	New_Chrysophyceae	TARA_ARC_NCLDV_00031	Mirusviridae	0.564035
	TARA_ARC_108_MAG_00221	Parmales	Moniruzzaman_MM01_SRX802073_99_dc	Imitervirales	0.563274
	TARA_SOC_28_MAG_00066	Cyrtolophosidida	Moniruzzaman_MM12_ERX555997_39_dc	Imitervirales	0.562889
	TARA_ARC_108_MAG_00275	Isochrysidales	TARA_SOC_NCLDV_00010	Imitervirales	0.562253
	TARA_PSE_93_MAG_00213	Bacillariales	TARA_PSE_NCLDV_00042	Mirusviridae	0.561457
	TARA_PSW_86_MAG_00236	Bacillariales	TARA_PSW_NCLDV_00048	Pimascovirales	0.560941
	TARA_ANE_2018_MAG_00101	Mamiellales	Schulz_GVMAG_S_ERX555957_26	Algavirales	0.56062
	TARA_PSW_86_MAG_00285	Prymnesiales	TARA_PSW_NCLDV_00070	Mirusviridae	0.559725
	TARA_PON_109_MAG_00266	Copelata	TARA_MED_NCLDV_00053	Pimascovirales	0.55951
	TARA_AON_82_MAG_00301	New_Oomycota	TARA_AON_NCLDV_00001	Imitervirales	0.558243
	TARA_AOS_82_MAG_00178	Choreotrichida	TARA_AOS_NCLDV_00020	Imitervirales	0.557937
	TARA_ARC_108_MAG_00254	NA	TARA_ARC_NCLDV_00175	Imitervirales	0.557307
	TARA_ARC_108_MAG_00188	New_MAST-4	TARA_ARC_NCLDV_00137	Imitervirales	0.55592
	TARA_PSW_86_MAG_00301	Marine_Hexanauplia_B	Schulz_GVMAG_M_3300020187_12	Imitervirales	0.554385
	TARA_ARC_108_MAG_00122	Bacillariales	TARA_ARC_NCLDV_00172	Imitervirales	0.55437
	TARA_PSW_86_MAG_00292	Marine_Hexanauplia_A	Schulz_GVMAG_M_3300021425_14	Imitervirales	0.554058
	TARA_MED_95_MAG_00216	Sister_Pycnococcus	TARA_PON_NCLDV_00011	Imitervirales	0.553932
	TARA_AON_82_MAG_00281	New_MAST-4	TARA_SOC_NCLDV_00011	Imitervirales	0.551632
	TARA_ARC_108_MAG_00274	Cyrtolophosidida	TARA_ARC_NCLDV_00097	Algavirales	0.549906
	TARA_SOC_28_MAG_00067	Phaeocystales	TARA_SOC_NCLDV_00010	Imitervirales	0.5481
	TARA_ION_45_MAG_00170	New_Chrysophyceae	TARA_ION_NCLDV_00006	Imitervirales	0.54802
	TARA_ARC_108_MAG_00277	Choreotrichida	TARA_ARC_NCLDV_00149	Imitervirales	0.547761
	TARA_PSW_86_MAG_00314	Sister_Cryptophyta	Moniruzzaman_MM05_ERX555931_9_dc	Imitervirales	0.547346
	TARA_MED_95_MAG_00402	Chlorarachniales	Moniruzzaman_MM01_ERX552246_27_dc	Imitervirales	0.54684
	TARA_ARC_108_MAG_00260	Acanthoecida	TARA_ARC_NCLDV_00070	Imitervirales	0.546573
	TARA_ARC_108_MAG_00326	Prymnesiales	Schulz_GVMAG_S_1040241_131	Others	0.545224
	TARA_ARC_108_MAG_00188	New_MAST-4	TARA_ARC_NCLDV_00081	Imitervirales	0.54488
	TARA_ARC_108_MAG_00253	Thalassiosirales	TARA_ARC_NCLDV_00023	Mirusviridae	0.544448
	TARA_ION_45_MAG_00145	New_MAST-4	Schulz_GVMAG_M_3300012936_34	Imitervirales	0.543963
	TARA_MED_95_MAG_00378	New_MAST-4	TARA_IOS_NCLDV_00010	Algavirales	0.543869
	TARA_PSE_93_MAG_00267	Prymnesiales	TARA_AON_NCLDV_00049	Pimascovirales	0.543485
	TARA_ION_45_MAG_00195	NA	TARA_IOS_NCLDV_00004	Mirusviridae	0.543249
	TARA_MED_95_MAG_00424	NA	Moniruzzaman_MM01_ERX556028_70_dc	Imitervirales	0.542583
	TARA_PSE_93_MAG_00182	Chloropicales	Schulz_GVMAG_S_ERX556060_80	Imitervirales	0.54258
	TARA_PSW_86_MAG_00305	Marine_Hexanauplia_A	Schulz_GVMAG_S_ERX556032_80	Imitervirales	0.541923
	TARA_MED_95_MAG_00504	Bicosoecales	Moniruzzaman_MM01_ERX555951_10_dc	Imitervirales	0.541324
	TARA_SOC_28_MAG_00031	Bacillariales	TARA_SOC_NCLDV_00011	Imitervirales	0.540915
	TARA_PSE_93_MAG_00255	Bicosoecales	TARA_MED_NCLDV_00085	Pimascovirales	0.540119
	TARA_PSE_93_MAG_00256	Marine_Hexanauplia_A	TARA_PSW_NCLDV_00037	Imitervirales	0.54
	TARA_ARC_108_MAG_00225	NA	Phycodnaviridae_KT820662_Chrysochromulina_ericina_virus_isolate_CeV_01B	Imitervirales	0.539459
	TARA_ARC_108_MAG_00292	Marine_Hexanauplia_A	TARA_ARC_NCLDV_00113	Imitervirales	0.53675
	TARA_ARC_108_MAG_00279	Sister_Cryptophyta	TARA_ARC_NCLDV_00106	Mirusviridae	0.536667
	TARA_ARC_108_MAG_00265	Marine_Hexanauplia_A	Schulz_GVMAG_M_3300009077_7	Imitervirales	0.536195
	TARA_PSE_93_MAG_00201	Chloropicales	Schulz_GVMAG_M_3300020595_32	Imitervirales	0.534694
	TARA_ARC_108_MAG_00189	Chaetocerotales	TARA_ARC_NCLDV_00157	Imitervirales	0.534091
	TARA_PSW_86_MAG_00253	Prasinococcales	TARA_PSW_NCLDV_00017	Imitervirales	0.533786
	TARA_PSE_93_MAG_00141	Sister_Pycnococcus	TARA_MED_NCLDV_00039	Imitervirales	0.532349
	TARA_MED_95_MAG_00410	Marine_Hexanauplia_B	Schulz_GVMAG_S_3300012919_55	Imitervirales	0.531982
	TARA_ION_45_MAG_00160	Pedinellales	TARA_AOS_NCLDV_00019	Imitervirales	0.530793
	TARA_ASW_2018_MAG_00036	Phaeocystales	Schulz_GVMAG_M_3300020185_65	Imitervirales	0.530299
	TARA_ARC_108_MAG_00209	Cymatosirales	TARA_ARC_NCLDV_00161	Algavirales	0.529525
	TARA_SOC_28_MAG_00059	Phaeocystales	Moniruzzaman_MM01_ERX556058_18_dc	Imitervirales	0.528489
	TARA_ARC_108_MAG_00325	Sister_Cryptophyta	TARA_ARC_NCLDV_00071	Imitervirales	0.52834
	TARA_ARC_108_MAG_00316	Copelata	TARA_ARC_NCLDV_00168	Algavirales	0.528301
	TARA_ARC_108_MAG_00245	Bicosoecales	TARA_ARC_NCLDV_00118	Mirusviridae	0.528212
	TARA_PSE_93_MAG_00250	Marine_Hexanauplia_B	Moniruzzaman_LP01_SRX803008_7_dc	Algavirales	0.527713
	TARA_ARC_108_MAG_00306	Cyrtolophosidida	Schulz_GVMAG_S_1102114_101	Imitervirales	0.527691
	TARA_ARC_108_MAG_00290	Marine_Hexanauplia_A	Moniruzzaman_MM01_SRX802143_8_dc	Imitervirales	0.524364
	TARA_PSE_93_MAG_00259	Marine_Hexanauplia_A	TARA_PSE_NCLDV_00012	Imitervirales	0.52371
	TARA_AOS_82_MAG_00181	Mamiellales	Schulz_GVMAG_M_3300020051_27	Imitervirales	0.522753
	TARA_PSW_86_MAG_00257	Pelagomonadales	Moniruzzaman_MM01_ERX552296_34_dc	Imitervirales	0.522619
	TARA_AON_82_MAG_00304	Sister_Cryptophyta	TARA_AON_NCLDV_00047	Pimascovirales	0.522229
	TARA_PON_109_MAG_00266	Copelata	TARA_PON_NCLDV_00023	Imitervirales	0.522165
	TARA_MED_95_MAG_00440	Marine_Hexanauplia_A	TARA_AON_NCLDV_00036	Mirusviridae	0.521318
	TARA_ARC_108_MAG_00276	Bacillariales	Schulz_GVMAG_M_3300025860_17	Imitervirales	0.521263
	TARA_RED_19_MAG_00054	Marine_Hexanauplia_B	TARA_PON_NCLDV_00010	Imitervirales	0.520669
	TARA_ARC_108_MAG_00223	NA	TARA_ARC_NCLDV_00172	Imitervirales	0.519477
	TARA_ARC_108_MAG_00246	Prymnesiales	TARA_ARC_NCLDV_00007	Imitervirales	0.519453
	TARA_SOC_28_MAG_00064	Phaeocystales	TARA_SOC_NCLDV_00022	Imitervirales	0.51921
	TARA_ARC_108_MAG_00138	Thalassiosirales	TARA_ARC_NCLDV_00053	Imitervirales	0.518736
	TARA_ARC_108_MAG_00261	New_Chrysophyceae	Schulz_GVMAG_S_1102237_47	Imitervirales	0.517432
	TARA_ARC_108_MAG_00306	Cyrtolophosidida	TARA_ARC_NCLDV_00053	Imitervirales	0.517164
	TARA_ARC_108_MAG_00266	Sister_MAST-4	Schulz_GVMAG_M_3300020166_5	Imitervirales	0.516954
	TARA_MED_95_MAG_00395	Prymnesiales	TARA_PSW_NCLDV_00053	Imitervirales	0.516836
	TARA_AON_82_MAG_00229	Chloropicales	Schulz_GVMAG_M_3300012936_37	Imitervirales	0.516511
	TARA_MED_95_MAG_00447	Mamiellales	Schulz_GVMAG_S_ERX556003_78	Algavirales	0.516003
	TARA_ARC_108_MAG_00254	NA	Schulz_GVMAG_S_1102105_80	Imitervirales	0.515692
	TARA_MED_95_MAG_00409	Pedinellales	TARA_AOS_NCLDV_00011	Imitervirales	0.515472
	TARA_SOC_28_MAG_00056	Phaeocystales	TARA_SOC_NCLDV_00006	Imitervirales	0.514065
	TARA_SOC_28_MAG_00056	Phaeocystales	TARA_SOC_NCLDV_00007	Mirusviridae	0.513322
	TARA_PSW_86_MAG_00312	NA	oPacV_421	Imitervirales	0.512962
	TARA_PON_109_MAG_00266	Copelata	TARA_PSE_NCLDV_00042	Mirusviridae	0.511123
	TARA_ARC_108_MAG_00312	Pyrenomonadales	Schulz_GVMAG_S_1039698_54	Imitervirales	0.51085
	TARA_MED_95_MAG_00493	Marine_Hexanauplia_B	Schulz_GVMAG_S_1103018_80	Imitervirales	0.510534
	TARA_MED_95_MAG_00456	Copelata	TARA_MED_NCLDV_00019	Imitervirales	0.510253
	TARA_ION_45_MAG_00172	Copelata	Schulz_GVMAG_M_3300017786_5	Imitervirales	0.509851
	Metagenome_centric_SAG_TOSAG41_5	New_Chrysophyceae	TARA_ION_NCLDV_00006	Imitervirales	0.509542
	TARA_PSW_86_MAG_00280	Prymnesiales	TARA_PSW_NCLDV_00048	Pimascovirales	0.509465
	TARA_ARC_108_MAG_00215	New_Chrysophyceae	TARA_ARC_NCLDV_00028	Mirusviridae	0.509268
	TARA_PSE_93_MAG_00214	New_Chrysophyceae	Schulz_GVMAG_S_ERX556045_64	Imitervirales	0.507445
	Metagenome_centric_SAG_TOSAG00_18	New_Chrysophyceae	TARA_PON_NCLDV_00006	Imitervirales	0.507387
	TARA_MED_95_MAG_00396	Pedinellales	TARA_PSE_NCLDV_00023	Imitervirales	0.50719
	TARA_ION_45_MAG_00146	Bicosoecales	Moniruzzaman_MM01_ERX556009_10_dc	Imitervirales	0.505127
	TARA_AON_82_MAG_00338	Cymatosirales	Schulz_GVMAG_S_1055481_12	Imitervirales	0.504923
	TARA_AON_82_MAG_00338	Cymatosirales	Schulz_GVMAG_M_3300021379_1	Imitervirales	0.504479
	TARA_ARC_108_MAG_00321	Choreotrichida	TARA_ARC_NCLDV_00176	Imitervirales	0.504211
	TARA_PSE_93_MAG_00263	Choreotrichida	TARA_PSE_NCLDV_00012	Imitervirales	0.503948
	TARA_ARC_108_MAG_00326	Prymnesiales	Schulz_GVMAG_M_3300025897_2	Imitervirales	0.503854
	TARA_PSE_93_MAG_00203	NA	Schulz_GVMAG_S_ERX555999_24	Imitervirales	0.503616
	TARA_MED_95_MAG_00498	Marine_Hexanauplia_B	TARA_MED_NCLDV_00017	Imitervirales	0.503517
	TARA_ARC_108_MAG_00313	Thalassiosirales	Schulz_GVMAG_S_ERX555967_67	Imitervirales	0.503306
	TARA_AOS_82_MAG_00144	Prymnesiales	Schulz_GVMAG_M_3300024314_16	Imitervirales	0.502696
	TARA_IOS_50_MAG_00149	New_Oomycota	TARA_PSW_NCLDV_00018	Imitervirales	0.50194
	Metagenome_centric_SAG_TOSAG00_13	New_MAST-4	TARA_MED_NCLDV_00141	Imitervirales	0.501833
	TARA_PSE_93_MAG_00203	NA	TARA_ION_NCLDV_00001	Imitervirales	0.50123
	TARA_MED_95_MAG_00478	NA	Schulz_GVMAG_M_3300024252_29	Imitervirales	0.501181
	TARA_PSE_93_MAG_00228	Sister_Pycnococcus	TARA_PSE_NCLDV_00007	Imitervirales	0.500368
	TARA_PSE_93_MAG_00182	Chloropicales	Moniruzzaman_LP04_ERX555917_66_dc	Algavirales	0.500343
	TARA_AON_82_MAG_00295	Pedinellales	Moniruzzaman_MM01_ERX552302_25_dc	Imitervirales	0.499477
	Metagenome_centric_SAG_TOSAG00_7	Bicosoecales	TARA_MED_NCLDV_00070	Pimascovirales	0.499438
	TARA_AON_82_MAG_00160	New_MAST-4	TARA_AON_NCLDV_00054	Imitervirales	0.499253
	TARA_ARC_108_MAG_00187	Bacillariales	Schulz_GVMAG_M_3300023109_20	Imitervirales	0.499194
	TARA_MED_95_MAG_00444	Prymnesiales	TARA_MED_NCLDV_00079	Imitervirales	0.498632
	TARA_ARC_108_MAG_00147	New_Oomycota	TARA_ARC_NCLDV_00130	Others	0.498626
	TARA_ION_45_MAG_00181	Marine_Hexanauplia_B	TARA_PON_NCLDV_00023	Imitervirales	0.498478
	TARA_ION_45_MAG_00156	Chloropicales	Schulz_GVMAG_M_3300018428_35	Imitervirales	0.498362
	TARA_ARC_108_MAG_00223	NA	TARA_ARC_NCLDV_00035	Mirusviridae	0.497748
	TARA_MED_95_MAG_00410	Marine_Hexanauplia_B	Schulz_GVMAG_M_3300012953_22	Pimascovirales	0.497185
	TARA_AON_82_MAG_00338	Cymatosirales	Schulz_GVMAG_M_3300017969_5	Algavirales	0.496904
	TARA_ARC_108_MAG_00234	New_Chrysophyceae	TARA_ARC_NCLDV_00193	Imitervirales	0.496804
	TARA_SOC_28_MAG_00060	Chaetocerotales	TARA_AON_NCLDV_00022	Mirusviridae	0.495381
	TARA_PSE_93_MAG_00188	NA	TARA_MED_NCLDV_00122	Pimascovirales	0.494761
	TARA_PSE_93_MAG_00238	Marine_Hexanauplia_B	TARA_MED_NCLDV_00060	Imitervirales	0.494197
	TARA_ARC_108_MAG_00314	NA	TARA_ARC_NCLDV_00097	Algavirales	0.493843
	TARA_MED_95_MAG_00416	NA	Moniruzzaman_MM01_ERX552246_27_dc	Imitervirales	0.49364
	TARA_PSE_93_MAG_00241	Pedinellales	TARA_PSE_NCLDV_00005	Imitervirales	0.493024
	TARA_AON_82_MAG_00353	Marine_Hexanauplia_B	Moniruzzaman_MM01_ERX555951_10_dc	Imitervirales	0.492505
	TARA_ARC_108_MAG_00248	Phaeocystales	Schulz_GVMAG_M_3300027687_8	Imitervirales	0.491843
	TARA_IOS_50_MAG_00065	Mamiellales	TARA_IOS_NCLDV_00003	Imitervirales	0.491668
	TARA_PON_109_MAG_00217	Parmales	Moniruzzaman_MM09_ERX556034_16_dc	Imitervirales	0.490976
	TARA_MED_95_MAG_00485	Marine_Hexanauplia_A	TARA_MED_NCLDV_00068	Mirusviridae	0.490377
	TARA_AOS_82_MAG_00032	Chloropicales	Schulz_GVMAG_S_ERX556068_66	Imitervirales	0.490191
	TARA_AON_82_MAG_00348	NA	TARA_PSW_NCLDV_00037	Imitervirales	0.490029
	TARA_ARC_108_MAG_00297	Marine_Hexanauplia_B	TARA_AON_NCLDV_00028	Mirusviridae	0.489805
	TARA_ARC_108_MAG_00147	New_Oomycota	TARA_ARC_NCLDV_00073	Imitervirales	0.489361
	TARA_PON_109_MAG_00267	Copelata	TARA_MED_NCLDV_00054	Imitervirales	0.488883
	TARA_PSW_86_MAG_00292	Marine_Hexanauplia_A	TARA_AON_NCLDV_00013	Pandoravirales	0.487653
	TARA_ARC_108_MAG_00261	New_Chrysophyceae	TARA_ARC_NCLDV_00193	Imitervirales	0.487306
	TARA_MED_95_MAG_00446	Marine_Hexanauplia_A	TARA_MED_NCLDV_00101	Imitervirales	0.487063
	TARA_MED_95_MAG_00516	Choreotrichida	TARA_MED_NCLDV_00092	Pimascovirales	0.48637
	TARA_ARC_108_MAG_00237	New_Oomycota	TARA_ARC_NCLDV_00106	Mirusviridae	0.486251
	TARA_ARC_108_MAG_00122	Bacillariales	Phycodnaviridae_FN429076_Emiliania_huxleyi_virus_99B1	Pandoravirales	0.486123
	TARA_ARC_108_MAG_00256	Pedinellales	Schulz_GVMAG_M_3300021389_49	Imitervirales	0.485969
	TARA_AOS_82_MAG_00167	Copelata	TARA_MED_NCLDV_00078	Mirusviridae	0.485704
	TARA_ARC_108_MAG_00298	Choreotrichida	TARA_ARC_NCLDV_00033	Imitervirales	0.485032
	TARA_ARC_108_MAG_00122	Bacillariales	TARA_ARC_NCLDV_00105	Imitervirales	0.483243
	TARA_AON_82_MAG_00315	Prymnesiales	Schulz_GVMAG_M_3300025874_52	Imitervirales	0.482461
	TARA_SOC_28_MAG_00048	New_MAST-4	TARA_SOC_NCLDV_00004	Mirusviridae	0.482324
	TARA_MED_95_MAG_00462	Chloropicales	TARA_MED_NCLDV_00136	Mirusviridae	0.482246
	TARA_ARC_108_MAG_00306	Cyrtolophosidida	TARA_ARC_NCLDV_00175	Imitervirales	0.481587
	TARA_MED_95_MAG_00470	New_Chrysophyceae	TARA_MED_NCLDV_00019	Imitervirales	0.481574
	TARA_AOS_82_MAG_00184	Prymnesiales	Moniruzzaman_LP04_SRX802143_131_dc	Algavirales	0.481193
	TARA_PSE_93_MAG_00221	Marine_Hexanauplia_A	TARA_PSE_NCLDV_00050	Mirusviridae	0.481046
	TARA_ION_45_MAG_00010	Mamiellales	TARA_MED_NCLDV_00142	Others	0.480868
	TARA_PSW_86_MAG_00308	Copelata	TARA_PSW_NCLDV_00021	Mirusviridae	0.479971
	TARA_SOC_28_MAG_00071	Bacillariales	TARA_SOC_NCLDV_00025	Imitervirales	0.479821
	TARA_ARC_108_MAG_00225	NA	Schulz_GVMAG_M_3300000116_5	Imitervirales	0.479459
	TARA_SOC_28_MAG_00066	Cyrtolophosidida	TARA_SOC_NCLDV_00021	Algavirales	0.479166
	TARA_PSW_86_MAG_00257	Pelagomonadales	Moniruzzaman_MM01_ERX556045_12_dc	Imitervirales	0.478736
	TARA_MED_95_MAG_00405	Marine_Hexanauplia_B	TARA_MED_NCLDV_00130	Imitervirales	0.47858
	TARA_ARC_108_MAG_00138	Thalassiosirales	Schulz_GVMAG_M_3300000115_9	Imitervirales	0.478519
	TARA_MED_95_MAG_00378	New_MAST-4	Schulz_GVMAG_M_3300017735_4	Imitervirales	0.477612
	TARA_ANE_2018_MAG_00101	Mamiellales	Schulz_GVMAG_M_3300020185_39	Imitervirales	0.477495
	TARA_MED_95_MAG_00414	Marine_Hexanauplia_B	TARA_MED_NCLDV_00036	Imitervirales	0.477446
	TARA_AON_82_MAG_00097	Mamiellales	Moniruzzaman_MM12_ERX556059_13_dc	Imitervirales	0.477348
	TARA_ARC_108_MAG_00304	Marine_Hexanauplia_A	TARA_ARC_NCLDV_00125	Mirusviridae	0.476894
	TARA_PON_109_MAG_00270	Marine_Hexanauplia_A	Moniruzzaman_MM11_ERX552257_96_dc	Imitervirales	0.476628
	TARA_MED_95_MAG_00444	Prymnesiales	Moniruzzaman_MM01_ERX552246_27_dc	Imitervirales	0.47606
	TARA_ARC_108_MAG_00244	Pyrenomonadales	Schulz_GVMAG_M_3300021365_13	Imitervirales	0.475271
	TARA_AON_82_MAG_00338	Cymatosirales	Schulz_GVMAG_M_3300025822_14	Imitervirales	0.475036
	TARA_ARC_108_MAG_00285	Marine_Hexanauplia_A	TARA_ARC_NCLDV_00053	Imitervirales	0.474219
	TARA_AOS_82_MAG_00050	Cymatosirales	TARA_AON_NCLDV_00052	Mirusviridae	0.473808
	TARA_ARC_108_MAG_00259	Prymnesiales	TARA_ARC_NCLDV_00069	Imitervirales	0.473138
	TARA_PSW_86_MAG_00292	Marine_Hexanauplia_A	TARA_PSW_NCLDV_00048	Pimascovirales	0.473103
	TARA_MED_95_MAG_00423	Bicosoecales	TARA_MED_NCLDV_00043	Imitervirales	0.472946
	TARA_PSW_86_MAG_00281	Bacillariales	Moniruzzaman_MM11_ERX552257_96_dc	Imitervirales	0.471735
	TARA_AON_82_MAG_00275	New_MAST-4	TARA_AON_NCLDV_00036	Mirusviridae	0.471683
	TARA_MED_95_MAG_00435	Acanthoecida	TARA_MED_NCLDV_00060	Imitervirales	0.470991
	TARA_ARC_108_MAG_00322	Choreotrichida	Schulz_GVMAG_M_3300009426_8	Imitervirales	0.470975
	TARA_ASW_2018_MAG_00036	Phaeocystales	Schulz_GVMAG_M_3300006805_8	Imitervirales	0.470789
	TARA_ARC_108_MAG_00319	Phaeocystales	Schulz_GVMAG_M_3300021389_5	Others	0.469811
	TARA_ARC_108_MAG_00217	Chaetocerotales	TARA_ARC_NCLDV_00005	Imitervirales	0.469693
	TARA_MED_95_MAG_00500	NA	TARA_MED_NCLDV_00039	Imitervirales	0.469496
	TARA_AON_82_MAG_00346	Marine_Hexanauplia_B	Moniruzzaman_MM01_ERX556037_19_dc	Imitervirales	0.468867
	TARA_ARC_108_MAG_00285	Marine_Hexanauplia_A	TARA_ARC_NCLDV_00018	Imitervirales	0.468367
	TARA_AON_82_MAG_00340	Prasinococcales	TARA_AON_NCLDV_00057	Imitervirales	0.467764
	TARA_ARC_108_MAG_00217	Chaetocerotales	Schulz_GVMAG_M_3300009077_7	Imitervirales	0.467577
	TARA_ARC_108_MAG_00293	NA	Schulz_GVMAG_S_1102114_126	Algavirales	0.466788
	TARA_ARC_108_MAG_00116	Chaetocerotales	Schulz_GVMAG_S_1102109_162	Imitervirales	0.46634
	TARA_AOS_82_MAG_00181	Mamiellales	Schulz_GVMAG_M_3300017771_11	Algavirales	0.465619
	TARA_ARC_108_MAG_00220	New_MAST-4	TARA_ARC_NCLDV_00127	Algavirales	0.465242
	TARA_AOS_82_MAG_00178	Choreotrichida	Moniruzzaman_MM07_ERX552255_64_dc	Imitervirales	0.465193
	TARA_MED_95_MAG_00506	Marine_Hexanauplia_A	TARA_MED_NCLDV_00104	Mirusviridae	0.464995
	TARA_PON_109_MAG_00221	Pelagomonadales	Schulz_GVMAG_M_3300020185_10	Imitervirales	0.464451
	TARA_ARC_108_MAG_00245	Bicosoecales	TARA_ARC_NCLDV_00160	Imitervirales	0.46415
	TARA_PSE_93_MAG_00207	Pedinellales	Schulz_GVMAG_S_ERX555967_113	Imitervirales	0.464087
	TARA_PSE_93_MAG_00182	Chloropicales	Schulz_GVMAG_S_ERX556063_42	Imitervirales	0.464052
	TARA_ARC_108_MAG_00278	Sister_Cryptophyta	TARA_ARC_NCLDV_00070	Imitervirales	0.463137
	TARA_AOS_82_MAG_00162	Pelagomonadales	Schulz_GVMAG_M_3300020595_37	Imitervirales	0.463023
	TARA_MED_95_MAG_00460	Marine_Hexanauplia_B	TARA_AON_NCLDV_00065	Mirusviridae	0.461591
	TARA_ARC_108_MAG_00302	Oligotrichida	TARA_ARC_NCLDV_00133	Imitervirales	0.461131
	TARA_SOC_28_MAG_00064	Phaeocystales	Phycodnaviridae_HQ634144_Phaeocystis_globosa_virus_14T	Imitervirales	0.461068
	TARA_SOC_28_MAG_00071	Bacillariales	TARA_SOC_NCLDV_00021	Algavirales	0.460755
	TARA_ARC_108_MAG_00306	Cyrtolophosidida	Schulz_GVMAG_M_3300025860_25	Imitervirales	0.460742
	TARA_ARC_108_MAG_00122	Bacillariales	Schulz_GVMAG_M_3300009706_42	Imitervirales	0.460269
	TARA_PON_109_MAG_00252	Marine_Hexanauplia_B	Moniruzzaman_MM01_ERX556007_6_dc	Imitervirales	0.458961
	TARA_PSE_93_MAG_00231	Marine_Hexanauplia_A	TARA_MED_NCLDV_00047	Pandoravirales	0.4582
	TARA_ARC_108_MAG_00237	New_Oomycota	TARA_ARC_NCLDV_00162	Imitervirales	0.457598
	TARA_PSE_93_MAG_00244	Marine_Hexanauplia_A	Schulz_GVMAG_S_ERX555959_42	Imitervirales	0.457586
	TARA_MED_95_MAG_00498	Marine_Hexanauplia_B	TARA_MED_NCLDV_00105	Imitervirales	0.455997
	TARA_PON_109_MAG_00273	Marine_Hexanauplia_A	TARA_PSE_NCLDV_00040	Algavirales	0.455861
	TARA_PSW_86_MAG_00312	NA	TARA_PSW_NCLDV_00048	Pimascovirales	0.455229
	TARA_ARC_108_MAG_00314	NA	TARA_ARC_NCLDV_00030	Imitervirales	0.455202
	TARA_AOS_82_MAG_00050	Cymatosirales	Schulz_GVMAG_M_3300020595_15	Imitervirales	0.454927
	TARA_AON_82_MAG_00345	Marine_Hexanauplia_A	Schulz_GVMAG_S_ERX555959_42	Imitervirales	0.454778
	TARA_AON_82_MAG_00303	Pyrenomonadales	Schulz_GVMAG_M_3300021379_1	Imitervirales	0.453753
	TARA_MED_95_MAG_00511	Bicosoecales	TARA_MED_NCLDV_00003	Imitervirales	0.453269
	TARA_PON_109_MAG_00272	Copelata	TARA_PON_NCLDV_00038	Mirusviridae	0.452852
	TARA_ARC_108_MAG_00260	Acanthoecida	Moniruzzaman_MM01_SRX802143_8_dc	Imitervirales	0.45258
	TARA_PSE_93_MAG_00265	Cladocera	TARA_PSE_NCLDV_00007	Imitervirales	0.452578
	TARA_ARC_108_MAG_00304	Marine_Hexanauplia_A	Schulz_GVMAG_S_1102107_72	Imitervirales	0.452552
	Metagenome_centric_SAG_TOSAG00_10	New_MAST-4	TARA_MED_NCLDV_00123	Imitervirales	0.452441
	TARA_MED_95_MAG_00512	Marine_Hexanauplia_A	TARA_MED_NCLDV_00018	Imitervirales	0.451133
	TARA_ARC_108_MAG_00301	Oligotrichida	TARA_ARC_NCLDV_00053	Imitervirales	0.450458
	TARA_PON_109_MAG_00275	Marine_Hexanauplia_B	TARA_PSE_NCLDV_00038	Algavirales	0.450417
	TARA_PSW_86_MAG_00280	Prymnesiales	TARA_PSW_NCLDV_00016	Imitervirales	0.448942
	TARA_MED_95_MAG_00456	Copelata	TARA_AON_NCLDV_00019	Pandoravirales	0.448706
	TARA_ARC_108_MAG_00286	Bacillariales	TARA_PON_NCLDV_00038	Mirusviridae	0.448459
	TARA_MED_95_MAG_00515	Sister_Phaeocystis	Moniruzzaman_MM01_ERX552270_51_dc	Imitervirales	0.448014
	Metagenome_centric_SAG_TOSAG00_18	New_Chrysophyceae	Schulz_GVMAG_S_ERX556106_33	Pandoravirales	0.447963
	TARA_SOC_28_MAG_00074	Phaeocystales	TARA_SOC_NCLDV_00007	Mirusviridae	0.446484
	TARA_PSE_93_MAG_00182	Chloropicales	Moniruzzaman_MM07_ERX552255_64_dc	Imitervirales	0.446392
	TARA_AOS_82_MAG_00183	Phaeocystales	Schulz_GVMAG_M_3300006805_8	Imitervirales	0.446109
	TARA_ARC_108_MAG_00188	New_MAST-4	TARA_ARC_NCLDV_00018	Imitervirales	0.44595
	TARA_AON_82_MAG_00319	Marine_Hexanauplia_A	Moniruzzaman_MM01_ERX555913_6_dc	Imitervirales	0.445931
	TARA_MED_95_MAG_00457	Copelata	TARA_MED_NCLDV_00073	Pimascovirales	0.445475
	TARA_IOS_50_MAG_00149	New_Oomycota	TARA_IOS_NCLDV_00009	Mirusviridae	0.445096
	TARA_ARC_108_MAG_00320	Prymnesiales	TARA_ARC_NCLDV_00066	Imitervirales	0.445076
	TARA_ARC_108_MAG_00226	NA	Schulz_GVMAG_M_3300021960_31	Imitervirales	0.444988
	TARA_ARC_108_MAG_00116	Chaetocerotales	Schulz_GVMAG_S_1102114_126	Algavirales	0.444948
	TARA_AON_82_MAG_00340	Prasinococcales	Moniruzzaman_MM01_SRX802076_68_dc	Imitervirales	0.44484
	TARA_PSE_93_MAG_00248	Copelata	Moniruzzaman_MM01_ERX556007_6_dc	Imitervirales	0.444552
	TARA_AON_82_MAG_00304	Sister_Cryptophyta	Moniruzzaman_MM01_ERX552255_28_dc	Imitervirales	0.4445
	TARA_PSE_93_MAG_00222	Copelata	TARA_MED_NCLDV_00039	Imitervirales	0.444387
	TARA_ION_45_MAG_00143	Mamiellales	TARA_IOS_NCLDV_00010	Algavirales	0.444328
	TARA_ION_45_MAG_00180	Copelata	Schulz_GVMAG_S_ERX556068_53	Imitervirales	0.44429
	TARA_IOS_50_MAG_00127	Pelagomonadales	Moniruzzaman_MM01_ERX552302_42_dc	Imitervirales	0.444068
	TARA_ARC_108_MAG_00302	Oligotrichida	Moniruzzaman_MM01_ERX555913_6_dc	Imitervirales	0.443776
	TARA_IOS_50_MAG_00150	Copelata	TARA_PON_NCLDV_00019	Pimascovirales	0.443473
	TARA_AON_82_MAG_00315	Prymnesiales	Schulz_GVMAG_S_3300000115_70	Imitervirales	0.443369
	TARA_ARC_108_MAG_00286	Bacillariales	TARA_ARC_NCLDV_00075	Imitervirales	0.442525
	TARA_ION_45_MAG_00163	Sister_Pycnococcus	TARA_AOS_NCLDV_00001	Imitervirales	0.442505
	TARA_ARC_108_MAG_00226	NA	TARA_ARC_NCLDV_00183	Imitervirales	0.442419
	TARA_PSE_93_MAG_00182	Chloropicales	TARA_MED_NCLDV_00075	Imitervirales	0.441865
	TARA_MED_95_MAG_00416	NA	TARA_MED_NCLDV_00138	Imitervirales	0.441751
	TARA_PSW_86_MAG_00294	Marine_Hexanauplia_A	TARA_AON_NCLDV_00013	Pandoravirales	0.441639
	TARA_MED_95_MAG_00455	Copelata	TARA_PSE_NCLDV_00038	Algavirales	0.441483
	TARA_PON_109_MAG_00266	Copelata	TARA_PSW_NCLDV_00019	Imitervirales	0.441014
	TARA_ARC_108_MAG_00217	Chaetocerotales	TARA_ARC_NCLDV_00023	Mirusviridae	0.440029
	TARA_MED_95_MAG_00198	Mamiellales	Schulz_GVMAG_M_3300022920_3	Imitervirales	0.439512
	TARA_ARC_108_MAG_00261	New_Chrysophyceae	TARA_ARC_NCLDV_00031	Mirusviridae	0.439459
	TARA_PSW_86_MAG_00160	Chloropicales	TARA_PSW_NCLDV_00079	Pimascovirales	0.439067
	TARA_ION_45_MAG_00156	Chloropicales	Moniruzzaman_LP01_ERX555987_14_dc	Algavirales	0.438761
	TARA_ARC_108_MAG_00243	New_MAST-4	TARA_ARC_NCLDV_00113	Imitervirales	0.438409
	TARA_PSE_93_MAG_00220	Chloropicales	TARA_PON_NCLDV_00012	Mirusviridae	0.438146
	TARA_ARC_108_MAG_00314	NA	TARA_ARC_NCLDV_00096	Imitervirales	0.437147
	TARA_SOC_28_MAG_00031	Bacillariales	Schulz_GVMAG_M_3300006805_8	Imitervirales	0.436611
	TARA_PON_109_MAG_00269	Marine_Hexanauplia_A	TARA_PON_NCLDV_00008	Imitervirales	0.435817
	TARA_PSE_93_MAG_00214	New_Chrysophyceae	TARA_PSE_NCLDV_00027	Imitervirales	0.435759
	TARA_AOS_82_MAG_00050	Cymatosirales	TARA_ARC_NCLDV_00073	Imitervirales	0.4357
	TARA_MED_95_MAG_00505	NA	TARA_MED_NCLDV_00085	Pimascovirales	0.435694
	TARA_MED_95_MAG_00456	Copelata	TARA_MED_NCLDV_00046	Imitervirales	0.435608
	TARA_AOS_82_MAG_00149	Prymnesiales	TARA_SOC_NCLDV_00011	Imitervirales	0.43538
	TARA_MED_95_MAG_00424	NA	Moniruzzaman_MM01_ERX552246_27_dc	Imitervirales	0.435307
	TARA_ARC_108_MAG_00316	Copelata	Schulz_GVMAG_M_3300027687_8	Imitervirales	0.435064
	TARA_ARC_108_MAG_00108	Chaetocerotales	TARA_AON_NCLDV_00022	Mirusviridae	0.43494
	TARA_PON_109_MAG_00266	Copelata	TARA_PSW_NCLDV_00030	Imitervirales	0.434785
	TARA_PSW_86_MAG_00292	Marine_Hexanauplia_A	TARA_PSW_NCLDV_00017	Imitervirales	0.434457
	TARA_PSE_93_MAG_00141	Sister_Pycnococcus	Schulz_GVMAG_S_ERX555947_63	Imitervirales	0.434266
	TARA_RED_19_MAG_00045	Marine_Hexanauplia_B	Moniruzzaman_LP01_SRX514547_24_dc	Algavirales	0.433688
	TARA_ARC_108_MAG_00325	Sister_Cryptophyta	Moniruzzaman_MM05_SRX802963_50_dc	Imitervirales	0.432916
	TARA_PSW_86_MAG_00301	Marine_Hexanauplia_B	TARA_IOS_NCLDV_00006	Pimascovirales	0.432744
	TARA_MED_95_MAG_00437	Sister_Cryptophyta	TARA_PSW_NCLDV_00030	Imitervirales	0.432594
	TARA_MED_95_MAG_00431	NA	Schulz_GVMAG_M_3300020194_30	Imitervirales	0.432187
	TARA_ARC_108_MAG_00291	Sister_Cryptophyta	TARA_ARC_NCLDV_00180	Imitervirales	0.432084
	TARA_PSW_86_MAG_00276	Thalassiosirales	Schulz_GVMAG_M_3300024252_35	Imitervirales	0.431959
	TARA_AON_82_MAG_00306	Pyrenomonadales	Schulz_GVMAG_S_ERX556003_78	Algavirales	0.431745
	TARA_ARC_108_MAG_00256	Pedinellales	TARA_ARC_NCLDV_00185	Algavirales	0.431183
	TARA_SOC_28_MAG_00037	Chaetocerotales	TARA_ARC_NCLDV_00137	Imitervirales	0.430786
	TARA_SOC_28_MAG_00048	New_MAST-4	TARA_ARC_NCLDV_00006	Imitervirales	0.430645
	TARA_ARC_108_MAG_00279	Sister_Cryptophyta	TARA_ARC_NCLDV_00077	Imitervirales	0.429856
	TARA_SOC_28_MAG_00069	Florenciellales	TARA_AON_NCLDV_00022	Mirusviridae	0.429185
	TARA_PON_109_MAG_00275	Marine_Hexanauplia_B	Moniruzzaman_MM05_ERX556094_31_dc	Imitervirales	0.428794
	TARA_PSE_93_MAG_00203	NA	Moniruzzaman_MM01_ERX552274_9_dc	Imitervirales	0.428418
	TARA_ARC_108_MAG_00244	Pyrenomonadales	TARA_ARC_NCLDV_00183	Imitervirales	0.428414
	TARA_ARC_108_MAG_00319	Phaeocystales	Schulz_GVMAG_M_3300000115_3	Imitervirales	0.42821
	TARA_ARC_108_MAG_00282	Marine_Hexanauplia_B	Schulz_GVMAG_M_3300020185_70	Imitervirales	0.428193
	TARA_ARC_108_MAG_00309	Oligotrichida	Schulz_GVMAG_M_3300009785_4	Imitervirales	0.427802
	TARA_PSW_86_MAG_00300	Marine_Hexanauplia_B	TARA_MED_NCLDV_00106	Mirusviridae	0.427694
	Metagenome_centric_SAG_TOSAG46_2	Bacillariales	TARA_ION_NCLDV_00004	Imitervirales	0.427505
	TARA_AON_82_MAG_00304	Sister_Cryptophyta	Schulz_GVMAG_S_ERX556028_76	Pandoravirales	0.427106
	TARA_ARC_108_MAG_00225	NA	Schulz_GVMAG_M_3300025168_6	Imitervirales	0.426969
	TARA_PSW_86_MAG_00291	Copelata	TARA_ION_NCLDV_00011	Mirusviridae	0.426455
	TARA_ARC_108_MAG_00264	Mamiellales	Schulz_GVMAG_M_3300000115_12	Imitervirales	0.426092
	TARA_ARC_108_MAG_00221	Parmales	Schulz_GVMAG_M_3300024302_11	Imitervirales	0.425746
	TARA_ARC_108_MAG_00317	Sister_Cryptophyta	Schulz_GVMAG_S_3300000929_19	Imitervirales	0.425339
	TARA_ARC_108_MAG_00223	NA	TARA_AOS_NCLDV_00016	Imitervirales	0.425319
	TARA_AON_82_MAG_00280	New_Chrysophyceae	TARA_PSW_NCLDV_00014	Imitervirales	0.424992
	TARA_AOS_82_MAG_00177	Copelata	Moniruzzaman_LP01_SRX514547_24_dc	Algavirales	0.424409
	TARA_PSE_93_MAG_00223	Marine_Hexanauplia_A	TARA_PSE_NCLDV_00007	Imitervirales	0.423917
	TARA_AOS_82_MAG_00181	Mamiellales	Schulz_GVMAG_S_ERX556109_35	Algavirales	0.423685
	TARA_ARC_108_MAG_00323	Prymnesiales	TARA_ARC_NCLDV_00097	Algavirales	0.423489
	TARA_RED_19_MAG_00054	Marine_Hexanauplia_B	Schulz_GVMAG_M_3300020187_37	Imitervirales	0.423005
	TARA_ARC_108_MAG_00290	Marine_Hexanauplia_A	TARA_ARC_NCLDV_00029	Imitervirales	0.422963
	TARA_ARC_108_MAG_00063	Mamiellales	Schulz_GVMAG_S_1102104_103	Imitervirales	0.422795
	TARA_ARC_108_MAG_00293	NA	Schulz_GVMAG_M_3300000115_5	Imitervirales	0.42254
	TARA_ARC_108_MAG_00319	Phaeocystales	TARA_AON_NCLDV_00022	Mirusviridae	0.422425
	TARA_IOS_50_MAG_00149	New_Oomycota	TARA_PSW_NCLDV_00037	Imitervirales	0.422404
	TARA_AON_82_MAG_00323	Marine_Hexanauplia_B	Schulz_GVMAG_S_3300012919_55	Imitervirales	0.422373
	TARA_ARC_108_MAG_00220	New_MAST-4	Schulz_GVMAG_S_1039698_54	Imitervirales	0.422371
	TARA_ARC_108_MAG_00302	Oligotrichida	TARA_SOC_NCLDV_00006	Imitervirales	0.422355
	TARA_MED_95_MAG_00419	Pseudoscourfieldiales	TARA_AON_NCLDV_00010	Pandoravirales	0.422333
	TARA_IOS_50_MAG_00149	New_Oomycota	Schulz_GVMAG_S_ERX556106_33	Pandoravirales	0.42214
	TARA_MED_95_MAG_00414	Marine_Hexanauplia_B	TARA_MED_NCLDV_00118	Mirusviridae	0.421106
	TARA_PSE_93_MAG_00251	Marine_Hexanauplia_A	TARA_MED_NCLDV_00101	Imitervirales	0.420976
	TARA_ARC_108_MAG_00063	Mamiellales	TARA_ARC_NCLDV_00147	Imitervirales	0.420616
	TARA_ARC_108_MAG_00209	Cymatosirales	TARA_ARC_NCLDV_00147	Imitervirales	0.420003
	TARA_MED_95_MAG_00520	Marine_Hexanauplia_B	TARA_MED_NCLDV_00122	Pimascovirales	0.419992
	TARA_IOS_50_MAG_00154	Marine_Hexanauplia_A	Schulz_GVMAG_M_3300012936_34	Imitervirales	0.419768
	TARA_MED_95_MAG_00498	Marine_Hexanauplia_B	TARA_PSE_NCLDV_00004	Imitervirales	0.419665
	TARA_ION_45_MAG_00165	Sister_Cryptophyta	TARA_PSW_NCLDV_00070	Mirusviridae	0.419139
	TARA_ARC_108_MAG_00231	NA	TARA_ARC_NCLDV_00061	Pandoravirales	0.41897
	TARA_SOC_28_MAG_00061	Putative_new_Branch	TARA_SOC_NCLDV_00021	Algavirales	0.418931
	TARA_PON_109_MAG_00222	Chloropicales	Schulz_GVMAG_S_ERX555943_23	Imitervirales	0.41869
	TARA_AON_82_MAG_00300	Chloropicales	Schulz_GVMAG_S_ERX556037_58	Imitervirales	0.418627
	TARA_ION_45_MAG_00165	Sister_Cryptophyta	Schulz_GVMAG_S_ERX556019_34	Imitervirales	0.418111
	TARA_PSE_93_MAG_00188	NA	Schulz_GVMAG_M_3300012953_22	Pimascovirales	0.417335
	TARA_ARC_108_MAG_00231	NA	Schulz_GVMAG_M_3300025860_25	Imitervirales	0.417041
	TARA_MED_95_MAG_00504	Bicosoecales	TARA_PSW_NCLDV_00017	Imitervirales	0.416847
	TARA_ARC_108_MAG_00221	Parmales	TARA_ARC_NCLDV_00145	Algavirales	0.416481
	TARA_PSW_86_MAG_00276	Thalassiosirales	TARA_ARC_NCLDV_00026	Imitervirales	0.416416
	TARA_PSW_86_MAG_00315	Copelata	TARA_PSW_NCLDV_00045	Mirusviridae	0.416375
	TARA_MED_95_MAG_00509	Marine_Hexanauplia_B	TARA_PON_NCLDV_00023	Imitervirales	0.41586
	TARA_ARC_108_MAG_00229	Marine_Hexanauplia_A	Schulz_GVMAG_S_1102994_63	Imitervirales	0.415498
	TARA_ARC_108_MAG_00268	Phaeocystales	TARA_ARC_NCLDV_00124	Imitervirales	0.415323
	TARA_ARC_108_MAG_00308	Marine_Hexanauplia_B	TARA_ARC_NCLDV_00174	Algavirales	0.415044
	TARA_MED_95_MAG_00494	Marine_Hexanauplia_A	TARA_MED_NCLDV_00046	Imitervirales	0.414805
	TARA_AOS_82_MAG_00178	Choreotrichida	TARA_MED_NCLDV_00123	Imitervirales	0.414775
	TARA_ARC_108_MAG_00294	NA	Schulz_GVMAG_S_1102238_66	Imitervirales	0.414539
	TARA_ARC_108_MAG_00310	Pedinellales	TARA_SOC_NCLDV_00010	Imitervirales	0.414269
	TARA_PON_109_MAG_00267	Copelata	TARA_PON_NCLDV_00023	Imitervirales	0.414215
	TARA_MED_95_MAG_00428	New_Chrysophyceae	Schulz_GVMAG_S_ERX555964_61	Imitervirales	0.414086
	TARA_AON_82_MAG_00357	Copelata	TARA_AON_NCLDV_00019	Pandoravirales	0.414025
	TARA_MED_95_MAG_00494	Marine_Hexanauplia_A	TARA_MED_NCLDV_00036	Imitervirales	0.413915
	TARA_PSE_93_MAG_00236	Chloropicales	Schulz_GVMAG_M_3300012936_19	Imitervirales	0.413813
	TARA_ARC_108_MAG_00230	Bacillariales	Schulz_GVMAG_M_3300025860_25	Imitervirales	0.413327
	TARA_AON_82_MAG_00281	New_MAST-4	TARA_SOC_NCLDV_00007	Mirusviridae	0.413254
	TARA_PSW_86_MAG_00257	Pelagomonadales	Schulz_GVMAG_S_ERX555907_90	Imitervirales	0.412946
	TARA_AON_82_MAG_00097	Mamiellales	Schulz_GVMAG_S_ERX556003_78	Algavirales	0.412828
	TARA_ARC_108_MAG_00286	Bacillariales	TARA_AON_NCLDV_00027	Imitervirales	0.412717
	TARA_PON_109_MAG_00266	Copelata	TARA_ION_NCLDV_00004	Imitervirales	0.412699
	TARA_ARC_108_MAG_00229	Marine_Hexanauplia_A	Schulz_GVMAG_M_3300020166_5	Imitervirales	0.412626
	TARA_PSE_93_MAG_00255	Bicosoecales	Schulz_GVMAG_S_3300012919_55	Imitervirales	0.412413
	TARA_RED_2018_MAG_00112	New_Chrysophyceae	Moniruzzaman_MM05_ERX556094_31_dc	Imitervirales	0.412281
	TARA_ARC_108_MAG_00273	Choreotrichida	Schulz_GVMAG_M_3300000116_5	Imitervirales	0.412158
	TARA_IOS_50_MAG_00135	Pedinellales	TARA_AON_NCLDV_00002	Pimascovirales	0.411826
	TARA_MED_95_MAG_00393	Isochrysidales	TARA_MED_NCLDV_00061	Imitervirales	0.411771
	TARA_PON_109_MAG_00274	Marine_Hexanauplia_A	Schulz_GVMAG_S_1102244_53	Imitervirales	0.411244
	TARA_PSW_86_MAG_00160	Chloropicales	Moniruzzaman_EP01_ERX552279_2_dc	Pandoravirales	0.411022
	TARA_ARC_108_MAG_00219	Thalassiosirales	TARA_MED_NCLDV_00103	Mirusviridae	0.410666
	TARA_ARC_108_MAG_00291	Sister_Cryptophyta	TARA_SOC_NCLDV_00020	Imitervirales	0.410609
	TARA_MED_95_MAG_00404	Marine_Hexanauplia_A	TARA_IOS_NCLDV_00014	Pimascovirales	0.409805
	TARA_AON_82_MAG_00300	Chloropicales	Schulz_GVMAG_M_3300025727_44	Imitervirales	0.409795
	TARA_ARC_108_MAG_00219	Thalassiosirales	Schulz_GVMAG_M_3300009071_15	Algavirales	0.409769
	TARA_MED_95_MAG_00513	Marine_Hexanauplia_B	Schulz_GVMAG_M_3300020185_59	Imitervirales	0.409718
	TARA_ARC_108_MAG_00215	New_Chrysophyceae	Schulz_GVMAG_M_3300000115_3	Imitervirales	0.409266
	TARA_ARC_108_MAG_00259	Prymnesiales	Moniruzzaman_MM01_SRX802189_102_dc	Imitervirales	0.408543
	TARA_AOS_82_MAG_00160	Marine_Hexanauplia_A	Schulz_GVMAG_M_3300012952_3	Pandoravirales	0.408374
	TARA_AON_82_MAG_00301	New_Oomycota	Moniruzzaman_MM01_ERX556045_12_dc	Imitervirales	0.408333
	TARA_PSW_86_MAG_00274	NA	TARA_MED_NCLDV_00053	Pimascovirales	0.408231
	TARA_PSE_93_MAG_00247	Marine_Hexanauplia_A	TARA_MED_NCLDV_00141	Imitervirales	0.407661
	TARA_IOS_50_MAG_00065	Mamiellales	TARA_AON_NCLDV_00048	Algavirales	0.407565
	TARA_PSE_93_MAG_00267	Prymnesiales	Schulz_GVMAG_S_ERX556060_80	Imitervirales	0.407121
	TARA_ARC_108_MAG_00233	Mamiellales	Schulz_GVMAG_M_3300020185_70	Imitervirales	0.406983
	TARA_PON_109_MAG_00166	Mamiellales	Schulz_GVMAG_S_1059923_44	Algavirales	0.406969
	TARA_PSW_86_MAG_00260	Chloropicales	TARA_MED_NCLDV_00053	Pimascovirales	0.406736
	TARA_ARC_108_MAG_00221	Parmales	TARA_ARC_NCLDV_00156	Algavirales	0.4066
	TARA_PSW_86_MAG_00305	Marine_Hexanauplia_A	TARA_AON_NCLDV_00018	Pimascovirales	0.406541
	Metagenome_centric_SAG_TOSAG00_9	Bicosoecales	Schulz_GVMAG_S_ERX556052_48	Imitervirales	0.406071
	TARA_ARC_108_MAG_00221	Parmales	TARA_ARC_NCLDV_00065	Imitervirales	0.406015
	TARA_ARC_108_MAG_00321	Choreotrichida	TARA_ARC_NCLDV_00040	Pimascovirales	0.40587
	TARA_PSE_93_MAG_00171	Chaetocerotales	TARA_ARC_NCLDV_00141	Asfuvirales	0.405783
	TARA_ARC_108_MAG_00285	Marine_Hexanauplia_A	TARA_ARC_NCLDV_00007	Imitervirales	0.405652
	TARA_PSE_93_MAG_00199	Incertae_sedis	TARA_AON_NCLDV_00056	Mirusviridae	0.405512
	TARA_MED_95_MAG_00442	Prymnesiales	TARA_MED_NCLDV_00118	Mirusviridae	0.405092
	TARA_ARC_108_MAG_00266	Sister_MAST-4	Schulz_GVMAG_S_3300000929_19	Imitervirales	0.404872
	TARA_ARC_108_MAG_00321	Choreotrichida	Schulz_GVMAG_M_3300009706_42	Imitervirales	0.404582
	TARA_ARC_108_MAG_00273	Choreotrichida	Schulz_GVMAG_S_1017745_132	Imitervirales	0.404491
	TARA_AOS_82_MAG_00162	Pelagomonadales	TARA_ARC_NCLDV_00134	Imitervirales	0.404202
	TARA_PSE_93_MAG_00216	Bicosoecales	Schulz_GVMAG_S_ERX555917_73	Pandoravirales	0.404172
	TARA_ARC_108_MAG_00220	New_MAST-4	TARA_ARC_NCLDV_00191	Imitervirales	0.403974
	TARA_PSW_86_MAG_00292	Marine_Hexanauplia_A	Moniruzzaman_MM16_ERX556094_26_dc	Imitervirales	0.403664
	TARA_ARC_108_MAG_00224	New_Chrysophyceae	Schulz_GVMAG_M_3300024185_6	Imitervirales	0.403515
	TARA_PON_109_MAG_00256	Marine_Hexanauplia_B	TARA_MED_NCLDV_00059	Imitervirales	0.403435
	TARA_AON_82_MAG_00302	Pyrenomonadales	TARA_AON_NCLDV_00068	Algavirales	0.402839
	TARA_AON_82_MAG_00297	Mamiellales	Schulz_GVMAG_M_3300021389_45	Algavirales	0.402559
	TARA_PSW_86_MAG_00272	NA	Moniruzzaman_EP01_ERX552279_2_dc	Pandoravirales	0.402408
	TARA_ARC_108_MAG_00297	Marine_Hexanauplia_B	TARA_AON_NCLDV_00027	Imitervirales	0.402343
	TARA_ARC_108_MAG_00223	NA	TARA_ARC_NCLDV_00192	Mirusviridae	0.402311
	TARA_AON_82_MAG_00097	Mamiellales	Schulz_GVMAG_M_3300022905_10	Algavirales	0.402138
	TARA_AON_82_MAG_00340	Prasinococcales	Moniruzzaman_MM07_ERX552302_17_dc	Imitervirales	0.401706
	TARA_PSE_93_MAG_00201	Chloropicales	TARA_PSE_NCLDV_00022	Imitervirales	0.401477
	TARA_PSW_86_MAG_00208	Sister_Pycnococcus	TARA_PSW_NCLDV_00048	Pimascovirales	0.40139
	TARA_MED_95_MAG_00457	Copelata	Moniruzzaman_MM01_ERX555913_6_dc	Imitervirales	0.401318
	TARA_AON_82_MAG_00322	Marine_Hexanauplia_A	TARA_AON_NCLDV_00012	Pandoravirales	0.401155
	TARA_AOS_82_MAG_00165	Marine_Hexanauplia_A	Moniruzzaman_MM09_ERX552255_7_dc	Imitervirales	0.400819
	TARA_ARC_108_MAG_00287	Marine_Hexanauplia_B	TARA_ARC_NCLDV_00174	Algavirales	0.400387
	TARA_AOS_82_MAG_00149	Prymnesiales	TARA_SOC_NCLDV_00013	Imitervirales	0.40007
	TARA_AON_82_MAG_00298	Marine_Hexanauplia_A	TARA_AON_NCLDV_00012	Pandoravirales	0.398763
	TARA_ARC_108_MAG_00264	Mamiellales	Schulz_GVMAG_S_1085336_36	Algavirales	0.398645
	TARA_IOS_50_MAG_00146	Marine_Hexanauplia_B	TARA_MED_NCLDV_00104	Mirusviridae	0.398462
	TARA_ARC_108_MAG_00268	Phaeocystales	TARA_ARC_NCLDV_00027	Mirusviridae	0.398314
	TARA_PON_109_MAG_00233	Marine_Hexanauplia_A	TARA_PON_NCLDV_00049	Imitervirales	0.39813
	Metagenome_centric_SAG_TOSAG00_10	New_MAST-4	TARA_PON_NCLDV_00019	Pimascovirales	0.397914
	TARA_AOS_82_MAG_00161	Isochrysidales	Moniruzzaman_LP04_ERX556101_9_dc	Algavirales	0.396835
	TARA_ION_45_MAG_00146	Bicosoecales	TARA_IOS_NCLDV_00010	Algavirales	0.396361
	TARA_PSE_93_MAG_00242	NA	Moniruzzaman_MM01_ERX555965_10_dc	Imitervirales	0.396304
	TARA_ARC_108_MAG_00063	Mamiellales	Schulz_GVMAG_S_1092152_17	Algavirales	0.396246
	TARA_PON_109_MAG_00256	Marine_Hexanauplia_B	TARA_PSW_NCLDV_00015	Imitervirales	0.396224
	TARA_ARC_108_MAG_00255	Acanthoecida	Schulz_GVMAG_M_3300021960_31	Imitervirales	0.396163
	TARA_PSE_93_MAG_00182	Chloropicales	Moniruzzaman_MM16_ERX552255_53_dc	Imitervirales	0.39607
	TARA_PSE_93_MAG_00121	Chloropicales	TARA_PSW_NCLDV_00016	Imitervirales	0.395871
	TARA_PSE_93_MAG_00218	Prymnesiales	TARA_PSW_NCLDV_00079	Pimascovirales	0.395674
	TARA_PSE_93_MAG_00255	Bicosoecales	TARA_MED_NCLDV_00052	Imitervirales	0.395554
	TARA_ARC_108_MAG_00263	Pelagomonadales	Moniruzzaman_MM09_ERX552302_1_dc	Imitervirales	0.395165
	TARA_IOS_50_MAG_00135	Pedinellales	TARA_MED_NCLDV_00094	Mirusviridae	0.395164
	TARA_ARC_108_MAG_00217	Chaetocerotales	TARA_ARC_NCLDV_00031	Mirusviridae	0.395148
	TARA_MED_95_MAG_00521	Cladocera	Moniruzzaman_MM01_ERX552246_27_dc	Imitervirales	0.39502
	TARA_PSE_93_MAG_00261	NA	TARA_PON_NCLDV_00041	Imitervirales	0.394352
	TARA_ARC_108_MAG_00316	Copelata	TARA_ARC_NCLDV_00035	Mirusviridae	0.394264
	TARA_ARC_108_MAG_00312	Pyrenomonadales	Schulz_GVMAG_S_1055481_12	Imitervirales	0.394206
	TARA_ARC_108_MAG_00231	NA	Schulz_GVMAG_S_1102114_101	Imitervirales	0.394095
	TARA_MED_95_MAG_00462	Chloropicales	TARA_PSE_NCLDV_00018	Pandoravirales	0.393561
	TARA_PSE_93_MAG_00201	Chloropicales	TARA_PSE_NCLDV_00038	Algavirales	0.392657
	TARA_MED_95_MAG_00407	New_Chrysophyceae	TARA_MED_NCLDV_00119	Imitervirales	0.392213
	TARA_ION_45_MAG_00156	Chloropicales	Moniruzzaman_MM01_ERX555965_20_dc	Imitervirales	0.391781
	TARA_SOC_28_MAG_00069	Florenciellales	TARA_SOC_NCLDV_00022	Imitervirales	0.391455
	TARA_PSE_93_MAG_00200	Chloropicales	Schulz_GVMAG_S_ERX555926_38	Imitervirales	0.391142
	TARA_PSW_86_MAG_00257	Pelagomonadales	Schulz_GVMAG_M_3300025880_30	Imitervirales	0.390994
	TARA_AOS_82_MAG_00183	Phaeocystales	Schulz_GVMAG_M_3300009426_8	Imitervirales	0.390957
	TARA_AOS_82_MAG_00147	Thalassiosirales	Moniruzzaman_IR01_ERX552270_122_dc	Pimascovirales	0.39093
	TARA_MED_95_MAG_00480	Marine_Hexanauplia_B	TARA_MED_NCLDV_00023	Pandoravirales	0.390691
	TARA_PSW_86_MAG_00306	Copelata	TARA_PSW_NCLDV_00058	Algavirales	0.390452
	TARA_AON_82_MAG_00012	Mamiellales	Phycodnaviridae_HQ633059_Ostreococcus_lucimarinus_virus_OlV6	Algavirales	0.390248
	TARA_ARC_108_MAG_00219	Thalassiosirales	Schulz_GVMAG_M_3300022933_32	Imitervirales	0.389862
	Metagenome_centric_SAG_TOSAG23_30	New_Chrysophyceae	Schulz_GVMAG_M_3300009076_8	Imitervirales	0.389813
	TARA_MED_95_MAG_00413	Eustigmatales	TARA_MED_NCLDV_00089	Imitervirales	0.389758
	TARA_MED_95_MAG_00393	Isochrysidales	TARA_PSW_NCLDV_00009	Imitervirales	0.389634
	TARA_MED_95_MAG_00449	New_Oomycota	TARA_AON_NCLDV_00048	Algavirales	0.389342
	TARA_ARC_108_MAG_00309	Oligotrichida	TARA_ARC_NCLDV_00026	Imitervirales	0.389139
	TARA_MED_95_MAG_00504	Bicosoecales	TARA_SOC_NCLDV_00011	Imitervirales	0.389032
	TARA_ARC_108_MAG_00259	Prymnesiales	TARA_ARC_NCLDV_00124	Imitervirales	0.388794
	TARA_MED_95_MAG_00480	Marine_Hexanauplia_B	TARA_MED_NCLDV_00136	Mirusviridae	0.388479
	TARA_ARC_108_MAG_00310	Pedinellales	Schulz_GVMAG_M_3300021960_31	Imitervirales	0.387849
	TARA_PON_109_MAG_00233	Marine_Hexanauplia_A	Moniruzzaman_MM01_ERX555954_29_dc	Imitervirales	0.387775
	TARA_ARC_108_MAG_00264	Mamiellales	Schulz_GVMAG_M_3300001718_3	Algavirales	0.387543
	TARA_PON_109_MAG_00166	Mamiellales	Schulz_GVMAG_S_1059924_57	Algavirales	0.387485
	TARA_AON_82_MAG_00313	Putative_new_Branch	TARA_IOS_NCLDV_00010	Algavirales	0.387185
	TARA_IOS_50_MAG_00162	Marine_Hexanauplia_A	TARA_PSW_NCLDV_00024	Imitervirales	0.387052
	TARA_PON_109_MAG_00219	New_MAST-4	TARA_MED_NCLDV_00141	Imitervirales	0.387034
	TARA_AON_82_MAG_00354	Prymnesiales	TARA_AON_NCLDV_00034	Imitervirales	0.386986
	TARA_ARC_108_MAG_00305	NA	Schulz_GVMAG_S_1016713_148	Imitervirales	0.386968
	TARA_PSE_93_MAG_00201	Chloropicales	Schulz_GVMAG_S_1016728_84	Imitervirales	0.386931
	TARA_AON_82_MAG_00271	Mamiellales	TARA_ARC_NCLDV_00073	Imitervirales	0.386815
	TARA_ARC_108_MAG_00247	Acanthoecida	TARA_ARC_NCLDV_00014	Imitervirales	0.386734
	TARA_MED_95_MAG_00475	Florenciellales	Moniruzzaman_MM07_ERX552302_17_dc	Imitervirales	0.386434
	TARA_PSW_86_MAG_00297	#N/A	TARA_AON_NCLDV_00030	Pandoravirales	0.386407
	TARA_PSW_86_MAG_00307	Copelata	TARA_PSW_NCLDV_00021	Mirusviridae	0.386383
	TARA_ARC_108_MAG_00233	Mamiellales	TARA_ARC_NCLDV_00188	Algavirales	0.385697
	TARA_PSE_93_MAG_00262	Copelata	TARA_PON_NCLDV_00021	Mirusviridae	0.385675
	TARA_MED_95_MAG_00435	Acanthoecida	TARA_PSE_NCLDV_00044	Imitervirales	0.385559
	TARA_ARC_108_MAG_00225	NA	TARA_ARC_NCLDV_00040	Pimascovirales	0.385369
	TARA_ARC_108_MAG_00312	Pyrenomonadales	Phycodnaviridae_HQ633059_Ostreococcus_lucimarinus_virus_OlV6	Algavirales	0.385215
	TARA_ION_45_MAG_00172	Copelata	Moniruzzaman_MM01_ERX555913_65_dc	Imitervirales	0.385063
	TARA_MED_95_MAG_00453	Phaeocystales	Moniruzzaman_MM07_ERX552256_88_dc	Imitervirales	0.384879
	TARA_ARC_108_MAG_00321	Choreotrichida	TARA_ARC_NCLDV_00133	Imitervirales	0.384841
	TARA_PSE_93_MAG_00207	Pedinellales	Moniruzzaman_MM01_ERX552296_34_dc	Imitervirales	0.384721
	TARA_RED_19_MAG_00055	Marine_Hexanauplia_A	TARA_PON_NCLDV_00006	Imitervirales	0.384653
	TARA_PSW_86_MAG_00281	Bacillariales	TARA_PSE_NCLDV_00042	Mirusviridae	0.384536
	TARA_MED_95_MAG_00502	Marine_Hexanauplia_A	Schulz_GVMAG_S_ERX555967_130	Imitervirales	0.384516
	TARA_ION_45_MAG_00167	Marine_Hexanauplia_A	Schulz_GVMAG_S_ERX556068_53	Imitervirales	0.384303
	TARA_PON_109_MAG_00272	Copelata	Schulz_GVMAG_M_3300025767_21	Imitervirales	0.384084
	TARA_AON_82_MAG_00137	New_MAST-4	TARA_AON_NCLDV_00037	Imitervirales	0.383861
	TARA_ARC_108_MAG_00225	NA	TARA_ARC_NCLDV_00111	Imitervirales	0.383647
	TARA_PON_109_MAG_00273	Marine_Hexanauplia_A	TARA_PSW_NCLDV_00085	Mirusviridae	0.383565
	TARA_PSE_93_MAG_00220	Chloropicales	Moniruzzaman_MM01_ERX555988_97_dc	Imitervirales	0.383226
	TARA_ARC_108_MAG_00100	Mamiellales	TARA_ARC_NCLDV_00137	Imitervirales	0.383019
	TARA_MED_95_MAG_00441	Marine_Hexanauplia_B	Schulz_GVMAG_S_ERX555907_72	Algavirales	0.382771
	TARA_MED_95_MAG_00518	Marine_Hexanauplia_A	Schulz_GVMAG_S_ERX555964_61	Imitervirales	0.382442
	TARA_PSW_86_MAG_00294	Marine_Hexanauplia_A	Moniruzzaman_MM07_ERX552255_64_dc	Imitervirales	0.382345
	TARA_ARC_108_MAG_00255	Acanthoecida	TARA_ARC_NCLDV_00123	Mirusviridae	0.382147
	TARA_AOS_82_MAG_00129	Pelagomonadales	Moniruzzaman_MM09_ERX552302_1_dc	Imitervirales	0.381988
	TARA_PON_109_MAG_00263	NA	TARA_AON_NCLDV_00008	Imitervirales	0.381983
	TARA_MED_95_MAG_00416	NA	Schulz_GVMAG_S_3300010299_37	Imitervirales	0.38198
	TARA_PSE_93_MAG_00221	Marine_Hexanauplia_A	TARA_PSE_NCLDV_00012	Imitervirales	0.381831
	TARA_ARC_108_MAG_00325	Sister_Cryptophyta	TARA_ARC_NCLDV_00105	Imitervirales	0.381735
	TARA_MED_95_MAG_00505	NA	TARA_MED_NCLDV_00109	Imitervirales	0.381676
	TARA_MED_95_MAG_00503	Marine_Hexanauplia_B	Moniruzzaman_LP01_ERX552333_20_dc	Algavirales	0.381391
	TARA_ARC_108_MAG_00226	NA	TARA_ARC_NCLDV_00152	Imitervirales	0.38081
	TARA_MED_95_MAG_00472	Marine_Hexanauplia_A	TARA_MED_NCLDV_00106	Mirusviridae	0.380252
	TARA_MED_95_MAG_00446	Marine_Hexanauplia_A	TARA_MED_NCLDV_00066	Imitervirales	0.380188
	TARA_AOS_82_MAG_00186	Mamiellales	Moniruzzaman_LP01_ERX556023_2_dc	Algavirales	0.380128
	TARA_AOS_82_MAG_00184	Prymnesiales	TARA_SOC_NCLDV_00004	Mirusviridae	0.380086
	TARA_PSW_86_MAG_00318	Prymnesiales	TARA_PSW_NCLDV_00058	Algavirales	0.379796
	TARA_PSE_93_MAG_00267	Prymnesiales	Moniruzzaman_MM01_ERX552252_1_dc	Imitervirales	0.379793
	TARA_AOS_82_MAG_00141	Prymnesiales	TARA_AON_NCLDV_00028	Mirusviridae	0.379473
	TARA_ARC_108_MAG_00293	NA	TARA_ARC_NCLDV_00017	Imitervirales	0.37947
	TARA_PSE_93_MAG_00090	Mamiellales	TARA_ARC_NCLDV_00073	Imitervirales	0.379158
	TARA_PSW_86_MAG_00289	Mamiellales	Schulz_GVMAG_S_ERX556091_19	Imitervirales	0.379121
	TARA_ION_45_MAG_00180	Copelata	TARA_ION_NCLDV_00004	Imitervirales	0.379046
	TARA_ARC_108_MAG_00290	Marine_Hexanauplia_A	Schulz_GVMAG_S_1102114_126	Algavirales	0.378663
	TARA_AOS_82_MAG_00174	Marine_Hexanauplia_B	Phycodnaviridae_HQ634144_Phaeocystis_globosa_virus_14T	Imitervirales	0.37848
	TARA_ARC_108_MAG_00312	Pyrenomonadales	TARA_ARC_NCLDV_00177	Algavirales	0.377905
	TARA_ARC_108_MAG_00108	Chaetocerotales	TARA_ARC_NCLDV_00157	Imitervirales	0.377602
	TARA_MED_95_MAG_00478	NA	TARA_MED_NCLDV_00062	Imitervirales	0.377565
	TARA_AOS_82_MAG_00177	Copelata	TARA_PON_NCLDV_00050	Others	0.37735
	TARA_AON_82_MAG_00353	Marine_Hexanauplia_B	Schulz_GVMAG_M_3300025654_17	Imitervirales	0.377264
	TARA_AOS_82_MAG_00131	Chloropicales	Moniruzzaman_MM09_ERX556134_17_dc	Imitervirales	0.377241
	TARA_ARC_108_MAG_00123	Pelagomonadales	Schulz_GVMAG_M_3300027687_8	Imitervirales	0.376861
	TARA_ARC_108_MAG_00275	Isochrysidales	Schulz_GVMAG_M_3300023109_32	Imitervirales	0.376548
	TARA_ION_45_MAG_00030	Mamiellales	TARA_AON_NCLDV_00048	Algavirales	0.376272
	TARA_PSE_93_MAG_00216	Bicosoecales	TARA_PSE_NCLDV_00036	Pimascovirales	0.376212
	TARA_ARC_108_MAG_00244	Pyrenomonadales	TARA_ARC_NCLDV_00021	Pimascovirales	0.375842
	TARA_AON_82_MAG_00314	Marine_Hexanauplia_B	Schulz_GVMAG_S_ERX555959_42	Imitervirales	0.375818
	TARA_PSE_93_MAG_00182	Chloropicales	TARA_PSE_NCLDV_00047	Imitervirales	0.375688
	TARA_ION_45_MAG_00145	New_MAST-4	TARA_PON_NCLDV_00023	Imitervirales	0.375457
	TARA_MED_95_MAG_00416	NA	TARA_MED_NCLDV_00046	Imitervirales	0.375413
	Metagenome_centric_SAG_TOSAG23_30	New_Chrysophyceae	TARA_AON_NCLDV_00008	Imitervirales	0.375396
	TARA_MED_95_MAG_00497	Marine_Hexanauplia_A	Moniruzzaman_MM05_ERX555907_15_dc	Imitervirales	0.375192
	TARA_PSE_93_MAG_00236	Chloropicales	Moniruzzaman_MM01_ERX556007_6_dc	Imitervirales	0.374881
	TARA_ARC_108_MAG_00323	Prymnesiales	Schulz_GVMAG_S_1040241_131	Others	0.374801
	TARA_AON_82_MAG_00320	Copelata	Moniruzzaman_MM09_ERX552255_7_dc	Imitervirales	0.374793
	TARA_AON_82_MAG_00338	Cymatosirales	TARA_ARC_NCLDV_00026	Imitervirales	0.374638
	TARA_ION_45_MAG_00149	Marine_Hexanauplia_A	TARA_PSW_NCLDV_00007	Imitervirales	0.37463
	TARA_RED_19_MAG_00051	Marine_Hexanauplia_B	Schulz_GVMAG_S_ERX556060_80	Imitervirales	0.374389
	TARA_MED_95_MAG_00440	Marine_Hexanauplia_A	Schulz_GVMAG_M_3300017956_25	Imitervirales	0.374353
	TARA_AON_82_MAG_00295	Pedinellales	TARA_AON_NCLDV_00023	Imitervirales	0.373806
	TARA_PSE_93_MAG_00182	Chloropicales	Moniruzzaman_MM09_ERX552270_42_dc	Imitervirales	0.373746
	TARA_MED_95_MAG_00440	Marine_Hexanauplia_A	Schulz_GVMAG_S_3300004097_149	Imitervirales	0.373738
	TARA_ARC_108_MAG_00223	NA	Schulz_GVMAG_M_3300020595_15	Imitervirales	0.373705
	TARA_IOS_50_MAG_00146	Marine_Hexanauplia_B	TARA_MED_NCLDV_00101	Imitervirales	0.373644
	TARA_AON_82_MAG_00303	Pyrenomonadales	Schulz_GVMAG_S_ERX556109_35	Algavirales	0.373511
	TARA_PON_109_MAG_00256	Marine_Hexanauplia_B	TARA_PSE_NCLDV_00042	Mirusviridae	0.373234
	TARA_MED_95_MAG_00464	Putative_new_Branch	TARA_IOS_NCLDV_00010	Algavirales	0.372614
	TARA_PSW_86_MAG_00160	Chloropicales	TARA_MED_NCLDV_00100	Mirusviridae	0.372591
	TARA_MED_95_MAG_00499	Marine_Hexanauplia_B	TARA_AON_NCLDV_00006	Imitervirales	0.372081
	TARA_SOC_28_MAG_00054	Acanthoecida	TARA_SOC_NCLDV_00010	Imitervirales	0.371504
	TARA_MED_95_MAG_00378	New_MAST-4	Schulz_GVMAG_S_ERX556019_34	Imitervirales	0.371413
	TARA_AON_82_MAG_00303	Pyrenomonadales	TARA_AON_NCLDV_00042	Imitervirales	0.371016
	TARA_IOS_50_MAG_00164	Marine_Hexanauplia_B	Schulz_GVMAG_S_ERX556068_53	Imitervirales	0.370664
	TARA_RED_19_MAG_00057	Marine_Hexanauplia_B	Moniruzzaman_MM01_ERX552296_31_dc	Imitervirales	0.370653
	TARA_AON_82_MAG_00320	Copelata	TARA_AON_NCLDV_00034	Imitervirales	0.370605
	TARA_MED_95_MAG_00455	Copelata	TARA_PON_NCLDV_00054	Imitervirales	0.37054
	TARA_AON_82_MAG_00350	Marine_Hexanauplia_A	TARA_AON_NCLDV_00046	Pimascovirales	0.370364
	TARA_PSE_93_MAG_00248	Copelata	TARA_PSW_NCLDV_00030	Imitervirales	0.369962
	TARA_AOS_82_MAG_00188	Marine_Hexanauplia_B	TARA_MED_NCLDV_00107	Mirusviridae	0.36996
	TARA_IOS_50_MAG_00056	Bacillariales	Moniruzzaman_LP01_ERX555978_25_dc	Algavirales	0.369599
	TARA_ARC_108_MAG_00248	Phaeocystales	TARA_ARC_NCLDV_00072	Mirusviridae	0.368892
	TARA_AON_82_MAG_00280	New_Chrysophyceae	Schulz_GVMAG_S_ERX556054_45	Imitervirales	0.368842
	TARA_SOC_28_MAG_00037	Chaetocerotales	TARA_ARC_NCLDV_00019	Imitervirales	0.368577
	TARA_ARC_108_MAG_00295	Marine_Hexanauplia_A	Schulz_GVMAG_S_1102109_162	Imitervirales	0.368477
	TARA_PON_109_MAG_00229	Prymnesiales	TARA_MED_NCLDV_00048	Mirusviridae	0.368332
	TARA_PSE_93_MAG_00201	Chloropicales	TARA_MED_NCLDV_00138	Imitervirales	0.368172
	TARA_PSW_86_MAG_00275	Prymnesiales	TARA_MED_NCLDV_00142	Others	0.368137
	TARA_ARC_108_MAG_00229	Marine_Hexanauplia_A	Schulz_GVMAG_M_3300009422_16	Imitervirales	0.368005
	TARA_SOC_28_MAG_00069	Florenciellales	Schulz_GVMAG_M_3300020165_1	Imitervirales	0.367801
	TARA_AON_82_MAG_00189	Pseudoscourfieldiales	TARA_MED_NCLDV_00103	Mirusviridae	0.367552
	TARA_ARC_108_MAG_00278	Sister_Cryptophyta	TARA_ARC_NCLDV_00033	Imitervirales	0.367505
	TARA_ARC_108_MAG_00316	Copelata	TARA_ARC_NCLDV_00072	Mirusviridae	0.367402
	TARA_ARC_108_MAG_00246	Prymnesiales	Schulz_GVMAG_S_1103018_80	Imitervirales	0.367327
	TARA_IOS_50_MAG_00127	Pelagomonadales	Schulz_GVMAG_M_3300017763_4	Imitervirales	0.367248
	TARA_AON_82_MAG_00159	Bacillariales	TARA_AON_NCLDV_00002	Pimascovirales	0.367202
	TARA_ARC_108_MAG_00309	Oligotrichida	Moniruzzaman_MM01_SRX802143_26_dc	Imitervirales	0.367148
	TARA_ARC_108_MAG_00257	Acanthoecida	Schulz_GVMAG_M_3300009544_28	Algavirales	0.36695
	TARA_PON_109_MAG_00226	Chloropicales	TARA_PON_NCLDV_00010	Imitervirales	0.366833
	TARA_AOS_82_MAG_00184	Prymnesiales	Schulz_GVMAG_M_3300020187_69	Imitervirales	0.366797
	TARA_PSW_86_MAG_00289	Mamiellales	Moniruzzaman_MM09_ERX552253_3_dc	Imitervirales	0.366346
	TARA_PSE_93_MAG_00222	Copelata	TARA_PSW_NCLDV_00030	Imitervirales	0.36611
	TARA_AON_82_MAG_00012	Mamiellales	TARA_AON_NCLDV_00027	Imitervirales	0.366066
	TARA_AON_82_MAG_00304	Sister_Cryptophyta	Moniruzzaman_MM01_ERX556037_19_dc	Imitervirales	0.365944
	TARA_SOC_28_MAG_00061	Putative_new_Branch	TARA_ARC_NCLDV_00146	Imitervirales	0.365787
	TARA_RED_19_MAG_00054	Marine_Hexanauplia_B	Schulz_GVMAG_M_3300017950_2	Imitervirales	0.365545
	Metagenome_centric_SAG_TOSAG41_24	New_MAST-4	Schulz_GVMAG_M_3300021425_14	Imitervirales	0.365462
	TARA_RED_19_MAG_00059	Marine_Hexanauplia_B	Moniruzzaman_MM07_ERX555963_2_dc	Imitervirales	0.36536
	TARA_PSE_93_MAG_00090	Mamiellales	Schulz_GVMAG_S_ERX556037_58	Imitervirales	0.36501
	TARA_PON_109_MAG_00239	Pedinellales	TARA_PON_NCLDV_00006	Imitervirales	0.364283
	TARA_PON_109_MAG_00124	Chloropicales	TARA_AON_NCLDV_00008	Imitervirales	0.364119
	TARA_ARC_108_MAG_00239	Biddulphiales	TARA_ARC_NCLDV_00007	Imitervirales	0.364114
	TARA_AON_82_MAG_00307	Bicosoecales	TARA_PSW_NCLDV_00007	Imitervirales	0.364077
	TARA_PSW_86_MAG_00319	Copelata	TARA_AON_NCLDV_00021	Imitervirales	0.364058
	TARA_ARC_108_MAG_00305	NA	TARA_ARC_NCLDV_00049	Imitervirales	0.364018
	TARA_PSE_93_MAG_00233	Marine_Hexanauplia_A	Schulz_GVMAG_S_ERX555926_38	Imitervirales	0.363473
	TARA_ARC_108_MAG_00258	Marine_Hexanauplia_A	TARA_ARC_NCLDV_00076	Imitervirales	0.363419
	TARA_ARC_108_MAG_00295	Marine_Hexanauplia_A	TARA_ARC_NCLDV_00057	Pandoravirales	0.363408
	TARA_ARC_108_MAG_00123	Pelagomonadales	TARA_ARC_NCLDV_00134	Imitervirales	0.362801
	TARA_ARC_108_MAG_00108	Chaetocerotales	Schulz_GVMAG_S_1102113_118	Algavirales	0.362514
	TARA_PSW_86_MAG_00284	Phaeocystales	TARA_PSW_NCLDV_00070	Mirusviridae	0.362408
	TARA_AOS_82_MAG_00150	New_MAST-4	Schulz_GVMAG_M_3300006805_8	Imitervirales	0.362406
	TARA_IOS_50_MAG_00162	Marine_Hexanauplia_A	TARA_MED_NCLDV_00060	Imitervirales	0.362337
	TARA_PSW_86_MAG_00307	Copelata	TARA_PSW_NCLDV_00048	Pimascovirales	0.36201
	TARA_ARC_108_MAG_00320	Prymnesiales	TARA_ARC_NCLDV_00006	Imitervirales	0.361703
	TARA_ARC_108_MAG_00237	New_Oomycota	TARA_ARC_NCLDV_00035	Mirusviridae	0.361698
	Metagenome_centric_SAG_TOSAG00_18	New_Chrysophyceae	Moniruzzaman_MM05_ERX556094_31_dc	Imitervirales	0.361286
	TARA_ARC_108_MAG_00279	Sister_Cryptophyta	Schulz_GVMAG_M_3300009428_8	Imitervirales	0.361197
	TARA_ARC_108_MAG_00317	Sister_Cryptophyta	TARA_ARC_NCLDV_00097	Algavirales	0.360941
	TARA_ARC_108_MAG_00301	Oligotrichida	TARA_ARC_NCLDV_00107	Imitervirales	0.360554
	TARA_ARC_108_MAG_00315	Prymnesiales	TARA_ARC_NCLDV_00025	Imitervirales	0.360213
	TARA_PSW_86_MAG_00160	Chloropicales	Moniruzzaman_LP04_ERX555917_66_dc	Algavirales	0.360179
	TARA_ION_45_MAG_00194	New_Chrysophyceae	TARA_MED_NCLDV_00005	Imitervirales	0.35942
	TARA_PSE_93_MAG_00233	Marine_Hexanauplia_A	TARA_AON_NCLDV_00067	Mirusviridae	0.359331
	TARA_PSE_93_MAG_00182	Chloropicales	Moniruzzaman_MM05_ERX552285_69_dc	Imitervirales	0.359156
	TARA_AOS_82_MAG_00131	Chloropicales	TARA_AOS_NCLDV_00027	Imitervirales	0.359106
	TARA_MED_95_MAG_00485	Marine_Hexanauplia_A	Schulz_GVMAG_M_3300025767_13	Imitervirales	0.358922
	TARA_PON_109_MAG_00273	Marine_Hexanauplia_A	TARA_PSE_NCLDV_00034	Mirusviridae	0.35864
	TARA_AON_82_MAG_00118	Mamiellales	Schulz_GVMAG_S_1055481_12	Imitervirales	0.358449
	TARA_AON_82_MAG_00354	Prymnesiales	TARA_AON_NCLDV_00018	Pimascovirales	0.358313
	TARA_ARC_108_MAG_00225	NA	Schulz_GVMAG_M_3300020185_3	Imitervirales	0.358292
	TARA_ARC_108_MAG_00239	Biddulphiales	TARA_ARC_NCLDV_00023	Mirusviridae	0.358201
	TARA_AON_82_MAG_00292	Bicosoecales	oPacV_421	Imitervirales	0.358169
	TARA_ARC_108_MAG_00292	Marine_Hexanauplia_A	Schulz_GVMAG_M_3300002186_2	Imitervirales	0.357882
	TARA_PSW_86_MAG_00261	Thalassiosirales	Schulz_GVMAG_S_3300004097_149	Imitervirales	0.357388
	TARA_ARC_108_MAG_00123	Pelagomonadales	Schulz_GVMAG_M_3300009436_18	Imitervirales	0.357133
	TARA_ARC_108_MAG_00318	Copelata	Schulz_GVMAG_S_1103008_47	Imitervirales	0.357039
	TARA_PON_109_MAG_00124	Chloropicales	TARA_MED_NCLDV_00104	Mirusviridae	0.3569
	TARA_AON_82_MAG_00340	Prasinococcales	Moniruzzaman_MM09_ERX552302_1_dc	Imitervirales	0.356601
	TARA_AON_82_MAG_00012	Mamiellales	Schulz_GVMAG_M_3300021964_29	Imitervirales	0.35619
	TARA_AOS_82_MAG_00135	New_MAST-4	Schulz_GVMAG_M_3300025654_17	Imitervirales	0.356051
	Metagenome_centric_SAG_TOSAG41_24	New_MAST-4	TARA_PSW_NCLDV_00010	Imitervirales	0.356001
	TARA_ASW_2018_MAG_00036	Phaeocystales	Schulz_GVMAG_M_3300025897_2	Imitervirales	0.355984
	TARA_AOS_82_MAG_00172	Myzozoa	TARA_AON_NCLDV_00057	Imitervirales	0.355543
	TARA_ARC_108_MAG_00260	Acanthoecida	Schulz_GVMAG_M_3300021365_13	Imitervirales	0.355448
	TARA_ARC_108_MAG_00316	Copelata	TARA_ARC_NCLDV_00066	Imitervirales	0.3553
	TARA_ARC_108_MAG_00257	Acanthoecida	Schulz_GVMAG_M_3300009441_23	Imitervirales	0.355225
	TARA_PSW_86_MAG_00281	Bacillariales	TARA_PSW_NCLDV_00048	Pimascovirales	0.354606
	TARA_ASE_2028_MAG_00032	#N/A	Phycodnaviridae_HM004432_Bathycoccus_sp_RCC1105_virus_BpV1	Algavirales	0.354599
	TARA_IOS_50_MAG_00114	Chloropicales	TARA_PSW_NCLDV_00022	Imitervirales	0.354548
	TARA_ASW_2018_MAG_00036	Phaeocystales	Schulz_GVMAG_M_3300009426_8	Imitervirales	0.354535
	TARA_ARC_108_MAG_00265	Marine_Hexanauplia_A	TARA_ARC_NCLDV_00152	Imitervirales	0.35452
	TARA_ARC_108_MAG_00248	Phaeocystales	TARA_ARC_NCLDV_00101	Mirusviridae	0.35441
	TARA_ION_45_MAG_00201	Prymnesiales	TARA_MED_NCLDV_00048	Mirusviridae	0.354094
	TARA_ARC_108_MAG_00265	Marine_Hexanauplia_A	TARA_ARC_NCLDV_00005	Imitervirales	0.35406
	TARA_MED_95_MAG_00437	Sister_Cryptophyta	TARA_MED_NCLDV_00099	Mirusviridae	0.35397
	TARA_ARC_108_MAG_00304	Marine_Hexanauplia_A	TARA_ARC_NCLDV_00102	Imitervirales	0.353934
	TARA_PSW_86_MAG_00318	Prymnesiales	TARA_PSW_NCLDV_00048	Pimascovirales	0.353788
	TARA_MED_95_MAG_00420	Acanthoecida	Schulz_GVMAG_S_ERX556019_34	Imitervirales	0.353778
	TARA_ARC_108_MAG_00318	Copelata	Phycodnaviridae_FN429076_Emiliania_huxleyi_virus_99B1	Pandoravirales	0.353773
	TARA_PON_109_MAG_00260	Marine_Hexanauplia_A	Moniruzzaman_MM01_ERX552296_45_dc	Imitervirales	0.353713
	TARA_MED_95_MAG_00494	Marine_Hexanauplia_A	Moniruzzaman_MM01_ERX288947_11_dc	Imitervirales	0.353696
	TARA_AON_82_MAG_00276	New_MAST-4	TARA_AON_NCLDV_00014	Imitervirales	0.353565
	TARA_MED_95_MAG_00404	Marine_Hexanauplia_A	TARA_MED_NCLDV_00099	Mirusviridae	0.35351
	TARA_MED_95_MAG_00521	Cladocera	TARA_ION_NCLDV_00017	Imitervirales	0.353479
	TARA_MED_95_MAG_00488	New_Oomycota	Moniruzzaman_MM01_ERX552296_34_dc	Imitervirales	0.353438
	TARA_PSW_86_MAG_00301	Marine_Hexanauplia_B	Moniruzzaman_EP01_ERX552279_2_dc	Pandoravirales	0.353309
	TARA_AOS_82_MAG_00176	Bacillariales	Schulz_GVMAG_M_3300023109_20	Imitervirales	0.352901
	TARA_MED_95_MAG_00463	Cladocera	Schulz_GVMAG_M_3300024252_29	Imitervirales	0.352807
	TARA_MED_95_MAG_00393	Isochrysidales	TARA_MED_NCLDV_00046	Imitervirales	0.352718
	TARA_AOS_82_MAG_00176	Bacillariales	TARA_AON_NCLDV_00027	Imitervirales	0.352707
	TARA_PON_109_MAG_00226	Chloropicales	Schulz_GVMAG_M_3300025767_21	Imitervirales	0.352636
	TARA_ARC_108_MAG_00217	Chaetocerotales	Schulz_GVMAG_S_1016713_165	Pandoravirales	0.352387
	TARA_ARC_108_MAG_00317	Sister_Cryptophyta	Schulz_GVMAG_M_3300025654_17	Imitervirales	0.352369
	TARA_AON_82_MAG_00306	Pyrenomonadales	TARA_AON_NCLDV_00068	Algavirales	0.352348
	TARA_ION_45_MAG_00200	NA	TARA_ION_NCLDV_00013	Others	0.352324
	TARA_PON_109_MAG_00250	Phaeocystales	TARA_PSW_NCLDV_00070	Mirusviridae	0.352282
	TARA_PSE_93_MAG_00263	Choreotrichida	TARA_PSE_NCLDV_00027	Imitervirales	0.352228
	TARA_IOS_50_MAG_00056	Bacillariales	TARA_IOS_NCLDV_00004	Mirusviridae	0.352141
	TARA_ARC_108_MAG_00326	Prymnesiales	Schulz_GVMAG_M_3300020187_69	Imitervirales	0.351964
	TARA_AON_82_MAG_00324	Marine_Hexanauplia_A	TARA_AON_NCLDV_00019	Pandoravirales	0.351789
	TARA_AON_82_MAG_00229	Chloropicales	TARA_MED_NCLDV_00054	Imitervirales	0.351786
	TARA_AOS_82_MAG_00161	Isochrysidales	Schulz_GVMAG_M_3300006805_8	Imitervirales	0.351735
	TARA_ANE_2018_MAG_00101	Mamiellales	TARA_MED_NCLDV_00103	Mirusviridae	0.351731
	TARA_MED_95_MAG_00465	Copelata	Schulz_GVMAG_M_3300020187_69	Imitervirales	0.351699
	TARA_ARC_108_MAG_00223	NA	TARA_ARC_NCLDV_00036	Pandoravirales	0.351393
	TARA_ARC_108_MAG_00291	Sister_Cryptophyta	TARA_ARC_NCLDV_00005	Imitervirales	0.351344
	TARA_PSE_93_MAG_00214	New_Chrysophyceae	TARA_PSW_NCLDV_00018	Imitervirales	0.351272
	TARA_PSE_93_MAG_00259	Marine_Hexanauplia_A	Schulz_GVMAG_S_ERX556126_91	Imitervirales	0.351241
	TARA_AOS_82_MAG_00141	Prymnesiales	TARA_SOC_NCLDV_00011	Imitervirales	0.351205
	TARA_SOC_28_MAG_00037	Chaetocerotales	TARA_ARC_NCLDV_00078	Mirusviridae	0.351163
	TARA_ION_45_MAG_00163	Sister_Pycnococcus	Moniruzzaman_MM01_ERX552296_13_dc	Imitervirales	0.351024
	TARA_AOS_82_MAG_00135	New_MAST-4	TARA_AON_NCLDV_00022	Mirusviridae	0.350801
	TARA_ION_45_MAG_00168	Phaeocystales	TARA_MED_NCLDV_00037	Imitervirales	0.350381
	TARA_MED_95_MAG_00464	Putative_new_Branch	TARA_MED_NCLDV_00087	Imitervirales	0.350269
	TARA_ARC_108_MAG_00276	Bacillariales	TARA_ARC_NCLDV_00141	Asfuvirales	0.35002
	TARA_PSE_93_MAG_00252	Marine_Hexanauplia_B	TARA_ION_NCLDV_00004	Imitervirales	0.349985
	TARA_ION_45_MAG_00189	Marine_Hexanauplia_B	Schulz_GVMAG_M_3300020595_32	Imitervirales	0.349956
	Metagenome_centric_SAG_TOSAG00_8	New_Chrysophyceae	TARA_ION_NCLDV_00017	Imitervirales	0.349943
	TARA_PSE_93_MAG_00263	Choreotrichida	Schulz_GVMAG_S_3300010299_37	Imitervirales	0.349928
	TARA_PSE_93_MAG_00221	Marine_Hexanauplia_A	Schulz_GVMAG_S_3300010368_67	Imitervirales	0.349682
	TARA_PSW_86_MAG_00268	Prymnesiales	TARA_PSW_NCLDV_00076	Mirusviridae	0.349525
	TARA_ION_45_MAG_00187	Cryptomonadales	TARA_PON_NCLDV_00037	Imitervirales	0.349241
	TARA_ARC_108_MAG_00230	Bacillariales	TARA_ARC_NCLDV_00047	Mirusviridae	0.348881
	TARA_PSW_86_MAG_00236	Bacillariales	TARA_PON_NCLDV_00027	Pimascovirales	0.348844
	TARA_ION_45_MAG_00196	Marine_Hexanauplia_B	TARA_MED_NCLDV_00131	Imitervirales	0.348828
	TARA_PSE_93_MAG_00199	Incertae_sedis	Schulz_GVMAG_M_3300012953_22	Pimascovirales	0.348792
	TARA_AON_82_MAG_00337	Phaeocystales	Schulz_GVMAG_S_ERX556037_58	Imitervirales	0.348634
	TARA_ARC_108_MAG_00314	NA	Schulz_GVMAG_M_3300009426_8	Imitervirales	0.348261
	TARA_PSW_86_MAG_00301	Marine_Hexanauplia_B	TARA_PSE_NCLDV_00042	Mirusviridae	0.347965
	TARA_ARC_108_MAG_00138	Thalassiosirales	Schulz_GVMAG_M_3300000115_18	Imitervirales	0.347937
	TARA_PON_109_MAG_00275	Marine_Hexanauplia_B	Moniruzzaman_MM05_ERX555954_49_dc	Imitervirales	0.347931
	TARA_ARC_108_MAG_00325	Sister_Cryptophyta	TARA_ARC_NCLDV_00007	Imitervirales	0.347702
	TARA_PSE_93_MAG_00243	Marine_Hexanauplia_B	TARA_PSW_NCLDV_00058	Algavirales	0.347656
	Metagenome_centric_SAG_TOSAG46_2	Bacillariales	TARA_IOS_NCLDV_00004	Mirusviridae	0.347643
	TARA_ARC_108_MAG_00299	NA	TARA_ARC_NCLDV_00083	Imitervirales	0.347621
	TARA_ARC_108_MAG_00100	Mamiellales	TARA_ARC_NCLDV_00096	Imitervirales	0.347327
	TARA_ARC_108_MAG_00220	New_MAST-4	TARA_ARC_NCLDV_00030	Imitervirales	0.347312
	TARA_AON_82_MAG_00137	New_MAST-4	Schulz_GVMAG_M_3300020185_69	Imitervirales	0.347292
	TARA_ARC_108_MAG_00283	NA	Schulz_GVMAG_S_1102110_105	Pandoravirales	0.347268
	TARA_ARC_108_MAG_00322	Choreotrichida	Moniruzzaman_MM05_SRX802963_50_dc	Imitervirales	0.347268
	TARA_IOS_50_MAG_00135	Pedinellales	Schulz_GVMAG_S_ERX556022_25	Imitervirales	0.347248
	TARA_ARC_108_MAG_00318	Copelata	TARA_ARC_NCLDV_00181	Mirusviridae	0.347169
	TARA_RED_19_MAG_00050	Marine_Hexanauplia_B	Schulz_GVMAG_M_3300020595_32	Imitervirales	0.346903
	TARA_PSW_86_MAG_00275	Prymnesiales	TARA_PSW_NCLDV_00016	Imitervirales	0.346815
	TARA_AON_82_MAG_00306	Pyrenomonadales	Schulz_GVMAG_M_3300020165_47	Imitervirales	0.346523
	TARA_PSW_86_MAG_00208	Sister_Pycnococcus	Moniruzzaman_MM05_ERX552264_42_dc	Imitervirales	0.34649
	TARA_ION_45_MAG_00187	Cryptomonadales	Schulz_GVMAG_M_3300012936_34	Imitervirales	0.346002
	TARA_PSE_93_MAG_00226	Phaeocystales	TARA_PSW_NCLDV_00070	Mirusviridae	0.345916
	TARA_MED_95_MAG_00514	Choreotrichida	TARA_MED_NCLDV_00118	Mirusviridae	0.345746
	TARA_AON_82_MAG_00346	Marine_Hexanauplia_B	TARA_PSE_NCLDV_00038	Algavirales	0.34567
	TARA_MED_95_MAG_00398	New_Chrysophyceae	Moniruzzaman_MM01_ERX555965_5_dc	Imitervirales	0.3456
	TARA_MED_95_MAG_00461	Marine_Hexanauplia_A	TARA_MED_NCLDV_00114	Mirusviridae	0.345543
	TARA_PSW_86_MAG_00287	Sister_Phaeocystis	Schulz_GVMAG_S_ERX556028_72	Imitervirales	0.345357
	TARA_ARC_108_MAG_00314	NA	Schulz_GVMAG_S_3300000929_19	Imitervirales	0.345323
	TARA_ARC_108_MAG_00319	Phaeocystales	TARA_AON_NCLDV_00003	Imitervirales	0.345294
	TARA_AOS_82_MAG_00154	Phaeocystales	Schulz_GVMAG_M_3300021958_32	Imitervirales	0.345035
	TARA_AOS_82_MAG_00131	Chloropicales	Schulz_GVMAG_M_3300012952_13	Imitervirales	0.344903
	TARA_ARC_108_MAG_00147	New_Oomycota	TARA_ARC_NCLDV_00054	Mirusviridae	0.344767
	TARA_ARC_108_MAG_00221	Parmales	TARA_ARC_NCLDV_00029	Imitervirales	0.344558
	TARA_PON_109_MAG_00273	Marine_Hexanauplia_A	Moniruzzaman_LP04_ERX556034_5_dc	Algavirales	0.344524
	TARA_ARC_108_MAG_00292	Marine_Hexanauplia_A	Schulz_GVMAG_S_1102109_162	Imitervirales	0.344508
	TARA_AON_82_MAG_00300	Chloropicales	TARA_AON_NCLDV_00031	Imitervirales	0.344492
	TARA_AON_82_MAG_00307	Bicosoecales	TARA_AON_NCLDV_00033	Algavirales	0.344379
	TARA_ARC_108_MAG_00276	Bacillariales	TARA_ARC_NCLDV_00122	Imitervirales	0.344361
	TARA_AON_82_MAG_00299	Sister_Phaeocystis	Schulz_GVMAG_S_ERX556098_98	Imitervirales	0.34431
	TARA_ARC_108_MAG_00224	New_Chrysophyceae	TARA_ARC_NCLDV_00018	Imitervirales	0.344112
	TARA_AOS_82_MAG_00135	New_MAST-4	Schulz_GVMAG_M_3300020595_15	Imitervirales	0.343816
	TARA_AON_82_MAG_00189	Pseudoscourfieldiales	TARA_AON_NCLDV_00006	Imitervirales	0.343676
	TARA_PON_109_MAG_00226	Chloropicales	Schulz_GVMAG_S_ERX555907_72	Algavirales	0.34354
	TARA_ARC_108_MAG_00239	Biddulphiales	TARA_ARC_NCLDV_00017	Imitervirales	0.343538
	TARA_MED_95_MAG_00444	Prymnesiales	TARA_MED_NCLDV_00076	Mirusviridae	0.343474
	TARA_SOC_28_MAG_00037	Chaetocerotales	Schulz_GVMAG_S_3300010368_80	Imitervirales	0.343319
	TARA_ION_45_MAG_00172	Copelata	Schulz_GVMAG_S_ERX556019_101	Imitervirales	0.343174
	Metagenome_centric_SAG_TOSAG00_13	New_MAST-4	Schulz_GVMAG_M_3300012936_34	Imitervirales	0.343048
	TARA_MED_95_MAG_00510	Marine_Hexanauplia_B	TARA_MED_NCLDV_00019	Imitervirales	0.342965
	TARA_MED_95_MAG_00491	NA	TARA_MED_NCLDV_00070	Pimascovirales	0.342934
	TARA_ARC_108_MAG_00315	Prymnesiales	Moniruzzaman_MM07_SRX803008_112_dc	Imitervirales	0.342853
	TARA_PON_109_MAG_00217	Parmales	Phycodnaviridae_JF974316_Ostreococcus_lucimarinus_virus_OlV4	Algavirales	0.342816
	TARA_PSW_86_MAG_00208	Sister_Pycnococcus	Schulz_GVMAG_S_ERX556022_25	Imitervirales	0.342643
	TARA_ARC_108_MAG_00231	NA	Schulz_GVMAG_S_1016722_118	Others	0.342536
	TARA_MED_95_MAG_00444	Prymnesiales	TARA_MED_NCLDV_00046	Imitervirales	0.342473
	TARA_MED_95_MAG_00519	Marine_Hexanauplia_B	Schulz_GVMAG_S_ERX555907_94	Imitervirales	0.342257
	TARA_MED_95_MAG_00439	Sister_Phaeocystis	Moniruzzaman_MM01_ERX556037_25_dc	Imitervirales	0.342183
	TARA_IOS_50_MAG_00146	Marine_Hexanauplia_B	TARA_AON_NCLDV_00038	Imitervirales	0.342172
	TARA_ARC_108_MAG_00288	Marine_Hexanauplia_B	TARA_ARC_NCLDV_00054	Mirusviridae	0.342156
	TARA_ION_45_MAG_00200	NA	Moniruzzaman_LP04_ERX555917_66_dc	Algavirales	0.342134
	TARA_RED_2018_MAG_00112	New_Chrysophyceae	TARA_PSE_NCLDV_00006	Imitervirales	0.342133
	TARA_PSW_86_MAG_00261	Thalassiosirales	Schulz_GVMAG_M_3300020185_49	Imitervirales	0.342074
	TARA_ARC_108_MAG_00219	Thalassiosirales	TARA_ARC_NCLDV_00083	Imitervirales	0.342025
	TARA_AON_82_MAG_00314	Marine_Hexanauplia_B	TARA_AON_NCLDV_00028	Mirusviridae	0.341821
	TARA_AON_82_MAG_00274	Pelagomonadales	TARA_AON_NCLDV_00057	Imitervirales	0.341765
	TARA_PSE_93_MAG_00214	New_Chrysophyceae	TARA_PSE_NCLDV_00042	Mirusviridae	0.341673
	TARA_MED_95_MAG_00216	Sister_Pycnococcus	Schulz_GVMAG_M_3300017783_9	Pimascovirales	0.341652
	TARA_ARC_108_MAG_00187	Bacillariales	Schulz_GVMAG_S_3300000115_70	Imitervirales	0.341621
	TARA_PSW_86_MAG_00308	Copelata	TARA_PSW_NCLDV_00016	Imitervirales	0.341491
	TARA_ARC_108_MAG_00313	Thalassiosirales	TARA_ARC_NCLDV_00193	Imitervirales	0.341426
	TARA_PSE_93_MAG_00236	Chloropicales	TARA_PSW_NCLDV_00059	Imitervirales	0.341417
	TARA_ARC_108_MAG_00319	Phaeocystales	Schulz_GVMAG_M_3300021365_13	Imitervirales	0.3411
	TARA_ION_45_MAG_00163	Sister_Pycnococcus	TARA_PON_NCLDV_00041	Imitervirales	0.34104
	TARA_IOS_50_MAG_00098	New_MAST-4	Schulz_GVMAG_S_ERX556028_72	Imitervirales	0.340899
	TARA_ARC_108_MAG_00212	Bacillariales	Schulz_GVMAG_M_3300020166_5	Imitervirales	0.340622
	TARA_MED_95_MAG_00430	Isochrysidales	TARA_ARC_NCLDV_00073	Imitervirales	0.340516
	TARA_IOS_50_MAG_00146	Marine_Hexanauplia_B	Moniruzzaman_MM09_ERX555951_15_dc	Imitervirales	0.340503
	Metagenome_centric_SAG_TOSAG00_10	New_MAST-4	TARA_ION_NCLDV_00006	Imitervirales	0.34004
	TARA_PSW_86_MAG_00276	Thalassiosirales	Phycodnaviridae_KF481686_Emiliania_huxleyi_virus_145	Pandoravirales	0.340019
	TARA_AON_82_MAG_00323	Marine_Hexanauplia_B	TARA_PSW_NCLDV_00019	Imitervirales	0.340012
	TARA_RED_19_MAG_00055	Marine_Hexanauplia_A	TARA_PSW_NCLDV_00037	Imitervirales	0.339898
	TARA_PON_109_MAG_00124	Chloropicales	TARA_AON_NCLDV_00001	Imitervirales	0.339588
	TARA_MED_95_MAG_00414	Marine_Hexanauplia_B	Schulz_GVMAG_S_ERX556052_48	Imitervirales	0.339569
	TARA_ARC_108_MAG_00268	Phaeocystales	TARA_ARC_NCLDV_00142	Mirusviridae	0.339513
	TARA_PSW_86_MAG_00160	Chloropicales	Schulz_GVMAG_S_ERX555947_63	Imitervirales	0.338863
	TARA_AON_82_MAG_00313	Putative_new_Branch	TARA_AON_NCLDV_00046	Pimascovirales	0.338538
	TARA_ION_45_MAG_00168	Phaeocystales	TARA_PON_NCLDV_00055	Imitervirales	0.338502
	TARA_PSE_93_MAG_00246	Marine_Hexanauplia_B	TARA_AON_NCLDV_00024	Imitervirales	0.338242
	TARA_ARC_108_MAG_00221	Parmales	Schulz_GVMAG_M_3300000115_9	Imitervirales	0.338235
	TARA_AON_82_MAG_00118	Mamiellales	Schulz_GVMAG_M_3300021379_1	Imitervirales	0.338035
	TARA_ION_45_MAG_00160	Pedinellales	Schulz_GVMAG_M_3300017735_4	Imitervirales	0.337908
	TARA_ARC_108_MAG_00283	NA	Schulz_GVMAG_M_3300020185_39	Imitervirales	0.337741
	TARA_AON_82_MAG_00285	Marine_Hexanauplia_B	Schulz_GVMAG_S_ERX556060_80	Imitervirales	0.337728
	TARA_ARC_108_MAG_00301	Oligotrichida	Schulz_GVMAG_S_1102238_66	Imitervirales	0.337634
	TARA_ARC_108_MAG_00116	Chaetocerotales	Schulz_GVMAG_S_1102110_122	Algavirales	0.337263
	TARA_RED_19_MAG_00046	Marine_Hexanauplia_A	TARA_MED_NCLDV_00092	Pimascovirales	0.337221
	TARA_PON_109_MAG_00217	Parmales	Moniruzzaman_MM09_ERX552302_45_dc	Imitervirales	0.337178
	TARA_ARC_108_MAG_00122	Bacillariales	Schulz_GVMAG_S_1103012_103	Imitervirales	0.337081
	Metagenome_centric_SAG_TOSAG23_30	New_Chrysophyceae	TARA_AON_NCLDV_00014	Imitervirales	0.337047
	TARA_MED_95_MAG_00308	Mamiellales	Schulz_GVMAG_M_3300025654_17	Imitervirales	0.33684
	TARA_ARC_108_MAG_00317	Sister_Cryptophyta	Schulz_GVMAG_S_1074260_43	Imitervirales	0.336654
	TARA_MED_95_MAG_00395	Prymnesiales	TARA_MED_NCLDV_00023	Pandoravirales	0.336379
	TARA_AON_82_MAG_00278	Prymnesiales	TARA_AON_NCLDV_00011	Pandoravirales	0.336368
	TARA_IOS_50_MAG_00056	Bacillariales	TARA_IOS_NCLDV_00012	Algavirales	0.336201
	TARA_PSW_86_MAG_00274	NA	TARA_PON_NCLDV_00057	Imitervirales	0.336063
	TARA_PSW_86_MAG_00160	Chloropicales	TARA_PSE_NCLDV_00043	Imitervirales	0.336018
	TARA_ARC_108_MAG_00223	NA	Phycodnaviridae_KF481686_Emiliania_huxleyi_virus_145	Pandoravirales	0.335657
	TARA_MED_95_MAG_00519	Marine_Hexanauplia_B	Moniruzzaman_MM08_ERX552287_8_dc	Imitervirales	0.33559
	TARA_PON_109_MAG_00272	Copelata	Moniruzzaman_MM05_SRX802074_61_dc	Imitervirales	0.335583
	TARA_ARC_108_MAG_00302	Oligotrichida	Schulz_GVMAG_M_3300024252_35	Imitervirales	0.335559
	TARA_MED_95_MAG_00459	Marine_Hexanauplia_A	Schulz_GVMAG_S_ERX556019_29	Imitervirales	0.335456
	TARA_AON_82_MAG_00313	Putative_new_Branch	TARA_MED_NCLDV_00087	Imitervirales	0.335191
	TARA_PSE_93_MAG_00231	Marine_Hexanauplia_A	Moniruzzaman_MM01_ERX555965_56_dc	Imitervirales	0.334919
	TARA_AOS_82_MAG_00032	Chloropicales	TARA_PON_NCLDV_00008	Imitervirales	0.334913
	TARA_ARC_108_MAG_00312	Pyrenomonadales	TARA_AON_NCLDV_00003	Imitervirales	0.334482
	TARA_PSW_86_MAG_00306	Copelata	TARA_PSW_NCLDV_00018	Imitervirales	0.334467
	TARA_ARC_108_MAG_00219	Thalassiosirales	Phycodnaviridae_KF481686_Emiliania_huxleyi_virus_145	Pandoravirales	0.334379
	TARA_PSE_93_MAG_00245	NA	Moniruzzaman_EP01_ERX552279_2_dc	Pandoravirales	0.334349
	TARA_PSE_93_MAG_00231	Marine_Hexanauplia_A	TARA_PSE_NCLDV_00027	Imitervirales	0.334296
	TARA_ARC_108_MAG_00265	Marine_Hexanauplia_A	Schulz_GVMAG_S_1102105_81	Imitervirales	0.334239
	TARA_AOS_82_MAG_00141	Prymnesiales	Moniruzzaman_LP04_SRX802143_131_dc	Algavirales	0.334134
	TARA_ARC_108_MAG_00265	Marine_Hexanauplia_A	TARA_ARC_NCLDV_00102	Imitervirales	0.334128
	TARA_ARC_108_MAG_00230	Bacillariales	Schulz_GVMAG_M_3300024185_6	Imitervirales	0.334029
	TARA_AOS_82_MAG_00162	Pelagomonadales	Schulz_GVMAG_S_3300000115_46	Imitervirales	0.333941
	TARA_AOS_82_MAG_00140	Prymnesiales	Moniruzzaman_MM01_ERX556045_12_dc	Imitervirales	0.333847
	TARA_AOS_82_MAG_00135	New_MAST-4	TARA_ARC_NCLDV_00066	Imitervirales	0.333729
	TARA_MED_95_MAG_00431	NA	TARA_MED_NCLDV_00019	Imitervirales	0.333639
	TARA_AON_82_MAG_00304	Sister_Cryptophyta	Schulz_GVMAG_S_ERX556127_47	Imitervirales	0.333572
	TARA_PSE_93_MAG_00090	Mamiellales	TARA_ARC_NCLDV_00026	Imitervirales	0.33357
	TARA_AON_82_MAG_00332	Marine_Hexanauplia_A	Moniruzzaman_MM05_ERX552285_69_dc	Imitervirales	0.333481
	TARA_IOS_2018_MAG_00068	Prymnesiales	TARA_AON_NCLDV_00024	Imitervirales	0.333349
	TARA_ASW_2018_MAG_00036	Phaeocystales	Moniruzzaman_MM07_SRX803008_112_dc	Imitervirales	0.333092
	TARA_ARC_108_MAG_00266	Sister_MAST-4	Schulz_GVMAG_S_1016713_165	Pandoravirales	0.332959
	TARA_ARC_108_MAG_00220	New_MAST-4	Moniruzzaman_MM01_SRX803008_24_dc	Imitervirales	0.332938
	TARA_PON_109_MAG_00217	Parmales	TARA_PSE_NCLDV_00032	Pandoravirales	0.332884
	TARA_PSE_93_MAG_00121	Chloropicales	TARA_PSW_NCLDV_00048	Pimascovirales	0.332853
	TARA_ARC_108_MAG_00312	Pyrenomonadales	TARA_ARC_NCLDV_00188	Algavirales	0.332764
	TARA_ARC_108_MAG_00209	Cymatosirales	Schulz_GVMAG_S_ERX556109_35	Algavirales	0.332633
	TARA_PSW_86_MAG_00284	Phaeocystales	Schulz_GVMAG_S_ERX555947_70	Imitervirales	0.332537
	TARA_ARC_108_MAG_00320	Prymnesiales	TARA_ARC_NCLDV_00071	Imitervirales	0.332302
	TARA_PSE_93_MAG_00242	NA	TARA_IOS_NCLDV_00013	Mirusviridae	0.332172
	TARA_RED_2018_MAG_00112	New_Chrysophyceae	TARA_MED_NCLDV_00027	Imitervirales	0.332169
	TARA_PON_109_MAG_00266	Copelata	TARA_PON_NCLDV_00055	Imitervirales	0.331934
	TARA_MED_95_MAG_00198	Mamiellales	Schulz_GVMAG_M_3300009076_8	Imitervirales	0.331645
	TARA_ARC_108_MAG_00298	Choreotrichida	Schulz_GVMAG_M_3300000115_9	Imitervirales	0.331501
	TARA_MED_95_MAG_00515	Sister_Phaeocystis	Schulz_GVMAG_S_ERX556109_35	Algavirales	0.331462
	TARA_PSW_86_MAG_00257	Pelagomonadales	TARA_AON_NCLDV_00031	Imitervirales	0.33145
	TARA_PSE_93_MAG_00236	Chloropicales	Moniruzzaman_MM01_ERX552292_53_dc	Imitervirales	0.331371
	TARA_ARC_108_MAG_00223	NA	Schulz_GVMAG_S_1102109_162	Imitervirales	0.331258
	TARA_PSW_86_MAG_00253	Prasinococcales	Schulz_GVMAG_S_ERX556126_77	Imitervirales	0.331149
	TARA_AON_82_MAG_00304	Sister_Cryptophyta	Schulz_GVMAG_S_3300012919_72	Imitervirales	0.33108
	TARA_PSW_86_MAG_00105	Mamiellales	Moniruzzaman_LP01_ERX555978_25_dc	Algavirales	0.331066
	TARA_PSW_86_MAG_00297	#N/A	Moniruzzaman_MM11_ERX552257_96_dc	Imitervirales	0.330772
	TARA_MED_95_MAG_00308	Mamiellales	Schulz_GVMAG_M_3300025652_16	Algavirales	0.330243
	TARA_PSE_93_MAG_00222	Copelata	Schulz_GVMAG_M_3300021958_32	Imitervirales	0.330097
	TARA_IOS_50_MAG_00098	New_MAST-4	Moniruzzaman_MM01_ERX552292_53_dc	Imitervirales	0.329862
	TARA_MED_95_MAG_00409	Pedinellales	TARA_MED_NCLDV_00020	Imitervirales	0.329811
	TARA_MED_95_MAG_00405	Marine_Hexanauplia_B	TARA_PSW_NCLDV_00059	Imitervirales	0.329757
	TARA_PSW_86_MAG_00274	NA	TARA_MED_NCLDV_00060	Imitervirales	0.329643
	TARA_AOS_82_MAG_00183	Phaeocystales	TARA_SOC_NCLDV_00004	Mirusviridae	0.329544
	TARA_MED_95_MAG_00463	Cladocera	Moniruzzaman_MM01_ERX552246_27_dc	Imitervirales	0.329521
	TARA_PSE_93_MAG_00259	Marine_Hexanauplia_A	TARA_PSE_NCLDV_00038	Algavirales	0.329492
	TARA_ARC_108_MAG_00287	Marine_Hexanauplia_B	Schulz_GVMAG_S_1074264_73	Algavirales	0.329154
	TARA_RED_2018_MAG_00112	New_Chrysophyceae	TARA_AOS_NCLDV_00026	Imitervirales	0.32912
	TARA_PON_109_MAG_00221	Pelagomonadales	Moniruzzaman_MM09_ERX552302_1_dc	Imitervirales	0.329097
	TARA_PSE_93_MAG_00182	Chloropicales	Schulz_GVMAG_S_ERX555907_94	Imitervirales	0.328837
	TARA_IOS_50_MAG_00143	Marine_Hexanauplia_B	Schulz_GVMAG_M_3300012936_34	Imitervirales	0.328796
	TARA_AON_82_MAG_00271	Mamiellales	TARA_ARC_NCLDV_00026	Imitervirales	0.328531
	TARA_PSE_93_MAG_00265	Cladocera	Schulz_GVMAG_S_ERX555964_61	Imitervirales	0.328471
	TARA_MED_95_MAG_00431	NA	Schulz_GVMAG_M_3300020178_21	Algavirales	0.328468
	TARA_PSE_93_MAG_00188	NA	TARA_PON_NCLDV_00041	Imitervirales	0.328449
	TARA_ARC_108_MAG_00312	Pyrenomonadales	Schulz_GVMAG_S_3300000929_19	Imitervirales	0.328054
	TARA_ARC_108_MAG_00225	NA	TARA_ARC_NCLDV_00042	Imitervirales	0.327922
	TARA_MED_95_MAG_00518	Marine_Hexanauplia_A	TARA_MED_NCLDV_00114	Mirusviridae	0.327889
	TARA_PSE_93_MAG_00213	Bacillariales	TARA_MED_NCLDV_00100	Mirusviridae	0.327683
	TARA_AON_82_MAG_00283	Prymnesiales	TARA_AON_NCLDV_00050	Mirusviridae	0.327675
	TARA_MED_95_MAG_00515	Sister_Phaeocystis	TARA_MED_NCLDV_00048	Mirusviridae	0.327408
	TARA_ION_45_MAG_00030	Mamiellales	Moniruzzaman_MM01_ERX552288_39_dc	Imitervirales	0.327241
	TARA_AON_82_MAG_00229	Chloropicales	TARA_AON_NCLDV_00074	Algavirales	0.327188
	TARA_ARC_108_MAG_00299	NA	Schulz_GVMAG_M_3300020185_3	Imitervirales	0.327057
	TARA_SOC_28_MAG_00067	Phaeocystales	Schulz_GVMAG_S_1074258_71	Imitervirales	0.326947
	TARA_ARC_108_MAG_00267	Chaetocerotales	TARA_ARC_NCLDV_00019	Imitervirales	0.326935
	TARA_ARC_108_MAG_00229	Marine_Hexanauplia_A	TARA_ARC_NCLDV_00093	Imitervirales	0.326844
	TARA_ARC_108_MAG_00262	Florenciellales	Schulz_GVMAG_M_3300027687_8	Imitervirales	0.326675
	Metagenome_centric_SAG_TOSAG41_5	New_Chrysophyceae	TARA_PON_NCLDV_00001	Imitervirales	0.32623
	TARA_MED_95_MAG_00465	Copelata	Schulz_GVMAG_M_3300025767_21	Imitervirales	0.326222
	TARA_MED_95_MAG_00495	Marine_Hexanauplia_B	TARA_AON_NCLDV_00037	Imitervirales	0.326138
	TARA_AON_82_MAG_00299	Sister_Phaeocystis	TARA_PSW_NCLDV_00022	Imitervirales	0.326104
	TARA_ARC_108_MAG_00255	Acanthoecida	TARA_ARC_NCLDV_00035	Mirusviridae	0.326017
	TARA_ARC_108_MAG_00226	NA	Schulz_GVMAG_S_1102114_101	Imitervirales	0.326017
	TARA_PON_109_MAG_00263	NA	TARA_MED_NCLDV_00068	Mirusviridae	0.325904
	TARA_MED_95_MAG_00443	Pedinellales	Moniruzzaman_MM01_ERX552270_24_dc	Imitervirales	0.325674
	Metagenome_centric_SAG_TOSAG23_30	New_Chrysophyceae	TARA_AON_NCLDV_00031	Imitervirales	0.325011
	TARA_AON_82_MAG_00283	Prymnesiales	TARA_AON_NCLDV_00011	Pandoravirales	0.324951
	TARA_SOC_28_MAG_00067	Phaeocystales	Moniruzzaman_MM01_ERX556058_18_dc	Imitervirales	0.324921
	TARA_ARC_108_MAG_00310	Pedinellales	Schulz_GVMAG_S_1016704_108	Imitervirales	0.324867
	TARA_ARC_108_MAG_00209	Cymatosirales	Moniruzzaman_MM05_SRX802963_50_dc	Imitervirales	0.324828
	TARA_ARC_108_MAG_00297	Marine_Hexanauplia_B	TARA_ARC_NCLDV_00011	Pandoravirales	0.324716
	TARA_IOS_50_MAG_00114	Chloropicales	Schulz_GVMAG_S_ERX555967_69	Imitervirales	0.324635
	TARA_PSW_86_MAG_00268	Prymnesiales	Schulz_GVMAG_S_ERX555947_70	Imitervirales	0.324628
	TARA_ARC_108_MAG_00237	New_Oomycota	TARA_ARC_NCLDV_00138	Mirusviridae	0.324548
	TARA_PSE_93_MAG_00213	Bacillariales	Schulz_GVMAG_S_ERX555947_70	Imitervirales	0.32444
	TARA_RED_19_MAG_00046	Marine_Hexanauplia_A	TARA_RED_NCLDV_00001	Mirusviridae	0.324331
	TARA_ARC_108_MAG_00316	Copelata	TARA_ARC_NCLDV_00056	Imitervirales	0.324328
	TARA_PSE_93_MAG_00228	Sister_Pycnococcus	TARA_PSE_NCLDV_00020	Imitervirales	0.324295
	TARA_ION_45_MAG_00179	Marine_Hexanauplia_A	TARA_PON_NCLDV_00023	Imitervirales	0.324231
	TARA_SOC_28_MAG_00059	Phaeocystales	Schulz_GVMAG_S_1074260_43	Imitervirales	0.324187
	TARA_SOC_28_MAG_00066	Cyrtolophosidida	Schulz_GVMAG_M_3300024252_35	Imitervirales	0.32414
	TARA_PON_109_MAG_00266	Copelata	TARA_MED_NCLDV_00066	Imitervirales	0.323846
	TARA_PSE_93_MAG_00222	Copelata	Schulz_GVMAG_S_ERX555947_70	Imitervirales	0.323839
	TARA_ION_45_MAG_00181	Marine_Hexanauplia_B	Moniruzzaman_MM07_ERX555963_2_dc	Imitervirales	0.32351
	TARA_ARC_108_MAG_00137	Bacillariales	TARA_ARC_NCLDV_00178	Mirusviridae	0.323358
	TARA_MED_95_MAG_00389	New_Chrysophyceae	TARA_PSE_NCLDV_00029	Imitervirales	0.323244
	TARA_MED_95_MAG_00405	Marine_Hexanauplia_B	Moniruzzaman_MM05_ERX555954_49_dc	Imitervirales	0.323105
	TARA_AOS_82_MAG_00032	Chloropicales	Moniruzzaman_MM01_ERX556007_6_dc	Imitervirales	0.323051
	TARA_PON_109_MAG_00273	Marine_Hexanauplia_A	Schulz_GVMAG_S_ERX555967_140	Imitervirales	0.322809
	TARA_ARC_108_MAG_00275	Isochrysidales	TARA_AON_NCLDV_00036	Mirusviridae	0.322753
	TARA_MED_95_MAG_00461	Marine_Hexanauplia_A	Moniruzzaman_MM06_ERX555933_51_dc	Imitervirales	0.322588
	TARA_PSE_93_MAG_00141	Sister_Pycnococcus	Schulz_GVMAG_M_3300020810_3	Imitervirales	0.322562
	TARA_ION_45_MAG_00010	Mamiellales	Schulz_GVMAG_S_3300004097_149	Imitervirales	0.322446
	TARA_MED_95_MAG_00491	NA	Moniruzzaman_MM01_ERX552274_30_dc	Imitervirales	0.322372
	TARA_ARC_108_MAG_00223	NA	TARA_ARC_NCLDV_00078	Mirusviridae	0.322327
	TARA_ION_45_MAG_00172	Copelata	TARA_PSE_NCLDV_00013	Mirusviridae	0.322145
	TARA_IOS_50_MAG_00166	Marine_Hexanauplia_B	TARA_MED_NCLDV_00005	Imitervirales	0.321906
	TARA_MED_95_MAG_00435	Acanthoecida	Schulz_GVMAG_S_ERX555964_61	Imitervirales	0.321888
	TARA_AON_82_MAG_00281	New_MAST-4	TARA_AON_NCLDV_00022	Mirusviridae	0.321832
	TARA_ARC_108_MAG_00316	Copelata	Schulz_GVMAG_S_1102113_118	Algavirales	0.321815
	TARA_AOS_82_MAG_00032	Chloropicales	TARA_PSW_NCLDV_00030	Imitervirales	0.321813
	TARA_ARC_108_MAG_00246	Prymnesiales	TARA_ARC_NCLDV_00152	Imitervirales	0.321734
	TARA_PON_109_MAG_00267	Copelata	Moniruzzaman_MM01_ERX552292_53_dc	Imitervirales	0.321667
	TARA_ARC_108_MAG_00240	Acanthoecida	TARA_ARC_NCLDV_00047	Mirusviridae	0.321481
	TARA_PON_109_MAG_00217	Parmales	Schulz_GVMAG_S_3300009790_139	Algavirales	0.321381
	TARA_ARC_108_MAG_00273	Choreotrichida	Phycodnaviridae_KT820662_Chrysochromulina_ericina_virus_isolate_CeV_01B	Imitervirales	0.321344
	TARA_SOC_28_MAG_00053	New_Oomycota	Schulz_GVMAG_S_3300000115_70	Imitervirales	0.321336
	TARA_IOS_50_MAG_00158	Choreotrichida	TARA_IOS_NCLDV_00014	Pimascovirales	0.321235
	TARA_ARC_108_MAG_00316	Copelata	TARA_ARC_NCLDV_00148	Mirusviridae	0.321095
	TARA_ARC_108_MAG_00233	Mamiellales	Schulz_GVMAG_M_3300001718_3	Algavirales	0.321055
	TARA_PSE_93_MAG_00017	Mamiellales	Schulz_GVMAG_S_3300006565_14	Algavirales	0.321022
	TARA_ASE_2028_MAG_00032	#N/A	Schulz_GVMAG_M_3300017772_13	Imitervirales	0.320862
	TARA_ION_45_MAG_00162	New_Oomycota	TARA_PSW_NCLDV_00037	Imitervirales	0.320854
	TARA_ARC_108_MAG_00100	Mamiellales	TARA_PON_NCLDV_00036	Imitervirales	0.320836
	TARA_AOS_82_MAG_00162	Pelagomonadales	Schulz_GVMAG_M_3300025874_52	Imitervirales	0.320818
	TARA_AON_82_MAG_00343	Marine_Hexanauplia_A	TARA_MED_NCLDV_00070	Pimascovirales	0.320797
	TARA_PSE_93_MAG_00256	Marine_Hexanauplia_A	TARA_PSE_NCLDV_00031	Imitervirales	0.320722
	TARA_MED_95_MAG_00398	New_Chrysophyceae	Moniruzzaman_MM01_ERX552296_45_dc	Imitervirales	0.320519
	TARA_MED_95_MAG_00451	Marine_Hexanauplia_B	TARA_MED_NCLDV_00101	Imitervirales	0.320407
	TARA_MED_95_MAG_00520	Marine_Hexanauplia_B	TARA_MED_NCLDV_00118	Mirusviridae	0.320394
	TARA_ION_45_MAG_00156	Chloropicales	Schulz_GVMAG_S_3300006565_14	Algavirales	0.320371
	TARA_MED_95_MAG_00405	Marine_Hexanauplia_B	TARA_PSE_NCLDV_00038	Algavirales	0.320351
	TARA_ARC_108_MAG_00304	Marine_Hexanauplia_A	Moniruzzaman_MM01_SRX802143_8_dc	Imitervirales	0.320065
	TARA_ARC_108_MAG_00306	Cyrtolophosidida	Schulz_GVMAG_S_3300010368_80	Imitervirales	0.320001
	TARA_ARC_108_MAG_00259	Prymnesiales	TARA_ARC_NCLDV_00123	Mirusviridae	0.319954
	TARA_MED_95_MAG_00465	Copelata	Moniruzzaman_MM05_ERX552270_38_dc	Imitervirales	0.319847
	TARA_ARC_108_MAG_00301	Oligotrichida	TARA_ARC_NCLDV_00029	Imitervirales	0.319604
	TARA_ARC_108_MAG_00273	Choreotrichida	Schulz_GVMAG_S_3300000929_19	Imitervirales	0.319552
	TARA_AON_82_MAG_00298	Marine_Hexanauplia_A	TARA_SOC_NCLDV_00004	Mirusviridae	0.319425
	TARA_ARC_108_MAG_00252	Thalassiosirales	Schulz_GVMAG_S_1103012_103	Imitervirales	0.31941
	TARA_MED_95_MAG_00463	Cladocera	TARA_MED_NCLDV_00053	Pimascovirales	0.319349
	TARA_ARC_108_MAG_00165	Fragilariales	Schulz_GVMAG_S_403983_43	Imitervirales	0.31929
	TARA_ASE_2028_MAG_00032	#N/A	Moniruzzaman_MM01_ERX552244_9_dc	Imitervirales	0.319194
	TARA_ARC_108_MAG_00314	NA	Schulz_GVMAG_M_3300001349_29	Imitervirales	0.319134
	TARA_AON_82_MAG_00298	Marine_Hexanauplia_A	Schulz_GVMAG_S_3300004097_149	Imitervirales	0.319105
	TARA_ARC_108_MAG_00188	New_MAST-4	Schulz_GVMAG_M_3300027833_22	Imitervirales	0.31905
	TARA_PSW_86_MAG_00288	Marine_Hexanauplia_A	TARA_MED_NCLDV_00020	Imitervirales	0.318945
	TARA_ARC_108_MAG_00250	Acanthoecida	TARA_ARC_NCLDV_00052	Imitervirales	0.318917
	TARA_ARC_108_MAG_00108	Chaetocerotales	TARA_ARC_NCLDV_00078	Mirusviridae	0.318844
	TARA_ARC_108_MAG_00309	Oligotrichida	Schulz_GVMAG_M_3300007622_7	Imitervirales	0.318787
	TARA_ARC_108_MAG_00256	Pedinellales	TARA_ARC_NCLDV_00041	Imitervirales	0.318748
	TARA_ARC_108_MAG_00293	NA	TARA_ARC_NCLDV_00082	Imitervirales	0.318737
	TARA_PSE_93_MAG_00188	NA	Schulz_GVMAG_M_3300012952_3	Pandoravirales	0.318656
	TARA_MED_95_MAG_00504	Bicosoecales	TARA_PSW_NCLDV_00079	Pimascovirales	0.318473
	TARA_ION_45_MAG_00154	Phaeocystales	TARA_PON_NCLDV_00006	Imitervirales	0.31842
	TARA_ARC_108_MAG_00266	Sister_MAST-4	TARA_ARC_NCLDV_00020	Imitervirales	0.318363
	TARA_ION_45_MAG_00156	Chloropicales	TARA_MED_NCLDV_00094	Mirusviridae	0.318333
	TARA_PON_109_MAG_00221	Pelagomonadales	TARA_PON_NCLDV_00053	Pimascovirales	0.318299
	TARA_ARC_108_MAG_00325	Sister_Cryptophyta	Schulz_GVMAG_S_3300000929_19	Imitervirales	0.318213
	TARA_MED_95_MAG_00465	Copelata	TARA_MED_NCLDV_00116	Imitervirales	0.31807
	TARA_AON_82_MAG_00336	Marine_Hexanauplia_A	Schulz_GVMAG_M_3300012952_3	Pandoravirales	0.318037
	TARA_IOS_50_MAG_00124	Pelagomonadales	Moniruzzaman_MM01_ERX552244_9_dc	Imitervirales	0.318006
	TARA_PON_109_MAG_00273	Marine_Hexanauplia_A	TARA_PON_NCLDV_00025	Imitervirales	0.317852
	TARA_PSW_86_MAG_00301	Marine_Hexanauplia_B	Moniruzzaman_MM08_ERX555935_69_dc	Imitervirales	0.3176
	TARA_ARC_108_MAG_00308	Marine_Hexanauplia_B	TARA_ARC_NCLDV_00134	Imitervirales	0.317575
	TARA_PSW_86_MAG_00317	Prymnesiales	Moniruzzaman_MM11_ERX552257_96_dc	Imitervirales	0.317401
	TARA_AON_82_MAG_00159	Bacillariales	Schulz_GVMAG_S_3300012919_72	Imitervirales	0.317357
	TARA_MED_95_MAG_00520	Marine_Hexanauplia_B	Schulz_GVMAG_S_ERX555959_42	Imitervirales	0.317217
	Metagenome_centric_SAG_TOSAG00_13	New_MAST-4	TARA_PSW_NCLDV_00015	Imitervirales	0.317103
	TARA_ARC_108_MAG_00209	Cymatosirales	Schulz_GVMAG_M_3300009071_15	Algavirales	0.317096
	TARA_ARC_108_MAG_00257	Acanthoecida	Schulz_GVMAG_S_403983_43	Imitervirales	0.317005
	TARA_ARC_108_MAG_00315	Prymnesiales	Moniruzzaman_MM01_ERX555965_56_dc	Imitervirales	0.31688
	TARA_ARC_108_MAG_00255	Acanthoecida	TARA_ARC_NCLDV_00158	Imitervirales	0.316805
	TARA_RED_19_MAG_00054	Marine_Hexanauplia_B	Schulz_GVMAG_S_ERX555935_167	Imitervirales	0.316766
	TARA_AON_82_MAG_00298	Marine_Hexanauplia_A	TARA_AON_NCLDV_00036	Mirusviridae	0.316736
	TARA_MED_95_MAG_00421	Mamiellales	Schulz_GVMAG_S_3300012919_72	Imitervirales	0.316664
	TARA_AON_82_MAG_00137	New_MAST-4	Moniruzzaman_LP01_ERX556037_11_dc	Algavirales	0.316611
	TARA_SOC_28_MAG_00060	Chaetocerotales	Schulz_GVMAG_S_1074258_71	Imitervirales	0.316603
	TARA_AON_82_MAG_00346	Marine_Hexanauplia_B	TARA_AON_NCLDV_00024	Imitervirales	0.316584
	TARA_PON_109_MAG_00274	Marine_Hexanauplia_A	TARA_PSW_NCLDV_00012	Pandoravirales	0.316419
	TARA_AON_82_MAG_00344	Marine_Hexanauplia_B	TARA_AON_NCLDV_00011	Pandoravirales	0.316304
	TARA_MED_95_MAG_00435	Acanthoecida	TARA_PON_NCLDV_00041	Imitervirales	0.316127
	TARA_ARC_108_MAG_00317	Sister_Cryptophyta	Schulz_GVMAG_M_3300006805_8	Imitervirales	0.315977
	TARA_ARC_108_MAG_00318	Copelata	Schulz_GVMAG_M_3300025168_6	Imitervirales	0.315975
	TARA_SOC_28_MAG_00031	Bacillariales	Schulz_GVMAG_M_3300017824_14	Imitervirales	0.315898
	TARA_MED_95_MAG_00440	Marine_Hexanauplia_A	TARA_AON_NCLDV_00047	Pimascovirales	0.315887
	TARA_ARC_108_MAG_00317	Sister_Cryptophyta	Schulz_GVMAG_M_3300009434_22	Imitervirales	0.315796
	TARA_MED_95_MAG_00494	Marine_Hexanauplia_A	Schulz_GVMAG_M_3300020194_30	Imitervirales	0.315701
	TARA_AON_82_MAG_00338	Cymatosirales	Schulz_GVMAG_M_3300009076_8	Imitervirales	0.31567
	TARA_AOS_82_MAG_00150	New_MAST-4	TARA_SOC_NCLDV_00004	Mirusviridae	0.315655
	TARA_ARC_108_MAG_00224	New_Chrysophyceae	TARA_ARC_NCLDV_00159	Imitervirales	0.315643
	TARA_AOS_82_MAG_00181	Mamiellales	TARA_AON_NCLDV_00055	Algavirales	0.315316
	TARA_ARC_108_MAG_00287	Marine_Hexanauplia_B	Schulz_GVMAG_M_3300009436_18	Imitervirales	0.315147
	TARA_SOC_28_MAG_00066	Cyrtolophosidida	Schulz_GVMAG_M_3300020185_35	Imitervirales	0.315126
	TARA_IOS_50_MAG_00149	New_Oomycota	TARA_ION_NCLDV_00004	Imitervirales	0.315095
	TARA_ARC_108_MAG_00286	Bacillariales	Schulz_GVMAG_S_3300000115_70	Imitervirales	0.315079
	Metagenome_centric_SAG_TOSAG41_19	New_MAST-4	Schulz_GVMAG_M_3300020187_37	Imitervirales	0.315079
	TARA_AOS_82_MAG_00162	Pelagomonadales	Moniruzzaman_MM01_ERX552270_27_dc	Imitervirales	0.315078
	TARA_PON_109_MAG_00258	New_Oomycota	Schulz_GVMAG_M_3300023109_49	Imitervirales	0.314987
	TARA_AON_82_MAG_00300	Chloropicales	Moniruzzaman_MM01_ERX555988_97_dc	Imitervirales	0.314963
	TARA_PON_109_MAG_00272	Copelata	Schulz_GVMAG_M_3300017783_9	Pimascovirales	0.314961
	TARA_MED_95_MAG_00497	Marine_Hexanauplia_A	Schulz_GVMAG_M_3300025727_44	Imitervirales	0.314877
	TARA_ARC_108_MAG_00287	Marine_Hexanauplia_B	Moniruzzaman_MM07_SRX802073_62_dc	Imitervirales	0.314768
	TARA_AOS_82_MAG_00050	Cymatosirales	Schulz_GVMAG_M_3300021389_5	Others	0.314718
	TARA_ARC_108_MAG_00244	Pyrenomonadales	Schulz_GVMAG_S_1102994_63	Imitervirales	0.314663
	TARA_AON_82_MAG_00340	Prasinococcales	Schulz_GVMAG_M_3300010368_24	Imitervirales	0.314599
	TARA_PSW_86_MAG_00315	Copelata	TARA_ARC_NCLDV_00128	Mirusviridae	0.314592
	TARA_AON_82_MAG_00340	Prasinococcales	Schulz_GVMAG_M_3300009436_18	Imitervirales	0.31449
	TARA_ARC_108_MAG_00265	Marine_Hexanauplia_A	Schulz_GVMAG_S_1102114_101	Imitervirales	0.31435
	TARA_ARC_108_MAG_00280	Marine_Hexanauplia_B	Schulz_GVMAG_M_3300025652_16	Algavirales	0.314104
	TARA_ARC_108_MAG_00316	Copelata	TARA_ARC_NCLDV_00089	Imitervirales	0.314095
	TARA_PSW_86_MAG_00305	Marine_Hexanauplia_A	TARA_MED_NCLDV_00108	Mirusviridae	0.31381
	TARA_AON_82_MAG_00347	Sister_Cryptophyta	TARA_AON_NCLDV_00056	Mirusviridae	0.31378
	TARA_PSE_93_MAG_00265	Cladocera	Moniruzzaman_MM01_ERX552246_27_dc	Imitervirales	0.313531
	TARA_ARC_108_MAG_00278	Sister_Cryptophyta	Schulz_GVMAG_M_3300000115_3	Imitervirales	0.313528
	TARA_PSW_86_MAG_00306	Copelata	Schulz_GVMAG_S_ERX556106_38	Imitervirales	0.313501
	TARA_AON_82_MAG_00303	Pyrenomonadales	Schulz_GVMAG_S_ERX556101_89	Algavirales	0.313383
	TARA_AON_82_MAG_00329	Marine_Hexanauplia_B	TARA_AON_NCLDV_00028	Mirusviridae	0.313347
	TARA_IOS_50_MAG_00114	Chloropicales	Schulz_GVMAG_S_ERX556126_77	Imitervirales	0.313036
	TARA_PSW_86_MAG_00305	Marine_Hexanauplia_A	Moniruzzaman_MM07_ERX552256_88_dc	Imitervirales	0.312867
	TARA_PSE_93_MAG_00199	Incertae_sedis	Moniruzzaman_MM08_ERX552287_8_dc	Imitervirales	0.312856
	TARA_ARC_108_MAG_00217	Chaetocerotales	TARA_MED_NCLDV_00134	Imitervirales	0.31261
	TARA_ARC_108_MAG_00314	NA	TARA_ARC_NCLDV_00031	Mirusviridae	0.312564
	TARA_PSW_86_MAG_00315	Copelata	TARA_PSW_NCLDV_00016	Imitervirales	0.312373
	TARA_SOC_28_MAG_00069	Florenciellales	Schulz_GVMAG_M_3300020185_35	Imitervirales	0.312204
	TARA_AON_82_MAG_00298	Marine_Hexanauplia_A	TARA_MED_NCLDV_00106	Mirusviridae	0.312129
	TARA_ARC_108_MAG_00258	Marine_Hexanauplia_A	Schulz_GVMAG_M_3300000115_9	Imitervirales	0.311948
	TARA_AON_82_MAG_00298	Marine_Hexanauplia_A	Moniruzzaman_MM07_ERX552253_37_dc	Imitervirales	0.311929
	TARA_ARC_108_MAG_00292	Marine_Hexanauplia_A	Schulz_GVMAG_S_1103018_80	Imitervirales	0.311922
	TARA_PSE_93_MAG_00236	Chloropicales	Moniruzzaman_MM16_ERX552255_53_dc	Imitervirales	0.311484
	TARA_MED_95_MAG_00491	NA	TARA_PSE_NCLDV_00003	Singleton_Order_Others2	0.311372
	TARA_ARC_108_MAG_00280	Marine_Hexanauplia_B	Schulz_GVMAG_M_3300027687_8	Imitervirales	0.311099
	TARA_ARC_108_MAG_00274	Cyrtolophosidida	TARA_ARC_NCLDV_00030	Imitervirales	0.311023
	TARA_PSE_93_MAG_00209	Marine_Hexanauplia_A	Moniruzzaman_MM01_ERX555913_6_dc	Imitervirales	0.310999
	TARA_MED_95_MAG_00444	Prymnesiales	TARA_MED_NCLDV_00087	Imitervirales	0.310967
	TARA_ARC_108_MAG_00224	New_Chrysophyceae	Schulz_GVMAG_M_3300020182_48	Imitervirales	0.310954
	TARA_MED_95_MAG_00408	New_Oomycota	TARA_AOS_NCLDV_00007	Imitervirales	0.310843
	TARA_ARC_108_MAG_00296	Choreotrichida	Schulz_GVMAG_S_1102114_101	Imitervirales	0.310835
	TARA_PSW_86_MAG_00311	Marine_Hexanauplia_A	Schulz_GVMAG_S_ERX556028_72	Imitervirales	0.310552
	TARA_AON_82_MAG_00340	Prasinococcales	TARA_AON_NCLDV_00036	Mirusviridae	0.310498
	TARA_MED_95_MAG_00398	New_Chrysophyceae	TARA_PSE_NCLDV_00023	Imitervirales	0.310389
	TARA_ARC_108_MAG_00116	Chaetocerotales	TARA_ARC_NCLDV_00102	Imitervirales	0.31031
	TARA_MED_95_MAG_00428	New_Chrysophyceae	Moniruzzaman_MM01_ERX552296_45_dc	Imitervirales	0.310297
	TARA_ARC_108_MAG_00295	Marine_Hexanauplia_A	TARA_ARC_NCLDV_00143	Imitervirales	0.310205
	TARA_ARC_108_MAG_00299	NA	Schulz_GVMAG_M_3300000115_19	Imitervirales	0.310203
	TARA_MED_95_MAG_00480	Marine_Hexanauplia_B	Schulz_GVMAG_S_ERX555964_61	Imitervirales	0.310163
	TARA_MED_95_MAG_00430	Isochrysidales	TARA_AON_NCLDV_00008	Imitervirales	0.309958
	TARA_PSE_93_MAG_00213	Bacillariales	Moniruzzaman_MM01_ERX552292_53_dc	Imitervirales	0.309752
	TARA_MED_95_MAG_00478	NA	Schulz_GVMAG_S_3300010299_37	Imitervirales	0.309684
	TARA_PON_109_MAG_00252	Marine_Hexanauplia_B	TARA_PON_NCLDV_00057	Imitervirales	0.309242
	TARA_PSE_93_MAG_00257	Copelata	Schulz_GVMAG_S_1102244_53	Imitervirales	0.309224
	TARA_PSE_93_MAG_00243	Marine_Hexanauplia_B	TARA_PON_NCLDV_00057	Imitervirales	0.309141
	TARA_ARC_108_MAG_00189	Chaetocerotales	TARA_ARC_NCLDV_00084	Imitervirales	0.309074
	TARA_MED_95_MAG_00485	Marine_Hexanauplia_A	Moniruzzaman_MM01_ERX552274_30_dc	Imitervirales	0.309016
	TARA_AON_82_MAG_00012	Mamiellales	Schulz_GVMAG_M_3300023109_20	Imitervirales	0.308949
	TARA_PSW_86_MAG_00317	Prymnesiales	Moniruzzaman_MM16_ERX556094_26_dc	Imitervirales	0.308935
	TARA_PSW_86_MAG_00300	Marine_Hexanauplia_B	Schulz_GVMAG_S_ERX556127_47	Imitervirales	0.308707
	TARA_ARC_108_MAG_00116	Chaetocerotales	Schulz_GVMAG_M_3300009077_7	Imitervirales	0.308561
	TARA_PSW_86_MAG_00236	Bacillariales	TARA_PSE_NCLDV_00043	Imitervirales	0.308395
	TARA_ION_45_MAG_00167	Marine_Hexanauplia_A	Schulz_GVMAG_S_ERX556019_34	Imitervirales	0.308345
	TARA_PSE_93_MAG_00242	NA	Moniruzzaman_MM01_ERX555965_56_dc	Imitervirales	0.308317
	TARA_PON_109_MAG_00124	Chloropicales	Schulz_GVMAG_M_3300020185_59	Imitervirales	0.308292
	TARA_ARC_108_MAG_00231	NA	TARA_ARC_NCLDV_00106	Mirusviridae	0.307685
	TARA_ARC_108_MAG_00233	Mamiellales	Schulz_GVMAG_M_3300021389_45	Algavirales	0.3076
	TARA_AOS_82_MAG_00174	Marine_Hexanauplia_B	Schulz_GVMAG_S_403982_53	Algavirales	0.307577
	TARA_AON_82_MAG_00275	New_MAST-4	Schulz_GVMAG_S_3300006565_14	Algavirales	0.307576
	TARA_AON_82_MAG_00118	Mamiellales	Schulz_GVMAG_M_3300024252_27	Imitervirales	0.307163
	TARA_RED_19_MAG_00007	Mamiellales	Schulz_GVMAG_M_3300020165_47	Imitervirales	0.30716
	TARA_ARC_108_MAG_00276	Bacillariales	Schulz_GVMAG_M_3300009077_7	Imitervirales	0.307089
	TARA_ARC_108_MAG_00219	Thalassiosirales	TARA_ARC_NCLDV_00174	Algavirales	0.307029
	TARA_AOS_82_MAG_00175	Marine_Hexanauplia_B	TARA_AOS_NCLDV_00024	Imitervirales	0.307028
	TARA_IOS_50_MAG_00065	Mamiellales	Moniruzzaman_LP01_ERX552274_25_dc	Algavirales	0.307
	TARA_ION_45_MAG_00180	Copelata	TARA_PSW_NCLDV_00030	Imitervirales	0.306873
	TARA_ARC_108_MAG_00100	Mamiellales	Schulz_GVMAG_M_3300027833_22	Imitervirales	0.30686
	TARA_ARC_108_MAG_00237	New_Oomycota	TARA_ARC_NCLDV_00040	Pimascovirales	0.306841
	TARA_ARC_108_MAG_00215	New_Chrysophyceae	TARA_ARC_NCLDV_00030	Imitervirales	0.30682
	TARA_PON_109_MAG_00226	Chloropicales	Schulz_GVMAG_M_3300009434_22	Imitervirales	0.306761
	TARA_ASE_2028_MAG_00032	#N/A	Schulz_GVMAG_M_3300025654_17	Imitervirales	0.306503
	TARA_MED_95_MAG_00410	Marine_Hexanauplia_B	Moniruzzaman_MM01_ERX556068_30_dc	Imitervirales	0.306357
	TARA_AON_82_MAG_00300	Chloropicales	Moniruzzaman_MM01_ERX555967_26_dc	Imitervirales	0.306316
	TARA_PSW_86_MAG_00298	Marine_Hexanauplia_B	TARA_MED_NCLDV_00060	Imitervirales	0.306159
	TARA_ARC_108_MAG_00225	NA	Schulz_GVMAG_S_1016722_118	Others	0.306042
	TARA_MED_95_MAG_00484	Marine_Hexanauplia_A	Schulz_GVMAG_S_ERX555964_61	Imitervirales	0.306017
	TARA_MED_95_MAG_00462	Chloropicales	TARA_MED_NCLDV_00020	Imitervirales	0.305983
	TARA_ARC_108_MAG_00262	Florenciellales	TARA_ARC_NCLDV_00162	Imitervirales	0.305912
	TARA_MED_95_MAG_00452	Marine_Hexanauplia_A	Schulz_GVMAG_S_1103018_80	Imitervirales	0.30571
	TARA_ARC_108_MAG_00258	Marine_Hexanauplia_A	TARA_ARC_NCLDV_00191	Imitervirales	0.305698
	TARA_AON_82_MAG_00189	Pseudoscourfieldiales	Schulz_GVMAG_M_3300023109_20	Imitervirales	0.305603
	TARA_ARC_108_MAG_00250	Acanthoecida	TARA_ARC_NCLDV_00041	Imitervirales	0.305562
	TARA_RED_19_MAG_00054	Marine_Hexanauplia_B	Schulz_GVMAG_S_ERX556098_98	Imitervirales	0.305516
	TARA_ARC_108_MAG_00249	Marine_Hexanauplia_B	Moniruzzaman_MM08_SRX802202_7_dc	Imitervirales	0.305425
	TARA_ARC_108_MAG_00209	Cymatosirales	Schulz_GVMAG_M_3300001589_6	Imitervirales	0.305266
	TARA_ARC_108_MAG_00321	Choreotrichida	Schulz_GVMAG_S_1102110_122	Algavirales	0.305232
	TARA_MED_95_MAG_00448	Marine_Hexanauplia_A	TARA_MED_NCLDV_00026	Imitervirales	0.305141
	TARA_AOS_82_MAG_00141	Prymnesiales	TARA_AON_NCLDV_00029	Imitervirales	0.305073
	TARA_AOS_82_MAG_00147	Thalassiosirales	Schulz_GVMAG_M_3300020185_49	Imitervirales	0.305011
	TARA_ARC_108_MAG_00219	Thalassiosirales	Schulz_GVMAG_S_ERX556101_89	Algavirales	0.30491
	TARA_ARC_108_MAG_00063	Mamiellales	Schulz_GVMAG_M_3300009434_22	Imitervirales	0.304898
	TARA_AON_82_MAG_00354	Prymnesiales	Moniruzzaman_MM01_ERX552302_25_dc	Imitervirales	0.304863
	TARA_AON_82_MAG_00159	Bacillariales	Moniruzzaman_MM01_ERX556028_70_dc	Imitervirales	0.304667
	TARA_PSE_93_MAG_00240	Acanthoecida	TARA_PSW_NCLDV_00057	Imitervirales	0.304575
	TARA_ARC_108_MAG_00264	Mamiellales	Schulz_GVMAG_M_3300009076_8	Imitervirales	0.304514
	TARA_PSE_93_MAG_00268	Marine_Hexanauplia_B	Moniruzzaman_MM01_ERX552296_31_dc	Imitervirales	0.304423
	TARA_AON_82_MAG_00343	Marine_Hexanauplia_A	TARA_AOS_NCLDV_00011	Imitervirales	0.304362
	TARA_ARC_108_MAG_00108	Chaetocerotales	Schulz_GVMAG_S_1074260_36	Imitervirales	0.304341
	TARA_ARC_108_MAG_00247	Acanthoecida	Schulz_GVMAG_S_1102114_101	Imitervirales	0.304316
	TARA_ARC_108_MAG_00263	Pelagomonadales	Schulz_GVMAG_M_3300025654_17	Imitervirales	0.304269
	TARA_AON_82_MAG_00299	Sister_Phaeocystis	Moniruzzaman_LP01_ERX552283_12_dc	Algavirales	0.304197
	TARA_ARC_108_MAG_00266	Sister_MAST-4	TARA_ARC_NCLDV_00040	Pimascovirales	0.304197
	TARA_MED_95_MAG_00378	New_MAST-4	TARA_PON_NCLDV_00023	Imitervirales	0.30415
	TARA_AON_82_MAG_00304	Sister_Cryptophyta	Moniruzzaman_MM01_ERX552270_62_dc	Imitervirales	0.303854
	TARA_MED_95_MAG_00273	New_Oomycota	TARA_PON_NCLDV_00041	Imitervirales	0.303769
	TARA_AON_82_MAG_00307	Bicosoecales	Moniruzzaman_LP01_SRX802076_50_dc	Algavirales	0.303717
	TARA_PSW_86_MAG_00236	Bacillariales	Schulz_GVMAG_S_ERX556126_77	Imitervirales	0.303712
	TARA_MED_95_MAG_00491	NA	TARA_PSW_NCLDV_00018	Imitervirales	0.303688
	TARA_MED_95_MAG_00451	Marine_Hexanauplia_B	TARA_MED_NCLDV_00073	Pimascovirales	0.303553
	TARA_PON_109_MAG_00275	Marine_Hexanauplia_B	TARA_MED_NCLDV_00054	Imitervirales	0.303527
	TARA_RED_19_MAG_00053	Marine_Hexanauplia_B	TARA_MED_NCLDV_00053	Pimascovirales	0.303508
	TARA_ION_45_MAG_00170	New_Chrysophyceae	Schulz_GVMAG_S_ERX555964_61	Imitervirales	0.303457
	TARA_PSE_93_MAG_00256	Marine_Hexanauplia_A	Moniruzzaman_MM16_ERX556094_26_dc	Imitervirales	0.303414
	TARA_ARC_108_MAG_00248	Phaeocystales	Moniruzzaman_MM01_SRX803008_123_dc	Imitervirales	0.303379
	TARA_ION_45_MAG_00143	Mamiellales	Schulz_GVMAG_S_ERX556003_78	Algavirales	0.303378
	TARA_AON_82_MAG_00301	New_Oomycota	Schulz_GVMAG_M_3300022925_12	Algavirales	0.30336
	TARA_ARC_108_MAG_00297	Marine_Hexanauplia_B	Phycodnaviridae_KT820662_Chrysochromulina_ericina_virus_isolate_CeV_01B	Imitervirales	0.303345
	TARA_AON_82_MAG_00343	Marine_Hexanauplia_A	TARA_AON_NCLDV_00035	Imitervirales	0.303322
	TARA_MED_95_MAG_00417	New_Oomycota	Schulz_GVMAG_S_ERX555926_38	Imitervirales	0.303245
	TARA_IOS_50_MAG_00153	Marine_Hexanauplia_A	TARA_PSW_NCLDV_00058	Algavirales	0.303213
	TARA_ARC_108_MAG_00285	Marine_Hexanauplia_A	TARA_ARC_NCLDV_00077	Imitervirales	0.303146
	TARA_AON_82_MAG_00314	Marine_Hexanauplia_B	Moniruzzaman_LP04_ERX555917_66_dc	Algavirales	0.303074
	TARA_ARC_108_MAG_00063	Mamiellales	Schulz_GVMAG_M_3300007622_7	Imitervirales	0.303069
	TARA_PSW_86_MAG_00286	Marine_Hexanauplia_A	Schulz_GVMAG_M_3300010368_6	Imitervirales	0.303002
	TARA_PSE_93_MAG_00262	Copelata	TARA_MED_NCLDV_00039	Imitervirales	0.302937
	TARA_ARC_108_MAG_00100	Mamiellales	Phycodnaviridae_FN429076_Emiliania_huxleyi_virus_99B1	Pandoravirales	0.302847
	TARA_ARC_108_MAG_00137	Bacillariales	TARA_ARC_NCLDV_00005	Imitervirales	0.302777
	TARA_ARC_108_MAG_00301	Oligotrichida	Schulz_GVMAG_M_3300009544_28	Algavirales	0.30277
	TARA_ARC_108_MAG_00317	Sister_Cryptophyta	TARA_ARC_NCLDV_00165	Imitervirales	0.302713
	TARA_AOS_82_MAG_00045	Pelagomonadales	Moniruzzaman_MM01_ERX556058_18_dc	Imitervirales	0.302701
	TARA_AOS_82_MAG_00131	Chloropicales	TARA_MED_NCLDV_00039	Imitervirales	0.302638
	TARA_ARC_108_MAG_00320	Prymnesiales	Schulz_GVMAG_M_3300025897_42	Imitervirales	0.30253
	TARA_AOS_82_MAG_00132	NA	TARA_MED_NCLDV_00017	Imitervirales	0.302519
	TARA_MED_95_MAG_00512	Marine_Hexanauplia_A	TARA_MED_NCLDV_00027	Imitervirales	0.302472
	TARA_AOS_82_MAG_00167	Copelata	Schulz_GVMAG_S_ERX556088_21	Imitervirales	0.302466
	TARA_ARC_108_MAG_00233	Mamiellales	Schulz_GVMAG_M_3300020185_3	Imitervirales	0.302434
	TARA_AOS_82_MAG_00178	Choreotrichida	TARA_MED_NCLDV_00104	Mirusviridae	0.302396
	TARA_ARC_108_MAG_00260	Acanthoecida	TARA_ARC_NCLDV_00047	Mirusviridae	0.302359
	TARA_AON_82_MAG_00353	Marine_Hexanauplia_B	Schulz_GVMAG_S_403983_43	Imitervirales	0.302345
	TARA_AON_82_MAG_00160	New_MAST-4	Moniruzzaman_LP01_SRX802076_50_dc	Algavirales	0.302317
	TARA_ARC_108_MAG_00234	New_Chrysophyceae	TARA_ARC_NCLDV_00030	Imitervirales	0.302312
	TARA_MED_95_MAG_00509	Marine_Hexanauplia_B	Schulz_GVMAG_S_ERX555964_61	Imitervirales	0.302282
	TARA_PSW_86_MAG_00304	Marine_Hexanauplia_B	Schulz_GVMAG_S_ERX556068_53	Imitervirales	0.302201
	TARA_MED_95_MAG_00475	Florenciellales	TARA_AON_NCLDV_00057	Imitervirales	0.302091
	TARA_SOC_28_MAG_00052	New_MAST-4	TARA_AON_NCLDV_00027	Imitervirales	0.302054
	TARA_ARC_108_MAG_00295	Marine_Hexanauplia_A	TARA_ARC_NCLDV_00032	Mirusviridae	0.301899
	TARA_MED_95_MAG_00405	Marine_Hexanauplia_B	TARA_MED_NCLDV_00082	Imitervirales	0.301797
	TARA_AON_82_MAG_00274	Pelagomonadales	Schulz_GVMAG_S_405408_30	Algavirales	0.301766
	TARA_ARC_108_MAG_00063	Mamiellales	TARA_ARC_NCLDV_00188	Algavirales	0.301647
	TARA_AON_82_MAG_00356	Prymnesiales	Schulz_GVMAG_S_ERX556003_78	Algavirales	0.301494
	TARA_ARC_108_MAG_00317	Sister_Cryptophyta	TARA_ARC_NCLDV_00158	Imitervirales	0.301474
	TARA_MED_95_MAG_00410	Marine_Hexanauplia_B	Schulz_GVMAG_S_ERX555907_102	Imitervirales	0.301319
	TARA_PSE_93_MAG_00261	NA	TARA_ION_NCLDV_00002	Imitervirales	0.301304
	TARA_AOS_82_MAG_00177	Copelata	TARA_AOS_NCLDV_00019	Imitervirales	0.301279
	TARA_PON_109_MAG_00124	Chloropicales	Moniruzzaman_MM09_ERX552302_1_dc	Imitervirales	0.301198
	TARA_ION_45_MAG_00177	Pedinellales	TARA_PSW_NCLDV_00017	Imitervirales	0.301151
	TARA_AOS_82_MAG_00150	New_MAST-4	TARA_AON_NCLDV_00065	Mirusviridae	0.301065
	TARA_PSW_86_MAG_00280	Prymnesiales	Moniruzzaman_MM01_ERX552292_53_dc	Imitervirales	0.300984
	TARA_IOS_50_MAG_00114	Chloropicales	TARA_AON_NCLDV_00013	Pandoravirales	0.300972
	TARA_ARC_108_MAG_00268	Phaeocystales	Schulz_GVMAG_S_1074330_49	Algavirales	0.300842
	TARA_PSW_86_MAG_00280	Prymnesiales	TARA_PSW_NCLDV_00070	Mirusviridae	0.300755
	TARA_PSE_93_MAG_00243	Marine_Hexanauplia_B	TARA_MED_NCLDV_00138	Imitervirales	0.300691
	TARA_ARC_108_MAG_00116	Chaetocerotales	TARA_ARC_NCLDV_00076	Imitervirales	0.300681
	TARA_ANE_2018_MAG_00101	Mamiellales	Moniruzzaman_LP01_ERX556037_11_dc	Algavirales	0.300377
	TARA_AON_82_MAG_00274	Pelagomonadales	Schulz_GVMAG_M_3300024261_56	Imitervirales	0.300376
	TARA_PSE_93_MAG_00201	Chloropicales	Moniruzzaman_MM05_ERX555954_49_dc	Imitervirales	0.300335
	TARA_AON_82_MAG_00300	Chloropicales	Schulz_GVMAG_M_3300012936_23	Imitervirales	0.300284
	TARA_AON_82_MAG_00333	Marine_Hexanauplia_A	TARA_AON_NCLDV_00012	Pandoravirales	0.300259
	TARA_AOS_82_MAG_00165	Marine_Hexanauplia_A	Moniruzzaman_MM09_ERX556134_17_dc	Imitervirales	0.300232
	TARA_PSW_86_MAG_00280	Prymnesiales	TARA_ION_NCLDV_00007	Imitervirales	0.300209
	TARA_ION_45_MAG_00180	Copelata	TARA_PSE_NCLDV_00013	Mirusviridae	0.300107
	TARA_ION_45_MAG_00156	Chloropicales	TARA_PSE_NCLDV_00013	Mirusviridae	0.300038
	TARA_SOC_28_MAG_00057	Phaeocystales	TARA_SOC_NCLDV_00021	Algavirales	0.300025
	TARA_ANE_2018_MAG_00101	Mamiellales	TARA_AON_NCLDV_00019	Pandoravirales	0.300018
	TARA_MED_95_MAG_00419	Pseudoscourfieldiales	TARA_MED_NCLDV_00122	Pimascovirales	0.300015
	TARA_PON_109_MAG_00124	Chloropicales	Schulz_GVMAG_S_3300012919_62	Imitervirales	0.299891
	TARA_ARC_108_MAG_00215	New_Chrysophyceae	TARA_ARC_NCLDV_00041	Imitervirales	0.299577
	TARA_ARC_108_MAG_00294	NA	Schulz_GVMAG_S_1016722_118	Others	0.299502
	TARA_PSW_86_MAG_00274	NA	TARA_PSW_NCLDV_00063	Pandoravirales	0.299469
	TARA_MED_95_MAG_00198	Mamiellales	Moniruzzaman_MM08_SRX802202_7_dc	Imitervirales	0.299377
	TARA_ARC_108_MAG_00233	Mamiellales	Schulz_GVMAG_S_405408_30	Algavirales	0.299336
	TARA_ARC_108_MAG_00247	Acanthoecida	TARA_ARC_NCLDV_00183	Imitervirales	0.299332
	TARA_PSE_93_MAG_00246	Marine_Hexanauplia_B	Moniruzzaman_MM09_ERX556134_17_dc	Imitervirales	0.299301
	TARA_PON_109_MAG_00266	Copelata	Schulz_GVMAG_M_3300025897_2	Imitervirales	0.29925
	TARA_ARC_108_MAG_00292	Marine_Hexanauplia_A	TARA_ARC_NCLDV_00069	Imitervirales	0.299248
	TARA_ION_45_MAG_00169	Phaeocystales	Moniruzzaman_MM09_ERX556134_17_dc	Imitervirales	0.299247
	TARA_AON_82_MAG_00276	New_MAST-4	TARA_AON_NCLDV_00049	Pimascovirales	0.299237
	TARA_MED_95_MAG_00475	Florenciellales	Schulz_GVMAG_S_1102244_55	Imitervirales	0.299155
	TARA_PSE_93_MAG_00229	Copelata	Moniruzzaman_MM01_ERX552288_95_dc	Imitervirales	0.299106
	TARA_AON_82_MAG_00322	Marine_Hexanauplia_A	TARA_AON_NCLDV_00031	Imitervirales	0.299096
	TARA_MED_95_MAG_00457	Copelata	TARA_PON_NCLDV_00001	Imitervirales	0.29909
	TARA_AON_82_MAG_00137	New_MAST-4	Schulz_GVMAG_M_3300020165_47	Imitervirales	0.299056
	TARA_ARC_108_MAG_00231	NA	TARA_ARC_NCLDV_00145	Algavirales	0.298952
	TARA_AON_82_MAG_00298	Marine_Hexanauplia_A	Schulz_GVMAG_M_3300025727_44	Imitervirales	0.298849
	TARA_AOS_82_MAG_00141	Prymnesiales	TARA_ARC_NCLDV_00075	Imitervirales	0.298675
	TARA_ARC_108_MAG_00116	Chaetocerotales	Schulz_GVMAG_M_3300021960_31	Imitervirales	0.298584
	TARA_ARC_108_MAG_00325	Sister_Cryptophyta	Schulz_GVMAG_M_3300027810_8	Imitervirales	0.298494
	TARA_PSE_93_MAG_00188	NA	TARA_AOS_NCLDV_00001	Imitervirales	0.298359
	TARA_PSE_93_MAG_00231	Marine_Hexanauplia_A	TARA_PSE_NCLDV_00038	Algavirales	0.298322
	TARA_MED_95_MAG_00518	Marine_Hexanauplia_A	Moniruzzaman_MM01_ERX552288_39_dc	Imitervirales	0.298286
	TARA_ION_45_MAG_00177	Pedinellales	Schulz_GVMAG_S_3300010299_37	Imitervirales	0.298275
	TARA_ARC_108_MAG_00280	Marine_Hexanauplia_B	Schulz_GVMAG_M_3300020187_69	Imitervirales	0.298139
	TARA_PSE_93_MAG_00230	Marine_Hexanauplia_B	TARA_MED_NCLDV_00056	Imitervirales	0.298099
	TARA_MED_95_MAG_00477	Marine_Hexanauplia_A	TARA_MED_NCLDV_00103	Mirusviridae	0.298098
	TARA_IOS_50_MAG_00146	Marine_Hexanauplia_B	TARA_MED_NCLDV_00142	Others	0.29803
	TARA_PSW_86_MAG_00298	Marine_Hexanauplia_B	Schulz_GVMAG_S_ERX556028_72	Imitervirales	0.297978
	TARA_ARC_108_MAG_00291	Sister_Cryptophyta	TARA_ARC_NCLDV_00168	Algavirales	0.297936
	TARA_ARC_108_MAG_00232	Chaetocerotales	TARA_ARC_NCLDV_00141	Asfuvirales	0.297924
	TARA_ARC_108_MAG_00284	Marine_Hexanauplia_B	Schulz_GVMAG_M_3300020185_3	Imitervirales	0.297898
	TARA_ION_45_MAG_00145	New_MAST-4	TARA_PSE_NCLDV_00024	Imitervirales	0.297864
	TARA_ION_45_MAG_00185	Copelata	TARA_ION_NCLDV_00017	Imitervirales	0.297839
	TARA_ARC_108_MAG_00288	Marine_Hexanauplia_B	Schulz_GVMAG_M_3300017724_7	Imitervirales	0.297713
	TARA_MED_95_MAG_00469	Prymnesiales	Moniruzzaman_MM01_ERX552296_45_dc	Imitervirales	0.297664
	TARA_ARC_108_MAG_00223	NA	Schulz_GVMAG_M_3300021958_1	Imitervirales	0.297584
	TARA_MED_95_MAG_00472	Marine_Hexanauplia_A	Schulz_GVMAG_S_ERX556063_31	Pandoravirales	0.297531
	TARA_SOC_28_MAG_00037	Chaetocerotales	TARA_ARC_NCLDV_00123	Mirusviridae	0.297241
	TARA_PSW_86_MAG_00289	Mamiellales	Schulz_GVMAG_M_3300017771_11	Algavirales	0.297231
	TARA_ARC_108_MAG_00321	Choreotrichida	Schulz_GVMAG_M_3300009544_28	Algavirales	0.297083
	TARA_AON_82_MAG_00297	Mamiellales	TARA_AON_NCLDV_00003	Imitervirales	0.297052
	TARA_SOC_28_MAG_00067	Phaeocystales	TARA_SOC_NCLDV_00016	Mirusviridae	0.296941
	TARA_AON_82_MAG_00160	New_MAST-4	Schulz_GVMAG_M_3300025727_44	Imitervirales	0.296821
	TARA_ASW_2018_MAG_00036	Phaeocystales	TARA_SOC_NCLDV_00004	Mirusviridae	0.296746
	TARA_PSE_93_MAG_00223	Marine_Hexanauplia_A	TARA_PSE_NCLDV_00020	Imitervirales	0.296673
	TARA_AOS_82_MAG_00168	Marine_Hexanauplia_B	Moniruzzaman_LP04_ERX556017_11_dc	Algavirales	0.296666
	TARA_AON_82_MAG_00229	Chloropicales	Moniruzzaman_MM07_ERX552256_88_dc	Imitervirales	0.296568
	TARA_PSE_93_MAG_00188	NA	TARA_AOS_NCLDV_00011	Imitervirales	0.296564
	Metagenome_centric_SAG_TOSAG00_9	Bicosoecales	TARA_ION_NCLDV_00008	Imitervirales	0.29655
	Metagenome_centric_SAG_TOSAG23_30	New_Chrysophyceae	Moniruzzaman_LP04_ERX556101_9_dc	Algavirales	0.29652
	TARA_MED_95_MAG_00520	Marine_Hexanauplia_B	Schulz_GVMAG_M_3300020165_47	Imitervirales	0.296469
	Metagenome_centric_SAG_TOSAG41_5	New_Chrysophyceae	Moniruzzaman_LP01_SRX514547_24_dc	Algavirales	0.296455
	TARA_ARC_108_MAG_00261	New_Chrysophyceae	Schulz_GVMAG_M_3300009544_28	Algavirales	0.296398
	TARA_ION_45_MAG_00181	Marine_Hexanauplia_B	TARA_PSW_NCLDV_00024	Imitervirales	0.296276
	TARA_ARC_108_MAG_00254	NA	Schulz_GVMAG_S_3300010368_80	Imitervirales	0.296243
	TARA_PSE_93_MAG_00218	Prymnesiales	Schulz_GVMAG_M_3300012936_19	Imitervirales	0.296201
	TARA_ARC_108_MAG_00321	Choreotrichida	TARA_ARC_NCLDV_00103	Imitervirales	0.296138
	TARA_IOS_50_MAG_00127	Pelagomonadales	Moniruzzaman_MM07_ERX552302_17_dc	Imitervirales	0.296107
	TARA_ARC_108_MAG_00287	Marine_Hexanauplia_B	Schulz_GVMAG_M_3300020185_59	Imitervirales	0.29601
	TARA_ARC_108_MAG_00294	NA	TARA_ARC_NCLDV_00108	Algavirales	0.295848
	TARA_PSW_86_MAG_00279	Phaeocystales	TARA_PSW_NCLDV_00022	Imitervirales	0.295778
	TARA_ARC_108_MAG_00108	Chaetocerotales	TARA_ARC_NCLDV_00141	Asfuvirales	0.295686
	TARA_MED_95_MAG_00478	NA	TARA_PSE_NCLDV_00027	Imitervirales	0.295517
	TARA_ARC_108_MAG_00312	Pyrenomonadales	Schulz_GVMAG_M_3300027687_8	Imitervirales	0.295502
	TARA_ION_45_MAG_00154	Phaeocystales	TARA_PON_NCLDV_00027	Pimascovirales	0.295373
	TARA_PSE_93_MAG_00255	Bicosoecales	TARA_AON_NCLDV_00072	Algavirales	0.295277
	TARA_AOS_82_MAG_00050	Cymatosirales	Schulz_GVMAG_M_3300025874_67	Imitervirales	0.295257
	TARA_AON_82_MAG_00317	Marine_Hexanauplia_B	Moniruzzaman_MM08_SRX802202_7_dc	Imitervirales	0.295251
	TARA_ARC_108_MAG_00223	NA	TARA_ARC_NCLDV_00141	Asfuvirales	0.295229
	TARA_PSE_93_MAG_00213	Bacillariales	Moniruzzaman_MM01_ERX552257_75_dc	Imitervirales	0.295184
	TARA_MED_95_MAG_00500	NA	Phycodnaviridae_HM004431_Ostreococcus_lucimarinus_virus_OlV1	Algavirales	0.295139
	TARA_MED_95_MAG_00466	Marine_Hexanauplia_B	Schulz_GVMAG_S_1092152_17	Algavirales	0.295005
	TARA_MED_95_MAG_00413	Eustigmatales	TARA_AOS_NCLDV_00020	Imitervirales	0.294992
	TARA_MED_95_MAG_00443	Pedinellales	Moniruzzaman_MM01_ERX555913_6_dc	Imitervirales	0.294968
	TARA_IOS_50_MAG_00154	Marine_Hexanauplia_A	Schulz_GVMAG_M_3300010368_6	Imitervirales	0.294929
	TARA_PSE_93_MAG_00201	Chloropicales	TARA_PSW_NCLDV_00085	Mirusviridae	0.294843
	TARA_PSW_86_MAG_00300	Marine_Hexanauplia_B	TARA_AON_NCLDV_00050	Mirusviridae	0.294819
	TARA_ARC_108_MAG_00234	New_Chrysophyceae	Phycodnaviridae_FN429076_Emiliania_huxleyi_virus_99B1	Pandoravirales	0.294812
	TARA_ION_45_MAG_00156	Chloropicales	Schulz_GVMAG_S_ERX556125_36	Algavirales	0.294787
	TARA_PSE_93_MAG_00257	Copelata	Moniruzzaman_MM01_ERX556007_6_dc	Imitervirales	0.294701
	TARA_RED_19_MAG_00059	Marine_Hexanauplia_B	TARA_PON_NCLDV_00023	Imitervirales	0.294682
	TARA_ARC_108_MAG_00245	Bicosoecales	Schulz_GVMAG_M_3300009422_16	Imitervirales	0.294508
	TARA_PON_109_MAG_00266	Copelata	TARA_ION_NCLDV_00011	Mirusviridae	0.294382
	TARA_AON_82_MAG_00333	Marine_Hexanauplia_A	TARA_AON_NCLDV_00059	Algavirales	0.294099
	TARA_MED_95_MAG_00393	Isochrysidales	Moniruzzaman_MM01_ERX288947_11_dc	Imitervirales	0.293994
	TARA_AON_82_MAG_00320	Copelata	Moniruzzaman_MM16_ERX552255_53_dc	Imitervirales	0.29396
	TARA_MED_95_MAG_00479	Copelata	TARA_MED_NCLDV_00019	Imitervirales	0.293952
	TARA_AON_82_MAG_00271	Mamiellales	Schulz_GVMAG_S_ERX556037_58	Imitervirales	0.29388
	TARA_ARC_108_MAG_00262	Florenciellales	Schulz_GVMAG_M_3300020166_5	Imitervirales	0.293839
	TARA_AOS_82_MAG_00150	New_MAST-4	Schulz_GVMAG_M_3300020187_69	Imitervirales	0.293758
	TARA_ARC_108_MAG_00100	Mamiellales	Schulz_GVMAG_S_1103012_103	Imitervirales	0.293612
	TARA_MED_95_MAG_00410	Marine_Hexanauplia_B	TARA_AON_NCLDV_00010	Pandoravirales	0.293513
	TARA_AON_82_MAG_00298	Marine_Hexanauplia_A	TARA_AON_NCLDV_00071	Imitervirales	0.293492
	TARA_ARC_108_MAG_00287	Marine_Hexanauplia_B	Schulz_GVMAG_M_3300023109_32	Imitervirales	0.293408
	TARA_PON_109_MAG_00222	Chloropicales	Schulz_GVMAG_S_ERX555967_113	Imitervirales	0.293204
	TARA_PSW_86_MAG_00311	Marine_Hexanauplia_A	Moniruzzaman_MM01_ERX556068_30_dc	Imitervirales	0.293126
	TARA_ARC_108_MAG_00138	Thalassiosirales	TARA_ARC_NCLDV_00154	Imitervirales	0.293096
	TARA_PSW_86_MAG_00312	NA	TARA_PSE_NCLDV_00043	Imitervirales	0.293073
	TARA_AON_82_MAG_00344	Marine_Hexanauplia_B	TARA_AON_NCLDV_00032	Mirusviridae	0.293036
	TARA_AON_82_MAG_00274	Pelagomonadales	Moniruzzaman_MM01_ERX556037_25_dc	Imitervirales	0.293006
	TARA_ARC_108_MAG_00309	Oligotrichida	TARA_ARC_NCLDV_00083	Imitervirales	0.292997
	TARA_ARC_108_MAG_00063	Mamiellales	TARA_ARC_NCLDV_00056	Imitervirales	0.292887
	TARA_PSE_93_MAG_00257	Copelata	TARA_MED_NCLDV_00039	Imitervirales	0.292698
	TARA_ARC_108_MAG_00273	Choreotrichida	Moniruzzaman_MM05_SRX802073_24_dc	Imitervirales	0.292648
	TARA_AON_82_MAG_00357	Copelata	Moniruzzaman_LP04_ERX552283_9_dc	Algavirales	0.292629
	TARA_ARC_108_MAG_00100	Mamiellales	TARA_ARC_NCLDV_00002	Imitervirales	0.2926
	TARA_ARC_108_MAG_00221	Parmales	Schulz_GVMAG_M_3300021960_31	Imitervirales	0.292577
	TARA_PON_109_MAG_00273	Marine_Hexanauplia_A	Schulz_GVMAG_S_ERX555967_120	Others	0.292429
	TARA_ION_45_MAG_00155	Marine_Hexanauplia_A	Schulz_GVMAG_M_3300021425_14	Imitervirales	0.292419
	TARA_AON_82_MAG_00332	Marine_Hexanauplia_A	Moniruzzaman_MM08_ERX555935_69_dc	Imitervirales	0.292404
	TARA_ARC_108_MAG_00268	Phaeocystales	Moniruzzaman_LP01_SRX803008_7_dc	Algavirales	0.292374
	TARA_PSE_93_MAG_00214	New_Chrysophyceae	TARA_MED_NCLDV_00063	Imitervirales	0.292346
	TARA_AON_82_MAG_00332	Marine_Hexanauplia_A	Moniruzzaman_MM11_ERX552257_96_dc	Imitervirales	0.29232
	TARA_AOS_82_MAG_00149	Prymnesiales	TARA_ARC_NCLDV_00127	Algavirales	0.292226
	TARA_ARC_108_MAG_00217	Chaetocerotales	Schulz_GVMAG_M_3300020187_69	Imitervirales	0.292225
	TARA_PSW_86_MAG_00268	Prymnesiales	TARA_PON_NCLDV_00040	Mirusviridae	0.292134
	TARA_ION_45_MAG_00162	New_Oomycota	Schulz_GVMAG_M_3300012936_34	Imitervirales	0.292068
	TARA_AOS_82_MAG_00132	NA	TARA_PSE_NCLDV_00023	Imitervirales	0.292042
	TARA_MED_95_MAG_00488	New_Oomycota	Moniruzzaman_LP04_ERX552274_3_dc	Algavirales	0.291945
	TARA_MED_95_MAG_00448	Marine_Hexanauplia_A	Moniruzzaman_LP01_ERX556023_2_dc	Algavirales	0.291882
	TARA_ARC_108_MAG_00290	Marine_Hexanauplia_A	Moniruzzaman_MM01_SRX802073_99_dc	Imitervirales	0.291831
	TARA_MED_95_MAG_00515	Sister_Phaeocystis	Schulz_GVMAG_S_ERX555943_30	Imitervirales	0.291807
	TARA_ION_45_MAG_00145	New_MAST-4	TARA_ION_NCLDV_00007	Imitervirales	0.291748
	TARA_RED_19_MAG_00053	Marine_Hexanauplia_B	Schulz_GVMAG_S_ERX556068_53	Imitervirales	0.291649
	TARA_AON_82_MAG_00346	Marine_Hexanauplia_B	TARA_AON_NCLDV_00018	Pimascovirales	0.291499
	TARA_ARC_108_MAG_00269	Thalassiosirales	TARA_ARC_NCLDV_00030	Imitervirales	0.291497
	TARA_ARC_108_MAG_00220	New_MAST-4	Schulz_GVMAG_S_1102105_81	Imitervirales	0.291487
	TARA_AON_82_MAG_00353	Marine_Hexanauplia_B	Moniruzzaman_LP01_ERX556037_11_dc	Algavirales	0.291459
	TARA_ARC_108_MAG_00325	Sister_Cryptophyta	Schulz_GVMAG_S_1102110_105	Pandoravirales	0.291427
	TARA_PSW_86_MAG_00208	Sister_Pycnococcus	Schulz_GVMAG_S_ERX555967_69	Imitervirales	0.29138
	TARA_ARC_108_MAG_00225	NA	Schulz_GVMAG_S_1017745_132	Imitervirales	0.291378
	TARA_ARC_108_MAG_00326	Prymnesiales	Schulz_GVMAG_S_3300000115_70	Imitervirales	0.291157
	TARA_MED_95_MAG_00378	New_MAST-4	Moniruzzaman_MM01_ERX555965_20_dc	Imitervirales	0.291058
	TARA_ION_45_MAG_00146	Bicosoecales	Moniruzzaman_MM01_ERX552288_95_dc	Imitervirales	0.291005
	TARA_PSW_86_MAG_00316	Myzozoa	TARA_PSW_NCLDV_00079	Pimascovirales	0.290969
	TARA_PSE_93_MAG_00251	Marine_Hexanauplia_A	TARA_PSE_NCLDV_00007	Imitervirales	0.290967
	TARA_ARC_108_MAG_00243	New_MAST-4	Schulz_GVMAG_M_3300024185_6	Imitervirales	0.290836
	TARA_ARC_108_MAG_00247	Acanthoecida	Schulz_GVMAG_M_3300021389_5	Others	0.290823
	TARA_ARC_108_MAG_00241	Bicosoecales	TARA_ARC_NCLDV_00141	Asfuvirales	0.290817
	TARA_MED_95_MAG_00389	New_Chrysophyceae	Schulz_GVMAG_S_3300010368_67	Imitervirales	0.290741
	TARA_PSE_93_MAG_00213	Bacillariales	Moniruzzaman_MM07_ERX555963_2_dc	Imitervirales	0.290529
	TARA_ARC_108_MAG_00284	Marine_Hexanauplia_B	Schulz_GVMAG_M_3300022925_12	Algavirales	0.290494
	TARA_ARC_108_MAG_00278	Sister_Cryptophyta	TARA_ARC_NCLDV_00044	Imitervirales	0.290385
	TARA_AON_82_MAG_00317	Marine_Hexanauplia_B	Schulz_GVMAG_S_1040241_131	Others	0.290291
	TARA_ARC_108_MAG_00239	Biddulphiales	Schulz_GVMAG_M_3300000115_2	Imitervirales	0.290285
	TARA_MED_95_MAG_00413	Eustigmatales	TARA_MED_NCLDV_00017	Imitervirales	0.290254
	TARA_AOS_82_MAG_00165	Marine_Hexanauplia_A	Schulz_GVMAG_M_3300017783_9	Pimascovirales	0.290158
	TARA_AON_82_MAG_00229	Chloropicales	TARA_PSE_NCLDV_00038	Algavirales	0.29
	TARA_PON_109_MAG_00252	Marine_Hexanauplia_B	TARA_MED_NCLDV_00053	Pimascovirales	0.289967
	TARA_IOS_50_MAG_00124	Pelagomonadales	TARA_PSE_NCLDV_00028	Algavirales	0.289901
	TARA_ARC_108_MAG_00290	Marine_Hexanauplia_A	Moniruzzaman_MM05_SRX802963_50_dc	Imitervirales	0.289877
	TARA_PSE_93_MAG_00017	Mamiellales	Schulz_GVMAG_M_3300009550_18	Algavirales	0.289723
	TARA_ION_45_MAG_00168	Phaeocystales	TARA_PON_NCLDV_00037	Imitervirales	0.289694
	TARA_ARC_108_MAG_00299	NA	TARA_ARC_NCLDV_00056	Imitervirales	0.289604
	TARA_ARC_108_MAG_00279	Sister_Cryptophyta	Schulz_GVMAG_S_1016722_118	Others	0.289568
	TARA_PSE_93_MAG_00255	Bicosoecales	TARA_MED_NCLDV_00109	Imitervirales	0.289516
	TARA_PSW_86_MAG_00292	Marine_Hexanauplia_A	Moniruzzaman_LP01_SRX514547_24_dc	Algavirales	0.289511
	TARA_ASW_2018_MAG_00042	Pedinellales	Schulz_GVMAG_S_3300012919_55	Imitervirales	0.289389
	TARA_PSW_86_MAG_00261	Thalassiosirales	Schulz_GVMAG_S_ERX556126_77	Imitervirales	0.28933
	TARA_IOS_50_MAG_00149	New_Oomycota	TARA_MED_NCLDV_00143	Imitervirales	0.289328
	TARA_ARC_108_MAG_00189	Chaetocerotales	Schulz_GVMAG_M_3300025860_17	Imitervirales	0.289318
	TARA_MED_95_MAG_00508	Marine_Hexanauplia_B	TARA_PSE_NCLDV_00020	Imitervirales	0.289279
	TARA_ARC_108_MAG_00279	Sister_Cryptophyta	Schulz_GVMAG_S_1102114_101	Imitervirales	0.289265
	TARA_PSW_86_MAG_00312	NA	TARA_PSW_NCLDV_00040	Mirusviridae	0.28926
	TARA_ARC_108_MAG_00219	Thalassiosirales	Moniruzzaman_LP01_ERX556037_11_dc	Algavirales	0.289164
	TARA_ARC_108_MAG_00230	Bacillariales	TARA_ARC_NCLDV_00148	Mirusviridae	0.289018
	TARA_RED_19_MAG_00047	Marine_Hexanauplia_A	TARA_PSW_NCLDV_00030	Imitervirales	0.28899
	TARA_ARC_108_MAG_00253	Thalassiosirales	TARA_ARC_NCLDV_00059	Imitervirales	0.288981
	TARA_ARC_108_MAG_00255	Acanthoecida	Schulz_GVMAG_M_3300009149_34	Imitervirales	0.288936
	TARA_ION_45_MAG_00196	Marine_Hexanauplia_B	Schulz_GVMAG_M_3300025897_2	Imitervirales	0.288898
	TARA_ION_45_MAG_00152	Sister_Phaeocystis	Schulz_GVMAG_S_ERX556028_72	Imitervirales	0.288837
	TARA_MED_95_MAG_00438	Phaeocystales	TARA_MED_NCLDV_00022	Imitervirales	0.288815
	TARA_MED_95_MAG_00461	Marine_Hexanauplia_A	TARA_MED_NCLDV_00027	Imitervirales	0.288686
	TARA_PSW_86_MAG_00292	Marine_Hexanauplia_A	Moniruzzaman_MM01_ERX552292_53_dc	Imitervirales	0.288678
	TARA_ARC_108_MAG_00253	Thalassiosirales	TARA_ARC_NCLDV_00069	Imitervirales	0.288634
	TARA_ION_45_MAG_00181	Marine_Hexanauplia_B	Moniruzzaman_MM05_ERX556094_31_dc	Imitervirales	0.288554
	TARA_AON_82_MAG_00323	Marine_Hexanauplia_B	Schulz_GVMAG_M_3300024252_29	Imitervirales	0.288482
	TARA_MED_95_MAG_00491	NA	TARA_AON_NCLDV_00041	Imitervirales	0.28848
	TARA_AON_82_MAG_00229	Chloropicales	Schulz_GVMAG_M_3300012936_4	Imitervirales	0.28848
	TARA_ARC_108_MAG_00292	Marine_Hexanauplia_A	TARA_ARC_NCLDV_00119	Imitervirales	0.28847
	TARA_AON_82_MAG_00097	Mamiellales	TARA_AON_NCLDV_00058	Algavirales	0.288433
	TARA_MED_95_MAG_00393	Isochrysidales	TARA_MED_NCLDV_00057	Pimascovirales	0.288247
	TARA_MED_95_MAG_00510	Marine_Hexanauplia_B	Schulz_GVMAG_S_ERX556068_66	Imitervirales	0.288234
	TARA_ARC_108_MAG_00219	Thalassiosirales	TARA_SOC_NCLDV_00010	Imitervirales	0.288203
	TARA_PSE_93_MAG_00121	Chloropicales	Schulz_GVMAG_S_ERX555947_70	Imitervirales	0.288152
	TARA_AON_82_MAG_00302	Pyrenomonadales	Moniruzzaman_MM12_ERX552270_61_dc	Imitervirales	0.287914
	TARA_PSW_86_MAG_00294	Marine_Hexanauplia_A	TARA_MED_NCLDV_00060	Imitervirales	0.287818
	TARA_PSW_86_MAG_00283	Prymnesiales	TARA_PSW_NCLDV_00021	Mirusviridae	0.287714
	TARA_ARC_108_MAG_00259	Prymnesiales	Schulz_GVMAG_M_3300021389_49	Imitervirales	0.287659
	TARA_MED_95_MAG_00216	Sister_Pycnococcus	Moniruzzaman_MM01_ERX552288_95_dc	Imitervirales	0.287573
	TARA_SOC_28_MAG_00031	Bacillariales	Schulz_GVMAG_M_3300023109_20	Imitervirales	0.287505
	TARA_ARC_108_MAG_00122	Bacillariales	TARA_ARC_NCLDV_00031	Mirusviridae	0.287446
	TARA_ION_45_MAG_00156	Chloropicales	Schulz_GVMAG_M_3300020187_37	Imitervirales	0.28723
	TARA_SOC_28_MAG_00031	Bacillariales	Schulz_GVMAG_S_3300000115_70	Imitervirales	0.287155
	TARA_ION_45_MAG_00187	Cryptomonadales	Schulz_GVMAG_M_3300012920_24	Imitervirales	0.286856
	TARA_PSE_93_MAG_00219	Prymnesiales	Schulz_GVMAG_S_3300012919_62	Imitervirales	0.286789
	TARA_ARC_108_MAG_00266	Sister_MAST-4	Schulz_GVMAG_M_3300009422_16	Imitervirales	0.286584
	TARA_PSW_86_MAG_00310	Marine_Hexanauplia_B	TARA_ION_NCLDV_00002	Imitervirales	0.286466
	TARA_ARC_108_MAG_00273	Choreotrichida	TARA_ARC_NCLDV_00011	Pandoravirales	0.286458
	TARA_ARC_108_MAG_00063	Mamiellales	Schulz_GVMAG_M_3300021957_23	Imitervirales	0.286404
	TARA_AON_82_MAG_00322	Marine_Hexanauplia_A	TARA_MED_NCLDV_00021	Imitervirales	0.286239
	TARA_SOC_28_MAG_00057	Phaeocystales	Schulz_GVMAG_M_3300027779_26	Imitervirales	0.28622
	TARA_PSW_86_MAG_00236	Bacillariales	TARA_PON_NCLDV_00040	Mirusviridae	0.286096
	TARA_RED_19_MAG_00057	Marine_Hexanauplia_B	Schulz_GVMAG_S_ERX556045_90	Imitervirales	0.286077
	TARA_IOS_50_MAG_00154	Marine_Hexanauplia_A	TARA_PSW_NCLDV_00017	Imitervirales	0.285993
	TARA_AON_82_MAG_00306	Pyrenomonadales	Schulz_GVMAG_S_1102244_55	Imitervirales	0.285763
	TARA_PSE_93_MAG_00228	Sister_Pycnococcus	TARA_MED_NCLDV_00077	Imitervirales	0.285731
	TARA_AOS_82_MAG_00185	Pedinellales	Schulz_GVMAG_S_3300012919_62	Imitervirales	0.285702
	TARA_ARC_108_MAG_00283	NA	Schulz_GVMAG_S_1103012_103	Imitervirales	0.28564
	TARA_PSW_86_MAG_00257	Pelagomonadales	Schulz_GVMAG_S_ERX556119_27	Imitervirales	0.285549
	TARA_PSE_93_MAG_00223	Marine_Hexanauplia_A	TARA_MED_NCLDV_00077	Imitervirales	0.285479
	TARA_PSW_86_MAG_00306	Copelata	TARA_PSW_NCLDV_00048	Pimascovirales	0.28537
	TARA_AOS_82_MAG_00161	Isochrysidales	TARA_ARC_NCLDV_00073	Imitervirales	0.285347
	TARA_AOS_82_MAG_00050	Cymatosirales	TARA_AON_NCLDV_00015	Imitervirales	0.285299
	TARA_AON_82_MAG_00303	Pyrenomonadales	Schulz_GVMAG_S_1074264_73	Algavirales	0.285251
	TARA_MED_95_MAG_00419	Pseudoscourfieldiales	Schulz_GVMAG_S_ERX556032_80	Imitervirales	0.285148
	TARA_PSE_93_MAG_00267	Prymnesiales	Moniruzzaman_MM01_ERX552302_47_dc	Imitervirales	0.285139
	TARA_PON_109_MAG_00166	Mamiellales	TARA_AON_NCLDV_00036	Mirusviridae	0.285131
	TARA_PON_109_MAG_00264	Marine_Hexanauplia_A	Moniruzzaman_MM05_ERX552264_42_dc	Imitervirales	0.28506
	TARA_PSW_86_MAG_00297	#N/A	TARA_MED_NCLDV_00060	Imitervirales	0.285032
	TARA_ARC_108_MAG_00268	Phaeocystales	Schulz_GVMAG_S_1102104_103	Imitervirales	0.284869
	TARA_MED_95_MAG_00477	Marine_Hexanauplia_A	Schulz_GVMAG_M_3300022905_10	Algavirales	0.284813
	Metagenome_centric_SAG_TOSAG23_30	New_Chrysophyceae	Schulz_GVMAG_S_ERX555967_67	Imitervirales	0.284801
	TARA_IOS_50_MAG_00154	Marine_Hexanauplia_A	TARA_PSW_NCLDV_00039	Algavirales	0.284685
	TARA_MED_95_MAG_00415	New_Chrysophyceae	Schulz_GVMAG_M_3300020194_30	Imitervirales	0.284601
	TARA_ARC_108_MAG_00296	Choreotrichida	Schulz_GVMAG_S_1102109_162	Imitervirales	0.284476
	TARA_MED_95_MAG_00464	Putative_new_Branch	TARA_PSW_NCLDV_00014	Imitervirales	0.2844
	TARA_PSE_93_MAG_00201	Chloropicales	TARA_PON_NCLDV_00045	Mirusviridae	0.284338
	TARA_RED_19_MAG_00053	Marine_Hexanauplia_B	Moniruzzaman_MM01_ERX556031_42_dc	Imitervirales	0.284202
	TARA_PON_109_MAG_00275	Marine_Hexanauplia_B	Schulz_GVMAG_M_3300020187_12	Imitervirales	0.284039
	TARA_ARC_108_MAG_00250	Acanthoecida	TARA_ARC_NCLDV_00028	Mirusviridae	0.283884
	TARA_ARC_108_MAG_00310	Pedinellales	TARA_ARC_NCLDV_00027	Mirusviridae	0.283732
	TARA_PSE_93_MAG_00212	Sister_Cryptophyta	Moniruzzaman_MM05_ERX555931_51_dc	Imitervirales	0.28367
	TARA_ARC_108_MAG_00283	NA	Schulz_GVMAG_S_1102114_101	Imitervirales	0.283592
	TARA_ARC_108_MAG_00313	Thalassiosirales	TARA_ARC_NCLDV_00030	Imitervirales	0.283518
	TARA_ARC_108_MAG_00282	Marine_Hexanauplia_B	TARA_ARC_NCLDV_00083	Imitervirales	0.283397
	TARA_MED_95_MAG_00447	Mamiellales	TARA_IOS_NCLDV_00010	Algavirales	0.283343
	TARA_PSW_86_MAG_00160	Chloropicales	TARA_PON_NCLDV_00027	Pimascovirales	0.283284
	TARA_ARC_108_MAG_00267	Chaetocerotales	Schulz_GVMAG_M_3300025860_25	Imitervirales	0.283204
	TARA_PSW_86_MAG_00275	Prymnesiales	TARA_PON_NCLDV_00040	Mirusviridae	0.283173
	TARA_MED_95_MAG_00504	Bicosoecales	Schulz_GVMAG_M_3300024261_78	Imitervirales	0.283091
	TARA_PSE_93_MAG_00188	NA	TARA_AOS_NCLDV_00003	Imitervirales	0.283027
	TARA_SOC_28_MAG_00069	Florenciellales	TARA_AON_NCLDV_00029	Imitervirales	0.282999
	TARA_PSE_93_MAG_00141	Sister_Pycnococcus	TARA_PSW_NCLDV_00089	Imitervirales	0.282999
	TARA_PSW_86_MAG_00288	Marine_Hexanauplia_A	TARA_PSE_NCLDV_00020	Imitervirales	0.282951
	TARA_PON_109_MAG_00217	Parmales	Moniruzzaman_LP01_ERX555961_17_dc	Algavirales	0.282878
	TARA_ARC_108_MAG_00316	Copelata	Schulz_GVMAG_S_1102110_105	Pandoravirales	0.282854
	TARA_PSW_86_MAG_00310	Marine_Hexanauplia_B	Schulz_GVMAG_M_3300021425_14	Imitervirales	0.282802
	TARA_AON_82_MAG_00316	Sister_Cryptophyta	Moniruzzaman_MM05_ERX555907_15_dc	Imitervirales	0.282345
	TARA_ARC_108_MAG_00225	NA	Schulz_GVMAG_M_3300025652_16	Algavirales	0.282237
	TARA_ARC_108_MAG_00304	Marine_Hexanauplia_A	TARA_ARC_NCLDV_00092	Imitervirales	0.282017
	TARA_PSE_93_MAG_00236	Chloropicales	Schulz_GVMAG_S_ERX555967_140	Imitervirales	0.282012
	TARA_AON_82_MAG_00348	NA	TARA_AON_NCLDV_00016	Pimascovirales	0.28195
	TARA_AON_82_MAG_00275	New_MAST-4	TARA_PSW_NCLDV_00057	Imitervirales	0.281907
	TARA_AOS_82_MAG_00167	Copelata	TARA_PSE_NCLDV_00029	Imitervirales	0.281825
	TARA_ARC_108_MAG_00266	Sister_MAST-4	TARA_ARC_NCLDV_00099	Imitervirales	0.281775
	TARA_AON_82_MAG_00118	Mamiellales	Schulz_GVMAG_M_3300020178_21	Algavirales	0.28177
	TARA_ARC_108_MAG_00254	NA	TARA_ARC_NCLDV_00119	Imitervirales	0.28161
	TARA_PON_109_MAG_00229	Prymnesiales	TARA_ION_NCLDV_00006	Imitervirales	0.281544
	TARA_PSW_86_MAG_00320	Marine_Hexanauplia_B	Moniruzzaman_MM16_ERX555926_32_dc	Imitervirales	0.281412
	TARA_PSE_93_MAG_00218	Prymnesiales	Moniruzzaman_MM09_ERX552302_45_dc	Imitervirales	0.281387
	TARA_MED_95_MAG_00485	Marine_Hexanauplia_A	TARA_MED_NCLDV_00021	Imitervirales	0.281381
	TARA_AON_82_MAG_00303	Pyrenomonadales	Moniruzzaman_LP01_ERX556037_11_dc	Algavirales	0.281174
	TARA_MED_95_MAG_00447	Mamiellales	Moniruzzaman_LP01_ERX552326_9_dc	Algavirales	0.281173
	TARA_RED_19_MAG_00051	Marine_Hexanauplia_B	Schulz_GVMAG_S_ERX555935_167	Imitervirales	0.281092
	TARA_ARC_108_MAG_00326	Prymnesiales	TARA_SOC_NCLDV_00011	Imitervirales	0.281034
	TARA_ARC_108_MAG_00302	Oligotrichida	TARA_SOC_NCLDV_00016	Mirusviridae	0.280922
	TARA_ARC_108_MAG_00288	Marine_Hexanauplia_B	Schulz_GVMAG_S_1016704_108	Imitervirales	0.280799
	TARA_AON_82_MAG_00272	New_MAST-4	TARA_MED_NCLDV_00109	Imitervirales	0.280631
	TARA_AOS_82_MAG_00168	Marine_Hexanauplia_B	Moniruzzaman_MM05_ERX552285_69_dc	Imitervirales	0.280495
	TARA_SOC_28_MAG_00065	Sister_Cryptophyta	TARA_SOC_NCLDV_00006	Imitervirales	0.28033
	TARA_AOS_82_MAG_00032	Chloropicales	TARA_MED_NCLDV_00079	Imitervirales	0.280202
	TARA_ARC_108_MAG_00239	Biddulphiales	Schulz_GVMAG_M_3300009077_7	Imitervirales	0.280116
	TARA_MED_95_MAG_00492	Phaeocystales	TARA_AON_NCLDV_00044	Imitervirales	0.27987
	TARA_ION_45_MAG_00195	NA	Schulz_GVMAG_S_ERX556068_53	Imitervirales	0.279819
	TARA_PSW_86_MAG_00260	Chloropicales	TARA_PSW_NCLDV_00085	Mirusviridae	0.279762
	TARA_PSE_93_MAG_00240	Acanthoecida	Moniruzzaman_MM01_ERX556007_6_dc	Imitervirales	0.279701
	TARA_PSE_93_MAG_00227	Sister_Cryptophyta	TARA_MED_NCLDV_00087	Imitervirales	0.279658
	TARA_ARC_108_MAG_00226	NA	TARA_ARC_NCLDV_00017	Imitervirales	0.279645
	TARA_PSE_93_MAG_00248	Copelata	Schulz_GVMAG_S_1016728_84	Imitervirales	0.279603
	TARA_PON_109_MAG_00255	Marine_Hexanauplia_B	TARA_MED_NCLDV_00032	Imitervirales	0.279445
	TARA_AON_82_MAG_00276	New_MAST-4	Schulz_GVMAG_S_ERX556019_29	Imitervirales	0.279245
	TARA_MED_95_MAG_00455	Copelata	Schulz_GVMAG_M_3300012936_23	Imitervirales	0.279221
	TARA_MED_95_MAG_00465	Copelata	Schulz_GVMAG_M_3300025874_52	Imitervirales	0.279189
	TARA_ARC_108_MAG_00219	Thalassiosirales	Schulz_GVMAG_M_3300024261_78	Imitervirales	0.279177
	TARA_MED_95_MAG_00485	Marine_Hexanauplia_A	Moniruzzaman_MM01_ERX555951_10_dc	Imitervirales	0.279175
	TARA_MED_95_MAG_00519	Marine_Hexanauplia_B	Moniruzzaman_LP04_ERX556017_11_dc	Algavirales	0.279159
	TARA_AON_82_MAG_00271	Mamiellales	Schulz_GVMAG_M_3300025727_44	Imitervirales	0.279078
	TARA_ARC_108_MAG_00259	Prymnesiales	TARA_ARC_NCLDV_00133	Imitervirales	0.279077
	TARA_ARC_108_MAG_00231	NA	TARA_ARC_NCLDV_00065	Imitervirales	0.278924
	TARA_IOS_50_MAG_00098	New_MAST-4	TARA_MED_NCLDV_00138	Imitervirales	0.278824
	TARA_ARC_108_MAG_00244	Pyrenomonadales	TARA_ARC_NCLDV_00185	Algavirales	0.27881
	TARA_PSE_93_MAG_00121	Chloropicales	TARA_PON_NCLDV_00054	Imitervirales	0.278703
	TARA_ARC_108_MAG_00219	Thalassiosirales	Schulz_GVMAG_M_3300021957_23	Imitervirales	0.278698
	TARA_MED_95_MAG_00405	Marine_Hexanauplia_B	Schulz_GVMAG_M_3300012936_19	Imitervirales	0.27868
	TARA_MED_95_MAG_00495	Marine_Hexanauplia_B	TARA_AON_NCLDV_00012	Pandoravirales	0.278505
	TARA_MED_95_MAG_00500	NA	TARA_MED_NCLDV_00019	Imitervirales	0.278354
	TARA_PON_109_MAG_00267	Copelata	Schulz_GVMAG_S_ERX555947_70	Imitervirales	0.278222
	TARA_PSW_86_MAG_00305	Marine_Hexanauplia_A	TARA_PSW_NCLDV_00048	Pimascovirales	0.278125
	TARA_MED_95_MAG_00493	Marine_Hexanauplia_B	TARA_MED_NCLDV_00026	Imitervirales	0.278001
	TARA_ARC_108_MAG_00219	Thalassiosirales	Moniruzzaman_MM01_ERX555951_10_dc	Imitervirales	0.277987
	TARA_AON_82_MAG_00301	New_Oomycota	Moniruzzaman_MM01_ERX556037_19_dc	Imitervirales	0.277945
	TARA_ION_45_MAG_00193	Marine_Hexanauplia_A	TARA_AON_NCLDV_00046	Pimascovirales	0.277938
	TARA_ARC_108_MAG_00252	Thalassiosirales	TARA_ARC_NCLDV_00103	Imitervirales	0.277655
	TARA_MED_95_MAG_00478	NA	TARA_IOS_NCLDV_00014	Pimascovirales	0.277577
	TARA_AOS_82_MAG_00032	Chloropicales	TARA_AON_NCLDV_00024	Imitervirales	0.277459
	TARA_MED_95_MAG_00448	Marine_Hexanauplia_A	Schulz_GVMAG_M_3300020187_12	Imitervirales	0.277304
	TARA_PON_109_MAG_00269	Marine_Hexanauplia_A	TARA_PON_NCLDV_00006	Imitervirales	0.277237
	TARA_ARC_108_MAG_00249	Marine_Hexanauplia_B	TARA_SOC_NCLDV_00026	Algavirales	0.277149
	TARA_AON_82_MAG_00299	Sister_Phaeocystis	Schulz_GVMAG_S_ERX556028_72	Imitervirales	0.277
	TARA_IOS_50_MAG_00154	Marine_Hexanauplia_A	TARA_PSW_NCLDV_00019	Imitervirales	0.276968
	TARA_AON_82_MAG_00322	Marine_Hexanauplia_A	Schulz_GVMAG_M_3300020165_47	Imitervirales	0.276898
	TARA_AON_82_MAG_00284	NA	Schulz_GVMAG_S_ERX555951_64	Imitervirales	0.276883
	TARA_ION_45_MAG_00168	Phaeocystales	TARA_PON_NCLDV_00006	Imitervirales	0.276876
	TARA_AON_82_MAG_00348	NA	Moniruzzaman_MM01_ERX556028_70_dc	Imitervirales	0.276786
	TARA_MED_95_MAG_00198	Mamiellales	TARA_AON_NCLDV_00054	Imitervirales	0.276693
	TARA_MED_95_MAG_00518	Marine_Hexanauplia_A	TARA_MED_NCLDV_00118	Mirusviridae	0.276567
	TARA_IOS_50_MAG_00124	Pelagomonadales	TARA_AON_NCLDV_00065	Mirusviridae	0.276442
	TARA_ION_45_MAG_00163	Sister_Pycnococcus	Schulz_GVMAG_S_ERX556106_38	Imitervirales	0.276424
	TARA_IOS_50_MAG_00137	NA	TARA_MED_NCLDV_00055	Imitervirales	0.276359
	TARA_MED_95_MAG_00393	Isochrysidales	TARA_MED_NCLDV_00112	Mirusviridae	0.276187
	TARA_AON_82_MAG_00274	Pelagomonadales	Moniruzzaman_MM01_ERX552270_24_dc	Imitervirales	0.276117
	TARA_ARC_108_MAG_00225	NA	Schulz_GVMAG_S_3300000929_19	Imitervirales	0.276086
	TARA_AON_82_MAG_00300	Chloropicales	Moniruzzaman_MM01_ERX552270_87_dc	Imitervirales	0.275997
	TARA_MED_95_MAG_00514	Choreotrichida	TARA_AON_NCLDV_00002	Pimascovirales	0.27596
	TARA_AON_82_MAG_00322	Marine_Hexanauplia_A	TARA_AON_NCLDV_00020	Others	0.275858
	TARA_PSW_86_MAG_00268	Prymnesiales	TARA_PON_NCLDV_00027	Pimascovirales	0.275572
	TARA_PSE_93_MAG_00171	Chaetocerotales	TARA_ARC_NCLDV_00005	Imitervirales	0.275504
	TARA_MED_95_MAG_00496	Marine_Hexanauplia_A	Schulz_GVMAG_M_3300020165_47	Imitervirales	0.275456
	TARA_ARC_108_MAG_00225	NA	Schulz_GVMAG_S_403982_53	Algavirales	0.275147
	TARA_IOS_50_MAG_00164	Marine_Hexanauplia_B	TARA_PSE_NCLDV_00004	Imitervirales	0.274867
	TARA_AOS_82_MAG_00129	Pelagomonadales	Moniruzzaman_MM01_ERX552302_42_dc	Imitervirales	0.274846
	TARA_AON_82_MAG_00229	Chloropicales	TARA_PSW_NCLDV_00012	Pandoravirales	0.274785
	TARA_PSE_93_MAG_00213	Bacillariales	TARA_ION_NCLDV_00007	Imitervirales	0.274775
	TARA_ION_45_MAG_00178	Marine_Hexanauplia_A	TARA_PON_NCLDV_00006	Imitervirales	0.274759
	TARA_IOS_50_MAG_00158	Choreotrichida	Moniruzzaman_MM16_ERX552256_53_dc	Imitervirales	0.274578
	TARA_AOS_82_MAG_00032	Chloropicales	TARA_PON_NCLDV_00027	Pimascovirales	0.274521
	TARA_AON_82_MAG_00297	Mamiellales	TARA_AON_NCLDV_00057	Imitervirales	0.274394
	TARA_ARC_108_MAG_00273	Choreotrichida	Phycodnaviridae_KF481686_Emiliania_huxleyi_virus_145	Pandoravirales	0.274114
	Metagenome_centric_SAG_TOSAG00_13	New_MAST-4	Schulz_GVMAG_S_ERX556068_66	Imitervirales	0.274048
	TARA_MED_95_MAG_00491	NA	TARA_PSW_NCLDV_00021	Mirusviridae	0.274044
	TARA_MED_95_MAG_00464	Putative_new_Branch	TARA_PSW_NCLDV_00007	Imitervirales	0.273818
	TARA_PSE_93_MAG_00236	Chloropicales	Moniruzzaman_MM09_ERX556034_16_dc	Imitervirales	0.273723
	TARA_MED_95_MAG_00410	Marine_Hexanauplia_B	Moniruzzaman_LP04_ERX555919_35_dc	Others	0.273438
	TARA_ION_45_MAG_00171	Marine_Hexanauplia_B	Schulz_GVMAG_S_ERX556019_57	Imitervirales	0.273378
	TARA_PSW_86_MAG_00160	Chloropicales	TARA_PSW_NCLDV_00026	Mirusviridae	0.273179
	TARA_MED_95_MAG_00393	Isochrysidales	TARA_MED_NCLDV_00035	Imitervirales	0.272725
	TARA_MED_95_MAG_00400	Sister_Cryptophyta	Moniruzzaman_LP04_ERX552283_9_dc	Algavirales	0.27269
	TARA_ION_45_MAG_00185	Copelata	TARA_MED_NCLDV_00138	Imitervirales	0.272127
	TARA_PSE_93_MAG_00227	Sister_Cryptophyta	Moniruzzaman_MM01_ERX552274_30_dc	Imitervirales	0.271787
	TARA_MED_95_MAG_00441	Marine_Hexanauplia_B	Schulz_GVMAG_S_ERX555907_102	Imitervirales	0.271577
	TARA_AON_82_MAG_00336	Marine_Hexanauplia_A	Moniruzzaman_MM11_ERX552257_96_dc	Imitervirales	0.271489
	TARA_MED_95_MAG_00414	Marine_Hexanauplia_B	TARA_MED_NCLDV_00099	Mirusviridae	0.271412
	TARA_ION_45_MAG_00154	Phaeocystales	TARA_ION_NCLDV_00008	Imitervirales	0.271371
	TARA_SOC_28_MAG_00064	Phaeocystales	TARA_SOC_NCLDV_00016	Mirusviridae	0.27131
	TARA_AON_82_MAG_00328	NA	TARA_AON_NCLDV_00034	Imitervirales	0.271256
	TARA_MED_95_MAG_00470	New_Chrysophyceae	Moniruzzaman_MM01_ERX288947_11_dc	Imitervirales	0.271031
	TARA_MED_95_MAG_00488	New_Oomycota	TARA_AON_NCLDV_00062	Imitervirales	0.270764
	TARA_MED_95_MAG_00506	Marine_Hexanauplia_A	TARA_AON_NCLDV_00028	Mirusviridae	0.270608
	TARA_AON_82_MAG_00314	Marine_Hexanauplia_B	Schulz_GVMAG_M_3300026093_6	Imitervirales	0.270559
	TARA_PON_109_MAG_00266	Copelata	Moniruzzaman_MM01_ERX556007_6_dc	Imitervirales	0.270507
	Metagenome_centric_SAG_TOSAG00_7	Bicosoecales	TARA_MED_NCLDV_00133	Imitervirales	0.270465
	Metagenome_centric_SAG_TOSAG41_19	New_MAST-4	Schulz_GVMAG_S_ERX556125_36	Algavirales	0.270441
	TARA_MED_95_MAG_00510	Marine_Hexanauplia_B	Schulz_GVMAG_S_ERX556052_48	Imitervirales	0.270383
	TARA_ION_45_MAG_00156	Chloropicales	Schulz_GVMAG_M_3300024180_11	Imitervirales	0.270373
	TARA_AON_82_MAG_00346	Marine_Hexanauplia_B	TARA_AON_NCLDV_00012	Pandoravirales	0.270364
	TARA_ARC_108_MAG_00231	NA	TARA_ARC_NCLDV_00053	Imitervirales	0.270255
	TARA_ARC_108_MAG_00252	Thalassiosirales	Schulz_GVMAG_S_1016713_148	Imitervirales	0.27025
	TARA_AON_82_MAG_00278	Prymnesiales	TARA_AON_NCLDV_00050	Mirusviridae	0.270244
	TARA_ARC_108_MAG_00225	NA	TARA_ARC_NCLDV_00097	Algavirales	0.270219
	TARA_RED_19_MAG_00041	Marine_Hexanauplia_A	TARA_PON_NCLDV_00006	Imitervirales	0.270106
	TARA_AON_82_MAG_00322	Marine_Hexanauplia_A	Moniruzzaman_MM01_ERX555951_10_dc	Imitervirales	0.27002
	TARA_ION_45_MAG_00189	Marine_Hexanauplia_B	TARA_PON_NCLDV_00045	Mirusviridae	0.269544
	TARA_PSE_93_MAG_00254	Marine_Hexanauplia_A	TARA_PSE_NCLDV_00024	Imitervirales	0.269405
	TARA_MED_95_MAG_00445	NA	TARA_AON_NCLDV_00061	Algavirales	0.269304
	TARA_AOS_82_MAG_00185	Pedinellales	TARA_PSE_NCLDV_00029	Imitervirales	0.269271
	TARA_IOS_50_MAG_00065	Mamiellales	TARA_AON_NCLDV_00068	Algavirales	0.26925
	TARA_PON_109_MAG_00269	Marine_Hexanauplia_A	Schulz_GVMAG_S_ERX556106_38	Imitervirales	0.269218
	TARA_PSE_93_MAG_00251	Marine_Hexanauplia_A	TARA_AOS_NCLDV_00007	Imitervirales	0.269157
	TARA_AON_82_MAG_00333	Marine_Hexanauplia_A	TARA_AON_NCLDV_00033	Algavirales	0.269043
	TARA_PSW_86_MAG_00299	Marine_Hexanauplia_A	Schulz_GVMAG_M_3300022905_10	Algavirales	0.268934
	TARA_MED_95_MAG_00516	Choreotrichida	Moniruzzaman_LP01_ERX555978_25_dc	Algavirales	0.26893
	TARA_ARC_108_MAG_00219	Thalassiosirales	Moniruzzaman_MM07_ERX552253_37_dc	Imitervirales	0.268882
	TARA_AON_82_MAG_00345	Marine_Hexanauplia_A	TARA_MED_NCLDV_00114	Mirusviridae	0.268714
	TARA_MED_95_MAG_00444	Prymnesiales	TARA_MED_NCLDV_00094	Mirusviridae	0.268563
	TARA_MED_95_MAG_00495	Marine_Hexanauplia_B	TARA_MED_NCLDV_00087	Imitervirales	0.268401
	TARA_PSW_86_MAG_00270	Sister_Pycnococcus	TARA_PSW_NCLDV_00051	Mirusviridae	0.268401
	TARA_MED_95_MAG_00465	Copelata	Schulz_GVMAG_M_3300025897_2	Imitervirales	0.268321
	TARA_IOS_50_MAG_00114	Chloropicales	Moniruzzaman_MM11_ERX552257_96_dc	Imitervirales	0.268067
	TARA_MED_95_MAG_00514	Choreotrichida	TARA_MED_NCLDV_00104	Mirusviridae	0.268015
	TARA_ARC_108_MAG_00285	Marine_Hexanauplia_A	TARA_ARC_NCLDV_00183	Imitervirales	0.267993
	TARA_SOC_28_MAG_00071	Bacillariales	Moniruzzaman_MM12_ERX555997_39_dc	Imitervirales	0.267667
	Metagenome_centric_SAG_TOSAG00_8	New_Chrysophyceae	TARA_MED_NCLDV_00037	Imitervirales	0.267582
	TARA_MED_95_MAG_00416	NA	TARA_MED_NCLDV_00109	Imitervirales	0.267547
	TARA_PON_109_MAG_00263	NA	TARA_AON_NCLDV_00050	Mirusviridae	0.267303
	TARA_PSW_86_MAG_00319	Copelata	TARA_PSW_NCLDV_00051	Mirusviridae	0.266878
	TARA_MED_95_MAG_00496	Marine_Hexanauplia_A	TARA_MED_NCLDV_00132	Algavirales	0.266759
	TARA_AON_82_MAG_00349	Marine_Hexanauplia_A	TARA_AON_NCLDV_00019	Pandoravirales	0.266619
	TARA_MED_95_MAG_00485	Marine_Hexanauplia_A	TARA_AON_NCLDV_00020	Others	0.266618
	TARA_SOC_28_MAG_00037	Chaetocerotales	TARA_ARC_NCLDV_00081	Imitervirales	0.266496
	TARA_PSE_93_MAG_00251	Marine_Hexanauplia_A	TARA_MED_NCLDV_00073	Pimascovirales	0.266464
	TARA_AON_82_MAG_00137	New_MAST-4	TARA_AON_NCLDV_00059	Algavirales	0.266157
	TARA_ARC_108_MAG_00316	Copelata	TARA_ARC_NCLDV_00142	Mirusviridae	0.265907
	Metagenome_centric_SAG_TOSAG23_30	New_Chrysophyceae	TARA_ARC_NCLDV_00112	Imitervirales	0.26577
	TARA_ARC_108_MAG_00229	Marine_Hexanauplia_A	Schulz_GVMAG_M_3300001718_3	Algavirales	0.265539
	TARA_AOS_82_MAG_00167	Copelata	Schulz_GVMAG_S_ERX556091_19	Imitervirales	0.265507
	TARA_PSE_93_MAG_00207	Pedinellales	TARA_PSE_NCLDV_00012	Imitervirales	0.265394
	TARA_AOS_82_MAG_00132	NA	Moniruzzaman_MM01_ERX552274_9_dc	Imitervirales	0.265327
	TARA_SOC_28_MAG_00060	Chaetocerotales	TARA_SOC_NCLDV_00026	Algavirales	0.264879
	TARA_PON_109_MAG_00233	Marine_Hexanauplia_A	Schulz_GVMAG_M_3300012920_30	Imitervirales	0.264859
	TARA_AON_82_MAG_00353	Marine_Hexanauplia_B	TARA_ARC_NCLDV_00073	Imitervirales	0.26475
	TARA_PSW_86_MAG_00299	Marine_Hexanauplia_A	TARA_PSE_NCLDV_00049	Imitervirales	0.264548
	TARA_MED_95_MAG_00438	Phaeocystales	Schulz_GVMAG_S_ERX556028_76	Pandoravirales	0.264542
	TARA_ARC_108_MAG_00296	Choreotrichida	Schulz_GVMAG_S_1102237_47	Imitervirales	0.26436
	TARA_PSW_86_MAG_00287	Sister_Phaeocystis	Moniruzzaman_MM07_ERX552256_88_dc	Imitervirales	0.264276
	TARA_MED_95_MAG_00488	New_Oomycota	TARA_MED_NCLDV_00033	Imitervirales	0.26413
	Metagenome_centric_SAG_TOSAG23_28	New_MAST-4	TARA_MED_NCLDV_00104	Mirusviridae	0.264118
	TARA_AOS_82_MAG_00184	Prymnesiales	Schulz_GVMAG_M_3300006805_8	Imitervirales	0.264103
	TARA_RED_19_MAG_00055	Marine_Hexanauplia_A	TARA_MED_NCLDV_00008	Imitervirales	0.263886
	TARA_PSE_93_MAG_00182	Chloropicales	Moniruzzaman_MM01_ERX552243_92_dc	Imitervirales	0.263877
	TARA_MED_95_MAG_00362	New_Chrysophyceae	TARA_MED_NCLDV_00004	Imitervirales	0.263857
	TARA_MED_95_MAG_00491	NA	Moniruzzaman_MM07_ERX552256_88_dc	Imitervirales	0.263808
	TARA_AOS_82_MAG_00032	Chloropicales	Moniruzzaman_LP01_ERX552274_25_dc	Algavirales	0.263766
	TARA_ARC_108_MAG_00223	NA	TARA_ARC_NCLDV_00107	Imitervirales	0.263724
	TARA_AON_82_MAG_00341	Prymnesiales	Schulz_GVMAG_M_3300020165_47	Imitervirales	0.263713
	TARA_PSW_86_MAG_00292	Marine_Hexanauplia_A	Schulz_GVMAG_S_ERX556068_53	Imitervirales	0.263665
	TARA_PON_109_MAG_00266	Copelata	Moniruzzaman_MM16_ERX552255_53_dc	Imitervirales	0.263662
	TARA_PSE_93_MAG_00221	Marine_Hexanauplia_A	TARA_AON_NCLDV_00029	Imitervirales	0.263564
	TARA_PSW_86_MAG_00272	NA	Schulz_GVMAG_S_ERX556098_98	Imitervirales	0.263559
	TARA_PSW_86_MAG_00283	Prymnesiales	Schulz_GVMAG_M_3300017786_5	Imitervirales	0.262957
	TARA_AOS_82_MAG_00131	Chloropicales	TARA_IOS_NCLDV_00005	Algavirales	0.262634
	TARA_ARC_108_MAG_00277	Choreotrichida	Schulz_GVMAG_M_3300025860_25	Imitervirales	0.262602
	TARA_ARC_108_MAG_00226	NA	TARA_ARC_NCLDV_00092	Imitervirales	0.262557
	TARA_ION_45_MAG_00189	Marine_Hexanauplia_B	TARA_PSW_NCLDV_00048	Pimascovirales	0.262534
	Metagenome_centric_SAG_TOSAG00_9	Bicosoecales	TARA_ION_NCLDV_00017	Imitervirales	0.262507
	TARA_PSE_93_MAG_00200	Chloropicales	TARA_PSE_NCLDV_00044	Imitervirales	0.262366
	TARA_PSE_93_MAG_00221	Marine_Hexanauplia_A	Schulz_GVMAG_M_3300009434_15	Imitervirales	0.262247
	TARA_AON_82_MAG_00189	Pseudoscourfieldiales	TARA_AON_NCLDV_00044	Imitervirales	0.262243
	TARA_ARC_108_MAG_00282	Marine_Hexanauplia_B	TARA_ARC_NCLDV_00121	Imitervirales	0.261969
	TARA_ARC_108_MAG_00223	NA	Moniruzzaman_MM05_ERX552270_36_dc	Imitervirales	0.261797
	TARA_MED_95_MAG_00446	Marine_Hexanauplia_A	TARA_MED_NCLDV_00054	Imitervirales	0.26133
	TARA_ION_45_MAG_00010	Mamiellales	Schulz_GVMAG_S_ERX555976_100	Algavirales	0.261303
	TARA_ARC_108_MAG_00314	NA	Schulz_GVMAG_M_3300009441_23	Imitervirales	0.261262
	TARA_IOS_50_MAG_00143	Marine_Hexanauplia_B	Schulz_GVMAG_S_ERX556068_66	Imitervirales	0.261252
	TARA_AON_82_MAG_00159	Bacillariales	TARA_MED_NCLDV_00057	Pimascovirales	0.261133
	TARA_ION_45_MAG_00162	New_Oomycota	TARA_ION_NCLDV_00016	Imitervirales	0.260984
	TARA_PSE_93_MAG_00239	Marine_Hexanauplia_A	TARA_PSW_NCLDV_00004	Imitervirales	0.260787
	TARA_AON_82_MAG_00343	Marine_Hexanauplia_A	TARA_PON_NCLDV_00023	Imitervirales	0.260626
	TARA_AON_82_MAG_00314	Marine_Hexanauplia_B	Moniruzzaman_MM01_ERX556028_70_dc	Imitervirales	0.260536
	TARA_ARC_108_MAG_00252	Thalassiosirales	TARA_ARC_NCLDV_00193	Imitervirales	0.260226
	TARA_IOS_50_MAG_00159	Copelata	TARA_PSW_NCLDV_00010	Imitervirales	0.26022
	TARA_ARC_108_MAG_00231	NA	TARA_ARC_NCLDV_00031	Mirusviridae	0.260062
	TARA_AON_82_MAG_00290	Marine_Hexanauplia_B	TARA_PON_NCLDV_00057	Imitervirales	0.25977
	TARA_RED_19_MAG_00055	Marine_Hexanauplia_A	Schulz_GVMAG_M_3300012936_34	Imitervirales	0.259404
	TARA_AON_82_MAG_00349	Marine_Hexanauplia_A	TARA_AON_NCLDV_00045	Imitervirales	0.25933
	TARA_ARC_108_MAG_00290	Marine_Hexanauplia_A	Schulz_GVMAG_S_1074260_58	Imitervirales	0.25916
	TARA_ARC_108_MAG_00299	NA	Schulz_GVMAG_S_403982_53	Algavirales	0.258938
	TARA_AON_82_MAG_00284	NA	Moniruzzaman_MM01_ERX555951_10_dc	Imitervirales	0.25891
	TARA_PSE_93_MAG_00244	Marine_Hexanauplia_A	TARA_MED_NCLDV_00114	Mirusviridae	0.258857
	TARA_MED_95_MAG_00405	Marine_Hexanauplia_B	Moniruzzaman_LP01_ERX555987_14_dc	Algavirales	0.258797
	TARA_ARC_108_MAG_00223	NA	Schulz_GVMAG_S_1102994_63	Imitervirales	0.258392
	TARA_AON_82_MAG_00332	Marine_Hexanauplia_A	Schulz_GVMAG_S_3300012919_72	Imitervirales	0.258368
	TARA_AON_82_MAG_00229	Chloropicales	Moniruzzaman_MM07_ERX555963_2_dc	Imitervirales	0.258144
	TARA_ARC_108_MAG_00277	Choreotrichida	Moniruzzaman_MM01_SRX802143_8_dc	Imitervirales	0.257971
	TARA_PSE_93_MAG_00234	Marine_Hexanauplia_B	Moniruzzaman_MM07_ERX555957_21_dc	Imitervirales	0.257844
	TARA_ARC_108_MAG_00273	Choreotrichida	TARA_ARC_NCLDV_00161	Algavirales	0.257799
	TARA_PSE_93_MAG_00259	Marine_Hexanauplia_A	Schulz_GVMAG_S_ERX556019_29	Imitervirales	0.257579
	TARA_PSW_86_MAG_00305	Marine_Hexanauplia_A	TARA_AON_NCLDV_00066	Imitervirales	0.257258
	TARA_ARC_108_MAG_00229	Marine_Hexanauplia_A	Schulz_GVMAG_M_3300020165_1	Imitervirales	0.257062
	TARA_PSW_86_MAG_00270	Sister_Pycnococcus	Moniruzzaman_EP01_ERX552279_2_dc	Pandoravirales	0.256823
	TARA_PSW_86_MAG_00297	#N/A	Schulz_GVMAG_S_ERX555907_90	Imitervirales	0.256582
	TARA_MED_95_MAG_00502	Marine_Hexanauplia_A	Schulz_GVMAG_M_3300025727_44	Imitervirales	0.256466
	TARA_PSW_86_MAG_00301	Marine_Hexanauplia_B	Moniruzzaman_MM01_ERX552243_92_dc	Imitervirales	0.256447
	TARA_ION_45_MAG_00175	Marine_Hexanauplia_B	Schulz_GVMAG_M_3300012936_34	Imitervirales	0.256445
	TARA_MED_95_MAG_00451	Marine_Hexanauplia_B	Schulz_GVMAG_S_ERX555945_21	Imitervirales	0.256424
	TARA_MED_95_MAG_00448	Marine_Hexanauplia_A	TARA_AON_NCLDV_00067	Mirusviridae	0.256379
	TARA_ARC_108_MAG_00217	Chaetocerotales	TARA_ARC_NCLDV_00141	Asfuvirales	0.256328
	TARA_ION_45_MAG_00167	Marine_Hexanauplia_A	TARA_ION_NCLDV_00017	Imitervirales	0.256249
	TARA_ARC_108_MAG_00226	NA	TARA_ARC_NCLDV_00007	Imitervirales	0.256223
	TARA_PSE_93_MAG_00238	Marine_Hexanauplia_B	Schulz_GVMAG_S_ERX556126_91	Imitervirales	0.255948
	TARA_IOS_50_MAG_00137	NA	TARA_PON_NCLDV_00024	Imitervirales	0.255758
	TARA_ARC_108_MAG_00295	Marine_Hexanauplia_A	TARA_ARC_NCLDV_00115	Mirusviridae	0.255636
	TARA_MED_95_MAG_00431	NA	TARA_MED_NCLDV_00053	Pimascovirales	0.255624
	TARA_IOS_50_MAG_00167	Copelata	TARA_IOS_NCLDV_00009	Mirusviridae	0.255417
	TARA_PSE_93_MAG_00221	Marine_Hexanauplia_A	Schulz_GVMAG_S_ERX555951_64	Imitervirales	0.255375
	TARA_PSE_93_MAG_00223	Marine_Hexanauplia_A	TARA_PSW_NCLDV_00004	Imitervirales	0.254853
	TARA_ARC_108_MAG_00217	Chaetocerotales	TARA_ARC_NCLDV_00032	Mirusviridae	0.254758
	TARA_ARC_108_MAG_00252	Thalassiosirales	TARA_ARC_NCLDV_00026	Imitervirales	0.254602
	TARA_PSW_86_MAG_00305	Marine_Hexanauplia_A	TARA_PSW_NCLDV_00032	Imitervirales	0.254325
	TARA_ARC_108_MAG_00292	Marine_Hexanauplia_A	TARA_ARC_NCLDV_00077	Imitervirales	0.25425
	TARA_PSE_93_MAG_00261	NA	TARA_ION_NCLDV_00004	Imitervirales	0.254019
	TARA_ION_45_MAG_00166	Marine_Hexanauplia_B	Schulz_GVMAG_S_ERX556068_66	Imitervirales	0.25401
	TARA_PON_109_MAG_00263	NA	Moniruzzaman_MM01_ERX555988_97_dc	Imitervirales	0.253804
	TARA_AON_82_MAG_00344	Marine_Hexanauplia_B	Schulz_GVMAG_M_3300020165_47	Imitervirales	0.253568
	TARA_MED_95_MAG_00477	Marine_Hexanauplia_A	Schulz_GVMAG_S_ERX556019_29	Imitervirales	0.253206
	TARA_MED_95_MAG_00491	NA	TARA_PSE_NCLDV_00006	Imitervirales	0.253119
	TARA_ARC_108_MAG_00116	Chaetocerotales	Schulz_GVMAG_S_1102113_118	Algavirales	0.253098
	TARA_ARC_108_MAG_00292	Marine_Hexanauplia_A	Schulz_GVMAG_S_1074260_58	Imitervirales	0.252846
	TARA_MED_95_MAG_00455	Copelata	TARA_MED_NCLDV_00100	Mirusviridae	0.252758
	TARA_PSE_93_MAG_00251	Marine_Hexanauplia_A	Moniruzzaman_MM16_ERX555926_32_dc	Imitervirales	0.252576
	TARA_ARC_108_MAG_00285	Marine_Hexanauplia_A	Schulz_GVMAG_M_3300002186_2	Imitervirales	0.252534
	TARA_MED_95_MAG_00431	NA	TARA_MED_NCLDV_00070	Pimascovirales	0.252132
	TARA_ARC_108_MAG_00267	Chaetocerotales	Schulz_GVMAG_S_1103012_103	Imitervirales	0.252049
	TARA_AON_82_MAG_00346	Marine_Hexanauplia_B	TARA_AOS_NCLDV_00026	Imitervirales	0.252008
	TARA_MED_95_MAG_00463	Cladocera	TARA_MED_NCLDV_00046	Imitervirales	0.251927
	TARA_AOS_82_MAG_00178	Choreotrichida	Schulz_GVMAG_M_3300009550_18	Algavirales	0.251866
	TARA_ARC_108_MAG_00322	Choreotrichida	TARA_ARC_NCLDV_00096	Imitervirales	0.25152
	TARA_PSW_86_MAG_00160	Chloropicales	Moniruzzaman_MM01_ERX555988_97_dc	Imitervirales	0.251374
	TARA_RED_19_MAG_00046	Marine_Hexanauplia_A	Moniruzzaman_LP01_SRX514547_24_dc	Algavirales	0.251114
	TARA_AOS_82_MAG_00131	Chloropicales	TARA_AOS_NCLDV_00028	Imitervirales	0.251071
	TARA_PSE_93_MAG_00209	Marine_Hexanauplia_A	Schulz_GVMAG_M_3300025727_44	Imitervirales	0.250943
	TARA_IOS_50_MAG_00161	Marine_Hexanauplia_B	TARA_PSW_NCLDV_00048	Pimascovirales	0.25094
	TARA_ION_45_MAG_00185	Copelata	TARA_PSW_NCLDV_00010	Imitervirales	0.250831
	TARA_ARC_108_MAG_00292	Marine_Hexanauplia_A	Schulz_GVMAG_S_1102104_120	Algavirales	0.250695
	TARA_PSE_93_MAG_00171	Chaetocerotales	TARA_ARC_NCLDV_00032	Mirusviridae	0.250562
	TARA_PSW_86_MAG_00305	Marine_Hexanauplia_A	Schulz_GVMAG_M_3300024252_27	Imitervirales	0.250474
	TARA_AON_82_MAG_00284	NA	Schulz_GVMAG_M_3300020810_20	Imitervirales	0.250219
	TARA_MED_95_MAG_00491	NA	TARA_MED_NCLDV_00076	Mirusviridae	0.250146
	TARA_MED_95_MAG_00457	Copelata	Moniruzzaman_MM01_ERX556068_30_dc	Imitervirales	0.250144
	TARA_IOS_50_MAG_00162	Marine_Hexanauplia_A	TARA_MED_NCLDV_00119	Imitervirales	0.24994
	TARA_AON_82_MAG_00300	Chloropicales	TARA_PON_NCLDV_00012	Mirusviridae	0.249881
	TARA_PSE_93_MAG_00221	Marine_Hexanauplia_A	Schulz_GVMAG_M_3300005523_3	Algavirales	0.249793
	TARA_ARC_108_MAG_00223	NA	Schulz_GVMAG_M_3300009441_23	Imitervirales	0.249453
	TARA_PSW_86_MAG_00160	Chloropicales	Schulz_GVMAG_S_ERX555947_70	Imitervirales	0.249416
	TARA_PSE_93_MAG_00263	Choreotrichida	TARA_AON_NCLDV_00068	Algavirales	0.249191
	TARA_ARC_108_MAG_00299	NA	Schulz_GVMAG_M_3300022920_3	Imitervirales	0.249058
	TARA_PON_109_MAG_00272	Copelata	Phycodnaviridae_HQ633060_Ostreococcus_lucimarinus_virus_OlV3	Algavirales	0.248916
	TARA_ION_45_MAG_00180	Copelata	TARA_PSE_NCLDV_00024	Imitervirales	0.248853
	TARA_ARC_108_MAG_00282	Marine_Hexanauplia_B	TARA_ARC_NCLDV_00188	Algavirales	0.248816
	TARA_PON_109_MAG_00266	Copelata	TARA_PSE_NCLDV_00024	Imitervirales	0.248806
	TARA_ARC_108_MAG_00100	Mamiellales	TARA_ARC_NCLDV_00061	Pandoravirales	0.24876
	TARA_AON_82_MAG_00319	Marine_Hexanauplia_A	Schulz_GVMAG_S_ERX556032_80	Imitervirales	0.248732
	TARA_ARC_108_MAG_00319	Phaeocystales	TARA_ARC_NCLDV_00031	Mirusviridae	0.248555
	TARA_ION_45_MAG_00179	Marine_Hexanauplia_A	Schulz_GVMAG_M_3300012936_34	Imitervirales	0.248488
	TARA_AON_82_MAG_00323	Marine_Hexanauplia_B	Schulz_GVMAG_S_3300012919_62	Imitervirales	0.248461
	TARA_ION_45_MAG_00168	Phaeocystales	Schulz_GVMAG_M_3300012936_15	Imitervirales	0.248278
	TARA_ARC_108_MAG_00249	Marine_Hexanauplia_B	Schulz_GVMAG_M_3300021389_5	Others	0.248222
	TARA_MED_95_MAG_00445	NA	TARA_MED_NCLDV_00019	Imitervirales	0.248107
	TARA_PSE_93_MAG_00236	Chloropicales	TARA_AOS_NCLDV_00014	Pandoravirales	0.247954
	TARA_MED_95_MAG_00404	Marine_Hexanauplia_A	TARA_MED_NCLDV_00021	Imitervirales	0.247731
	TARA_MED_95_MAG_00501	Marine_Hexanauplia_B	TARA_MED_NCLDV_00013	Imitervirales	0.247578
	TARA_PSE_93_MAG_00236	Chloropicales	TARA_PSW_NCLDV_00015	Imitervirales	0.247386
	TARA_PSE_93_MAG_00248	Copelata	TARA_MED_NCLDV_00059	Imitervirales	0.247265
	TARA_ARC_108_MAG_00225	NA	Schulz_GVMAG_M_3300000115_19	Imitervirales	0.247167
	TARA_MED_95_MAG_00484	Marine_Hexanauplia_A	TARA_AOS_NCLDV_00003	Imitervirales	0.246999
	TARA_IOS_50_MAG_00167	Copelata	Schulz_GVMAG_S_ERX556106_33	Pandoravirales	0.24689
	TARA_ARC_108_MAG_00137	Bacillariales	TARA_ARC_NCLDV_00078	Mirusviridae	0.246738
	TARA_AON_82_MAG_00328	NA	Schulz_GVMAG_S_ERX556028_72	Imitervirales	0.246522
	TARA_IOS_50_MAG_00150	Copelata	TARA_MED_NCLDV_00128	Imitervirales	0.246474
	TARA_MED_95_MAG_00498	Marine_Hexanauplia_B	Moniruzzaman_MM09_ERX552255_7_dc	Imitervirales	0.246453
	TARA_AON_82_MAG_00344	Marine_Hexanauplia_B	Moniruzzaman_MM05_ERX552264_42_dc	Imitervirales	0.246409
	TARA_MED_95_MAG_00405	Marine_Hexanauplia_B	TARA_MED_NCLDV_00036	Imitervirales	0.246253
	TARA_AON_82_MAG_00229	Chloropicales	Schulz_GVMAG_M_3300017735_4	Imitervirales	0.246152
	TARA_ARC_108_MAG_00265	Marine_Hexanauplia_A	TARA_ARC_NCLDV_00072	Mirusviridae	0.246047
	TARA_ION_45_MAG_00173	Marine_Hexanauplia_A	Moniruzzaman_MM01_ERX556031_42_dc	Imitervirales	0.245841
	TARA_MED_95_MAG_00461	Marine_Hexanauplia_A	Moniruzzaman_LP04_ERX556101_9_dc	Algavirales	0.245745
	TARA_ARC_108_MAG_00293	NA	TARA_ARC_NCLDV_00137	Imitervirales	0.245631
	TARA_AOS_82_MAG_00174	Marine_Hexanauplia_B	Schulz_GVMAG_M_3300009443_14	Others	0.245412
	TARA_AON_82_MAG_00353	Marine_Hexanauplia_B	Moniruzzaman_LP01_ERX552333_20_dc	Algavirales	0.245384
	TARA_ARC_108_MAG_00318	Copelata	TARA_ARC_NCLDV_00178	Mirusviridae	0.245256
	TARA_ARC_108_MAG_00231	NA	Schulz_GVMAG_M_3300020166_5	Imitervirales	0.245163
	TARA_MED_95_MAG_00512	Marine_Hexanauplia_A	TARA_PSW_NCLDV_00037	Imitervirales	0.244934
	TARA_PSW_86_MAG_00299	Marine_Hexanauplia_A	Moniruzzaman_LP01_ERX555978_25_dc	Algavirales	0.244873
	TARA_ARC_108_MAG_00263	Pelagomonadales	Schulz_GVMAG_S_1092152_17	Algavirales	0.244355
	TARA_MED_95_MAG_00459	Marine_Hexanauplia_A	TARA_MED_NCLDV_00104	Mirusviridae	0.244294
	TARA_AON_82_MAG_00305	Marine_Hexanauplia_A	TARA_AON_NCLDV_00037	Imitervirales	0.243875
	TARA_ARC_108_MAG_00298	Choreotrichida	Phycodnaviridae_FN429076_Emiliania_huxleyi_virus_99B1	Pandoravirales	0.24381
	TARA_MED_95_MAG_00509	Marine_Hexanauplia_B	TARA_AOS_NCLDV_00003	Imitervirales	0.24365
	TARA_ION_45_MAG_00171	Marine_Hexanauplia_B	TARA_PON_NCLDV_00027	Pimascovirales	0.24364
	TARA_MED_95_MAG_00477	Marine_Hexanauplia_A	TARA_PSE_NCLDV_00007	Imitervirales	0.243593
	TARA_AON_82_MAG_00300	Chloropicales	Moniruzzaman_MM01_ERX552302_47_dc	Imitervirales	0.243592
	TARA_AON_82_MAG_00298	Marine_Hexanauplia_A	TARA_AON_NCLDV_00056	Mirusviridae	0.243181
	TARA_MED_95_MAG_00448	Marine_Hexanauplia_A	Schulz_GVMAG_M_3300012920_24	Imitervirales	0.243081
	TARA_MED_95_MAG_00465	Copelata	Schulz_GVMAG_M_3300025727_44	Imitervirales	0.242885
	TARA_ARC_108_MAG_00232	Chaetocerotales	TARA_ARC_NCLDV_00051	Imitervirales	0.242856
	TARA_AOS_82_MAG_00178	Choreotrichida	TARA_MED_NCLDV_00122	Pimascovirales	0.242763
	TARA_PSW_86_MAG_00313	Marine_Hexanauplia_A	TARA_AON_NCLDV_00041	Imitervirales	0.242515
	TARA_MED_95_MAG_00416	NA	TARA_MED_NCLDV_00100	Mirusviridae	0.242421
	TARA_ARC_108_MAG_00270	Marine_Hexanauplia_B	Schulz_GVMAG_S_1059924_57	Algavirales	0.242244
	TARA_PSE_93_MAG_00262	Copelata	Schulz_GVMAG_S_ERX555967_67	Imitervirales	0.242047
	TARA_MED_95_MAG_00441	Marine_Hexanauplia_B	TARA_MED_NCLDV_00118	Mirusviridae	0.241965
	TARA_AON_82_MAG_00284	NA	Schulz_GVMAG_S_ERX556127_47	Imitervirales	0.241521
	TARA_MED_95_MAG_00501	Marine_Hexanauplia_B	TARA_MED_NCLDV_00048	Mirusviridae	0.241473
	TARA_ARC_108_MAG_00189	Chaetocerotales	TARA_ARC_NCLDV_00023	Mirusviridae	0.241459
	TARA_ARC_108_MAG_00296	Choreotrichida	Schulz_GVMAG_M_3300009544_28	Algavirales	0.241354
	TARA_ION_45_MAG_00179	Marine_Hexanauplia_A	TARA_PSW_NCLDV_00057	Imitervirales	0.241231
	TARA_RED_19_MAG_00046	Marine_Hexanauplia_A	Schulz_GVMAG_M_3300012920_24	Imitervirales	0.241188
	TARA_AON_82_MAG_00327	Marine_Hexanauplia_A	TARA_AON_NCLDV_00019	Pandoravirales	0.241156
	TARA_IOS_50_MAG_00152	Marine_Hexanauplia_A	Schulz_GVMAG_S_ERX555967_130	Imitervirales	0.241024
	TARA_ION_45_MAG_00168	Phaeocystales	TARA_ION_NCLDV_00017	Imitervirales	0.240862
	TARA_ARC_108_MAG_00229	Marine_Hexanauplia_A	Moniruzzaman_MM01_SRX802143_26_dc	Imitervirales	0.240824
	TARA_MED_95_MAG_00500	NA	Schulz_GVMAG_M_3300024252_29	Imitervirales	0.240788
	TARA_MED_95_MAG_00432	Marine_Hexanauplia_B	Moniruzzaman_MM01_ERX552243_80_dc	Imitervirales	0.240227
	TARA_MED_95_MAG_00456	Copelata	Moniruzzaman_MM01_ERX552255_28_dc	Imitervirales	0.240185
	TARA_AON_82_MAG_00298	Marine_Hexanauplia_A	Moniruzzaman_MM01_ERX552302_25_dc	Imitervirales	0.239818
	TARA_PSE_93_MAG_00229	Copelata	TARA_PON_NCLDV_00041	Imitervirales	0.239567
	TARA_IOS_50_MAG_00158	Choreotrichida	TARA_AON_NCLDV_00045	Imitervirales	0.239368
	TARA_AON_82_MAG_00343	Marine_Hexanauplia_A	Moniruzzaman_MM07_ERX555963_2_dc	Imitervirales	0.239244
	TARA_ARC_108_MAG_00239	Biddulphiales	TARA_ARC_NCLDV_00158	Imitervirales	0.239052
	TARA_PSE_93_MAG_00229	Copelata	TARA_PSE_NCLDV_00044	Imitervirales	0.238731
	TARA_ARC_108_MAG_00232	Chaetocerotales	TARA_ARC_NCLDV_00069	Imitervirales	0.23861
	TARA_PON_109_MAG_00263	NA	TARA_PSE_NCLDV_00007	Imitervirales	0.238503
	TARA_IOS_50_MAG_00150	Copelata	Moniruzzaman_MM16_ERX555926_32_dc	Imitervirales	0.238403
	TARA_ION_45_MAG_00182	Marine_Hexanauplia_B	Moniruzzaman_MM01_ERX556009_6_dc	Imitervirales	0.238164
	TARA_RED_19_MAG_00046	Marine_Hexanauplia_A	TARA_MED_NCLDV_00009	Imitervirales	0.237762
	TARA_PSE_93_MAG_00265	Cladocera	Schulz_GVMAG_S_ERX556052_48	Imitervirales	0.237702
	TARA_ION_45_MAG_00181	Marine_Hexanauplia_B	Schulz_GVMAG_S_ERX556019_34	Imitervirales	0.237632
	TARA_PON_109_MAG_00266	Copelata	TARA_ION_NCLDV_00007	Imitervirales	0.237559
	TARA_PON_109_MAG_00268	Marine_Hexanauplia_B	TARA_ION_NCLDV_00008	Imitervirales	0.237518
	TARA_SOC_28_MAG_00067	Phaeocystales	TARA_SOC_NCLDV_00004	Mirusviridae	0.237416
	TARA_MED_95_MAG_00490	Marine_Hexanauplia_A	Schulz_GVMAG_S_ERX555951_64	Imitervirales	0.237168
	TARA_PSW_86_MAG_00299	Marine_Hexanauplia_A	Moniruzzaman_MM01_SRX802077_84_dc	Imitervirales	0.237015
	TARA_ARC_108_MAG_00298	Choreotrichida	TARA_ARC_NCLDV_00042	Imitervirales	0.237009
	TARA_ARC_108_MAG_00252	Thalassiosirales	TARA_ARC_NCLDV_00030	Imitervirales	0.236741
	TARA_AOS_82_MAG_00178	Choreotrichida	Moniruzzaman_MM01_ERX552288_95_dc	Imitervirales	0.236535
	TARA_MED_95_MAG_00457	Copelata	Schulz_GVMAG_S_ERX556063_31	Pandoravirales	0.236501
	TARA_ARC_108_MAG_00277	Choreotrichida	TARA_ARC_NCLDV_00053	Imitervirales	0.23635
	TARA_MED_95_MAG_00508	Marine_Hexanauplia_B	Moniruzzaman_MM01_ERX552243_92_dc	Imitervirales	0.236184
	TARA_SOC_28_MAG_00059	Phaeocystales	TARA_SOC_NCLDV_00010	Imitervirales	0.236034
	TARA_IOS_50_MAG_00154	Marine_Hexanauplia_A	Moniruzzaman_LP01_ERX555978_25_dc	Algavirales	0.235966
	TARA_MED_95_MAG_00418	Marine_Hexanauplia_B	TARA_AOS_NCLDV_00003	Imitervirales	0.235151
	TARA_MED_95_MAG_00497	Marine_Hexanauplia_A	Schulz_GVMAG_M_3300021964_16	Pimascovirales	0.235091
	TARA_ION_45_MAG_00196	Marine_Hexanauplia_B	TARA_MED_NCLDV_00002	Imitervirales	0.234717
	TARA_MED_95_MAG_00461	Marine_Hexanauplia_A	TARA_MED_NCLDV_00001	Imitervirales	0.234672
	TARA_PON_109_MAG_00263	NA	TARA_AON_NCLDV_00023	Imitervirales	0.233922
	TARA_SOC_28_MAG_00064	Phaeocystales	Schulz_GVMAG_S_ERX556058_31	Imitervirales	-0.234651
	TARA_AOS_82_MAG_00168	Marine_Hexanauplia_B	Moniruzzaman_MM01_ERX552288_39_dc	Imitervirales	-0.239409
	TARA_AON_82_MAG_00324	Marine_Hexanauplia_A	TARA_MED_NCLDV_00118	Mirusviridae	-0.239416
	TARA_ARC_108_MAG_00285	Marine_Hexanauplia_A	TARA_ARC_NCLDV_00005	Imitervirales	-0.240166
	TARA_AON_82_MAG_00325	Marine_Hexanauplia_A	TARA_MED_NCLDV_00122	Pimascovirales	-0.241107
	TARA_AON_82_MAG_00305	Marine_Hexanauplia_A	TARA_IOS_NCLDV_00014	Pimascovirales	-0.241742
	TARA_RED_19_MAG_00041	Marine_Hexanauplia_A	TARA_PSW_NCLDV_00024	Imitervirales	-0.244974
	TARA_MED_95_MAG_00416	NA	TARA_MED_NCLDV_00019	Imitervirales	-0.247793
	TARA_ARC_108_MAG_00265	Marine_Hexanauplia_A	Schulz_GVMAG_S_1102107_72	Imitervirales	-0.252051
	TARA_SOC_28_MAG_00059	Phaeocystales	TARA_SOC_NCLDV_00006	Imitervirales	-0.252528
	TARA_PSW_86_MAG_00286	Marine_Hexanauplia_A	Moniruzzaman_MM01_SRX802077_84_dc	Imitervirales	-0.252572
	TARA_ARC_108_MAG_00269	Thalassiosirales	Schulz_GVMAG_S_403983_43	Imitervirales	-0.253013
	TARA_AON_82_MAG_00353	Marine_Hexanauplia_B	TARA_ARC_NCLDV_00134	Imitervirales	-0.254032
	TARA_ARC_108_MAG_00285	Marine_Hexanauplia_A	TARA_ARC_NCLDV_00191	Imitervirales	-0.257507
	TARA_ARC_108_MAG_00285	Marine_Hexanauplia_A	TARA_ARC_NCLDV_00081	Imitervirales	-0.259841
	TARA_AOS_82_MAG_00183	Phaeocystales	TARA_SOC_NCLDV_00006	Imitervirales	-0.260439
	TARA_ION_45_MAG_00184	Marine_Hexanauplia_A	TARA_PSE_NCLDV_00043	Imitervirales	-0.261184
	TARA_IOS_50_MAG_00136	Marine_Hexanauplia_B	Schulz_GVMAG_S_ERX556019_57	Imitervirales	-0.262766
	TARA_MED_95_MAG_00505	NA	TARA_MED_NCLDV_00046	Imitervirales	-0.266591
	TARA_MED_95_MAG_00478	NA	Schulz_GVMAG_M_3300025652_16	Algavirales	-0.267569
	TARA_SOC_28_MAG_00070	Sister_Cryptophyta	TARA_SOC_NCLDV_00021	Algavirales	-0.270434
	TARA_MED_95_MAG_00416	NA	Phycodnaviridae_HM004431_Ostreococcus_lucimarinus_virus_OlV1	Algavirales	-0.2711
	TARA_AOS_82_MAG_00182	Phaeocystales	Moniruzzaman_MM07_SRX803008_112_dc	Imitervirales	-0.272032
	TARA_AON_82_MAG_00315	Prymnesiales	TARA_PSE_NCLDV_00036	Pimascovirales	-0.27272
	TARA_MED_95_MAG_00485	Marine_Hexanauplia_A	Schulz_GVMAG_M_3300020165_47	Imitervirales	-0.27287
	TARA_AOS_82_MAG_00183	Phaeocystales	Moniruzzaman_MM01_ERX556058_18_dc	Imitervirales	-0.274882
	TARA_PSE_93_MAG_00222	Copelata	Moniruzzaman_MM01_ERX552292_53_dc	Imitervirales	-0.276057
	TARA_ION_45_MAG_00199	Marine_Hexanauplia_B	TARA_MED_NCLDV_00036	Imitervirales	-0.278345
	TARA_ION_45_MAG_00182	Marine_Hexanauplia_B	Schulz_GVMAG_M_3300024252_29	Imitervirales	-0.27839
	TARA_PSE_93_MAG_00240	Acanthoecida	Schulz_GVMAG_M_3300025652_16	Algavirales	-0.278887
	TARA_ARC_108_MAG_00268	Phaeocystales	TARA_ARC_NCLDV_00032	Mirusviridae	-0.279081
	TARA_AOS_82_MAG_00181	Mamiellales	TARA_PSW_NCLDV_00081	Algavirales	-0.279104
	TARA_RED_19_MAG_00059	Marine_Hexanauplia_B	Moniruzzaman_MM01_ERX556031_10_dc	Imitervirales	-0.279773
	TARA_PSE_93_MAG_00241	Pedinellales	TARA_MED_NCLDV_00020	Imitervirales	-0.280193
	TARA_PSE_93_MAG_00246	Marine_Hexanauplia_B	Moniruzzaman_MM01_ERX556037_19_dc	Imitervirales	-0.280248
	TARA_SOC_28_MAG_00052	New_MAST-4	TARA_SOC_NCLDV_00006	Imitervirales	-0.281109
[truncated: 136 more rows]
