# Supplementary material for: Genomic adaptation of giant viruses in polar oceans
Source: Nat Commun. 2023 Oct 12;14:6233. doi: 10.1038/s41467-023-41910-6 (PMC10570341; doi:10.1038/s41467-023-41910-6)
Supplement: Supplementary file 7 — Supplementary Data 4 [file 41467_2023_41910_MOESM7_ESM.xlsx]

## Sheet: Table of Contents
Supplemental table 4	Information of functions (KOs)
Sheet	Description
KOs	Information of individual KOs with polar nonpolar defined by the environmental optimum
Lineage	Top 20 KOs that are enriched in polar genomes at three lineage level (i.e., root, main group, family, and genus)
Pathway	Pathways enriched with Polar KOs
Header	Description
Genome Observation	Number of genomes encode a given KO
Sample Observation	Number of samples a given KO is observed
Environmental optimum and tolerance	Environmental optimum and tolerance calculated for each KO
Biome category	"Polar" or "NonPolar" defined by the environmental optimum
Niche	Depth and biome niche defined by this study
Enrichment Polar Genomes	A KO is enriched in polar genomes at least one level of lineage (i.e., root, main group, family, and genus)
Enrichment Polar Genomes Root	A KO is enriched in polar genomes amond all viral genomes
Enrichment Polar Genomes Maingroup/Family/Genus	The clade where a given KO is enriched in polar genomes
Temperature optimum plankton	Environmental optimum and tolerance calculated for each KO in the eukaryotic database
Description	Description of functions
Category 1	KEGG category at the first level
Category 2	KEGG category at the second level
Phylogenetic Diversity	Phylogenetic diversity of a give KO in the viral species tree
Phylogenetic Signal	If the distribution of a KO could be explained by the viral species tree (Y: yes, N: no)
The fraction of components (i.e., enzymes) defined as polar-specific KOs was compared with the fraction of all other pathways. This fraction was tested by the Fisher's exact test and adjusted by the Benjamini-Hochberg (BH).

## Sheet: KOs
	KO	Genome Observation	Sample Observation	Temperature optimum	Temperature tolerance	Latitude optimum	Latitude tolerance	Biome category	Enrichment Polar Genomes	Enrichment Polar Genomes Root	Enrichment Polar Genomes Maingroup	Enrichment Polar Genomes Family	Enrichment Polar Genomes Genus	Temperature optimum plankton	Description	Category 1	Phylogenetic Diversity	Phylogenetic Signal
	K15711	88	508	14.3192	18.2902	39.8386	40.8243	Nonpolar	Y	N	Pimascovirales	Sister_Iridoviridae_1	Irido_clade_I	18.8255	SMARCA3, HLTF; SWI/SNF-related matrix-associated actin-dependent regulator of chromatin subfamily A3 [EC:3.6.4.- 2.3.2.27]	A09180 Brite Hierarchies	60.3859	N
	K05012	6	125	14.3192	7.52634	43.517	32.2277	Nonpolar	Y	N	Pimascovirales	Sister_Iridoviridae_1	Irido_clade_I	20.0778	CLCN3_4_5; chloride channel 3/4/5	A09150 Organismal Systems	6.9282	Y
	K03021	9	79	24.8122	8.4248	29.7305	29.4274	Nonpolar	Y	N	N	N	Meso_base_clade_IV	19.77	RPC2, POLR3B; DNA-directed RNA polymerase III subunit RPC2 [EC:2.7.7.6]	A09120 Genetic Information Processing	13.9319	N
	K11839	421	576	13.0432	17.2118	40.6496	36.8735	Nonpolar	Y	Y	Imitervirales	Mesomimiviridae	Meso_clade_I	19.248	USP8, UBP5; ubiquitin carboxyl-terminal hydrolase 8 [EC:3.4.19.12]	A09140 Cellular Processes	102.67	N
	K06950	69	371	13.0432	16.8303	43.517	37.2378	Nonpolar	Y	Y	Imitervirales	Mesomimiviridae	Meso_clade_I	17.6085	K06950; uncharacterized protein	A09190 Not Included in Pathway or Brite	24.2898	N
	K03010	1008	734	13.8745	20.7525	39.0734	42.0929	Nonpolar	Y	Y	Imitervirales	Mesomimiviridae	Meso_clade_I	19.1055	RPB2, POLR2B; DNA-directed RNA polymerase II subunit RPB2 [EC:2.7.7.6]	A09120 Genetic Information Processing	254.954	N
	K03841	45	358	14.3192	22.5015	39.4085	48.4354	Nonpolar	Y	Y	Imitervirales	Mesomimiviridae	Meso_clade_I	19.248	FBP, fbp; fructose-1,6-bisphosphatase I [EC:3.1.3.11]	A09100 Metabolism	16.0638	N
	K01412	15	142	18.123	26.0871	34.5046	50.7772	Nonpolar	Y	N	Imitervirales	Mesomimiviridae	Meso_clade_I	17.6271	PMPCA, MAS2; mitochondrial-processing peptidase subunit alpha [EC:3.4.24.64]	A09180 Brite Hierarchies	15.8256	N
	K12194	37	247	18.3192	22.6556	36.0088	48.484	Nonpolar	Y	N	Imitervirales	Mesomimiviridae	Meso_clade_I	18.1807	CHMP4A_B, SNF7, VPS32A_B; charged multivesicular body protein 4A/B	A09140 Cellular Processes	25.7632	N
	K17732	16	147	15.9708	25.5799	34.6712	50.7772	Nonpolar	Y	N	Imitervirales	Mesomimiviridae	Meso_clade_I	18.5897	PMPCB, MAS1; mitochondrial-processing peptidase subunit beta [EC:3.4.24.64]	A09180 Brite Hierarchies	15.8256	Y
	K10755	314	586	16.7422	22.4603	38.0026	46.1023	Nonpolar	Y	Y	N	Mesomimiviridae	Meso_clade_I	19.3234	RFC2_4; replication factor C subunit 2/4	A09120 Genetic Information Processing	60.1858	N
	K01689	31	269	18.3192	23.5756	35.7606	57.3926	Nonpolar	Y	Y	N	Mesomimiviridae	Meso_clade_I	18.3192	ENO, eno; enolase [EC:4.2.1.11]	A09100 Metabolism	7.83385	N
	K19030	22	189	15.9708	18.6087	40.6516	43.0939	Nonpolar	Y	N	N	Mesomimiviridae	Meso_clade_I	17.2988	PFKFB4; 6-phosphofructo-2-kinase / fructose-2,6-biphosphatase 4 [EC:2.7.1.105 3.1.3.46]	A09100 Metabolism	10.7728	N
	K19028	22	189	15.9708	18.6087	40.6516	43.0939	Nonpolar	Y	N	N	Mesomimiviridae	Meso_clade_I	17.303	PFKFB1; 6-phosphofructo-2-kinase / fructose-2,6-biphosphatase 1 [EC:2.7.1.105 3.1.3.46]	A09100 Metabolism	10.7728	N
	K19029	27	205	16.604	18.7519	39.0734	44.1445	Nonpolar	Y	N	N	Mesomimiviridae	Meso_clade_I	19.9346	PFKFB2; 6-phosphofructo-2-kinase / fructose-2,6-biphosphatase 2 [EC:2.7.1.105 3.1.3.46]	A09100 Metabolism	12.5007	N
	K01103	28	215	16.604	18.7519	37.5057	43.099	Nonpolar	Y	N	N	Mesomimiviridae	Meso_clade_I	18.5897	PFKFB3; 6-phosphofructo-2-kinase / fructose-2,6-biphosphatase 3 [EC:2.7.1.105 3.1.3.46]	A09100 Metabolism	12.9255	N
	K07386	91	419	19.248	22.2085	34.0614	47.8502	Nonpolar	Y	N	N	Mesomimiviridae	Meso_clade_I	18.1807	pepO; putative endopeptidase [EC:3.4.24.-]	A09180 Brite Hierarchies	23.3763	N
	K03355	34	319	19.7812	23.5628	35.2421	56.7588	Nonpolar	Y	N	N	Mesomimiviridae	Meso_clade_I	19.8237	APC8, CDC23; anaphase-promoting complex subunit 8	A09120 Genetic Information Processing	11.0345	N
	K01623	26	199	19.9346	22.6645	38.0026	50.2716	Nonpolar	Y	N	N	Mesomimiviridae	Meso_clade_I	19.2799	ALDO; fructose-bisphosphate aldolase, class I [EC:4.1.2.13]	A09100 Metabolism	15.0206	N
	K01415	58	335	13.8745	22.5643	38.0066	49.6481	Nonpolar	Y	Y	N	Mimiviridae	Meso_clade_I	19.4673	ECE; endothelin-converting enzyme [EC:3.4.24.71]	A09180 Brite Hierarchies	16.4389	N
	K02437	17	85	7.48166	18.2924	47.2129	48.3631	Nonpolar	Y	N	N	Mimiviridae	Meso_clade_I	17.6271	gcvH, GCSH; glycine cleavage system H protein	A09100 Metabolism	8.90674	N
	K18055	99	472	10.877	16.6341	54.5746	36.8996	Nonpolar	Y	Y	Imitervirales	N	Meso_clade_I	16.7563	HIF1AN; hypoxia-inducible factor 1-alpha inhibitor (HIF hydroxylase) [EC:1.14.11.30]	A09190 Not Included in Pathway or Brite	21.5206	N
	K00733	113	497	18.2147	22.147	35.9346	46.2056	Nonpolar	Y	Y	Imitervirales	N	Meso_clade_I	19.4673	B4GALT7; xylosylprotein 4-beta-galactosyltransferase [EC:2.4.1.133]	A09100 Metabolism	25.462	N
	K17495	55	383	15.9708	22.4603	37.051	43.9816	Nonpolar	Y	N	Imitervirales	N	Meso_clade_I	19.7812	CSMD; CUB and sushi domain-containing protein	A09180 Brite Hierarchies	35.903	N
	K08568	113	558	13.0432	16.2044	38.0026	43.781	Nonpolar	Y	Y	N	N	Meso_clade_I	19.77	CTSZ; cathepsin X [EC:3.4.18.1]	A09140 Cellular Processes	46.8363	N
	K15078	329	578	14.3192	21.3062	36.5533	48.4377	Nonpolar	Y	Y	N	N	Meso_clade_I	17.6271	SLX1; structure-specific endonuclease subunit SLX1 [EC:3.6.1.-]	A09120 Genetic Information Processing	98.7725	N
	K00476	55	378	14.3192	21.2772	39.2305	58.211	Nonpolar	Y	Y	N	N	Meso_clade_I	19.77	ASPH; aspartate beta-hydroxylase [EC:1.14.11.16]	A09130 Environmental Information Processing	19.5895	N
	K14965	35	318	15.0134	22.6233	39.2305	47.911	Nonpolar	Y	N	N	N	Meso_clade_I	19.77	DPY30; protein dpy-30	A09180 Brite Hierarchies	14.7113	N
	K10664	30	305	16.3584	14.1237	36.1715	26.039	Nonpolar	Y	N	N	N	Meso_clade_I	18.2147	ATL6S; E3 ubiquitin-protein ligase ATL6/9/15/31/42/55 [EC:2.3.2.27]	A09180 Brite Hierarchies	22.7074	N
	K05873	28	177	18.123	21.3198	36.0088	40.0735	Nonpolar	Y	N	N	N	Meso_clade_I	#N/A	cyaB; adenylate cyclase, class 2 [EC:4.6.1.1]	A09100 Metabolism	9.98728	N
	K17867	36	295	18.3192	23.3421	35.1728	40.8889	Nonpolar	Y	N	N	N	Meso_clade_I	18.3437	DPH4, DNAJC24; diphthamide biosynthesis protein 4	A09180 Brite Hierarchies	18.2518	N
	K12585	58	348	20.4425	23.6771	33.9179	50.7772	Nonpolar	Y	N	N	N	Meso_clade_I	19.3234	DIS3, RRP44; exosome complex exonuclease DIS3/RRP44 [EC:3.1.13.-]	A09120 Genetic Information Processing	17.6287	N
	K19012	12	105	24.2629	24.1925	20.8183	50.7772	Nonpolar	Y	N	N	N	Meso_clade_I	#N/A	LYVE1; lymphatic vessel endothelial hyaluronan receptor 1	A09180 Brite Hierarchies	3.9814	N
	K11089	10	69	19.8237	10.846	21.146	14.2608	Nonpolar	Y	N	N	N	Meso_clade_I	21.8883	TROVE2, SSA2; 60 kDa SS-A/Ro ribonucleoprotein	A09160 Human Diseases	5.65307	Y
	K04097	44	334	10.877	12.4446	54.5746	34.1687	Nonpolar	Y	Y	Imitervirales	Mesomimiviridae	Meso_clade_II	19.1055	HPGDS; prostaglandin-H2 D-isomerase / glutathione transferase [EC:5.3.99.2 2.5.1.18]	A09100 Metabolism	18.4509	N
	K01627	31	235	21.7636	8.8062	36.0088	12.5086	Nonpolar	Y	Y	Imitervirales	Mesomimiviridae	Meso_clade_II	17.4624	kdsA; 2-dehydro-3-deoxyphosphooctonate aldolase (KDO 8-P synthase) [EC:2.5.1.55]	A09100 Metabolism	14.0231	N
	K09005	39	239	12.8215	20.5818	40.6496	51.325	Nonpolar	Y	Y	Imitervirales	Mesomimiviridae	Meso_clade_II	25.7026	K09005; uncharacterized protein	A09190 Not Included in Pathway or Brite	18.9208	Y
	K06041	27	221	20.7305	10.1526	35.1728	17.4421	Nonpolar	Y	N	N	Mesomimiviridae	Meso_clade_II	17.5856	kdsD, kpsF; arabinose-5-phosphate isomerase [EC:5.3.1.13]	A09100 Metabolism	9.90266	N
	K00979	28	227	23.8141	8.42377	33.9179	18.2428	Nonpolar	Y	Y	Imitervirales	Mimiviridae, Mesomimiviridae	Meso_clade_II	17.4624	kdsB; 3-deoxy-manno-octulosonate cytidylyltransferase (CMP-KDO synthetase) [EC:2.7.7.38]	A09100 Metabolism	14.2364	N
	K00904	265	623	16.7422	22.3253	37.0541	46.0847	Nonpolar	Y	Y	Pimascovirales	N	Meso_clade_II	22.2331	DGUOK; deoxyguanosine kinase [EC:2.7.1.113]	A09100 Metabolism	64.1525	N
	K03283	414	615	13.0432	16.7381	39.2305	36.8735	Nonpolar	Y	N	N	N	Meso_clade_II	19.3128	HSPA1s; heat shock 70kDa protein 1/2/6/8	A09120 Genetic Information Processing	110.74	N
	K16315	51	407	13.8745	20.7508	36.3698	49.3116	Nonpolar	Y	N	N	N	Meso_clade_II	21.6204	GSG2; serine/threonine-protein kinase haspin [EC:2.7.11.1]	A09180 Brite Hierarchies	19.0016	N
	K10661	39	389	13.8745	12.5451	35.4068	44.0302	Nonpolar	Y	N	N	N	Meso_clade_II	19.9346	MARCH6, DOA10; E3 ubiquitin-protein ligase MARCH6 [EC:2.3.2.27]	A09120 Genetic Information Processing	20.5677	N
	K00560	364	623	16.3584	20.7938	36.5533	43.9816	Nonpolar	Y	N	N	N	Meso_clade_II	18.8255	thyA, TYMS; thymidylate synthase [EC:2.1.1.45]	A09100 Metabolism	89.2424	N
	K11968	16	198	16.7563	18.9788	37.051	43.7407	Nonpolar	Y	N	N	N	Meso_clade_II	19.3234	ARIH1; ariadne-1 [EC:2.3.2.31]	A09180 Brite Hierarchies	7.81294	N
	K03294	24	291	18.8255	6.9223	34.1132	16.1571	Nonpolar	Y	N	N	N	Meso_clade_II	16.7422	TC.APA; basic amino acid/polyamine antiporter, APA family	A09190 Not Included in Pathway or Brite	8.80477	N
	K19836	19	187	24.8309	13.74	23.1108	29.8974	Nonpolar	Y	N	N	N	Meso_clade_II	17.5856	HPT1; hypoxanthine phosphoribosyltransferase [EC:2.4.2.8]	A09100 Metabolism	6.84898	N
	K07101	32	281	24.9589	8.46373	22.7598	25.2097	Nonpolar	Y	N	N	N	Meso_clade_II	17.4624	K07101; uncharacterized protein	A09190 Not Included in Pathway or Brite	13.3927	N
	K09250	215	527	13.066	19.0366	39.2305	42.0928	Nonpolar	Y	N	N	Mimiviridae	Mimi_clade_IV	17.4624	CNBP; cellular nucleic acid-binding protein	A09180 Brite Hierarchies	70.7368	N
	K07967	133	453	13.8745	19.6327	39.1633	41.8643	Nonpolar	Y	N	N	Mimiviridae	Mimi_clade_IV	21.6592	B4GALT2; beta-1,4-galactosyltransferase 2 [EC:2.4.1.22 2.4.1.90 2.4.1.38 2.4.1.-]	A09100 Metabolism	42.3102	N
	K07968	131	452	14.3192	20.0973	39.0734	41.9554	Nonpolar	Y	N	N	Mimiviridae	Mimi_clade_IV	23.3748	B4GALT3; beta-1,4-galactosyltransferase 3 [EC:2.4.1.90 2.4.1.38 2.4.1.-]	A09100 Metabolism	41.9955	N
	K00600	42	299	14.3192	19.8113	35.4068	48.1146	Nonpolar	Y	N	N	Mimiviridae	Mimi_clade_IV	17.6271	glyA, SHMT; glycine hydroxymethyltransferase [EC:2.1.2.1]	A09100 Metabolism	21.7451	N
	K10770	160	475	15.0134	13.2891	35.4068	37.4105	Nonpolar	Y	N	N	Mimiviridae	Mimi_clade_IV	19.3128	ALKBH8, TRM9; alkylated DNA repair protein alkB homolog 8 [EC:1.14.11.- 2.1.1.229]	A09180 Brite Hierarchies	48.7989	N
	K07966	148	488	15.0134	19.5832	37.4956	42.0929	Nonpolar	Y	N	N	Mimiviridae	Mimi_clade_IV	21.6592	B4GALT1; beta-1,4-galactosyltransferase 1 [EC:2.4.1.22 2.4.1.90 2.4.1.38 2.4.1.-]	A09100 Metabolism	44.1503	N
	K03601	47	328	15.014	18.0629	36.0088	46.9785	Nonpolar	Y	N	N	Mimiviridae	Mimi_clade_IV	18.8255	xseA; exodeoxyribonuclease VII large subunit [EC:3.1.11.6]	A09120 Genetic Information Processing	20.9474	N
	K07969	136	467	15.182	18.5188	36.5533	48.3137	Nonpolar	Y	N	N	Mimiviridae	Mimi_clade_IV	19.77	B4GALT4; beta-1,4-galactosyltransferase 4 [EC:2.4.1.90 2.4.1.275 2.4.1.-]	A09100 Metabolism	42.7755	N
	K03347	11	100	15.9708	18.5889	39.2305	36.504	Nonpolar	Y	N	N	Mimiviridae	Mimi_clade_IV	19.3128	CUL1, CDC53; cullin 1	A09120 Genetic Information Processing	6.63967	N
	K09651	11	95	17.6085	3.4738	34.0665	3.7768	Nonpolar	Y	N	N	Mimiviridae	Mimi_clade_IV	17.5856	RHBDD1; rhomboid domain-containing protein 1 [EC:3.4.21.-]	A09180 Brite Hierarchies	6.20323	N
	K00820	178	519	18.1807	17.3568	35.4068	48.2953	Nonpolar	Y	N	N	Mimiviridae	Mimi_clade_IV	19.248	glmS, GFPT; glutamine---fructose-6-phosphate transaminase (isomerizing) [EC:2.6.1.16]	A09100 Metabolism	47.3265	N
	K10573	14	137	18.3192	20.6176	37.0541	40.9337	Nonpolar	Y	N	N	Mimiviridae	Mimi_clade_IV	19.77	UBE2A, UBC2, RAD6A; ubiquitin-conjugating enzyme E2 A [EC:2.3.2.23]	A09120 Genetic Information Processing	3.35276	N
	K00968	54	353	19.7812	11.9157	33.9179	26.0916	Nonpolar	Y	N	N	Mimiviridae	Mimi_clade_IV	20.3529	PCYT1; choline-phosphate cytidylyltransferase [EC:2.7.7.15]	A09100 Metabolism	28.8818	N
	K00995	45	310	19.9346	9.94552	32.2401	23.3115	Nonpolar	Y	N	N	Mimiviridae	Mimi_clade_IV	17.6271	pgsA, PGS1; CDP-diacylglycerol---glycerol-3-phosphate 3-phosphatidyltransferase [EC:2.7.8.5]	A09100 Metabolism	24.975	N
	K08744	12	130	20.0778	22.4004	31.6948	50.4488	Nonpolar	Y	N	N	Mimiviridae	Mimi_clade_IV	16.8637	CRLS; cardiolipin synthase (CMP-forming) [EC:2.7.8.41]	A09100 Metabolism	9.81181	N
	K06184	25	196	20.7305	6.93585	36.0088	16.2294	Nonpolar	Y	N	N	Mimiviridae	Mimi_clade_IV	18.5897	ABCF1; ATP-binding cassette, subfamily F, member 1	A09180 Brite Hierarchies	10.6204	N
	K00812	30	278	20.7305	7.60206	27.16	30.1662	Nonpolar	Y	N	N	Mimiviridae	Mimi_clade_IV	18.1807	aspB; aspartate aminotransferase [EC:2.6.1.1]	A09100 Metabolism	15.664	N
	K01866	22	196	21.7282	18.1937	33.9179	45.622	Nonpolar	Y	N	N	Mimiviridae	Mimi_clade_IV	18.8255	YARS, tyrS; tyrosyl-tRNA synthetase [EC:6.1.1.1]	A09120 Genetic Information Processing	7.16051	N
	K00281	20	183	21.7282	25.1129	32.2401	63.5599	Nonpolar	Y	N	N	Mimiviridae	Mimi_clade_IV	17.6271	GLDC, gcvP; glycine dehydrogenase [EC:1.4.4.2]	A09100 Metabolism	8.98687	N
	K01893	48	297	21.7924	10.8468	31.5213	20.9921	Nonpolar	Y	N	N	Mimiviridae	Mimi_clade_IV	19.77	NARS, asnS; asparaginyl-tRNA synthetase [EC:6.1.1.22]	A09120 Genetic Information Processing	14.9965	N
	K01408	29	242	22.0398	7.8201	25.5101	30.2565	Nonpolar	Y	N	N	Mimiviridae	Mimi_clade_IV	19.9346	IDE, ide; insulysin [EC:3.4.24.56]	A09160 Human Diseases	13.0965	N
	K16603	21	183	22.2087	6.54709	31.0616	6.6696	Nonpolar	Y	N	N	Mimiviridae	Mimi_clade_IV	18.1224	TTLL9; tubulin polyglutamylase TTLL9 [EC:6.-.-.-]	A09180 Brite Hierarchies	9.24234	N
	K01590	18	208	22.2414	6.7325	33.0159	18.0173	Nonpolar	Y	N	N	Mimiviridae	Mimi_clade_IV	19.248	hdc, HDC; histidine decarboxylase [EC:4.1.1.22]	A09100 Metabolism	9.18567	N
	K01870	24	205	23.6358	10.9042	30.1367	19.5056	Nonpolar	Y	N	N	Mimiviridae	Mimi_clade_IV	19.2799	IARS, ileS; isoleucyl-tRNA synthetase [EC:6.1.1.5]	A09120 Genetic Information Processing	7.97938	N
	K03238	22	195	23.6621	17.137	33.9179	24.0739	Nonpolar	Y	N	N	Mimiviridae	Mimi_clade_IV	19.3234	EIF2S2; translation initiation factor 2 subunit 2	A09180 Brite Hierarchies	8.82793	N
	K13523	5	57	18.3192	18.9536	40.6516	34.0891	Nonpolar	Y	N	N	Mimiviridae	Mimi_clade_IV	19.3128	AGPAT3_4; lysophosphatidic acid acyltransferase / lysophosphatidylinositol acyltransferase [EC:2.3.1.51 2.3.1.-]	A09100 Metabolism	4.11651	Y
	K09503	326	604	13.9937	16.6566	35.4068	39.6117	Nonpolar	Y	N	N	N	Mimi_clade_IV	17.6271	DNAJA2; DnaJ homolog subfamily A member 2	A09120 Genetic Information Processing	102.58	N
	K00456	82	403	14.3192	21.3422	37.0541	48.5295	Nonpolar	Y	N	N	Mimiviridae, Sister_Iridoviridae_1	Mimi_clade_IV, Irido_clade_I	17.6271	CDO1; cysteine dioxygenase [EC:1.13.11.20]	A09100 Metabolism	29.6346	N
	K00857	432	625	13.8745	16.4683	39.1633	36.0794	Nonpolar	Y	Y	Imitervirales	Mimiviridae, Mesomimiviridae	Mimi_clade_IV, Meso_clade_I	19.248	tdk, TK; thymidine kinase [EC:2.7.1.21]	A09100 Metabolism	117.713	N
	K22068	50	364	16.7422	16.9461	35.1728	40.7266	Nonpolar	Y	N	N	Mimiviridae, Sister_Iridoviridae_2	Mimi_clade_IV, Meso_clade_II	19.3234	ISCU; iron-sulfur cluster assembly enzyme ISCU, mitochondrial	A09180 Brite Hierarchies	25.6464	N
	K01183	55	348	13.8745	22.5219	39.1633	43.8814	Nonpolar	Y	Y	Mirusviridae	M2	NEW_2	19.4673	E3.2.1.14; chitinase [EC:3.2.1.14]	A09100 Metabolism	28.2477	N
	K18173	51	362	10.877	19.9415	54.5746	42.3208	Nonpolar	Y	N	Mirusviridae	M2	NEW_2	18.8255	COA1; cytochrome c oxidase assembly factor 1	A09150 Organismal Systems	45.8491	N
	K07976	57	410	13.066	24.2134	40.6516	52.2373	Nonpolar	Y	N	Mirusviridae	M2	NEW_2	19.1055	RAB; Rab family, other	A09180 Brite Hierarchies	26.6211	N
	K01372	110	542	13.8745	19.9799	39.1633	48.3137	Nonpolar	Y	N	Mirusviridae	M2	NEW_2	20.4425	BLMH, pepC; bleomycin hydrolase [EC:3.4.22.40]	A09180 Brite Hierarchies	38.4769	N
	K08884	35	294	15.0134	17.0562	36.1545	36.997	Nonpolar	Y	N	Mirusviridae	M2	NEW_2	19.3128	K08884; serine/threonine protein kinase, bacterial [EC:2.7.11.1]	A09180 Brite Hierarchies	32.359	N
	K10747	105	424	15.182	18.9536	35.4068	48.7335	Nonpolar	Y	N	Mirusviridae	M2	NEW_2	18.5505	LIG1; DNA ligase 1 [EC:6.5.1.1 6.5.1.6 6.5.1.7]	A09120 Genetic Information Processing	55.1648	N
	K00806	27	281	16.3584	20.2747	36.5533	47.911	Nonpolar	Y	N	Mirusviridae	M2	NEW_2	23.3748	uppS; undecaprenyl diphosphate synthase [EC:2.5.1.31]	A09100 Metabolism	15.7127	N
	K02599	36	303	13.3421	21.3607	40.6496	43.9816	Nonpolar	Y	N	N	M2	NEW_2	19.4673	NOTCH1; Notch 1	A09130 Environmental Information Processing	29.2253	N
	K13984	329	614	11.0955	20.5509	47.1847	41.4581	Nonpolar	Y	Y	Mirusviridae	M2, M1	NEW_2	18.478	TXNDC5, ERP46; thioredoxin domain-containing protein 5	A09120 Genetic Information Processing	97.2554	N
	K09584	295	581	13.8745	19.117	39.2305	39.3756	Nonpolar	Y	N	Mirusviridae	M2, M1	NEW_2	18.5897	PDIA6, TXNDC7; protein disulfide-isomerase A6 [EC:5.3.4.1]	A09120 Genetic Information Processing	91.6223	N
	K11296	62	394	13.066	20.4377	38.0066	41.9554	Nonpolar	Y	N	Mirusviridae	Phycodnaviridae_I	NEW_2	17.6271	HMGB3; high mobility group protein B3	A09180 Brite Hierarchies	33.5451	N
	K07451	446	645	13.8745	21.2832	39.1633	39.464	Nonpolar	Y	Y	Mirusviridae	N	NEW_2	21.8883	mcrA; 5-methylcytosine-specific restriction enzyme A [EC:3.1.21.-]	A09180 Brite Hierarchies	122.275	N
	K02335	23	201	13.8745	17.3278	36.5533	47.9596	Nonpolar	Y	Y	Mirusviridae	N	NEW_2	17.4624	polA; DNA polymerase I [EC:2.7.7.7]	A09120 Genetic Information Processing	15.5842	N
	K08991	463	636	13.9937	17.534	37.4956	38.9585	Nonpolar	Y	Y	Mirusviridae	N	NEW_2	19.2799	MUS81; crossover junction endonuclease MUS81 [EC:3.1.22.-]	A09120 Genetic Information Processing	102.2	N
	K07977	39	350	10.877	22.4017	54.5746	51.5706	Nonpolar	Y	N	Mirusviridae	N	NEW_2	18.1224	ARF; Arf/Sar family, other	A09180 Brite Hierarchies	21.2555	N
	K07893	56	377	10.877	18.7108	54.5746	39.4645	Nonpolar	Y	N	Mirusviridae	N	NEW_2	18.3192	RAB6A; Ras-related protein Rab-6A	A09180 Brite Hierarchies	24.8918	N
	K09490	62	352	12.8215	20.6415	40.6516	41.9452	Nonpolar	Y	N	Mirusviridae	N	NEW_2	18.3192	HSPA5, BIP; endoplasmic reticulum chaperone BiP [EC:3.6.4.10]	A09120 Genetic Information Processing	28.1824	N
	K01520	458	618	13.9937	19.7453	39.2305	47.601	Nonpolar	Y	N	Mirusviridae	N	NEW_2	19.3128	dut, DUT; dUTP pyrophosphatase [EC:3.6.1.23]	A09100 Metabolism	127.394	N
	K03926	48	344	15.0134	14.6293	37.5057	36.0562	Nonpolar	Y	N	Mirusviridae	N	NEW_2	20.4812	cutA; periplasmic divalent cation tolerance protein	A09190 Not Included in Pathway or Brite	20.837	N
	K01626	106	547	17.303	21.4358	36.0169	43.9839	Nonpolar	Y	N	Mirusviridae	N	NEW_2	18.1224	E2.5.1.54, aroF, aroG, aroH; 3-deoxy-7-phosphoheptulonate synthase [EC:2.5.1.54]	A09100 Metabolism	43.7112	N
	K15281	20	199	10.877	19.6538	54.5746	38.5962	Nonpolar	Y	N	Mirusviridae	N	NEW_2	19.7812	SLC35D; solute carrier family 35	A09180 Brite Hierarchies	16.8396	Y
	K12198	16	221	10.877	25.2466	54.5746	62.2187	Nonpolar	Y	N	Mirusviridae	N	NEW_2	18.3437	CHMP5, VPS60; charged multivesicular body protein 5	A09140 Cellular Processes	7.94265	Y
	K14863	9	130	11.0955	25.4814	54.5305	59.1516	Nonpolar	Y	N	N	N	NEW_2	19.3128	WDR12, YTM1; ribosome biogenesis protein	A09180 Brite Hierarchies	7.03572	N
	K09885	9	130	11.0955	25.4814	54.5305	59.1516	Nonpolar	Y	N	N	N	NEW_2	13.9937	AQPF; aquaporin rerated protein, other eukaryote	A09180 Brite Hierarchies	7.03572	N
	K03763	79	359	13.0432	22.31	40.6496	50.1345	Nonpolar	Y	N	N	N	NEW_2	15.2569	polC; DNA polymerase III subunit alpha, Gram-positive type [EC:2.7.7.7]	A09120 Genetic Information Processing	34.6825	N
	K09884	20	220	15.014	13.7076	35.4068	46.0538	Nonpolar	Y	N	N	N	NEW_2	20.0778	AQPN; aquaporin rerated protein, invertebrate	A09180 Brite Hierarchies	13.7112	N
	K09869	17	194	15.014	21.456	39.2305	54.6344	Nonpolar	Y	N	N	N	NEW_2	18.3192	AQP8; aquaporin-8	A09150 Organismal Systems	11.7128	N
	K15692	54	356	10.877	9.71874	47.2129	31.2599	Nonpolar	Y	N	Algavirales	Phycodnaviridae_II	Prasinovirinae	17.6271	RNF13, RZF; E3 ubiquitin-protein ligase RNF13 [EC:2.3.2.27]	A09180 Brite Hierarchies	30.1486	N
	K01784	118	443	10.877	15.001	47.2129	37.5283	Nonpolar	Y	N	Algavirales	Phycodnaviridae_II	Prasinovirinae	19.3234	galE, GALE; UDP-glucose 4-epimerase [EC:5.1.3.2]	A09100 Metabolism	36.9316	N
	K01711	240	595	14.3192	16.0834	40.6516	35.1957	Nonpolar	Y	N	N	N	Prasinovirinae	17.5211	gmd, GMDS; GDPmannose 4,6-dehydratase [EC:4.2.1.47]	A09100 Metabolism	69.0282	N
	K01406	27	231	15.0134	15.1472	36.5533	29.3041	Nonpolar	Y	N	N	N	Prasinovirinae	19.8237	prtC; serralysin [EC:3.4.24.40]	A09160 Human Diseases	17.565	N
	K00525	620	690	13.0432	18.7492	43.517	39.3547	Nonpolar	Y	Y	Algavirales, Imitervirales, Mirusviridae	Phycodnaviridae_II, M2	Prasinovirinae, Meso_clade_II	18.5505	E1.17.4.1A, nrdA, nrdE; ribonucleoside-diphosphate reductase alpha chain [EC:1.17.4.1]	A09100 Metabolism	167.408	N
	K02183	23	242	17.0133	21.4958	34.6712	47.9596	Nonpolar	Y	N	N	M1	N	19.3128	CALM; calmodulin	A09130 Environmental Information Processing	15.3278	N
	K21634	16	160	17.5211	20.9214	37.051	37.1525	Nonpolar	Y	N	N	M1	N	23.8044	USP21; ubiquitin carboxyl-terminal hydrolase 21 [EC:3.4.19.12]	A09140 Cellular Processes	9.21636	Y
	K00558	457	628	14.3192	15.4738	36.0088	40.4191	Nonpolar	Y	N	N	M2	N	19.4673	DNMT1, dcm; DNA (cytosine-5)-methyltransferase 1 [EC:2.1.1.37]	A09100 Metabolism	152.291	N
	K04772	77	466	18.123	15.5786	36.0169	34.623	Nonpolar	Y	N	N	M2	N	7.48766	degQ, hhoA; serine protease DegQ [EC:3.4.21.-]	A09180 Brite Hierarchies	50.0514	N
	K03555	616	644	13.8745	20.0327	39.3888	39.9	Nonpolar	Y	Y	Imitervirales	Mesomimiviridae	N	18.1807	mutS; DNA mismatch repair protein MutS	A09120 Genetic Information Processing	127.498	N
	K03168	665	685	13.8745	20.3091	39.2305	41.9554	Nonpolar	Y	Y	Imitervirales	Mesomimiviridae	N	18.8255	topA; DNA topoisomerase I [EC:5.6.2.1]	A09180 Brite Hierarchies	136.971	N
	K18234	21	151	18.8255	23.112	34.0665	41.3656	Nonpolar	Y	Y	Imitervirales	Mesomimiviridae	N	18.1224	vat; virginiamycin A acetyltransferase [EC:2.3.1.-]	A09180 Brite Hierarchies	10.5632	N
	K04800	25	208	15.3847	15.9567	37.4956	59.5183	Nonpolar	Y	N	Imitervirales	Mesomimiviridae	N	#N/A	rfcL; replication factor C large subunit	A09120 Genetic Information Processing	18.8524	N
	K08825	20	155	17.4624	18.2902	37.5057	37.5923	Nonpolar	Y	N	N	Mesomimiviridae	N	19.1055	DYRK1; dual specificity tyrosine-phosphorylation-regulated kinase 1 [EC:2.7.12.1]	A09180 Brite Hierarchies	11.8606	N
	K22282	70	455	18.3192	20.8919	34.8901	41.0372	Nonpolar	Y	N	N	Mesomimiviridae	N	20.4425	FAXDC2; fatty acid hydroxylase domain-containing protein 2	A09190 Not Included in Pathway or Brite	40.1018	N
	K10586	14	117	19.248	25.3017	36.0088	50.2262	Nonpolar	Y	N	N	Mesomimiviridae	N	18.3192	BIRC6, BRUCE; baculoviral IAP repeat-containing protein 6 (apollon) [EC:2.3.2.23]	A09120 Genetic Information Processing	7.17675	N
	K03768	22	179	19.8237	23.3906	35.3671	52.2373	Nonpolar	Y	N	N	Mesomimiviridae	N	19.248	PPIB, ppiB; peptidyl-prolyl cis-trans isomerase B (cyclophilin B) [EC:5.2.1.8]	A09180 Brite Hierarchies	6.95044	N
	K17584	23	208	21.7636	12.5645	33.0159	25.2434	Nonpolar	Y	N	N	Mesomimiviridae	N	18.8255	PCIF1; phosphorylated CTD-interacting factor 1	A09180 Brite Hierarchies	15.1531	N
	K09516	34	353	21.7636	12.6041	29.5019	30.2217	Nonpolar	Y	N	N	Mesomimiviridae	N	20.4425	RETSAT; all-trans-retinol 13,14-reductase [EC:1.3.99.23]	A09100 Metabolism	18.1505	N
	K01779	6	106	21.1216	23.0582	33.9179	32.4527	Nonpolar	Y	N	N	Mesomimiviridae	N	17.5829	racD; aspartate racemase [EC:5.1.1.13]	A09100 Metabolism	5.36018	Y
	K00526	196	553	15.014	21.7624	37.5057	60.1165	Nonpolar	Y	N	Imitervirales	Mesomimiviridae, M2	N	23.6358	E1.17.4.1B, nrdB, nrdF; ribonucleoside-diphosphate reductase beta chain [EC:1.17.4.1]	A09100 Metabolism	96.0233	N
	K15331	42	323	13.6805	21.8915	39.4085	41.9554	Nonpolar	Y	N	N	Mimiviridae	N	18.1224	TRMT2B, TRM2; tRNA (uracil-5-)-methyltransferase [EC:2.1.1.35]	A09180 Brite Hierarchies	17.8198	N
	K01611	48	379	16.3584	20.2747	35.1728	42.3876	Nonpolar	Y	N	N	Mimiviridae	N	19.2799	speD, AMD1; S-adenosylmethionine decarboxylase [EC:4.1.1.50]	A09100 Metabolism	19.254	N
	K00797	53	392	17.2117	19.3102	35.2421	41.5685	Nonpolar	Y	N	N	Mimiviridae	N	18.3192	speE, SRM, SPE3; spermidine synthase [EC:2.5.1.16]	A09100 Metabolism	20.5247	N
	K03627	270	529	18.1224	10.5926	34.8901	22.371	Nonpolar	Y	N	N	Mimiviridae	N	17.6271	MBF1; putative transcription factor	A09190 Not Included in Pathway or Brite	69.7192	N
	K14775	94	432	19.2799	9.1784	32.2401	27.751	Nonpolar	Y	N	N	Mimiviridae	N	17.6271	UTP30, RSL1D1; ribosome biogenesis protein UTP30	A09180 Brite Hierarchies	31.6299	N
	K00980	95	486	19.9346	16.59	32.7526	40.0146	Nonpolar	Y	N	N	Mimiviridae	N	15.182	tagD; glycerol-3-phosphate cytidylyltransferase [EC:2.7.7.39]	A09100 Metabolism	51.6557	N
	K03243	19	185	20.7305	6.47023	36.0169	12.4414	Nonpolar	Y	N	N	Mimiviridae	N	19.3128	EIF5B; translation initiation factor 5B	A09180 Brite Hierarchies	3.5536	N
	K00133	23	223	23.7911	5.5971	31.5213	20.4181	Nonpolar	Y	N	N	Mimiviridae	N	16.7422	asd; aspartate-semialdehyde dehydrogenase [EC:1.2.1.11]	A09100 Metabolism	11.024	N
	K01054	15	162	23.8893	9.83021	25.5101	30.4777	Nonpolar	Y	N	N	Mimiviridae	N	19.1055	MGLL; acylglycerol lipase [EC:3.1.1.23]	A09100 Metabolism	4.43925	N
	K13830	12	147	24.3658	8.25323	25.5101	26.9511	Nonpolar	Y	N	N	Mimiviridae	N	16.7422	ARO1; pentafunctional AROM polypeptide [EC:4.2.3.4 4.2.1.10 1.1.1.25 2.7.1.71 2.5.1.19]	A09100 Metabolism	4.5598	N
	K15894	17	211	16.3584	13.0722	35.3671	37.3356	Nonpolar	Y	N	N	Mimiviridae	N	18.5505	pseB, wbjB; UDP-N-acetylglucosamine 4,6-dehydratase/5-epimerase [EC:4.2.1.115 5.1.3.-]	A09100 Metabolism	7.76513	Y
	K03259	467	579	13.9937	19.036	36.5533	47.7122	Nonpolar	Y	Y	Pandoravirales	Phycodnaviridae_I	N	19.7812	EIF4E; translation initiation factor 4E	A09130 Environmental Information Processing	108.892	N
	K11703	93	488	16.7563	14.9718	34.8901	44.4566	Nonpolar	Y	N	N	Sister_Iridoviridae_2	N	22.2087	GLT25D; collagen beta-1,O-galactosyltransferase [EC:2.4.1.50]	A09100 Metabolism	41.7591	N
	K07317	282	588	10.877	16.5847	54.3768	38.0094	Nonpolar	Y	Y	Imitervirales	N	N	#N/A	K07317; adenine-specific DNA-methyltransferase [EC:2.1.1.72]	A09180 Brite Hierarchies	65.8517	N
	K03006	863	691	13.8745	20.3091	39.3888	42.0926	Nonpolar	Y	Y	Imitervirales, Mirusviridae	N	N	19.3128	RPB1, POLR2A; DNA-directed RNA polymerase II subunit RPB1 [EC:2.7.7.6]	A09120 Genetic Information Processing	241.352	N
	K07937	54	399	13.3421	22.6233	42.2038	50.2716	Nonpolar	Y	N	Mirusviridae	N	N	18.5897	ARF1_2; ADP-ribosylation factor 1/2	A09130 Environmental Information Processing	27.2592	N
	K04802	391	637	16.604	20.7526	37.051	45.9565	Nonpolar	Y	N	Mirusviridae	N	N	18.8255	PCNA; proliferating cell nuclear antigen	A09120 Genetic Information Processing	104.049	N
	K01046	53	330	15.0134	20.1658	35.5829	49.4298	Nonpolar	Y	N	Pimascovirales	N	N	18.3437	lip, TGL2; triacylglycerol lipase [EC:3.1.1.3]	A09100 Metabolism	38.2938	N
	K04763	8	103	23.7911	24.6814	29.5019	56.5104	Nonpolar	Y	N	Pimascovirales	N	N	20.0778	xerD; integrase/recombinase XerD	A09180 Brite Hierarchies	14.1276	N
	K04487	9	75	17.5856	20.6488	34.1132	35.2402	Nonpolar	Y	N	Pimascovirales	N	N	18.8255	iscS, NFS1; cysteine desulfurase [EC:2.8.1.7]	A09100 Metabolism	13.572	Y
	K10614	20	228	11.0955	19.9666	54.5305	49.3552	Nonpolar	Y	Y	N	N	N	17.5856	HERC3; E3 ubiquitin-protein ligase HERC3 [EC:2.3.2.26]	A09120 Genetic Information Processing	20.1329	Y
	K22406	52	328	13.0432	20.8829	37.4956	50.1504	Nonpolar	Y	Y	N	N	N	#N/A	JBP1; thymine dioxygenase [EC:1.14.11.6]	A09190 Not Included in Pathway or Brite	24.3166	Y
	K03013	626	684	13.0432	17.8924	40.6516	40.0999	Nonpolar	Y	Y	N	N	N	18.8255	RPB5, POLR2E; DNA-directed RNA polymerases I, II, and III subunit RPABC1	A09120 Genetic Information Processing	170.169	Y
	K21996	552	660	13.8745	19.7126	39.1633	41.871	Nonpolar	Y	Y	N	N	N	21.5215	SNX41_42; sorting nexin-41/42	A09180 Brite Hierarchies	98.1551	Y
	K13917	601	669	13.8745	19.3947	39.1633	41.871	Nonpolar	Y	Y	N	N	N	19.9346	RNGTT; mRNA-capping enzyme [EC:2.7.7.50 3.6.1.74]	A09120 Genetic Information Processing	127.549	Y
	K00987	568	666	13.8745	19.7335	37.5057	42.0926	Nonpolar	Y	Y	N	N	N	17.4624	CEG1; mRNA guanylyltransferase [EC:2.7.7.50]	A09180 Brite Hierarchies	114.334	Y
	K02440	93	411	14.3192	18.5889	39.4085	37.6769	Nonpolar	Y	Y	N	N	N	19.3128	GLPF; glycerol uptake facilitator protein	A09180 Brite Hierarchies	30.7116	Y
	K10754	420	635	15.3847	22.147	37.0541	41.9452	Nonpolar	Y	Y	N	N	N	18.8255	RFC1; replication factor C subunit 1	A09120 Genetic Information Processing	77.4109	Y
	K06188	297	596	16.7422	22.3565	37.051	48.2348	Nonpolar	Y	Y	N	N	N	15.3044	aqpZ; aquaporin Z	A09180 Brite Hierarchies	67.1787	Y
	K08803	7	70	7.48166	15.1227	47.2129	29.7248	Nonpolar	N	N	N	N	N	19.3128	DAPK; death-associated protein kinase [EC:2.7.11.1]	A09140 Cellular Processes	3.29456	N
	K08796	7	81	7.48166	24.5345	47.2129	41.862	Nonpolar	N	N	N	N	N	18.1807	BRSK; BR serine/threonine kinase [EC:2.7.11.1]	A09180 Brite Hierarchies	8.85677	N
	K04515	14	142	7.48766	17.0011	47.2129	49.2317	Nonpolar	N	N	N	N	N	18.8255	CAMK2; calcium/calmodulin-dependent protein kinase (CaM kinase) II [EC:2.7.11.17]	A09130 Environmental Information Processing	16.5301	N
	K03820	14	130	8.02694	20.1783	47.1847	45.9565	Nonpolar	N	N	N	N	N	19.7812	lnt; apolipoprotein N-acyltransferase [EC:2.3.1.269]	A09190 Not Included in Pathway or Brite	9.84626	N
	K11837	9	115	8.47447	17.9222	47.1847	38.0162	Nonpolar	N	N	N	N	N	19.3128	USP6_32; ubiquitin carboxyl-terminal hydrolase 6/32 [EC:3.4.19.12]	A09180 Brite Hierarchies	6.14736	N
	K10859	17	187	8.47447	22.5634	47.2129	52.8007	Nonpolar	N	N	N	N	N	17.5211	ALKBH2; DNA oxidative demethylase [EC:1.14.11.33]	A09180 Brite Hierarchies	15.2187	N
	K09514	10	163	8.47447	18.2902	47.1847	38.7209	Nonpolar	N	N	N	N	N	18.1224	DNAJB8; DnaJ homolog subfamily B member 8	A09180 Brite Hierarchies	7.72538	N
	K18693	6	22	7.48166	20.6928	47.2129	47.9676	Nonpolar	N	N	N	N	N	18.8255	DPP1, DPPL, PLPP4_5; diacylglycerol diphosphate phosphatase / phosphatidate phosphatase [EC:3.1.3.81 3.1.3.4]	A09100 Metabolism	3.07279	Y
	K09572	5	25	7.48166	13.4075	47.2129	35.0471	Nonpolar	N	N	N	N	N	18.123	FKBP6; FK506-binding protein 6 [EC:5.2.1.8]	A09180 Brite Hierarchies	0.427016	Y
	K06271	5	30	7.48166	13.4075	47.2129	30.6465	Nonpolar	N	N	N	N	N	21.0985	TLN; talin	A09130 Environmental Information Processing	0.424136	Y
	K04717	5	30	7.48166	13.4075	47.2129	30.6465	Nonpolar	N	N	N	N	N	20.0778	SGPP2; sphingosine-1-phosphate phosphotase 2 [EC:3.1.3.-]	A09100 Metabolism	0.424136	Y
	K04716	5	30	7.48166	13.4075	47.2129	30.6465	Nonpolar	N	N	N	N	N	21.6204	SGPP1; sphingosine-1-phosphate phosphatase 1 [EC:3.1.3.-]	A09100 Metabolism	0.424136	Y
	K00654	7	46	7.48166	9.12229	47.2129	13.1464	Nonpolar	N	N	N	N	N	18.3192	SPT; serine palmitoyltransferase [EC:2.3.1.50]	A09100 Metabolism	4.11053	Y
	K00108	9	99	7.48166	18.7083	47.2129	39.3219	Nonpolar	N	N	N	N	N	20.2381	betA, CHDH; choline dehydrogenase [EC:1.1.99.1]	A09100 Metabolism	7.06646	Y
	K12872	5	53	7.57942	12.9995	47.1847	13.0997	Nonpolar	N	N	N	N	N	17.5211	RBM22, SLT11; pre-mRNA-splicing factor RBM22/SLT11	A09120 Genetic Information Processing	5.13285	Y
	K05304	6	50	7.57942	16.6627	47.1847	24.1021	Nonpolar	N	N	N	N	N	20.4425	NANS, SAS; sialic acid synthase [EC:2.5.1.56 2.5.1.57 2.5.1.132]	A09100 Metabolism	5.04131	Y
	K00213	5	33	8.47447	5.4638	47.1847	31.1241	Nonpolar	N	N	N	N	N	19.8237	DHCR7; 7-dehydrocholesterol reductase [EC:1.3.1.21]	A09100 Metabolism	4.42595	Y
	K22378	275	626	10.877	19.0768	54.5305	40.3665	Nonpolar	N	N	N	N	N	17.2117	RNF181; E3 ubiquitin-protein ligase RNF181 [EC:2.3.2.27]	A09180 Brite Hierarchies	105.484	Y
	K20704	50	301	10.877	19.2403	43.517	38.0718	Nonpolar	N	N	N	N	N	20.2381	ECT2, ARHGEF31; protein ECT2	A09180 Brite Hierarchies	11.8578	Y
	K19953	10	170	10.877	18.6468	54.5746	37.2847	Nonpolar	N	N	N	N	N	21.1216	GRTP1, TBC1D6, MSB3_4; TBC1 domain family member 6	A09180 Brite Hierarchies	7.485	Y
	K19525	7	25	10.877	16.7259	54.5746	36.3314	Nonpolar	N	N	N	N	N	19.4673	VPS13A_C; vacuolar protein sorting-associated protein 13A/C	A09180 Brite Hierarchies	0.897436	Y
	K18590	12	134	10.877	21.5369	54.5746	41.19	Nonpolar	N	N	N	N	N	16.7563	dfrA12, dhfr; dihydrofolate reductase (trimethoprim resistance protein) [EC:1.5.1.3]	A09100 Metabolism	8.32795	Y
	K17307	8	110	10.877	19.8375	54.5746	58.2661	Nonpolar	N	N	N	N	N	20.1507	FBLN1_2; fibulin 1/2	A09180 Brite Hierarchies	7.39138	Y
	K17199	7	121	10.877	17.3182	54.5746	43.9607	Nonpolar	N	N	N	N	N	20.0778	RASEF, RAB45; Ras and EF-hand domain-containing protein	A09180 Brite Hierarchies	7.07802	Y
	K12343	5	41	10.877	4.5077	54.5746	14.7139	Nonpolar	N	N	N	N	N	18.8255	SRD5A1; 3-oxo-5-alpha-steroid 4-dehydrogenase 1 [EC:1.3.1.22]	A09100 Metabolism	4.15323	Y
	K10658	21	221	10.877	17.7875	54.5746	45.9378	Nonpolar	N	N	N	N	N	22.8863	MARCH3; E3 ubiquitin-protein ligase MARCH3 [EC:2.3.2.27]	A09180 Brite Hierarchies	16.7151	Y
	K09553	8	105	10.877	8.59036	54.5746	17.0689	Nonpolar	N	N	N	N	N	19.3128	STIP1; stress-induced-phosphoprotein 1	A09160 Human Diseases	9.17663	Y
	K08900	205	493	10.877	19.9178	54.3768	42.159	Nonpolar	N	N	N	N	N	19.3234	BCS1; mitochondrial chaperone BCS1	A09180 Brite Hierarchies	70.155	Y
	K08866	5	92	10.877	6.5854	54.5746	17.5236	Nonpolar	N	N	N	N	N	19.77	TTK, MPS1; serine/threonine-protein kinase TTK/MPS1 [EC:2.7.12.1]	A09140 Cellular Processes	7.64867	Y
	K07877	67	405	10.877	17.8548	54.5305	39.4551	Nonpolar	N	N	N	N	N	17.6271	RAB2A; Ras-related protein Rab-2A	A09130 Environmental Information Processing	25.3947	Y
	K06794	78	436	10.877	17.2851	54.5305	41.4208	Nonpolar	N	N	N	N	N	21.4867	NCAN, CSPG3; neurocan core protein	A09180 Brite Hierarchies	25.0697	Y
	K01955	21	227	10.877	9.62351	47.1847	34.1192	Nonpolar	N	N	N	N	N	17.5856	carB, CPA2; carbamoyl-phosphate synthase large subunit [EC:6.3.5.5]	A09100 Metabolism	12.0444	Y
	K01151	51	378	10.877	17.939	54.5305	40.3468	Nonpolar	N	N	N	N	N	#N/A	nfo; deoxyribonuclease IV [EC:3.1.21.2]	A09120 Genetic Information Processing	15.7175	Y
	K20876	5	54	11.0955	2.16626	54.5305	22.3345	Nonpolar	N	N	N	N	N	20.2381	NEK7; NIMA (never in mitosis gene a)-related kinase 7 [EC:2.7.11.1]	A09150 Organismal Systems	1.93074	Y
	K15521	5	52	11.0955	11.8175	54.5305	36.8478	Nonpolar	N	N	N	N	N	16.3584	mshA; D-inositol-3-phosphate glycosyltransferase [EC:2.4.1.250]	A09190 Not Included in Pathway or Brite	3.89545	Y
	K11753	8	107	11.0955	12.9274	54.5305	21.7775	Nonpolar	N	N	N	N	N	19.3128	ribF; riboflavin kinase / FMN adenylyltransferase [EC:2.7.1.26 2.7.7.2]	A09100 Metabolism	3.92371	Y
	K06793	83	441	11.0955	14.486	47.2129	47.7281	Nonpolar	N	N	N	N	N	21.4867	VCAN, CSPG2; versican core protein	A09130 Environmental Information Processing	23.594	Y
	K04809	7	27	11.0955	15.6215	54.5305	39.1294	Nonpolar	N	N	N	N	N	22.4257	CHRNA7; nicotinic acetylcholine receptor alpha-7	A09130 Environmental Information Processing	1.82195	Y
	K01823	5	130	11.0955	11.9049	54.5305	37.6142	Nonpolar	N	N	N	N	N	17.6085	idi, IDI; isopentenyl-diphosphate Delta-isomerase [EC:5.3.3.2]	A09100 Metabolism	1.71886	Y
	K21946	10	117	12.8215	18.8249	42.1735	54.985	Nonpolar	N	N	N	N	N	18.2147	DUSP6; dual specificity phosphatase 6 [EC:3.1.3.16 3.1.3.48]	A09130 Environmental Information Processing	6.07626	Y
	K21369	5	69	12.8215	18.0215	39.0734	45.6627	Nonpolar	N	N	N	N	N	1.9034	mggA; mannosylglucosyl-3-phosphoglycerate synthase [EC:2.4.1.270]	A09180 Brite Hierarchies	2.08646	Y
	K20784	12	145	12.8215	17.2543	39.3888	55.4993	Nonpolar	N	N	N	N	N	17.6271	XEG113; arabinosyltransferase [EC:2.4.2.-]	A09100 Metabolism	11.1088	Y
	K07017	5	69	12.8215	18.0215	39.0734	45.6627	Nonpolar	N	N	N	N	N	18.1224	K07017; uncharacterized protein	A09190 Not Included in Pathway or Brite	2.08646	Y
	K06792	65	405	12.8215	12.6552	44.5325	44.3485	Nonpolar	N	N	N	N	N	20.2381	AGC1, CSPG1; aggrecan 1	A09180 Brite Hierarchies	20.6627	Y
	K04459	27	205	12.8215	21.5273	40.6496	47.8732	Nonpolar	N	N	N	N	N	19.3234	DUSP, MKP; dual specificity MAP kinase phosphatase [EC:3.1.3.16 3.1.3.48]	A09130 Environmental Information Processing	17.5321	Y
	K19018	39	317	13.0432	18.7492	44.5325	37.6759	Nonpolar	N	N	N	N	N	19.7969	TNFAIP6, TSG6; tumor necrosis factor-inducible gene 6 protein	A09180 Brite Hierarchies	8.2249	Y
	K14731	10	75	13.0432	12.1214	32.2401	9.7494	Nonpolar	N	N	N	N	N	13.9937	mlhB, chnC; epsilon-lactone hydrolase [EC:3.1.1.83]	A09100 Metabolism	7.25665	Y
	K14645	5	33	13.0432	11.2967	40.6516	33.4178	Nonpolar	N	N	N	N	N	17.6271	K14645; serine protease [EC:3.4.21.-]	A09140 Cellular Processes	3.96444	Y
	K14589	61	371	13.0432	22.4883	39.3888	46.6614	Nonpolar	N	N	N	N	N	19.8237	CMTR1, FTSJD2, MTR1; cap1 methyltransferase [EC:2.1.1.57]	A09180 Brite Hierarchies	26.985	Y
	K13510	9	79	13.0432	9.1111	35.8579	29.3041	Nonpolar	N	N	N	N	N	19.7812	LPCAT1_2; lysophosphatidylcholine acyltransferase / lyso-PAF acetyltransferase [EC:2.3.1.23 2.3.1.67]	A09100 Metabolism	4.56364	Y
	K13019	13	109	13.0432	25.5469	36.3698	50.1022	Nonpolar	N	N	N	N	N	#N/A	wbpI, wlbD; UDP-GlcNAc3NAcA epimerase [EC:5.1.3.23]	A09100 Metabolism	8.37883	Y
	K12613	27	267	13.0432	22.5243	38.0026	51.0721	Nonpolar	N	N	N	N	N	18.8255	DCP2; mRNA-decapping enzyme subunit 2 [EC:3.6.1.62]	A09120 Genetic Information Processing	10.6948	Y
	K12373	6	81	13.0432	21.3159	42.2038	40.5862	Nonpolar	N	N	N	N	N	20.4425	HEXA_B; hexosaminidase [EC:3.2.1.52]	A09100 Metabolism	3.95162	Y
	K10772	7	94	13.0432	21.4348	39.8386	36.0341	Nonpolar	N	N	N	N	N	18.5897	APEX2; AP endonuclease 2 [EC:4.2.99.18]	A09120 Genetic Information Processing	4.14679	Y
	K10716	40	276	13.0432	14.8696	43.517	36.9446	Nonpolar	N	N	N	N	N	18.8255	kch, trkA, mthK, pch; voltage-gated potassium channel	A09180 Brite Hierarchies	16.3914	Y
	K10645	9	53	13.0432	12.4469	39.3888	34.9009	Nonpolar	N	N	N	N	N	19.4673	MIB; E3 ubiquitin-protein ligase mind-bomb [EC:2.3.2.27]	A09160 Human Diseases	7.42836	Y
	K10353	11	88	13.0432	16.5025	34.161	43.8787	Nonpolar	N	N	N	N	N	19.3234	E2.7.1.76, dak; deoxyadenosine kinase [EC:2.7.1.76]	A09100 Metabolism	7.39167	Y
	K10134	5	51	13.0432	11.3068	36.0169	34.9009	Nonpolar	N	N	N	N	N	19.77	EI24; etoposide-induced 2.4 mRNA	A09140 Cellular Processes	1.46428	Y
	K09512	39	314	13.0432	13.7669	39.3888	44.0302	Nonpolar	N	N	N	N	N	19.248	DNAJB6; DnaJ homolog subfamily B member 6	A09180 Brite Hierarchies	18.7744	Y
	K09273	9	92	13.0432	0.950495	32.2401	1.8264	Nonpolar	N	N	N	N	N	19.4673	UBTF; upstream-binding transcription factor	A09180 Brite Hierarchies	7.08319	Y
	K09272	28	185	13.0432	16.6566	43.517	41.4512	Nonpolar	N	N	N	N	N	19.2799	SSRP1; structure-specific recognition protein 1	A09180 Brite Hierarchies	15.9151	Y
	K07494	36	222	13.0432	17.6621	39.3888	39.3547	Nonpolar	N	N	N	N	N	11.0955	K07494; putative transposase	A09190 Not Included in Pathway or Brite	16.9699	Y
	K06877	10	137	13.0432	16.0515	36.1375	36.8735	Nonpolar	N	N	N	N	N	17.6271	K06877; DEAD/DEAH box helicase domain-containing protein	A09190 Not Included in Pathway or Brite	5.65313	Y
	K06876	48	308	13.0432	20.5946	40.6516	47.0768	Nonpolar	N	N	N	N	N	#N/A	K06876; deoxyribodipyrimidine photolyase-related protein	A09190 Not Included in Pathway or Brite	27.8376	Y
	K05658	19	175	13.0432	13.5303	39.2305	33.0278	Nonpolar	N	N	N	N	N	19.248	ABCB1, CD243; ATP-binding cassette, subfamily B (MDR/TAP), member 1 [EC:7.6.2.2]	A09130 Environmental Information Processing	9.58878	Y
	K05657	8	111	13.0432	14.4946	40.6516	33.0796	Nonpolar	N	N	N	N	N	18.5505	ABCB10; ATP-binding cassette, subfamily B (MDR/TAP), member 10	A09130 Environmental Information Processing	5.88808	Y
	K03465	116	523	13.0432	18.9923	43.517	39.3547	Nonpolar	N	N	N	N	N	#N/A	thyX, thy1; thymidylate synthase (FAD) [EC:2.1.1.148]	A09100 Metabolism	30.3716	Y
	K03284	7	139	13.0432	20.341	39.1633	47.8034	Nonpolar	N	N	N	N	N	18.4471	corA; magnesium transporter	A09180 Brite Hierarchies	5.42254	Y
	K03260	37	268	13.0432	22.5195	39.1633	50.0224	Nonpolar	N	N	N	N	N	19.4673	EIF4G; translation initiation factor 4G	A09160 Human Diseases	9.76844	Y
	K02977	150	530	13.0432	13.7076	39.1633	34.9009	Nonpolar	N	N	N	N	N	17.6085	RP-S27Ae, RPS27A, UBA80; ubiquitin-small subunit ribosomal protein S27Ae	A09120 Genetic Information Processing	64.173	Y
	K01497	18	139	13.0432	20.7199	37.0541	39.3547	Nonpolar	N	N	N	N	N	15.0134	ribA, RIB1; GTP cyclohydrolase II [EC:3.5.4.25]	A09100 Metabolism	7.13274	Y
	K01155	69	331	13.0432	12.3319	43.517	33.0046	Nonpolar	N	N	N	N	N	16.8637	E3.1.21.4; type II restriction enzyme [EC:3.1.21.4]	A09180 Brite Hierarchies	24.9399	Y
	K01150	8	89	13.0432	12.0035	34.8901	32.4729	Nonpolar	N	N	N	N	N	#N/A	endA; deoxyribonuclease I [EC:3.1.21.1]	A09190 Not Included in Pathway or Brite	5.24059	Y
	K00960	37	343	13.0432	14.2659	43.517	39.5883	Nonpolar	N	N	N	N	N	16.8858	#N/A	#N/A	26.3938	Y
	K00850	20	139	13.0432	8.27847	34.9449	34.8777	Nonpolar	N	N	N	N	N	19.77	pfkA, PFK; 6-phosphofructokinase 1 [EC:2.7.1.11]	A09100 Metabolism	5.68826	Y
	K00734	20	184	13.0432	18.9123	42.2038	43.099	Nonpolar	N	N	N	N	N	19.3234	B3GALT6; galactosylxylosylprotein 3-beta-galactosyltransferase [EC:2.4.1.134]	A09100 Metabolism	8.47629	Y
	K00671	77	401	13.0432	17.8239	43.517	37.8716	Nonpolar	N	N	N	N	N	17.6271	NMT; glycylpeptide N-tetradecanoyltransferase [EC:2.3.1.97]	A09190 Not Included in Pathway or Brite	16.0696	Y
	K15104	15	144	13.0546	24.3813	38.0026	66.8826	Nonpolar	N	N	N	N	N	18.8255	SLC25A11, OGC; solute carrier family 25 (mitochondrial oxoglutarate transporter), member 11	A09180 Brite Hierarchies	5.2877	Y
	K02342	504	676	13.066	20.2747	40.6516	42.0926	Nonpolar	N	N	N	N	N	11.0955	dnaQ; DNA polymerase III subunit epsilon [EC:2.7.7.7]	A09120 Genetic Information Processing	139.096	Y
	K19014	18	173	13.3421	18.9536	40.6496	50.7772	Nonpolar	N	N	N	N	N	18.1224	ITIH1, SHAP; inter-alpha-trypsin inhibitor heavy chain H1	A09180 Brite Hierarchies	8.79242	Y
	K16681	6	100	13.3421	20.5946	39.0734	43.9093	Nonpolar	N	N	N	N	N	22.2087	CRB; protein crumbs	A09130 Environmental Information Processing	7.5464	Y
	K15276	9	128	13.3421	7.44223	40.6496	18.8156	Nonpolar	N	N	N	N	N	19.2799	SLC35B2, PAPST1; solute carrier family 35 (adenosine 3'-phospho 5'-phosphosulfate transporter), member B2	A09180 Brite Hierarchies	4.22836	Y
	K14440	71	388	13.3421	24.1506	40.6496	49.4298	Nonpolar	N	N	N	N	N	18.8255	SMARCAL1, HARP; SWI/SNF-related matrix-associated actin-dependent regulator of chromatin subfamily A-like protein 1 [EC:3.6.4.12]	A09180 Brite Hierarchies	45.8466	Y
	K08794	57	387	13.3421	19.1167	43.3529	41.092	Nonpolar	N	N	N	N	N	19.3128	CAMK1; calcium/calmodulin-dependent protein kinase I [EC:2.7.11.17]	A09130 Environmental Information Processing	39.8836	Y
	K03120	81	403	13.3421	24.1095	40.6496	48.4354	Nonpolar	N	N	N	N	N	18.8255	TBP, tbp; transcription initiation factor TFIID TATA-box-binding protein	A09120 Genetic Information Processing	49.0108	Y
	K01373	25	237	13.3421	20.6028	42.2038	44.0636	Nonpolar	N	N	N	N	N	18.3192	CTSF; cathepsin F [EC:3.4.22.41]	A09140 Cellular Processes	23.8112	Y
	K03456	24	196	13.6805	11.8251	39.2305	19.9034	Nonpolar	N	N	N	N	N	18.8255	PPP2R1; serine/threonine-protein phosphatase 2A regulatory subunit A	A09120 Genetic Information Processing	13.4456	Y
	K22244	14	183	13.8745	17.5876	39.3888	32.8545	Nonpolar	N	N	N	N	N	20.7305	REG4; regenerating islet-derived protein 4	A09160 Human Diseases	8.92206	Y
	K20879	10	105	13.8745	6.36689	35.4068	21.4695	Nonpolar	N	N	N	N	N	18.5897	NEK10; NIMA (never in mitosis gene a)-related kinase 10 [EC:2.7.11.1]	A09180 Brite Hierarchies	6.74779	Y
	K20877	16	208	13.8745	12.5451	39.3888	35.6229	Nonpolar	N	N	N	N	N	20.4425	NEK8; NIMA (never in mitosis gene a)-related kinase 8 [EC:2.7.11.1]	A09180 Brite Hierarchies	8.47215	Y
	K20285	10	122	13.8745	14.7597	37.0541	17.711	Nonpolar	N	N	N	N	N	18.3192	RABEPK; Rab9 effector protein with kelch motifs	A09180 Brite Hierarchies	7.20593	Y
	K20103	90	360	13.8745	22.4004	35.4068	49.1899	Nonpolar	N	N	N	N	N	17.5829	DDX60; ATP-dependent RNA helicase DDX60 [EC:3.6.4.13]	A09180 Brite Hierarchies	23.6165	Y
	K19245	6	55	13.8745	2.48389	35.4068	0	Nonpolar	N	N	N	N	N	19.8237	JLP1; sulfonate dioxygenase [EC:1.14.11.-]	A09190 Not Included in Pathway or Brite	1.99788	Y
	K19045	46	338	13.8745	15.6696	43.517	37.9157	Nonpolar	N	N	N	N	N	17.6271	BB; E3 ubiquitin-protein ligase BIG BROTHER and related proteins [EC:2.3.2.27]	A09180 Brite Hierarchies	26.8996	Y
	K18366	9	115	13.8745	11.5684	39.2305	29.3041	Nonpolar	N	N	N	N	N	#N/A	bphJ, xylQ, nahO, tesF; acetaldehyde/propanal dehydrogenase [EC:1.2.1.10 1.2.1.87]	A09100 Metabolism	1.46271	Y
	K15701	7	79	13.8745	8.26774	35.4068	19.0097	Nonpolar	N	N	N	N	N	20.0778	RNF130, GOLIATH; E3 ubiquitin-protein ligase RNF130 [EC:2.3.2.27]	A09180 Brite Hierarchies	8.46147	Y
	K15383	197	590	13.8745	20.843	37.0541	43.0106	Nonpolar	N	N	N	N	N	21.6592	K15383; MtN3 and saliva related transmembrane protein	A09180 Brite Hierarchies	69.6329	Y
	K15255	266	603	13.8745	17.534	37.051	39.4397	Nonpolar	N	N	N	N	N	18.8255	PIF1; ATP-dependent DNA helicase PIF1 [EC:3.6.4.12]	A09180 Brite Hierarchies	77.0512	Y
	K13996	70	405	13.8745	22.877	39.2305	46.1023	Nonpolar	N	N	N	N	N	18.3437	EPS1; protein disulfide-isomerase [EC:5.3.4.1]	A09120 Genetic Information Processing	29.4504	Y
	K13682	6	49	13.8745	5.37352	35.4068	4.814	Nonpolar	N	N	N	N	N	23.6849	BMT, WRY; beta-1,2-mannosyltransferase [EC:2.4.1.-]	A09180 Brite Hierarchies	4.20061	Y
	K12582	22	180	13.8745	5.90673	35.4068	7.237	Nonpolar	N	N	N	N	N	19.77	wecF, rffT; dTDP-N-acetylfucosamine:lipid II N-acetylfucosaminyltransferase [EC:2.4.1.325]	A09180 Brite Hierarchies	12.7788	Y
	K12009	9	189	13.8745	15.7884	36.5533	44.8041	Nonpolar	N	N	N	N	N	17.6085	TRIM27, RFP; tripartite motif-containing protein 27 [EC:2.3.2.27]	A09180 Brite Hierarchies	10.0724	Y
	K11680	5	66	13.8745	0.444655	35.4068	0	Nonpolar	N	N	N	N	N	20.4425	NHP10; non-histone protein 10	A09180 Brite Hierarchies	3.52368	Y
	K10802	72	410	13.8745	17.534	36.1715	38.052	Nonpolar	N	N	N	N	N	19.3128	HMGB1; high mobility group protein B1	A09120 Genetic Information Processing	30.4108	Y
	K10604	9	108	13.8745	1.4299	35.4068	3.712	Nonpolar	N	N	N	N	N	16.8858	MGRN1; E3 ubiquitin-protein ligase MGRN1 [EC:2.3.2.27]	A09120 Genetic Information Processing	8.02355	Y
	K10325	5	59	13.8745	0	35.4068	0	Nonpolar	N	N	N	N	N	17.6271	ASB3; ankyrin repeat and SOCS box protein 3	A09180 Brite Hierarchies	2.58622	Y
	K10300	8	36	13.8745	11.1888	42.1735	37.1801	Nonpolar	N	N	N	N	N	18.5897	FBXO18; F-box protein, helicase, 18 [EC:3.6.4.12]	A09180 Brite Hierarchies	8.97586	Y
	K10277	88	478	13.8745	13.0463	36.0169	38.948	Nonpolar	N	N	N	N	N	18.8255	KDM8, JMJD5; [protein]-arginine 3-hydroxylase / protease [EC:1.14.11.73 3.4.-.-]	A09180 Brite Hierarchies	27.7907	Y
	K10255	12	139	13.8745	17.246	35.4068	37.0431	Nonpolar	N	N	N	N	N	24.7787	FAD6, desA; acyl-lipid omega-6 desaturase (Delta-12 desaturase) [EC:1.14.19.23 1.14.19.45]	A09130 Environmental Information Processing	9.45109	Y
	K09566	8	77	13.8745	1.4299	35.4068	3.9119	Nonpolar	N	N	N	N	N	19.7812	PPIG; peptidyl-prolyl isomerase G (cyclophilin G) [EC:5.2.1.8]	A09180 Brite Hierarchies	5.24422	Y
	K09505	33	265	13.8745	17.3278	39.3888	38.052	Nonpolar	N	N	N	N	N	21.8883	DNAJA4; DnaJ homolog subfamily A member 4	A09180 Brite Hierarchies	15.6909	Y
	K09502	40	314	13.8745	17.8731	37.0541	43.8599	Nonpolar	N	N	N	N	N	19.9346	DNAJA1; DnaJ homolog subfamily A member 1	A09120 Genetic Information Processing	18.3391	Y
	K07117	27	255	13.8745	14.5581	35.7606	37.0043	Nonpolar	N	N	N	N	N	20.0062	K07117; uncharacterized protein	A09190 Not Included in Pathway or Brite	17.6623	Y
	K07025	102	360	13.8745	23.04	35.4068	51.4357	Nonpolar	N	N	N	N	N	16.7563	K07025; putative hydrolase of the HAD superfamily	A09190 Not Included in Pathway or Brite	29.335	Y
	K06999	23	208	13.8745	17.2911	35.4068	49.1528	Nonpolar	N	N	N	N	N	18.3192	K06999; phospholipase/carboxylesterase	A09190 Not Included in Pathway or Brite	11.2436	Y
	K06795	33	235	13.8745	14.1506	35.4068	37.5283	Nonpolar	N	N	N	N	N	21.5215	BCAN; brevican	A09180 Brite Hierarchies	13.7951	Y
	K05864	30	245	13.8745	5.90673	35.4068	18.382	Nonpolar	N	N	N	N	N	19.3234	PPID, CYPD; peptidyl-prolyl isomerase D [EC:5.2.1.8]	A09140 Cellular Processes	9.59869	Y
	K04079	125	469	13.8745	16.3262	36.0088	41.2305	Nonpolar	N	N	N	N	N	18.8255	HSP90A, htpG; molecular chaperone HtpG	A09120 Genetic Information Processing	44.3376	Y
	K03942	32	231	13.8745	12.5779	39.2305	33.0278	Nonpolar	N	N	N	N	N	19.2799	NDUFV1; NADH dehydrogenase (ubiquinone) flavoprotein 1 [EC:7.1.1.2]	A09100 Metabolism	23.4367	Y
	K03507	33	231	13.8745	18.4554	35.4068	47.5572	Nonpolar	N	N	N	N	N	17.4624	DPB11; DNA replication regulator DPB11	A09180 Brite Hierarchies	18.1895	Y
	K03462	11	125	13.8745	24.3765	40.6496	40.6307	Nonpolar	N	N	N	N	N	20.1507	NAMPT; nicotinamide phosphoribosyltransferase [EC:2.4.2.12]	A09100 Metabolism	7.39546	Y
	K03027	42	361	13.8745	22.9305	40.6496	40.3847	Nonpolar	N	N	N	N	N	17.7891	RPC40, POLR1C; DNA-directed RNA polymerases I and III subunit RPAC1	A09120 Genetic Information Processing	22.7936	Y
	K02853	22	180	13.8745	5.90673	35.4068	7.237	Nonpolar	N	N	N	N	N	16.8637	wzyE, rffT; enterobacterial common antigen polymerase [EC:2.4.1.-]	A09180 Brite Hierarchies	12.7788	Y
	K02473	16	203	13.8745	5.40544	35.4068	12.0221	Nonpolar	N	N	N	N	N	#N/A	wbpP; UDP-N-acetylglucosamine/UDP-N-acetylgalactosamine 4-epimerase [EC:5.1.3.7 5.1.3.-]	A09100 Metabolism	12.3419	Y
	K02337	168	573	13.8745	22.3023	43.517	43.7197	Nonpolar	N	N	N	N	N	1.9034	dnaE; DNA polymerase III subunit alpha [EC:2.7.7.7]	A09120 Genetic Information Processing	57.5945	Y
	K01728	10	80	13.8745	3.58785	35.4068	2.6542	Nonpolar	N	N	N	N	N	16.8637	pel; pectate lyase [EC:4.2.2.2]	A09100 Metabolism	7.70103	Y
	K01480	11	124	13.8745	18.9846	36.0088	41.1432	Nonpolar	N	N	N	N	N	20.4812	speB; agmatinase [EC:3.5.3.11]	A09100 Metabolism	10.1209	Y
	K01409	9	91	13.8745	1.4299	35.4068	3.9119	Nonpolar	N	N	N	N	N	19.2799	KAE1, tsaD, QRI7; N6-L-threonylcarbamoyladenine synthase [EC:2.3.1.234]	A09180 Brite Hierarchies	7.22695	Y
	K01186	10	98	13.8745	23.5834	42.2038	46.8412	Nonpolar	N	N	N	N	N	19.3234	NEU1; sialidase-1 [EC:3.2.1.18]	A09100 Metabolism	9.90639	Y
	K00983	30	228	13.8745	5.90673	35.4068	12.4554	Nonpolar	N	N	N	N	N	16.592	neuA, nnaC; N-acylneuraminate cytidylyltransferase [EC:2.7.7.43]	A09100 Metabolism	14.1015	Y
	K00274	52	348	13.8745	11.8784	35.4068	35.6461	Nonpolar	N	N	N	N	N	20.0778	MAO, aofH; monoamine oxidase [EC:1.4.3.4]	A09100 Metabolism	21.8439	Y
	K15341	85	336	13.9937	17.2118	39.0734	36.8971	Nonpolar	N	N	N	N	N	17.5211	DCLRE1B, SNM1B; DNA cross-link repair 1B protein [EC:3.1.-.-]	A09180 Brite Hierarchies	8.04595	Y
	K15115	18	193	13.9937	12.342	39.2305	41.2173	Nonpolar	N	N	N	N	N	19.4673	SLC25A32, MFT; solute carrier family 25 (mitochondrial folate transporter), member 32	A09180 Brite Hierarchies	6.51568	Y
	K12452	79	438	13.9937	17.2851	36.5533	36.8478	Nonpolar	N	N	N	N	N	13.6805	ascC, ddhC, rfbH; CDP-4-dehydro-6-deoxyglucose reductase, E1 [EC:1.17.1.1]	A09100 Metabolism	15.6736	Y
	K10808	641	691	13.9937	19.2203	37.0541	40.8151	Nonpolar	N	N	N	N	N	18.3192	RRM2; ribonucleoside-diphosphate reductase subunit M2 [EC:1.17.4.1]	A09100 Metabolism	184.002	Y
	K07521	31	193	13.9937	13.497	39.2305	45.0745	Nonpolar	N	N	N	N	N	20.4425	UNC5; netrin receptor unc-5	A09150 Organismal Systems	12.2584	Y
	K06217	245	536	13.9937	18.5317	36.5533	36.8735	Nonpolar	N	N	N	N	N	16.7563	phoH, phoL; phosphate starvation-inducible protein PhoH and related proteins	A09190 Not Included in Pathway or Brite	44.294	Y
	K03715	31	193	13.9937	13.497	39.2305	45.0745	Nonpolar	N	N	N	N	N	17.4624	MGD; 1,2-diacylglycerol 3-beta-galactosyltransferase [EC:2.4.1.46]	A09100 Metabolism	12.2584	Y
	K03470	569	653	13.9937	21.128	38.0066	43.425	Nonpolar	N	N	N	N	N	17.4624	rnhB; ribonuclease HII [EC:3.1.26.4]	A09120 Genetic Information Processing	123.409	Y
	K02011	15	215	13.9937	16.1914	39.1633	33.2231	Nonpolar	N	N	N	N	N	7.57942	afuB, fbpB; iron(III) transport system permease protein	A09130 Environmental Information Processing	10.6724	Y
	K01829	152	484	13.9937	17.246	38.0026	39.4661	Nonpolar	N	N	N	N	N	19.8237	dsbH; disulfide reductase [EC:1.8.-.-]	A09190 Not Included in Pathway or Brite	51.5702	Y
	K00859	31	241	13.9937	17.7911	37.051	55.1309	Nonpolar	N	N	N	N	N	16.8637	coaE; dephospho-CoA kinase [EC:2.7.1.24]	A09100 Metabolism	17.057	Y
	K00798	26	149	13.9937	6.53953	43.517	32.2509	Nonpolar	N	N	N	N	N	19.77	MMAB, pduO; cob(I)alamin adenosyltransferase [EC:2.5.1.17]	A09100 Metabolism	11.8199	Y
	K21343	44	325	14.3192	4.47785	36.1375	12.2924	Nonpolar	N	N	N	N	N	20.4425	USP15; ubiquitin carboxyl-terminal hydrolase 15 [EC:3.4.19.12]	A09140 Cellular Processes	14.9445	Y
	K19703	16	254	14.3192	19.5327	42.2038	38.4384	Nonpolar	N	N	N	N	N	17.303	FA2H, SCS7; 4-hydroxysphinganine ceramide fatty acyl 2-hydroxylase [EC:1.14.18.6]	A09190 Not Included in Pathway or Brite	5.78894	Y
	K15112	17	132	14.3192	22.4653	43.517	53.9287	Nonpolar	N	N	N	N	N	21.6204	SLC25A27, UCP4; solute carrier family 25 (mitochondrial uncoupling protein), member 27	A09180 Brite Hierarchies	11.272	Y
	K15084	10	128	14.3192	7.73007	39.1633	19.6404	Nonpolar	N	N	N	N	N	18.8255	SLC25A16, GDA, LEU5; solute carrier family 25 (mitochondrial carrier protein), member 16	A09180 Brite Hierarchies	3.65867	Y
	K14016	97	523	14.3192	17.9251	40.6516	34.1424	Nonpolar	N	N	N	N	N	18.3192	UFD1; ubiquitin fusion degradation protein 1	A09120 Genetic Information Processing	26.3985	Y
	K12979	84	414	14.3192	14.0175	36.5533	32.4466	Nonpolar	N	N	N	N	N	18.5897	lpxO; beta-hydroxylase [EC:1.14.11.-]	A09100 Metabolism	26.9778	Y
	K10143	14	181	14.3192	23.3421	39.3888	52.5555	Nonpolar	N	N	N	N	N	18.1224	RFWD2, COP1; E3 ubiquitin-protein ligase RFWD2 [EC:2.3.2.27]	A09120 Genetic Information Processing	5.29376	Y
	K10011	11	122	14.3192	1.13949	36.5533	8.6269	Nonpolar	N	N	N	N	N	11.0955	arnA, pmrI; UDP-4-amino-4-deoxy-L-arabinose formyltransferase / UDP-glucuronic acid dehydrogenase (UDP-4-keto-hexauronic acid decarboxylating) [EC:2.1.2.13 1.1.1.305]	A09100 Metabolism	5.27909	Y
	K09607	6	125	14.3192	3.82046	36.1375	8.6269	Nonpolar	N	N	N	N	N	18.5897	ina; immune inhibitor A [EC:3.4.24.-]	A09180 Brite Hierarchies	5.3907	Y
	K08805	5	81	14.3192	14.3029	43.517	41.092	Nonpolar	N	N	N	N	N	21.6204	DCLK1_2; doublecortin-like kinase 1/2 [EC:2.7.11.1]	A09180 Brite Hierarchies	7.67035	Y
	K08738	62	427	14.3192	15.0287	38.0026	35.6229	Nonpolar	N	N	N	N	N	19.9346	CYC; cytochrome c	A09100 Metabolism	29.2116	Y
	K07318	123	510	14.3192	16.4135	37.0541	34.9009	Nonpolar	N	N	N	N	N	2.50789	K07318; adenine-specific DNA-methyltransferase [EC:2.1.1.72]	A09180 Brite Hierarchies	29.4768	Y
	K05770	201	568	14.3192	20.6536	38.0026	40.9438	Nonpolar	N	N	N	N	N	17.6271	TSPO, BZRP; translocator protein	A09130 Environmental Information Processing	73.0652	Y
	K03469	441	623	14.3192	16.9134	36.1375	37.6391	Nonpolar	N	N	N	N	N	20.7305	rnhA, RNASEH1; ribonuclease HI [EC:3.1.26.4]	A09120 Genetic Information Processing	109.464	Y
	K03145	614	643	14.3192	20.1364	36.5533	42.0926	Nonpolar	N	N	N	N	N	18.5897	TFIIS; transcription elongation factor S-II	A09180 Brite Hierarchies	176.303	Y
	K02030	11	94	14.3192	17.4997	43.517	39.2701	Nonpolar	N	N	N	N	N	19.1055	ABC.PA.S; polar amino acid transport system substrate-binding protein	A09180 Brite Hierarchies	5.63087	Y
	K02021	17	144	14.3192	9.84472	39.2305	32.2509	Nonpolar	N	N	N	N	N	17.2117	ABC.MR; putative ABC transport system ATP-binding protein	A09180 Brite Hierarchies	6.07856	Y
	K01491	31	235	14.3192	10.3884	35.4068	18.5945	Nonpolar	N	N	N	N	N	21.5215	folD; methylenetetrahydrofolate dehydrogenase (NADP+) / methenyltetrahydrofolate cyclohydrolase [EC:1.5.1.5 3.5.4.9]	A09100 Metabolism	10.3399	Y
	K00948	41	287	14.3192	22.4653	35.4068	50.2239	Nonpolar	N	N	N	N	N	18.478	PRPS, prsA; ribose-phosphate pyrophosphokinase [EC:2.7.6.1]	A09100 Metabolism	15.9413	Y
	K00801	10	182	14.3192	11.9049	43.517	22.3345	Nonpolar	N	N	N	N	N	17.0133	FDFT1; farnesyl-diphosphate farnesyltransferase [EC:2.5.1.21]	A09100 Metabolism	2.71186	Y
	K00604	18	146	14.3192	2.0963	35.9346	8.6269	Nonpolar	N	N	N	N	N	19.248	MTFMT, fmt; methionyl-tRNA formyltransferase [EC:2.1.2.9]	A09100 Metabolism	8.88262	Y
	K00472	156	565	14.3192	16.4683	36.5533	36.0794	Nonpolar	N	N	N	N	N	19.3128	P4HA; prolyl 4-hydroxylase [EC:1.14.11.2]	A09100 Metabolism	64.9424	Y
	K17513	16	165	15.0134	16.7401	35.4068	30.54	Nonpolar	N	N	N	N	N	21.0985	CLEC17A; C-type lectin superfamily 17 member A	A09180 Brite Hierarchies	8.72246	Y
	K16282	67	459	15.0134	21.4837	37.0541	47.8016	Nonpolar	N	N	N	N	N	16.7563	RHA2; E3 ubiquitin-protein ligase RHA2 [EC:2.3.2.27]	A09180 Brite Hierarchies	44.7128	Y
	K12450	246	603	15.0134	19.1942	36.5533	41.4588	Nonpolar	N	N	N	N	N	18.1224	RHM; UDP-glucose 4,6-dehydratase [EC:4.2.1.76]	A09100 Metabolism	69.3214	Y
	K11982	256	623	15.0134	19.9896	35.4068	43.9839	Nonpolar	N	N	N	N	N	19.248	RNF115_126; E3 ubiquitin-protein ligase RNF115/126 [EC:2.3.2.27]	A09180 Brite Hierarchies	86.9582	Y
	K10896	22	160	15.0134	13.9528	34.9449	29.3041	Nonpolar	N	N	N	N	N	19.3234	FANCM; fanconi anemia group M protein	A09120 Genetic Information Processing	14.9242	Y
	K07319	20	322	15.0134	12.9142	34.9449	31.4197	Nonpolar	N	N	N	N	N	23.7911	yhdJ; adenine-specific DNA-methyltransferase [EC:2.1.1.72]	A09180 Brite Hierarchies	16.3778	Y
	K05531	21	251	15.0134	14.9428	36.5533	34.8777	Nonpolar	N	N	N	N	N	16.8637	MNN10; mannan polymerase II complex MNN10 subunit [EC:2.4.1.-]	A09100 Metabolism	8.777	Y
	K05111	7	121	15.0134	12.2018	37.051	23.513	Nonpolar	N	N	N	N	N	23.6849	EPHB2, ERK, DRT; Eph receptor B2 [EC:2.7.10.1]	A09150 Organismal Systems	0.771889	Y
	K05110	8	121	15.0134	11.6686	37.0541	23.513	Nonpolar	N	N	N	N	N	22.2087	EPHB1, ELK, NET; Eph receptor B1 [EC:2.7.10.1]	A09150 Organismal Systems	1.97695	Y
	K04733	20	163	15.0134	6.57153	35.3671	18.0845	Nonpolar	N	N	N	N	N	17.5856	IRAK4; interleukin-1 receptor-associated kinase 4 [EC:2.7.11.1]	A09130 Environmental Information Processing	16.4299	Y
	K02218	213	563	15.0134	20.5946	38.0066	47.6799	Nonpolar	N	N	N	N	N	17.0133	CSNK1, CKI; casein kinase 1 [EC:2.7.11.1]	A09130 Environmental Information Processing	63.0123	Y
	K02213	14	132	15.0134	13.9847	36.5533	29.3041	Nonpolar	N	N	N	N	N	17.6271	CDC6; cell division control protein 6	A09140 Cellular Processes	3.93991	Y
	K20444	50	306	15.014	10.7479	34.6712	12.9781	Nonpolar	N	N	N	N	N	19.77	rfbC; O-antigen biosynthesis protein [EC:2.4.1.-]	A09180 Brite Hierarchies	22.2511	Y
	K17969	7	109	15.014	21.7362	34.8901	53.4735	Nonpolar	N	N	N	N	N	18.3192	FIS1, TTC11, MDV2; mitochondrial fission 1 protein	A09140 Cellular Processes	8.43373	Y
	K17677	5	62	15.014	13.2741	34.1132	13.4483	Nonpolar	N	N	N	N	N	17.4624	IRC3; ATP-dependent helicase IRC3 [EC:3.6.4.-]	A09180 Brite Hierarchies	1.85117	Y
	K15271	90	463	15.014	16.2117	35.9346	43.8599	Nonpolar	N	N	N	N	N	18.123	HFM1, MER3; ATP-dependent DNA helicase HFM1/MER3 [EC:3.6.4.12]	A09180 Brite Hierarchies	32.1723	Y
	K14684	83	501	15.014	20.2124	36.3698	39.3898	Nonpolar	N	N	N	N	N	19.248	SLC25A23S; solute carrier family 25 (mitochondrial phosphate transporter), member 23/24/25/41	A09180 Brite Hierarchies	21.929	Y
	K14640	145	510	15.014	8.68501	35.1728	20.3599	Nonpolar	N	N	N	N	N	19.8237	SLC20A, PIT; solute carrier family 20 (sodium-dependent phosphate transporter)	A09180 Brite Hierarchies	41.4844	Y
	K14590	194	544	15.014	15.4982	38.0066	42.3917	Nonpolar	N	N	N	N	N	22.8863	CMTR2, FTSJD1, AFT; cap2 methyltransferase [EC:2.1.1.296]	A09180 Brite Hierarchies	65.7135	Y
	K13998	268	589	15.014	19.8604	35.4068	43.6211	Nonpolar	N	N	N	N	N	17.5211	DHFR-TS; dihydrofolate reductase / thymidylate synthase [EC:1.5.1.3 2.1.1.45]	A09100 Metabolism	85.4781	Y
	K12244	40	327	15.014	11.4601	34.8901	44.3812	Nonpolar	N	N	N	N	N	18.123	GNT1; [Skp1-protein]-hydroxyproline N-acetylglucosaminyltransferase [EC:2.4.1.229]	A09180 Brite Hierarchies	20.2469	Y
	K11313	125	519	15.014	15.4148	35.4068	44.0302	Nonpolar	N	N	N	N	N	20.4425	SUPT3H, SPT3; transcription initiation protein SPT3	A09160 Human Diseases	45.1337	Y
	K11085	28	224	15.014	23.5628	36.1522	50.7765	Nonpolar	N	N	N	N	N	20.4812	msbA; ATP-binding cassette, subfamily B, bacterial MsbA [EC:7.5.2.6]	A09130 Environmental Information Processing	13.9312	Y
	K10615	5	81	15.014	6.26956	34.6712	2.3685	Nonpolar	N	N	N	N	N	19.77	HERC4; E3 ubiquitin-protein ligase HERC4 [EC:2.3.2.26]	A09120 Genetic Information Processing	6.38169	Y
	K05896	16	168	15.014	14.1721	36.0088	27.6253	Nonpolar	N	N	N	N	N	#N/A	scpA; segregation and condensation protein A	A09180 Brite Hierarchies	5.40762	Y
	K03320	19	256	15.014	8.94673	35.8579	31.4638	Nonpolar	N	N	N	N	N	19.3234	amt, AMT, MEP; ammonium transporter, Amt family	A09180 Brite Hierarchies	17.5198	Y
	K02912	90	463	15.014	16.2117	35.9346	43.8599	Nonpolar	N	N	N	N	N	18.1224	RP-L32e, RPL32; large subunit ribosomal protein L32e	A09120 Genetic Information Processing	32.1723	Y
	K01666	28	252	15.014	13.2538	35.4068	14.9728	Nonpolar	N	N	N	N	N	18.1224	mhpE; 4-hydroxy 2-oxovalerate aldolase [EC:4.1.3.39]	A09100 Metabolism	9.43835	Y
	K00907	15	180	15.014	18.8728	39.1633	46.3227	Nonpolar	N	N	N	N	N	21.5215	MYLK; myosin-light-chain kinase [EC:2.7.11.18]	A09130 Environmental Information Processing	12.3474	Y
	K00914	66	394	15.1806	22.937	39.3888	52.0311	Nonpolar	N	N	N	N	N	19.3128	PIK3C3, VPS34; phosphatidylinositol 3-kinase [EC:2.7.1.137]	A09100 Metabolism	31.1405	Y
	K18498	10	108	15.182	15.4148	34.6712	54.1465	Nonpolar	N	N	N	N	N	17.6271	DUSP9, MKP4; dual specificity phosphatase 9 [EC:3.1.3.16 3.1.3.48]	A09130 Environmental Information Processing	6.48769	Y
	K14379	105	405	15.182	22.3253	35.4068	50.8905	Nonpolar	N	N	N	N	N	18.478	ACP5; tartrate-resistant acid phosphatase type 5 [EC:3.1.3.2]	A09100 Metabolism	34.6433	Y
	K12160	5	60	15.182	16.4016	31.6948	59.5183	Nonpolar	N	N	N	N	N	18.2147	SUMO, SMT3; small ubiquitin-related modifier	A09120 Genetic Information Processing	7.55917	Y
	K03686	258	572	15.182	20.6176	36.5533	42.0929	Nonpolar	N	N	N	N	N	18.8255	dnaJ; molecular chaperone DnaJ	A09180 Brite Hierarchies	75.9768	Y
	K03574	79	406	15.182	22.1732	40.6083	42.3876	Nonpolar	N	N	N	N	N	18.8255	mutT, NUDT15, MTH2; 8-oxo-dGTP diphosphatase [EC:3.6.1.55]	A09180 Brite Hierarchies	29.4026	Y
	K03007	510	671	15.182	20.1783	35.8579	43.6211	Nonpolar	N	N	N	N	N	19.3128	RPB10, POLR2L; DNA-directed RNA polymerases I, II, and III subunit RPABC5	A09120 Genetic Information Processing	110.138	Y
	K01649	5	49	15.182	17.9222	34.0614	44.9203	Nonpolar	N	N	N	N	N	16.8637	leuA, IMS; 2-isopropylmalate synthase [EC:2.3.3.13]	A09100 Metabolism	6.74545	Y
	K17618	5	38	15.2569	12.5901	40.6516	36.504	Nonpolar	N	N	N	N	N	19.7812	UBLCP1; ubiquitin-like domain-containing CTD phosphatase 1 [EC:3.1.3.16]	A09180 Brite Hierarchies	5.99361	Y
	K17535	87	387	15.3044	13.5653	35.3671	37.6391	Nonpolar	N	N	N	N	N	18.5897	TNNI3K; serine/threonine-protein kinase TNNI3K [EC:2.7.11.1]	A09180 Brite Hierarchies	29.3096	Y
	K17530	6	76	15.3044	6.21394	31.4949	31.4638	Nonpolar	N	N	N	N	N	18.1224	DCLK3; doublecortin-like kinase 3 [EC:2.7.11.1]	A09180 Brite Hierarchies	8.30948	Y
	K10659	15	245	15.3044	5.40544	35.3671	21.2319	Nonpolar	N	N	N	N	N	23.8501	MARCH4_9_11; E3 ubiquitin-protein ligase MARCH4/9/11 [EC:2.3.2.27]	A09180 Brite Hierarchies	13.8938	Y
	K10657	20	274	15.3044	5.8955	33.9179	21.2319	Nonpolar	N	N	N	N	N	23.6358	MARCH2; E3 ubiquitin-protein ligase MARCH2 [EC:2.3.2.27]	A09180 Brite Hierarchies	11.7032	Y
	K09565	6	61	15.3044	5.40544	31.0616	29.0974	Nonpolar	N	N	N	N	N	18.3192	PPIF; peptidyl-prolyl isomerase F (cyclophilin D) [EC:5.2.1.8]	A09130 Environmental Information Processing	2.47308	Y
	K08585	5	102	15.3044	12.2648	35.4068	18.382	Nonpolar	N	N	N	N	N	20.2381	CAPNN; calpain, invertebrate [EC:3.4.22.-]	A09180 Brite Hierarchies	0.588203	Y
	K08582	10	86	15.3044	5.40544	31.0616	29.0974	Nonpolar	N	N	N	N	N	18.8255	CAPN15; calpain-15 [EC:3.4.22.-]	A09180 Brite Hierarchies	2.44057	Y
	K06030	5	30	15.3044	5.30142	34.0614	5.5592	Nonpolar	N	N	N	N	N	19.3234	MFN2, FZO1; mitofusin 2 [EC:3.6.5.-]	A09140 Cellular Processes	5.34606	Y
	K04799	433	604	15.3044	22.3253	37.051	48.3137	Nonpolar	N	N	N	N	N	17.6271	FEN1, RAD2; flap endonuclease-1 [EC:3.-.-.-]	A09120 Genetic Information Processing	97.2731	Y
	K03772	9	113	15.3044	5.37352	31.4949	5.7572	Nonpolar	N	N	N	N	N	17.7891	fkpA; FKBP-type peptidyl-prolyl cis-trans isomerase FkpA [EC:5.2.1.8]	A09180 Brite Hierarchies	5.43008	Y
	K03236	443	651	15.3044	18.5501	35.4068	43.9093	Nonpolar	N	N	N	N	N	18.8255	EIF1A; translation initiation factor 1A	A09180 Brite Hierarchies	102.535	Y
	K03179	12	163	15.3044	10.0137	32.9986	29.0974	Nonpolar	N	N	N	N	N	15.3044	ubiA; 4-hydroxybenzoate polyprenyltransferase [EC:2.5.1.39]	A09100 Metabolism	5.24064	Y
	K03097	9	109	15.3044	5.8955	31.4949	18.4509	Nonpolar	N	N	N	N	N	18.3192	CSNK2A; casein kinase II subunit alpha [EC:2.7.11.1]	A09120 Genetic Information Processing	1.85981	Y
	K03087	6	123	15.3044	11.1899	31.4949	26.7042	Nonpolar	N	N	N	N	N	19.9346	rpoS; RNA polymerase nonessential primary-like sigma factor	A09140 Cellular Processes	2.20289	Y
	K03017	322	610	15.3044	18.4959	36.1375	39.981	Nonpolar	N	N	N	N	N	19.3128	RPB9, POLR2I; DNA-directed RNA polymerase II subunit RPB9	A09120 Genetic Information Processing	65.4083	Y
	K03014	636	680	15.3044	21.2217	36.5533	44.2391	Nonpolar	N	N	N	N	N	18.1224	RPB6, POLR2F; DNA-directed RNA polymerases I, II, and III subunit RPABC2	A09120 Genetic Information Processing	147.628	Y
	K00287	401	632	15.3044	16.2032	36.5533	37.4914	Nonpolar	N	N	N	N	N	19.248	DHFR, folA; dihydrofolate reductase [EC:1.5.1.3]	A09100 Metabolism	91.1685	Y
	K11654	5	49	15.9708	5.78752	23.1108	32.9211	Nonpolar	N	N	N	N	N	19.1055	SMARCA5, SNF2H, ISWI; SWI/SNF-related matrix-associated actin-dependent regulator of chromatin subfamily A member 5 [EC:3.6.4.-]	A09180 Brite Hierarchies	7.68482	Y
	K08341	365	639	15.9708	16.3697	35.4068	45.6367	Nonpolar	N	N	N	N	N	17.5829	GABARAP, ATG8, LC3; GABA(A) receptor-associated protein	A09130 Environmental Information Processing	111.68	Y
	K06320	5	62	15.9708	5.27597	34.0614	7.5785	Nonpolar	N	N	N	N	N	21.8213	cgeB; spore maturation protein CgeB	A09190 Not Included in Pathway or Brite	1.70152	Y
	K03306	120	503	15.9708	11.3561	35.3671	31.3337	Nonpolar	N	N	N	N	N	17.6271	TC.PIT; inorganic phosphate transporter, PiT family	A09190 Not Included in Pathway or Brite	37.5342	Y
	K03041	21	240	15.9708	9.60423	37.051	23.1322	Nonpolar	N	N	N	N	N	#N/A	rpoA1; DNA-directed RNA polymerase subunit A' [EC:2.7.7.6]	A09120 Genetic Information Processing	20.5773	Y
	K01634	54	410	15.9708	20.6917	37.051	44.0302	Nonpolar	N	N	N	N	N	19.7812	SGPL1, DPL1; sphinganine-1-phosphate aldolase [EC:4.1.2.27]	A09100 Metabolism	12.9967	Y
	K01280	120	503	15.9708	11.3561	35.3671	31.3429	Nonpolar	N	N	N	N	N	20.7305	TPP2; tripeptidyl-peptidase II [EC:3.4.14.10]	A09180 Brite Hierarchies	37.3947	Y
	K01173	6	73	15.9708	14.4117	36.5533	40.3937	Nonpolar	N	N	N	N	N	19.4673	ENDOG; endonuclease G, mitochondrial	A09140 Cellular Processes	6.96863	Y
	K21367	13	81	16.3584	16.2561	34.8901	37.5334	Nonpolar	N	N	N	N	N	#N/A	wbnK, wbiQ; O86/O127-antigen biosynthesis alpha-1,2-fucosyltransferase [EC:2.4.1.308 2.4.1.-]	A09100 Metabolism	9.19985	Y
	K19984	20	255	16.3584	9.81039	35.4068	13.3803	Nonpolar	N	N	N	N	N	19.77	EXOC5, SEC10; exocyst complex component 5	A09160 Human Diseases	17.8582	Y
	K14458	7	90	16.3584	4.50017	36.5533	4.0963	Nonpolar	N	N	N	N	N	20.1507	MOGAT1, MGAT1; 2-acylglycerol O-acyltransferase 1 [EC:2.3.1.22]	A09100 Metabolism	5.31794	Y
	K12823	77	436	16.3584	14.1842	35.2421	32.042	Nonpolar	N	N	N	N	N	19.3128	DDX5, DBP2; ATP-dependent RNA helicase DDX5/DBP2 [EC:3.6.4.13]	A09120 Genetic Information Processing	28.3663	Y
	K12567	16	158	16.3584	8.3342	33.9179	9.9063	Nonpolar	N	N	N	N	N	19.8237	TTN; titin [EC:2.7.11.1]	A09160 Human Diseases	13.5214	Y
	K12451	178	533	16.3584	14.2759	35.2421	31.4075	Nonpolar	N	N	N	N	N	18.3437	UER1; 3,5-epimerase/4-reductase [EC:5.1.3.- 1.1.1.-]	A09100 Metabolism	53.466	Y
	K12163	34	255	16.3584	19.2182	36.5533	43.425	Nonpolar	N	N	N	N	N	23.3748	ZFAND4, ANUBL1; AN1-type zinc finger protein 4	A09180 Brite Hierarchies	14.8036	Y
	K03688	124	492	16.3584	10.5926	34.9449	21.8232	Nonpolar	N	N	N	N	N	19.4673	ubiB, aarF; ubiquinone biosynthesis protein	A09190 Not Included in Pathway or Brite	41.5683	Y
	K03453	9	106	16.3584	9.57172	31.4949	18.382	Nonpolar	N	N	N	N	N	17.303	TC.BASS; bile acid:Na+ symporter, BASS family	A09190 Not Included in Pathway or Brite	3.68302	Y
	K03124	120	440	16.3584	14.727	35.1728	32.0423	Nonpolar	N	N	N	N	N	19.7812	TFIIB, GTF2B, SUA7, tfb; transcription initiation factor TFIIB	A09120 Genetic Information Processing	39.1552	Y
	K03058	152	509	16.3584	20.0636	35.4068	46.3538	Nonpolar	N	N	N	N	N	#N/A	rpoN; DNA-directed RNA polymerase subunit N [EC:2.7.7.6]	A09120 Genetic Information Processing	51.1287	Y
	K02639	12	207	16.3584	4.76787	34.8901	26.2423	Nonpolar	N	N	N	N	N	16.7422	petF; ferredoxin	A09100 Metabolism	4.15222	Y
	K02343	5	65	16.3584	10.0746	35.4068	14.9977	Nonpolar	N	N	N	N	N	17.5211	dnaX; DNA polymerase III subunit gamma/tau [EC:2.7.7.7]	A09120 Genetic Information Processing	2.13981	Y
	K01181	21	178	16.3584	7.16749	36.5533	9.4556	Nonpolar	N	N	N	N	N	20.4812	E3.2.1.8, xynA; endo-1,4-beta-xylanase [EC:3.2.1.8]	A09190 Not Included in Pathway or Brite	15.9354	Y
	K00951	32	280	16.3584	8.3342	31.4949	18.382	Nonpolar	N	N	N	N	N	17.4624	relA; GTP pyrophosphokinase [EC:2.7.6.5]	A09100 Metabolism	12.4088	Y
	K00571	294	586	16.3584	15.1153	35.1728	46.3227	Nonpolar	N	N	N	N	N	15.9708	E2.1.1.72; site-specific DNA-methyltransferase (adenine-specific) [EC:2.1.1.72]	A09180 Brite Hierarchies	75.0346	Y
	K13645	84	529	16.592	22.7273	35.4068	51.1852	Nonpolar	N	N	N	N	N	22.8863	PLOD2; procollagen-lysine,2-oxoglutarate 5-dioxygenase 2 [EC:1.14.11.4]	A09100 Metabolism	32.7594	Y
	K01735	9	148	16.592	10.8383	36.1375	29.3041	Nonpolar	N	N	N	N	N	18.3192	aroB; 3-dehydroquinate synthase [EC:4.2.3.4]	A09100 Metabolism	4.25235	Y
	K00606	12	198	16.592	14.1842	35.1728	32.042	Nonpolar	N	N	N	N	N	16.7563	panB; 3-methyl-2-oxobutanoate hydroxymethyltransferase [EC:2.1.2.11]	A09100 Metabolism	4.19336	Y
	K00473	85	529	16.592	22.7273	35.4068	51.1852	Nonpolar	N	N	N	N	N	23.3748	PLOD1; procollagen-lysine,2-oxoglutarate 5-dioxygenase 1 [EC:1.14.11.4]	A09100 Metabolism	32.9502	Y
	K09580	263	557	16.598	20.6176	36.5533	48.3631	Nonpolar	N	N	N	N	N	19.3234	PDIA1, P4HB; protein disulfide-isomerase A1 [EC:5.3.4.1]	A09120 Genetic Information Processing	81.9585	Y
	K18408	5	93	16.604	6.47838	35.4068	5.683	Nonpolar	N	N	N	N	N	20.7305	TDRD9; ATP-dependent RNA helicase TDRD9 [EC:3.6.4.13]	A09180 Brite Hierarchies	3.06135	Y
	K13524	9	123	16.604	16.9271	34.0665	41.6022	Nonpolar	N	N	N	N	N	21.4867	ABAT; 4-aminobutyrate aminotransferase / (S)-3-amino-2-methylpropionate transaminase [EC:2.6.1.19 2.6.1.22]	A09100 Metabolism	6.82956	Y
	K09511	156	544	16.604	21.9107	37.4956	42.0929	Nonpolar	N	N	N	N	N	19.3128	DNAJB5; DnaJ homolog subfamily B member 5	A09180 Brite Hierarchies	39.2107	Y
	K08804	5	78	16.604	1.519	34.0665	1.1451	Nonpolar	N	N	N	N	N	20.2381	STK17; serine/threonine kinase 17 [EC:2.7.11.1]	A09180 Brite Hierarchies	4.58645	Y
	K07090	135	477	16.604	16.0564	35.3671	39.8196	Nonpolar	N	N	N	N	N	16.592	K07090; uncharacterized protein	A09190 Not Included in Pathway or Brite	32.2433	Y
	K06689	210	607	16.604	21.3422	37.051	46.1023	Nonpolar	N	N	N	N	N	19.1055	UBE2D, UBC4, UBC5; ubiquitin-conjugating enzyme E2 D [EC:2.3.2.23]	A09120 Genetic Information Processing	62.2255	Y
	K03257	444	622	16.604	20.6917	35.759	49.0143	Nonpolar	N	N	N	N	N	18.8255	EIF4A; translation initiation factor 4A	A09180 Brite Hierarchies	96.066	Y
	K03070	5	97	16.604	4.56528	34.0614	1.8264	Nonpolar	N	N	N	N	N	17.4624	secA; preprotein translocase subunit SecA [EC:7.4.2.8]	A09120 Genetic Information Processing	3.83649	Y
	K01858	9	102	16.604	4.24845	34.0665	12.1751	Nonpolar	N	N	N	N	N	17.5856	INO1, ISYNA1; myo-inositol-1-phosphate synthase [EC:5.5.1.4]	A09100 Metabolism	7.54064	Y
	K18177	5	65	16.7422	8.98228	37.0541	21.3782	Nonpolar	N	N	N	N	N	21.8213	COA4; cytochrome c oxidase assembly factor 4	A09150 Organismal Systems	2.18969	Y
	K16578	68	409	16.7422	13.4889	35.4068	35.4912	Nonpolar	N	N	N	N	N	19.3128	CLASP1_2; CLIP-associating protein 1/2	A09180 Brite Hierarchies	28.3015	Y
	K15261	15	198	16.7422	19.7797	39.3888	44.4171	Nonpolar	N	N	N	N	N	16.8858	PARP10_14_15; poly [ADP-ribose] polymerase 10/14/15 [EC:2.4.2.30]	A09190 Not Included in Pathway or Brite	13.266	Y
	K15174	91	529	16.7422	22.7787	35.4068	51.1852	Nonpolar	N	N	N	N	N	18.8255	PAF1; RNA polymerase II-associated factor 1	A09130 Environmental Information Processing	33.5882	Y
	K14771	19	245	16.7422	14.1747	39.1633	40.3724	Nonpolar	N	N	N	N	N	19.7812	NOC4, UTP19; U3 small nucleolar RNA-associated protein 19	A09180 Brite Hierarchies	12.0045	Y
	K13647	93	530	16.7422	22.7787	35.4068	50.2725	Nonpolar	N	N	N	N	N	21.1216	PLODN; procollagen-lysine,2-oxoglutarate 5-dioxygenase, invertebrate [EC:1.14.11.4]	A09100 Metabolism	34.0523	Y
	K13646	90	529	16.7422	22.7787	35.4068	51.1852	Nonpolar	N	N	N	N	N	21.8883	PLOD3; lysyl hydroxylase/galactosyltransferase/glucosyltransferase [EC:1.14.11.4 2.4.1.50 2.4.1.66]	A09100 Metabolism	33.309	Y
	K13335	68	409	16.7422	13.4889	35.4068	35.4912	Nonpolar	N	N	N	N	N	19.77	PEX16; peroxin-16	A09140 Cellular Processes	28.3015	Y
	K12618	144	555	16.7422	20.0344	35.9346	37.4105	Nonpolar	N	N	N	N	N	19.2799	XRN1, SEP1, KEM1; 5'-3' exoribonuclease 1 [EC:3.1.13.-]	A09120 Genetic Information Processing	50.7912	Y
	K12350	5	65	16.7422	7.19487	32.2401	0.7758	Nonpolar	N	N	N	N	N	22.4257	SMPD1, ASM; sphingomyelin phosphodiesterase [EC:3.1.4.12]	A09100 Metabolism	2.35807	Y
	K11275	17	253	16.7422	12.7851	34.0665	33.2308	Nonpolar	N	N	N	N	N	20.4425	H1_5; histone H1/5	A09180 Brite Hierarchies	13.9183	Y
	K10367	68	409	16.7422	13.4889	35.4068	35.4912	Nonpolar	N	N	N	N	N	16.7563	FMN1; formin 1	A09180 Brite Hierarchies	28.3015	Y
	K09534	5	67	16.7422	16.4737	36.5533	24.0253	Nonpolar	N	N	N	N	N	19.7812	DNAJC14; DnaJ homolog subfamily C member 14	A09180 Brite Hierarchies	5.17193	Y
	K09523	14	121	16.7422	22.7112	34.0614	49.9244	Nonpolar	N	N	N	N	N	18.8255	DNAJC3; DnaJ homolog subfamily C member 3	A09120 Genetic Information Processing	6.20797	Y
	K08829	20	135	16.7422	16.6627	38.0026	24.1021	Nonpolar	N	N	N	N	N	19.4673	MAK; male germ cell-associated kinase [EC:2.7.11.22]	A09180 Brite Hierarchies	13.8344	Y
	K07126	37	264	16.7422	17.528	37.0541	45.9718	Nonpolar	N	N	N	N	N	17.4624	K07126; uncharacterized protein	A09190 Not Included in Pathway or Brite	24.738	Y
	K00240	6	108	16.7422	5.8955	34.9449	21.2319	Nonpolar	N	N	N	N	N	25.3211	sdhB, frdB; succinate dehydrogenase / fumarate reductase, iron-sulfur subunit [EC:1.3.5.1 1.3.5.4]	A09100 Metabolism	3.84538	Y
	K21776	7	71	16.7563	16.3262	40.6496	40.8921	Nonpolar	N	N	N	N	N	19.1055	LIN54; protein lin-54	A09140 Cellular Processes	4.55881	Y
	K18754	135	516	16.7563	21.2447	35.4068	50.7772	Nonpolar	N	N	N	N	N	18.3192	LIN28; protein lin-28	A09180 Brite Hierarchies	46.2323	Y
	K14819	29	222	16.7563	22.4004	35.1728	54.6344	Nonpolar	N	N	N	N	N	19.1055	DUSP12, YVH1; dual specificity phosphatase 12 [EC:3.1.3.16 3.1.3.48]	A09180 Brite Hierarchies	15.1893	Y
	K11833	265	601	16.7563	20.6928	37.051	47.8387	Nonpolar	N	N	N	N	N	19.3128	USP2; ubiquitin carboxyl-terminal hydrolase 2 [EC:3.4.19.12]	A09180 Brite Hierarchies	67.4105	Y
	K10691	14	189	16.7563	6.85601	31.4949	21.2319	Nonpolar	N	N	N	N	N	19.1055	UBR4, ZUBR1; E3 ubiquitin-protein ligase UBR4 [EC:2.3.2.27]	A09160 Human Diseases	5.97019	Y
	K09507	163	546	16.7563	21.3919	37.0541	43.425	Nonpolar	N	N	N	N	N	19.3234	DNAJB1; DnaJ homolog subfamily B member 1	A09120 Genetic Information Processing	40.2115	Y
	K08770	431	669	16.7563	16.0564	35.4068	43.869	Nonpolar	N	N	N	N	N	17.6271	UBC; ubiquitin C	A09120 Genetic Information Processing	142.283	Y
	K08075	22	187	16.7563	11.5691	32.2401	28.793	Nonpolar	N	N	N	N	N	19.9346	E3.1.3.32; polynucleotide 3'-phosphatase [EC:3.1.3.32]	A09180 Brite Hierarchies	14.1676	Y
	K03053	109	401	16.7563	21.3919	36.1375	47.8016	Nonpolar	N	N	N	N	N	#N/A	rpoH; DNA-directed RNA polymerase subunit H [EC:2.7.7.6]	A09120 Genetic Information Processing	26.7684	Y
	K00459	16	135	16.7563	5.90673	31.0616	21.2319	Nonpolar	N	N	N	N	N	18.5505	ncd2, npd; nitronate monooxygenase [EC:1.13.12.16]	A09100 Metabolism	5.78801	Y
	K00006	15	170	16.7563	5.94919	31.4949	29.0974	Nonpolar	N	N	N	N	N	19.3128	GPD1; glycerol-3-phosphate dehydrogenase (NAD+) [EC:1.1.1.8]	A09100 Metabolism	4.52032	Y
	K21358	23	271	16.8637	20.4393	35.7606	45.7269	Nonpolar	N	N	N	N	N	19.248	ULK3; serine/threonine-protein kinase ULK3 [EC:2.7.11.1]	A09180 Brite Hierarchies	16.979	Y
	K15708	6	117	16.8637	3.02496	31.0616	19.063	Nonpolar	N	N	N	N	N	19.4673	RNF180; E3 ubiquitin-protein ligase RNF180 [EC:2.3.2.27]	A09180 Brite Hierarchies	6.45662	Y
	K14326	9	73	16.8637	13.9548	36.0088	33.7604	Nonpolar	N	N	N	N	N	19.248	UPF1, RENT1; regulator of nonsense transcripts 1 [EC:3.6.4.-]	A09120 Genetic Information Processing	6.84497	Y
	K11721	7	98	16.8637	16.6566	35.3671	41.5253	Nonpolar	N	N	N	N	N	19.2799	BRD3; bromodomain-containing protein 3	A09180 Brite Hierarchies	5.02928	Y
	K11136	5	37	16.8637	8.27183	31.0616	7.8128	Nonpolar	N	N	N	N	N	19.77	RTEL1; regulator of telomere elongation helicase 1 [EC:3.6.4.12]	A09180 Brite Hierarchies	4.11322	Y
	K10357	16	162	16.8637	16.3697	32.9986	28.8667	Nonpolar	N	N	N	N	N	19.2799	MYO5; myosin V	A09160 Human Diseases	10.3466	Y
	K09969	6	40	16.8637	2.06927	31.0616	3.0516	Nonpolar	N	N	N	N	N	#N/A	aapJ, bztA; general L-amino acid transport system substrate-binding protein	A09130 Environmental Information Processing	6.39784	Y
	K05858	12	123	16.8637	16.5714	34.6712	24.0558	Nonpolar	N	N	N	N	N	20.3529	PLCB; phosphatidylinositol phospholipase C, beta [EC:3.1.4.11]	A09100 Metabolism	5.59307	Y
	K03671	505	676	16.8637	21.9048	36.1715	44.8729	Nonpolar	N	N	N	N	N	19.2799	trxA; thioredoxin 1	A09150 Organismal Systems	130.785	Y
	K02983	6	117	16.8637	3.02496	31.0616	19.063	Nonpolar	N	N	N	N	N	21.7282	RP-S30e, RPS30; small subunit ribosomal protein S30e	A09120 Genetic Information Processing	6.45662	Y
	K02406	20	191	16.8637	8.36689	31.4949	22.4123	Nonpolar	N	N	N	N	N	21.5215	fliC, hag; flagellin	A09130 Environmental Information Processing	4.45851	Y
	K01466	13	97	16.8637	22.994	31.0616	62.688	Nonpolar	N	N	N	N	N	19.3128	allB; allantoinase [EC:3.5.2.5]	A09100 Metabolism	8.64508	Y
	K19921	8	87	16.8858	9.72359	36.1715	28.5755	Nonpolar	N	N	N	N	N	19.7812	PKDREJ; polycystic kidney disease and receptor for egg jelly-related protein	A09180 Brite Hierarchies	2.68696	Y
	K19538	7	87	16.8858	9.72359	36.1715	28.5755	Nonpolar	N	N	N	N	N	13.5062	RP1; retinitis pigmentosa 1	A09180 Brite Hierarchies	0.228639	Y
	K16273	9	83	16.8858	9.18988	33.0159	16.2977	Nonpolar	N	N	N	N	N	7.48766	ZNRF3; E3 ubiquitin-protein ligase ZNRF3 [EC:2.3.2.27]	A09130 Environmental Information Processing	10.6958	Y
	K15173	80	487	16.8858	13.2891	36.1375	41.6485	Nonpolar	N	N	N	N	N	20.1507	TTF2; transcription termination factor 2 [EC:3.6.4.-]	A09150 Organismal Systems	23.1849	Y
	K11855	40	353	16.8858	8.36689	34.8901	26.4922	Nonpolar	N	N	N	N	N	19.3128	USP36_42; ubiquitin carboxyl-terminal hydrolase 36/42 [EC:3.4.19.12]	A09180 Brite Hierarchies	28.6746	Y
	K10585	443	641	16.8858	21.4358	35.9346	47.7281	Nonpolar	N	N	N	N	N	17.4624	UBE2Z; ubiquitin-conjugating enzyme E2 Z [EC:2.3.2.23]	A09120 Genetic Information Processing	90.1363	Y
	K07336	13	226	16.8858	17.6553	35.8579	50.1871	Nonpolar	N	N	N	N	N	17.6085	K07336; PKHD-type hydroxylase [EC:1.14.11.-]	A09190 Not Included in Pathway or Brite	12.0068	Y
	K06348	12	133	16.8858	12.9142	36.1715	25.0286	Nonpolar	N	N	N	N	N	1.89961	kapD; sporulation inhibitor KapD	A09190 Not Included in Pathway or Brite	5.4257	Y
	K04991	7	87	16.8858	9.72359	36.1715	28.5755	Nonpolar	N	N	N	N	N	19.3128	PKD2L2; polycystin 2L2	A09180 Brite Hierarchies	0.228639	Y
	K04990	9	91	16.8858	9.72359	36.1715	28.5755	Nonpolar	N	N	N	N	N	21.4867	PKD2L1; polycystin 2L1	A09150 Organismal Systems	2.60918	Y
	K04986	9	91	16.8858	9.72359	36.1715	28.5755	Nonpolar	N	N	N	N	N	21.4867	PKD2; polycystin 2	A09180 Brite Hierarchies	2.60918	Y
	K02377	180	566	16.8858	14.2819	35.4068	32.0423	Nonpolar	N	N	N	N	N	17.4624	TSTA3, fcl; GDP-L-fucose synthase [EC:1.1.1.271]	A09100 Metabolism	48.6405	Y
	K22377	5	86	17.0133	16.7632	39.0734	24.2401	Nonpolar	N	N	N	N	N	19.3234	LTN1; E3 ubiquitin-protein ligase listerin [EC:2.3.2.27]	A09180 Brite Hierarchies	5.08571	Y
	K17655	9	99	17.0133	16.3095	38.0066	21.3877	Nonpolar	N	N	N	N	N	19.4673	MRPP3; mitochondrial ribonuclease P protein 3	A09180 Brite Hierarchies	3.91833	Y
	K15687	78	440	17.0133	16.4016	36.1715	45.4685	Nonpolar	N	N	N	N	N	18.5897	MKRN; E3 ubiquitin-protein ligase makorin [EC:2.3.2.27]	A09180 Brite Hierarchies	24.7148	Y
	K10756	613	664	17.0133	20.6488	35.4068	46.0649	Nonpolar	N	N	N	N	N	19.248	RFC3_5; replication factor C subunit 3/5	A09120 Genetic Information Processing	116.964	Y
	K09510	333	623	17.0133	22.0458	37.051	48.2348	Nonpolar	N	N	N	N	N	18.8255	DNAJB4; DnaJ homolog subfamily B member 4	A09180 Brite Hierarchies	67.8888	Y
	K09000	5	112	17.0133	12.5645	34.1132	18.4122	Nonpolar	N	N	N	N	N	#N/A	cmr4; CRISPR-associated protein Cmr4	A09180 Brite Hierarchies	1.56784	Y
	K06058	16	198	17.0133	7.61214	34.8901	12.6866	Nonpolar	N	N	N	N	N	19.1055	DTX; deltex [EC:2.3.2.27]	A09130 Environmental Information Processing	15.4099	Y
	K01424	28	278	17.0133	19.8376	35.759	29.1673	Nonpolar	N	N	N	N	N	16.8637	E3.5.1.1, ansA, ansB; L-asparaginase [EC:3.5.1.1]	A09100 Metabolism	10.763	Y
	K01808	22	247	17.0268	12.9684	37.0541	27.8527	Nonpolar	N	N	N	N	N	17.6271	rpiB; ribose 5-phosphate isomerase B [EC:5.3.1.6]	A09100 Metabolism	8.71353	Y
	K00963	6	58	17.0268	14.0819	33.7232	45.3802	Nonpolar	N	N	N	N	N	18.8255	UGP2, galU, galF; UTP--glucose-1-phosphate uridylyltransferase [EC:2.7.7.9]	A09100 Metabolism	3.57023	Y
	K15505	38	368	17.2117	20.2286	36.0088	54.1233	Nonpolar	N	N	N	N	N	16.8637	RAD5; DNA repair protein RAD5 [EC:3.6.4.-]	A09180 Brite Hierarchies	27.7738	Y
	K13412	100	525	17.2117	15.5786	35.8579	44.0302	Nonpolar	N	N	N	N	N	19.248	CPK; calcium-dependent protein kinase [EC:2.7.11.1]	A09150 Organismal Systems	43.0135	Y
	K05766	48	351	17.2117	23.04	37.4956	50.2239	Nonpolar	N	N	N	N	N	19.8237	SSH; protein phosphatase slingshot [EC:3.1.3.16 3.1.3.48]	A09140 Cellular Processes	21.5602	Y
	K00893	171	574	17.2117	22.4603	36.1715	48.484	Nonpolar	N	N	N	N	N	17.5829	DCK; deoxycitidine kinase [EC:2.7.1.74]	A09100 Metabolism	50.7942	Y
	K03512	6	63	17.2988	10.9059	32.2401	9.8565	Nonpolar	N	N	N	N	N	17.7891	POLL; DNA polymerase lambda [EC:2.7.7.7 4.2.99.-]	A09120 Genetic Information Processing	6.06344	Y
	K03083	7	105	17.2988	10.9471	32.2401	16.2317	Nonpolar	N	N	N	N	N	19.2799	GSK3B; glycogen synthase kinase 3 beta [EC:2.7.11.26]	A09130 Environmental Information Processing	6.2746	Y
	K22376	7	121	17.303	10.5926	34.1132	26.5566	Nonpolar	N	N	N	N	N	23.6849	KCMF1, FIGC; E3 ubiquitin-protein ligase KCMF1 [EC:2.3.2.27]	A09180 Brite Hierarchies	8.44406	Y
	K22063	80	458	17.303	16.5654	34.9449	45.995	Nonpolar	N	N	N	N	N	18.8255	ISCA1; iron-sulfur cluster assembly 1	A09180 Brite Hierarchies	36.8628	Y
	K21379	9	134	17.303	13.2891	36.5533	33.2231	Nonpolar	N	N	N	N	N	#N/A	vioB; dTDP-4-amino-4,6-dideoxy-D-glucose acyltransferase [EC:2.3.1.209]	A09100 Metabolism	3.33991	Y
	K18429	7	76	17.303	9.39708	33.0159	17.1322	Nonpolar	N	N	N	N	N	#N/A	legG, neuC2; GDP/UDP-N,N'-diacetylbacillosamine 2-epimerase (hydrolysing) [EC:3.2.1.184]	A09100 Metabolism	3.78	Y
	K16285	63	364	17.303	8.04607	34.8901	15.7357	Nonpolar	N	N	N	N	N	13.0432	XERICO; RING/U-box domain-containing protein [EC:2.3.2.27]	A09180 Brite Hierarchies	35.1935	Y
	K16281	79	434	17.303	8.21499	34.8901	17.514	Nonpolar	N	N	N	N	N	17.5856	RHA1; RING-H2 zinc finger protein RHA1	A09180 Brite Hierarchies	46.2359	Y
	K15503	13	161	17.303	21.9239	34.9449	55.7993	Nonpolar	N	N	N	N	N	17.7891	ANKRD44; serine/threonine-protein phosphatase 6 regulatory ankyrin repeat subunit B	A09180 Brite Hierarchies	10.4262	Y
	K10601	35	345	17.303	13.1847	36.1715	21.3609	Nonpolar	N	N	N	N	N	19.248	SYVN1, HRD1; E3 ubiquitin-protein ligase synoviolin [EC:2.3.2.27]	A09120 Genetic Information Processing	27.2696	Y
	K09540	16	134	17.303	10.7479	35.3671	16.1197	Nonpolar	N	N	N	N	N	19.77	SEC63, DNAJC23; translocation protein SEC63	A09120 Genetic Information Processing	9.50291	Y
	K06987	5	93	17.303	6.47838	35.4068	6.2952	Nonpolar	N	N	N	N	N	17.2988	K06987; uncharacterized protein	A09190 Not Included in Pathway or Brite	4.49164	Y
	K06674	5	66	17.303	18.6416	36.1375	63.5157	Nonpolar	N	N	N	N	N	18.8255	SMC2; structural maintenance of chromosome 2	A09140 Cellular Processes	6.63633	Y
	K03791	5	127	17.303	21.8552	35.4068	50.0878	Nonpolar	N	N	N	N	N	22.7818	K03791; putative chitinase	A09190 Not Included in Pathway or Brite	7.24544	Y
	K03442	22	168	17.303	5.40544	30.1367	26.7042	Nonpolar	N	N	N	N	N	18.5505	mscS; small conductance mechanosensitive channel	A09180 Brite Hierarchies	8.62051	Y
	K01710	260	589	17.303	14.7537	35.2421	36.0341	Nonpolar	N	N	N	N	N	18.8255	rfbB, rmlB, rffG; dTDP-glucose 4,6-dehydratase [EC:4.2.1.46]	A09100 Metabolism	72.8034	Y
	K21196	20	170	17.4624	16.3684	35.3671	24.0535	Nonpolar	N	N	N	N	N	18.3192	phnZ; 2-amino-1-hydroxyethylphosphonate dioxygenase (glycine-forming) [EC:1.13.11.78]	A09100 Metabolism	13.3434	Y
	K19603	5	99	17.4624	21.7069	39.3888	39.4654	Nonpolar	N	N	N	N	N	18.3437	MAPK15; mitogen-activated protein kinase 15 [EC:2.7.11.24]	A09150 Organismal Systems	6.17236	Y
	K19519	11	155	17.4624	23.6896	35.759	48.2096	Nonpolar	N	N	N	N	N	19.4673	TGFBI, BIGH3; transforming growth factor-beta-induced protein	A09180 Brite Hierarchies	7.53449	Y
	K17292	14	117	17.4624	16.8303	38.0066	37.5334	Nonpolar	N	N	N	N	N	19.77	TBCA; tubulin-specific chaperone A	A09180 Brite Hierarchies	2.78807	Y
	K13667	16	195	17.4624	16.4615	32.2401	49.3557	Nonpolar	N	N	N	N	N	17.6271	POGLUT1, RUMI, KTELC1; EGF-domain serine glucosyl/xylosyltransferase [EC:2.4.1.376 2.4.2.63]	A09100 Metabolism	19.656	Y
	K13018	19	284	17.4624	16.0469	35.3671	35.6197	Nonpolar	N	N	N	N	N	#N/A	wbpD, wlbB; UDP-2-acetamido-3-amino-2,3-dideoxy-glucuronate N-acetyltransferase [EC:2.3.1.201]	A09100 Metabolism	10.9307	Y
	K08869	126	480	17.4624	15.3299	34.9449	42.5049	Nonpolar	N	N	N	N	N	19.2799	ADCK, ABC1; aarF domain-containing kinase	A09180 Brite Hierarchies	37.9537	Y
	K08239	5	62	17.4624	17.1009	38.0066	36.2277	Nonpolar	N	N	N	N	N	20.0778	GNPTAB; UDP-N-acetylglucosamine-lysosomal-enzyme [EC:2.7.8.17]	A09140 Cellular Processes	2.6643	Y
	K07940	6	124	17.4624	10.4272	34.0665	26.0891	Nonpolar	N	N	N	N	N	23.3748	ARF5; ADP-ribosylation factor 5	A09140 Cellular Processes	6.83333	Y
	K07903	6	95	17.4624	8.42065	33.0159	4.3132	Nonpolar	N	N	N	N	N	21.1216	RAB10; Ras-related protein Rab-10	A09130 Environmental Information Processing	4.71713	Y
	K07902	6	96	17.4624	8.47828	35.759	7.1487	Nonpolar	N	N	N	N	N	18.3437	RAB8B; Ras-related protein Rab-8B	A09140 Cellular Processes	3.05776	Y
	K07270	285	610	17.4624	16.2032	35.3671	38.4334	Nonpolar	N	N	N	N	N	20.4425	K07270; glycosyl transferase, family 25	A09190 Not Included in Pathway or Brite	87.9393	Y
	K06128	18	190	17.4624	12.9902	35.1728	25.2176	Nonpolar	N	N	N	N	N	18.8255	LYPLA1; lysophospholipase I [EC:3.1.1.5]	A09100 Metabolism	6.58673	Y
	K03165	17	180	17.4624	21.886	37.4956	41.871	Nonpolar	N	N	N	N	N	19.3234	TOP3; DNA topoisomerase III [EC:5.6.2.1]	A09120 Genetic Information Processing	7.69622	Y
	K03042	36	407	17.4624	18.9573	34.6712	44.343	Nonpolar	N	N	N	N	N	#N/A	rpoA2; DNA-directed RNA polymerase subunit A" [EC:2.7.7.6]	A09120 Genetic Information Processing	27.3848	Y
	K00088	47	321	17.4624	22.31	37.0541	44.7938	Nonpolar	N	N	N	N	N	19.3128	IMPDH, guaB; IMP dehydrogenase [EC:1.1.1.205]	A09100 Metabolism	23.4118	Y
	K15372	6	56	17.5211	15.5786	32.2401	43.9839	Nonpolar	N	N	N	N	N	5.8264	toa; taurine---2-oxoglutarate transaminase [EC:2.6.1.55]	A09100 Metabolism	3.86934	Y
	K13010	17	121	17.5211	9.79741	34.0614	13.8947	Nonpolar	N	N	N	N	N	7.48166	per, rfbE; perosamine synthetase [EC:2.6.1.102]	A09100 Metabolism	7.13091	Y
	K09530	15	144	17.5211	21.3607	37.0541	31.7739	Nonpolar	N	N	N	N	N	18.1224	DNAJC10; DnaJ homolog subfamily C member 10 [EC:1.8.4.-]	A09120 Genetic Information Processing	7.07616	Y
	K06560	11	110	17.5211	3.71935	36.5533	9.0938	Nonpolar	N	N	N	N	N	20.0778	MRC, CD206, CD280; mannose receptor, C type	A09140 Cellular Processes	5.54508	Y
	K05528	9	104	17.5211	16.1055	40.6496	11.7779	Nonpolar	N	N	N	N	N	17.4624	OCH1; alpha 1,6-mannosyltransferase [EC:2.4.1.232]	A09100 Metabolism	12.2403	Y
	K01142	100	489	17.5211	16.1972	36.0169	36.5432	Nonpolar	N	N	N	N	N	18.123	E3.1.11.2, xthA; exodeoxyribonuclease III [EC:3.1.11.2]	A09120 Genetic Information Processing	39.1109	Y
	K00789	6	66	17.5211	19.6327	39.1633	37.6759	Nonpolar	N	N	N	N	N	18.3437	metK; S-adenosylmethionine synthetase [EC:2.5.1.6]	A09100 Metabolism	3.25348	Y
	K03231	45	316	17.552	23.6331	35.4068	52.2373	Nonpolar	N	N	N	N	N	18.3192	EEF1A; elongation factor 1-alpha	A09120 Genetic Information Processing	15.8746	Y
	K20221	5	83	17.5829	3.02496	31.0616	25.7924	Nonpolar	N	N	N	N	N	17.6271	IPO4, RANBP4; importin-4	A09120 Genetic Information Processing	6.10641	Y
	K16816	78	401	17.5829	16.1482	35.4068	48.3137	Nonpolar	N	N	N	N	N	18.8255	PNPLA2, ATGL; patatin-like phospholipase domain-containing protein 2 [EC:3.1.1.3]	A09100 Metabolism	33.2408	Y
	K16698	32	271	17.5829	13.0122	36.0088	19.7056	Nonpolar	N	N	N	N	N	#N/A	tuaG; teichuronic acid biosynthesis glycosyltransferase TuaG [EC:2.4.-.-]	A09180 Brite Hierarchies	9.44263	Y
	K15206	8	84	17.5829	23.5009	36.0169	58.3847	Nonpolar	N	N	N	N	N	15.9708	TFC7; transcription factor C subunit 7	A09180 Brite Hierarchies	7.0963	Y
	K12028	5	91	17.5829	10.7479	35.2421	13.3204	Nonpolar	N	N	N	N	N	26.5724	TRIM59; tripartite motif-containing protein 59	A09180 Brite Hierarchies	3.90586	Y
	K12024	5	91	17.5829	10.7479	35.2421	13.3204	Nonpolar	N	N	N	N	N	#N/A	TRIM50_73_74; tripartite motif-containing protein 50/73/74	A09180 Brite Hierarchies	3.90586	Y
	K08914	35	281	17.5829	13.9072	34.9449	17.0762	Nonpolar	N	N	N	N	N	16.8858	LHCB3; light-harvesting complex II chlorophyll a/b binding protein 3	A09100 Metabolism	16.101	Y
	K08876	5	37	17.5829	9.9756	35.4068	23.8044	Nonpolar	N	N	N	N	N	18.5897	SCYL1; SCY1-like protein 1	A09180 Brite Hierarchies	3.15664	Y
	K07461	26	272	17.5829	23.2276	35.759	48.484	Nonpolar	N	N	N	N	N	11.0955	K07461; putative endonuclease	A09190 Not Included in Pathway or Brite	16.2307	Y
	K07291	8	87	17.5829	15.4148	36.0169	45.9718	Nonpolar	N	N	N	N	N	17.6271	dipps; CDP-L-myo-inositol myo-inositolphosphotransferase [EC:2.7.8.34]	A09100 Metabolism	6.29465	Y
	K03094	43	325	17.5829	19.0045	34.1132	41.6506	Nonpolar	N	N	N	N	N	18.3192	SKP1, CBF3D; S-phase kinase-associated protein 1	A09120 Genetic Information Processing	31.3629	Y
	K01147	349	635	17.5829	21.4837	36.0169	47.911	Nonpolar	N	N	N	N	N	18.5897	rnb; exoribonuclease II [EC:3.1.13.1]	A09180 Brite Hierarchies	63.1822	Y
	K20129	6	113	17.5856	10.0746	35.4068	16.0062	Nonpolar	N	N	N	N	N	20.3529	ANKFY1; rabankyrin-5	A09180 Brite Hierarchies	7.22535	Y
	K17065	48	319	17.5856	14.3074	34.6712	43.9839	Nonpolar	N	N	N	N	N	19.3128	DNM1L; dynamin 1-like protein [EC:3.6.5.5]	A09130 Environmental Information Processing	19.9057	Y
	K15519	46	349	17.5856	12.9371	34.1132	31.4152	Nonpolar	N	N	N	N	N	#N/A	dck; deoxyadenosine/deoxycytidine kinase [EC:2.7.1.76 2.7.1.74]	A09100 Metabolism	19.752	Y
	K11714	7	74	17.5856	7.62096	35.8579	26.414	Nonpolar	N	N	N	N	N	18.3192	RGXT; rhamnogalacturonan II specific xylosyltransferase [EC:2.4.2.-]	A09180 Brite Hierarchies	8.61422	Y
	K10746	51	406	17.5856	12.9274	35.9346	29.038	Nonpolar	N	N	N	N	N	18.8255	EXO1; exonuclease 1 [EC:3.1.-.-]	A09120 Genetic Information Processing	19.6101	Y
	K10706	29	262	17.5856	16.4016	38.0066	39.2662	Nonpolar	N	N	N	N	N	18.3192	SETX, ALS4; senataxin [EC:3.6.4.-]	A09160 Human Diseases	21.1274	Y
	K10226	27	227	17.5856	7.88907	34.0665	7.5491	Nonpolar	N	N	N	N	N	16.7563	FADS2; acyl-CoA 6-desaturase (Delta-6 desaturase) [EC:1.14.19.3]	A09100 Metabolism	13.1594	Y
	K07942	15	147	17.5856	26.8238	35.3671	46.5367	Nonpolar	N	N	N	N	N	18.3192	ARL1; ADP-ribosylation factor-like protein 1	A09180 Brite Hierarchies	7.09078	Y
	K07901	32	278	17.5856	13.0722	37.051	31.3429	Nonpolar	N	N	N	N	N	19.3234	RAB8A, MEL; Ras-related protein Rab-8A	A09130 Environmental Information Processing	24.3675	Y
	K06148	28	291	17.5856	16.5654	35.8579	45.6535	Nonpolar	N	N	N	N	N	16.7563	ABCC-BAC; ATP-binding cassette, subfamily C, bacterial	A09180 Brite Hierarchies	17.7715	Y
	K03726	366	649	17.5856	21.392	36.0169	48.2348	Nonpolar	N	N	N	N	N	#N/A	helS; helicase [EC:3.6.4.-]	A09190 Not Included in Pathway or Brite	64.8222	Y
	K03015	111	571	17.5856	10.1786	35.3671	20.3599	Nonpolar	N	N	N	N	N	19.3128	RPB7, POLR2G; DNA-directed RNA polymerase II subunit RPB7	A09120 Genetic Information Processing	33.5004	Y
	K01915	202	543	17.5856	20.8566	35.759	47.8502	Nonpolar	N	N	N	N	N	19.3128	glnA, GLUL; glutamine synthetase [EC:6.3.1.2]	A09100 Metabolism	49.3009	Y
	K01126	182	568	17.5856	14.662	35.2421	37.6388	Nonpolar	N	N	N	N	N	19.3128	E3.1.4.46, glpQ, ugpQ; glycerophosphoryl diester phosphodiesterase [EC:3.1.4.46]	A09100 Metabolism	48.5079	Y
	K19199	42	371	17.6085	17.3182	35.9346	43.9839	Nonpolar	N	N	N	N	N	19.248	SETD3; protein-histidine N-methyltransferase [EC:2.1.1.85]	A09180 Brite Hierarchies	16.6043	Y
	K07890	8	147	17.6085	2.67599	34.0665	4.4133	Nonpolar	N	N	N	N	N	19.4673	RAB21; Ras-related protein Rab-21	A09180 Brite Hierarchies	8.86122	Y
	K01363	37	396	17.6085	19.0045	34.0614	39.3355	Nonpolar	N	N	N	N	N	19.3128	CTSB; cathepsin B [EC:3.4.22.1]	A09140 Cellular Processes	31.7836	Y
	K00384	17	156	17.6085	7.2853	32.7526	10.9094	Nonpolar	N	N	N	N	N	17.6085	trxB, TRR; thioredoxin reductase (NADPH) [EC:1.8.1.9]	A09100 Metabolism	12.8594	Y
	K21777	9	96	17.6271	12.256	34.6712	36.0794	Nonpolar	N	N	N	N	N	17.5856	CCNB; G2/mitotic-specific cyclin-B, other	A09180 Brite Hierarchies	6.47883	Y
	K18761	8	43	17.6271	12.2966	35.9346	21.8759	Nonpolar	N	N	N	N	N	19.1055	NANOS3, NOS3; protein nanos 3	A09180 Brite Hierarchies	2.7486	Y
	K18670	19	195	17.6271	20.0647	35.3671	39.0827	Nonpolar	N	N	N	N	N	16.8858	YAK1; dual specificity protein kinase YAK1 [EC:2.7.12.1]	A09180 Brite Hierarchies	14.3507	Y
	K17410	59	384	17.6271	20.6928	34.9449	43.2135	Nonpolar	N	N	N	N	N	22.2087	MRPS31; small subunit ribosomal protein S31	A09180 Brite Hierarchies	26.1386	Y
	K14826	7	184	17.6271	22.1693	35.8579	50.0878	Nonpolar	N	N	N	N	N	18.5897	FPR3_4; FK506-binding nuclear protein [EC:5.2.1.8]	A09180 Brite Hierarchies	5.36456	Y
	K10858	5	94	17.6271	9.49494	36.0088	12.4554	Nonpolar	N	N	N	N	N	19.248	PMS2; DNA mismatch repair protein PMS2	A09120 Genetic Information Processing	2.72723	Y
	K09935	128	509	17.6271	15.5786	35.1728	35.5353	Nonpolar	N	N	N	N	N	18.478	ybiA; N-glycosidase YbiA [EC:3.2.2.-]	A09190 Not Included in Pathway or Brite	57.5265	Y
	K08818	6	84	17.6271	19.7496	35.8579	30.3401	Nonpolar	N	N	N	N	N	19.248	CDC2L; cell division cycle 2-like [EC:2.7.11.22]	A09180 Brite Hierarchies	6.46687	Y
	K06269	30	228	17.6271	9.76134	31.0616	21.2319	Nonpolar	N	N	N	N	N	19.248	PPP1C; serine/threonine-protein phosphatase PP1 catalytic subunit [EC:3.1.3.16]	A09120 Genetic Information Processing	11.4052	Y
	K06223	86	426	17.6271	17.6648	34.8901	58.211	Nonpolar	N	N	N	N	N	20.0778	dam; DNA adenine methylase [EC:2.1.1.72]	A09120 Genetic Information Processing	35.1579	Y
	K05516	131	519	17.6271	16.7752	36.0169	43.6211	Nonpolar	N	N	N	N	N	20.1507	cbpA; curved DNA-binding protein	A09180 Brite Hierarchies	44.9816	Y
	K04551	104	547	17.6271	15.4747	36.5533	29.0821	Nonpolar	N	N	N	N	N	18.123	UBB; ubiquitin B	A09120 Genetic Information Processing	56.1108	Y
	K01771	14	165	17.6271	6.16204	35.9346	9.4556	Nonpolar	N	N	N	N	N	18.5897	plc; 1-phosphatidylinositol phosphodiesterase [EC:4.6.1.13]	A09100 Metabolism	4.12572	Y
	K01185	89	384	17.6271	21.575	34.8901	50.0714	Nonpolar	N	N	N	N	N	23.3748	E3.2.1.17; lysozyme [EC:3.2.1.17]	A09190 Not Included in Pathway or Brite	27.1785	Y
	K00975	16	216	17.6271	8.93579	34.8901	15.9191	Nonpolar	N	N	N	N	N	16.8858	glgC; glucose-1-phosphate adenylyltransferase [EC:2.7.7.27]	A09100 Metabolism	6.34542	Y
	K18445	7	91	17.7891	19.8331	40.6516	52.1149	Nonpolar	N	N	N	N	N	#N/A	ndx1; diadenosine hexaphosphate hydrolase (ATP-forming) [EC:3.6.1.61]	A09100 Metabolism	11.4863	Y
	K09905	61	341	17.7891	10.0746	34.9449	12.2288	Nonpolar	N	N	N	N	N	23.8044	B4GALT5; beta-1,4-galactosyltransferase 5 [EC:2.4.1.-]	A09100 Metabolism	23.921	Y
	K07915	182	570	17.7891	16.5714	35.4068	46.0028	Nonpolar	N	N	N	N	N	20.2381	RAB28; Ras-related protein Rab-28	A09180 Brite Hierarchies	53.8463	Y
	K07441	9	70	17.7891	21.2399	40.6516	45.865	Nonpolar	N	N	N	N	N	17.4624	ALG14; beta-1,4-N-acetylglucosaminyltransferase [EC:2.4.1.141]	A09100 Metabolism	7.03822	Y
	K19375	15	215	18.1224	9.62999	31.0616	31.7405	Nonpolar	N	N	N	N	N	19.1055	HSPBAP1; HSPB1-associated protein 1	A09180 Brite Hierarchies	8.14474	Y
	K03183	14	159	18.1224	4.96078	31.4949	21.1922	Nonpolar	N	N	N	N	N	19.248	ubiE; demethylmenaquinone methyltransferase / 2-methoxy-6-polyprenyl-1,4-benzoquinol methylase [EC:2.1.1.163 2.1.1.201]	A09100 Metabolism	5.52306	Y
	K02626	6	48	18.1224	18.0979	29.6496	58.2299	Nonpolar	N	N	N	N	N	20.1507	pdaD; arginine decarboxylase [EC:4.1.1.19]	A09100 Metabolism	1.49661	Y
	K01802	36	313	18.1224	9.9756	31.4949	21.2319	Nonpolar	N	N	N	N	N	19.3181	E5.2.1.8; peptidylprolyl isomerase [EC:5.2.1.8]	A09190 Not Included in Pathway or Brite	18.6397	Y
	K20344	10	120	18.123	23.5756	34.0614	50.7765	Nonpolar	N	N	N	N	N	18.478	blpA, lagD; ATP-binding cassette, subfamily C, bacteriocin exporter	A09130 Environmental Information Processing	4.49384	Y
	K20276	50	331	18.123	13.1761	34.0665	30.1881	Nonpolar	N	N	N	N	N	19.248	bapA; large repetitive protein	A09140 Cellular Processes	31.6815	Y
	K18318	8	83	18.123	16.6341	37.4532	37.5334	Nonpolar	N	N	N	N	N	#N/A	cpmD, carD; carbapenem biosynthesis protein, putative proline dehydrogenase [EC:1.5.-.-]	A09100 Metabolism	4.06316	Y
	K16604	13	165	18.123	21.9896	35.9346	40.9337	Nonpolar	N	N	N	N	N	17.0268	TTLL11; tubulin polyglutamylase TTLL11 [EC:6.-.-.-]	A09180 Brite Hierarchies	8.24826	Y
	K16290	112	513	18.123	13.0123	35.4068	27.8527	Nonpolar	N	N	N	N	N	19.9346	XCP; xylem cysteine proteinase [EC:3.4.22.-]	A09180 Brite Hierarchies	44.7165	Y
	K15712	31	322	18.123	21.2399	34.5046	63.6017	Nonpolar	N	N	N	N	N	18.2147	TTC3; E3 ubiquitin-protein ligase TTC3 [EC:2.3.2.27]	A09180 Brite Hierarchies	23.0579	Y
	K15444	48	360	18.123	22.5832	35.3671	49.6481	Nonpolar	N	N	N	N	N	21.0985	TRM9; tRNA (uracil-5-)-methyltransferase TRM9 [EC:2.1.1.229]	A09180 Brite Hierarchies	21.3672	Y
	K15303	6	73	18.123	5.25187	34.0614	5.8802	Nonpolar	N	N	N	N	N	18.1224	AKR7; aflatoxin B1 aldehyde reductase	A09100 Metabolism	4.34358	Y
	K13915	11	76	18.123	5.46207	34.0614	14.1266	Nonpolar	N	N	N	N	N	22.2087	LYZ; lysozyme C [EC:3.2.1.17]	A09150 Organismal Systems	3.68578	Y
	K12599	11	177	18.123	18.8491	32.2401	52.1597	Nonpolar	N	N	N	N	N	18.8255	SKI2, SKIV2L; antiviral helicase SKI2 [EC:3.6.4.-]	A09120 Genetic Information Processing	9.31351	Y
	K12573	394	639	18.123	21.2863	35.759	47.9676	Nonpolar	N	N	N	N	N	10.877	rnr, vacB; ribonuclease R [EC:3.1.13.1]	A09120 Genetic Information Processing	74.3821	Y
	K12541	16	156	18.123	13.6058	35.2421	22.1367	Nonpolar	N	N	N	N	N	18.8255	lapB; ATP-binding cassette, subfamily C, bacterial LapB	A09130 Environmental Information Processing	6.7035	Y
	K12015	12	205	18.123	16.5308	34.2116	46.3234	Nonpolar	N	N	N	N	N	20.4812	TRIM39; tripartite motif-containing protein 39 [EC:2.3.2.27]	A09180 Brite Hierarchies	12.5095	Y
	K11814	7	71	18.123	8.44343	34.0614	4.814	Nonpolar	N	N	N	N	N	#N/A	ebrA; multidrug resistance protein EbrA	A09180 Brite Hierarchies	4.01107	Y
	K11254	53	410	18.123	16.3697	34.0665	24.0253	Nonpolar	N	N	N	N	N	19.3128	H4; histone H4	A09150 Organismal Systems	43.5294	Y
	K11251	25	289	18.123	17.2515	34.0614	24.0276	Nonpolar	N	N	N	N	N	19.3128	H2A; histone H2A	A09140 Cellular Processes	19.1505	Y
	K10771	17	226	18.123	9.19818	34.0614	14.0151	Nonpolar	N	N	N	N	N	19.2799	APEX1; AP endonuclease 1 [EC:4.2.99.18]	A09120 Genetic Information Processing	9.47879	Y
	K10636	31	282	18.123	13.1761	35.2421	31.3429	Nonpolar	N	N	N	N	N	18.5897	AMFR, GP78; E3 ubiquitin-protein ligase AMFR [EC:2.3.2.36]	A09120 Genetic Information Processing	25.1111	Y
	K10355	9	35	18.123	7.07189	34.0665	2.9896	Nonpolar	N	N	N	N	N	17.6271	ACTF; actin, other eukaryote	A09180 Brite Hierarchies	2.93064	Y
	K09582	90	415	18.123	21.1343	35.3671	58.6003	Nonpolar	N	N	N	N	N	21.5215	PDIA4, ERP72; protein disulfide-isomerase A4 [EC:5.3.4.1]	A09120 Genetic Information Processing	31.4935	Y
	K09515	16	209	18.123	6.23672	34.1132	7.5785	Nonpolar	N	N	N	N	N	19.8237	DNAJB9; DnaJ homolog subfamily B member 9	A09180 Brite Hierarchies	8.03627	Y
	K08957	53	350	18.123	23.6331	36.5533	52.2364	Nonpolar	N	N	N	N	N	21.6204	CSNK1A; casein kinase 1, alpha [EC:2.7.11.1]	A09130 Environmental Information Processing	15.037	Y
	K08864	9	97	18.123	21.9896	34.6712	35.313	Nonpolar	N	N	N	N	N	18.8255	TLK; tousled-like kinase [EC:2.7.11.1]	A09180 Brite Hierarchies	8.66931	Y
	K08675	5	101	18.123	6.17788	34.0614	17.1061	Nonpolar	N	N	N	N	N	18.1224	PRSS15, PIM1; ATP-dependent Lon protease [EC:3.4.21.53]	A09180 Brite Hierarchies	5.89798	Y
	K08282	76	381	18.123	13.3558	35.3671	33.0703	Nonpolar	N	N	N	N	N	18.5897	E2.7.11.1; non-specific serine/threonine protein kinase [EC:2.7.11.1]	A09190 Not Included in Pathway or Brite	32.0539	Y
	K07939	9	159	18.123	10.4994	34.0665	24.8485	Nonpolar	N	N	N	N	N	22.2331	ARF4; ADP-ribosylation factor 4	A09140 Cellular Processes	8.15692	Y
	K07553	73	377	18.123	16.3098	35.0588	23.9318	Nonpolar	N	N	N	N	N	19.1055	B4GALT6; beta-1,4-galactosyltransferase 6 [EC:2.4.1.274]	A09100 Metabolism	36.7539	Y
	K05692	26	208	18.123	22.3253	35.3671	44.8729	Nonpolar	N	N	N	N	N	19.3128	ACTB_G1; actin beta/gamma 1	A09130 Environmental Information Processing	10.7111	Y
	K04801	163	526	18.123	16.3577	35.4068	26.4048	Nonpolar	N	N	N	N	N	17.6271	rfcS; replication factor C small subunit	A09120 Genetic Information Processing	42.7562	Y
	K04711	47	428	18.123	12.9371	35.4068	29.0821	Nonpolar	N	N	N	N	N	18.5505	ACER3, YDC1; dihydroceramidase [EC:3.5.1.-]	A09100 Metabolism	13.8397	Y
	K03704	179	544	18.123	15.5158	34.6712	33.7129	Nonpolar	N	N	N	N	N	15.3044	cspA; cold shock protein	A09190 Not Included in Pathway or Brite	52.4365	Y
	K03685	43	331	18.123	17.1246	34.6712	36.2349	Nonpolar	N	N	N	N	N	20.2381	rnc, DROSHA, RNT1; ribonuclease III [EC:3.1.26.3]	A09120 Genetic Information Processing	18.506	Y
	K03657	44	286	18.123	16.2347	36.5533	38.3871	Nonpolar	N	N	N	N	N	17.6271	uvrD, pcrA; DNA helicase II / ATP-dependent DNA helicase PcrA [EC:3.6.4.12]	A09120 Genetic Information Processing	26.5891	Y
	K03119	10	78	18.123	8.72035	34.6712	3.002	Nonpolar	N	N	N	N	N	19.7812	tauD; taurine dioxygenase [EC:1.14.11.17]	A09100 Metabolism	2.70741	Y
	K01640	63	299	18.123	22.4304	37.5057	44.8729	Nonpolar	N	N	N	N	N	19.77	HMGCL, hmgL; hydroxymethylglutaryl-CoA lyase [EC:4.1.3.4]	A09100 Metabolism	14.9855	Y
	K01586	7	133	18.123	8.16528	34.6712	5.683	Nonpolar	N	N	N	N	N	17.4624	lysA; diaminopimelate decarboxylase [EC:4.1.1.20]	A09100 Metabolism	4.38321	Y
	K01487	18	179	18.123	15.3167	34.1132	54.1465	Nonpolar	N	N	N	N	N	22.2087	E3.5.4.3, guaD; guanine deaminase [EC:3.5.4.3]	A09100 Metabolism	9.69321	Y
	K01371	115	506	18.123	10.2088	35.4068	18.0069	Nonpolar	N	N	N	N	N	18.8255	CTSK; cathepsin K [EC:3.4.22.38]	A09140 Cellular Processes	44.6721	Y
	K01366	48	360	18.123	17.3182	34.0614	39.8463	Nonpolar	N	N	N	N	N	20.0778	CTSH; cathepsin H [EC:3.4.22.16]	A09140 Cellular Processes	31.5874	Y
	K01338	351	650	18.123	20.9479	35.4068	47.6093	Nonpolar	N	N	N	N	N	18.5505	lon; ATP-dependent Lon protease [EC:3.4.21.53]	A09140 Cellular Processes	90.7853	Y
	K01259	31	245	18.123	6.20324	34.1132	9.7019	Nonpolar	N	N	N	N	N	19.248	pip; proline iminopeptidase [EC:3.4.11.5]	A09100 Metabolism	8.57462	Y
	K19872	26	273	18.1807	18.5548	35.759	38.2631	Nonpolar	N	N	N	N	N	8.47447	FKTN; fukutin [EC:2.7.8.-]	A09100 Metabolism	15.5498	Y
	K19374	6	81	18.1807	27.2834	36.3698	57.8643	Nonpolar	N	N	N	N	N	18.8255	DNAJC30; DnaJ homolog subfamily C member 30	A09180 Brite Hierarchies	3.38243	Y
	K16608	5	82	18.1807	7.3109	32.9986	13.0121	Nonpolar	N	N	N	N	N	18.5897	TTLL3_8; tubulin monoglycylase TTLL3/8 [EC:6.3.2.-]	A09180 Brite Hierarchies	3.74551	Y
	K13789	32	239	18.1807	7.01175	34.1132	9.4067	Nonpolar	N	N	N	N	N	13.9937	GGPS; geranylgeranyl diphosphate synthase, type II [EC:2.5.1.1 2.5.1.10 2.5.1.29]	A09100 Metabolism	10.3159	Y
	K05929	8	72	18.1807	7.19487	36.5533	11.2769	Nonpolar	N	N	N	N	N	18.8255	E2.1.1.103, NMT; phosphoethanolamine N-methyltransferase [EC:2.1.1.103]	A09100 Metabolism	5.1003	Y
	K15977	17	219	18.2147	10.1636	35.759	20.3599	Nonpolar	N	N	N	N	N	24.9589	K15977; putative oxidoreductase	A09190 Not Included in Pathway or Brite	9.98947	Y
	K10609	8	182	18.2147	6.75021	34.8901	12.0104	Nonpolar	N	N	N	N	N	19.3234	CUL4; cullin 4	A09120 Genetic Information Processing	7.21787	Y
	K20793	8	111	18.3192	13.047	39.3888	33.2231	Nonpolar	N	N	N	N	N	18.8255	NAA50, NAT5; N-alpha-acetyltransferase 50 [EC:2.3.1.258]	A09180 Brite Hierarchies	6.31806	Y
	K20553	17	200	18.3192	23.6771	34.1132	47.0944	Nonpolar	N	N	N	N	N	17.2117	XRN4; 5'-3' exoribonuclease 4 [EC:3.1.13.-]	A09130 Environmental Information Processing	11.0322	Y
	K19039	25	270	18.3192	22.4823	34.1138	46.3227	Nonpolar	N	N	N	N	N	25.6814	ATL7_58_59; E3 ubiquitin-protein ligase ATL7/58/59 [EC:2.3.2.27]	A09180 Brite Hierarchies	15.7095	Y
	K18431	14	130	18.3192	10.5469	33.9179	20.3576	Nonpolar	N	N	N	N	N	20.3529	legF, ptmB; CMP-N,N'-diacetyllegionaminic acid synthase [EC:2.7.7.82]	A09100 Metabolism	8.5555	Y
	K15694	9	77	18.3192	9.73861	32.2401	16.278	Nonpolar	N	N	N	N	N	15.182	RNF43; E3 ubiquitin-protein ligase RNF43 [EC:2.3.2.27]	A09130 Environmental Information Processing	10.3038	Y
	K15013	10	123	18.3192	15.7884	36.0088	45.9718	Nonpolar	N	N	N	N	N	19.9346	ACSBG; long-chain-fatty-acid--CoA ligase ACSBG [EC:6.2.1.3]	A09100 Metabolism	5.87613	Y
	K13988	16	150	18.3192	22.7479	39.3888	63.6801	Nonpolar	N	N	N	N	N	20.0778	NUDT9; ADP-ribose pyrophosphatase [EC:3.6.1.13]	A09100 Metabolism	12.2051	Y
	K13775	29	289	18.3192	16.512	39.0734	41.6485	Nonpolar	N	N	N	N	N	#N/A	atuG; citronellol/citronellal dehydrogenase	A09100 Metabolism	14.7042	Y
	K13346	18	215	18.3192	13.891	35.3671	33.7122	Nonpolar	N	N	N	N	N	19.248	PEX10; peroxin-10	A09140 Cellular Processes	15.4977	Y
	K13126	6	48	18.3192	13.2891	35.1728	31.9682	Nonpolar	N	N	N	N	N	19.248	PABPC; polyadenylate-binding protein	A09120 Genetic Information Processing	6.45493	Y
	K13017	27	311	18.3192	11.4396	34.0665	18.9709	Nonpolar	N	N	N	N	N	#N/A	wbpE, wlbC; UDP-2-acetamido-2-deoxy-ribo-hexuluronate aminotransferase [EC:2.6.1.98]	A09100 Metabolism	15.5209	Y
	K10251	15	106	18.3192	14.9933	35.1728	37.4816	Nonpolar	N	N	N	N	N	21.4867	HSD17B12, KAR, IFA38; 17beta-estradiol 17-dehydrogenase / very-long-chain 3-oxoacyl-CoA reductase [EC:1.1.1.62 1.1.1.330]	A09100 Metabolism	7.81418	Y
	K09828	10	157	18.3192	3.4738	34.1132	5.9428	Nonpolar	N	N	N	N	N	19.3128	DHCR24, DWF1; Delta24-sterol reductase [EC:1.3.1.72 1.3.1.-]	A09100 Metabolism	3.77322	Y
	K08959	114	474	18.3192	22.877	35.9346	48.484	Nonpolar	N	N	N	N	N	19.3128	CSNK1D; casein kinase 1, delta [EC:2.7.11.1]	A09130 Environmental Information Processing	43.6725	Y
	K07263	66	379	18.3192	13.2674	35.3671	33.7563	Nonpolar	N	N	N	N	N	19.3128	pqqL; zinc protease [EC:3.4.24.-]	A09180 Brite Hierarchies	36.2454	Y
	K07080	20	188	18.3192	8.72823	32.9986	25.9444	Nonpolar	N	N	N	N	N	#N/A	K07080; uncharacterized protein	A09190 Not Included in Pathway or Brite	7.11687	Y
	K03648	178	532	18.3192	11.3226	34.6712	22.2529	Nonpolar	N	N	N	N	N	17.5856	UNG, UDG; uracil-DNA glycosylase [EC:3.2.2.27]	A09120 Genetic Information Processing	56.6629	Y
	K03086	41	317	18.3192	11.1899	31.4949	20.8468	Nonpolar	N	N	N	N	N	17.5856	rpoD; RNA polymerase primary sigma factor	A09140 Cellular Processes	14.6087	Y
	K01414	27	193	18.3192	21.2863	36.0088	45.7536	Nonpolar	N	N	N	N	N	19.8237	prlC; oligopeptidase A [EC:3.4.24.70]	A09180 Brite Hierarchies	8.61598	Y
	K01365	238	610	18.3192	13.954	35.1728	34.1214	Nonpolar	N	N	N	N	N	19.4673	CTSL; cathepsin L [EC:3.4.22.15]	A09140 Cellular Processes	84.7931	Y
	K01007	82	416	18.3192	22.774	36.0088	48.4377	Nonpolar	N	N	N	N	N	17.5856	pps, ppsA; pyruvate, water dikinase [EC:2.7.9.2]	A09100 Metabolism	25.7745	Y
	K00999	8	104	18.3192	5.78752	35.3671	30.5279	Nonpolar	N	N	N	N	N	19.8791	CDIPT; CDP-diacylglycerol--inositol 3-phosphatidyltransferase [EC:2.7.8.11]	A09100 Metabolism	5.17342	Y
	K00364	216	565	18.3192	15.8914	35.3671	34.974	Nonpolar	N	N	N	N	N	20.2381	E1.7.1.7, guaC; GMP reductase [EC:1.7.1.7]	A09100 Metabolism	64.4723	Y
	K12761	10	113	18.5897	25.9064	36.0088	50.2725	Nonpolar	N	N	N	N	N	16.7563	SNF1; carbon catabolite-derepressing protein kinase [EC:2.7.11.1]	A09140 Cellular Processes	11.8717	Y
	K00870	13	237	18.688	14.0846	38.0026	33.0871	Nonpolar	N	N	N	N	N	17.5856	#N/A	#N/A	8.95952	Y
	K16780	14	339	18.8255	7.1947	34.8901	10.645	Nonpolar	N	N	N	N	N	19.4673	SSNA1; sjoegren syndrome nuclear autoantigen 1	A09180 Brite Hierarchies	3.84742	Y
	K15730	9	131	18.8255	16.59	36.0088	31.8705	Nonpolar	N	N	N	N	N	19.4673	PTGES3; cytosolic prostaglandin-E synthase [EC:5.3.99.3]	A09100 Metabolism	5.69292	Y
	K15706	25	247	18.8255	16.4871	37.051	45.1943	Nonpolar	N	N	N	N	N	16.7563	RNF167; E3 ubiquitin-protein ligase RNF167 [EC:2.3.2.27]	A09180 Brite Hierarchies	15.2021	Y
	K15703	13	149	18.8255	9.77993	34.1132	9.7019	Nonpolar	N	N	N	N	N	22.2087	RNF139, TRC8; E3 ubiquitin-protein ligase RNF139 [EC:2.3.2.27]	A09180 Brite Hierarchies	13.3385	Y
	K14685	27	215	18.8255	16.7752	33.7232	26.0669	Nonpolar	N	N	N	N	N	21.0985	SLC40A1, FPN1; solute carrier family 40 (iron-regulated transporter), member 1	A09140 Cellular Processes	15.6227	Y
	K13277	5	68	18.8255	6.28013	35.3671	9.7938	Nonpolar	N	N	N	N	N	18.5505	epr; minor extracellular protease Epr [EC:3.4.21.-]	A09180 Brite Hierarchies	3.8912	Y
	K13127	6	117	18.8255	10.9347	36.0088	25.9301	Nonpolar	N	N	N	N	N	19.3128	RNF113A, CWC24; RING finger protein 113A	A09180 Brite Hierarchies	3.99977	Y
	K13113	20	201	18.8255	22.0294	36.5533	49.9244	Nonpolar	N	N	N	N	N	17.6271	UBL5, HUB1; ubiquitin-like protein 5	A09150 Organismal Systems	16.1679	Y
	K12619	112	509	18.8255	14.1095	32.7971	37.1904	Nonpolar	N	N	N	N	N	19.248	XRN2, RAT1; 5'-3' exoribonuclease 2 [EC:3.1.13.-]	A09120 Genetic Information Processing	43.8935	Y
	K10641	17	158	18.8255	5.71715	34.8901	7.4685	Nonpolar	N	N	N	N	N	19.3128	LRSAM1; E3 ubiquitin-protein ligase LRSAM1 [EC:2.3.2.27]	A09180 Brite Hierarchies	15.8824	Y
	K07053	5	118	18.8255	24.505	36.1375	56.9881	Nonpolar	N	N	N	N	N	17.4624	E3.1.3.97; 3',5'-nucleoside bisphosphate phosphatase [EC:3.1.3.97]	A09190 Not Included in Pathway or Brite	2.04408	Y
	K06206	86	364	18.8255	11.1119	33.9179	19.5285	Nonpolar	N	N	N	N	N	24.6123	sfsA; sugar fermentation stimulation protein A	A09190 Not Included in Pathway or Brite	22.4086	Y
	K04565	124	543	18.8255	16.9951	35.9346	45.7536	Nonpolar	N	N	N	N	N	18.5897	SOD1; superoxide dismutase, Cu-Zn family [EC:1.15.1.1]	A09140 Cellular Processes	45.344	Y
	K04082	8	93	18.8255	4.95104	35.1728	2.0583	Nonpolar	N	N	N	N	N	19.3234	hscB, HSCB, HSC20; molecular chaperone HscB	A09180 Brite Hierarchies	6.97898	Y
	K03802	43	330	18.8255	16.0083	34.1132	44.007	Nonpolar	N	N	N	N	N	21.6592	cphA; cyanophycin synthetase [EC:6.3.2.29 6.3.2.30]	A09190 Not Included in Pathway or Brite	14.4042	Y
	K03297	47	357	18.8255	12.7927	35.9346	23.8529	Nonpolar	N	N	N	N	N	17.5856	emrE, qac, mmr, smr; small multidrug resistance pump	A09180 Brite Hierarchies	18.8442	Y
	K02674	8	167	18.8255	8.62248	34.9449	9.6614	Nonpolar	N	N	N	N	N	19.3128	pilY1; type IV pilus assembly protein PilY1	A09180 Brite Hierarchies	5.09351	Y
	K01654	57	386	18.8255	16.0083	35.2421	21.7204	Nonpolar	N	N	N	N	N	20.0778	neuB, nnaB; N-acetylneuraminate synthase [EC:2.5.1.56]	A09100 Metabolism	24.9852	Y
	K01174	135	444	18.8255	16.2419	34.1132	33.7122	Nonpolar	N	N	N	N	N	13.5062	nuc; micrococcal nuclease [EC:3.1.31.1]	A09190 Not Included in Pathway or Brite	52.4535	Y
	K00921	6	114	18.8255	5.15078	34.1132	5.0759	Nonpolar	N	N	N	N	N	19.7812	PIKFYVE, FAB1; 1-phosphatidylinositol-3-phosphate 5-kinase [EC:2.7.1.150]	A09100 Metabolism	2.72404	Y
	K00683	5	34	18.8255	22.4912	33.0159	47.8016	Nonpolar	N	N	N	N	N	20.7305	QPCT; glutaminyl-peptide cyclotransferase [EC:2.3.2.5]	A09180 Brite Hierarchies	3.29753	Y
	K00598	35	324	18.8255	17.8328	34.0614	41.1894	Nonpolar	N	N	N	N	N	20.1507	tam; trans-aconitate 2-methyltransferase [EC:2.1.1.144]	A09190 Not Included in Pathway or Brite	13.5883	Y
	K21396	5	31	19.248	5.37352	35.3671	3.1667	Nonpolar	N	N	N	N	N	19.3128	WHT; ATP-binding cassette, subfamily G (WHITE), eye pigment precursor transporter	A09180 Brite Hierarchies	3.99752	Y
	K21138	7	77	19.248	24.9629	34.0614	57.0852	Nonpolar	N	N	N	N	N	20.1507	HDDC3; guanosine-3',5'-bis(diphosphate) 3'-pyrophosphohydrolase [EC:3.1.7.2]	A09100 Metabolism	3.72413	Y
	K20952	8	87	19.248	16.5714	35.3671	14.9728	Nonpolar	N	N	N	N	N	18.5897	rbmC; rugosity and biofilm structure modulator C	A09140 Cellular Processes	2.8329	Y
	K20951	7	84	19.248	16.4737	35.3671	15.6634	Nonpolar	N	N	N	N	N	18.8255	bap1; extracellular matrix protein	A09140 Cellular Processes	2.4985	Y
	K20304	9	97	19.248	22.877	36.5533	51.0903	Nonpolar	N	N	N	N	N	17.5856	TRAPPC6, TRS33; trafficking protein particle complex subunit 6	A09180 Brite Hierarchies	7.19767	Y
	K19982	25	240	19.248	9.24887	34.6712	18.4534	Nonpolar	N	N	N	N	N	#N/A	prnD; aminopyrrolnitrin oxygenase [EC:1.14.13.-]	A09100 Metabolism	12.1888	Y
	K19041	256	581	19.248	10.1786	34.9449	21.0578	Nonpolar	N	N	N	N	N	18.8255	RNF38_44; E3 ubiquitin-protein ligase RNF38/44 [EC:2.3.2.27]	A09180 Brite Hierarchies	97.5535	Y
	K18316	26	221	19.248	13.969	34.9449	37.5766	Nonpolar	N	N	N	N	N	8.47447	cpmA, carA; carbapenam-3-carboxylate synthase [EC:6.3.3.6]	A09100 Metabolism	13.0706	Y
	K15724	94	490	19.248	17.8604	34.0614	43.8954	Nonpolar	N	N	N	N	N	23.4462	erpA; iron-sulfur cluster insertion protein	A09190 Not Included in Pathway or Brite	40.2596	Y
	K15630	7	77	19.248	24.9629	34.0614	57.0852	Nonpolar	N	N	N	N	N	20.4425	VTC2; GDP-D-glucose phosphorylase [EC:2.7.7.78]	A09190 Not Included in Pathway or Brite	3.72413	Y
	K15109	166	544	19.248	13.6058	34.5046	31.4197	Nonpolar	N	N	N	N	N	19.77	SLC25A20_29, CACT, CACL, CRC1; solute carrier family 25 (mitochondrial carnitine/acylcarnitine transporter), member 20/29	A09150 Organismal Systems	58.185	Y
	K15009	6	65	19.248	3.97554	29.6496	29.0577	Nonpolar	N	N	N	N	N	19.1055	SHANK; SH3 and multiple ankyrin repeat domains protein	A09150 Organismal Systems	8.40694	Y
	K14758	17	226	19.248	16.2419	35.9346	52.5343	Nonpolar	N	N	N	N	N	16.8637	HRR25; casein kinase I homolog HRR25 [EC:2.7.11.1]	A09120 Genetic Information Processing	9.1911	Y
	K13281	174	561	19.248	11.9157	34.0614	23.3095	Nonpolar	N	N	N	N	N	23.8893	uvsE, UVE1; UV DNA damage endonuclease [EC:3.-.-.-]	A09190 Not Included in Pathway or Brite	47.6891	Y
	K10656	37	406	19.248	11.3793	29.6394	26.7042	Nonpolar	N	N	N	N	N	21.4867	MARCH1_8; E3 ubiquitin-protein ligase MARCH1/8 [EC:2.3.2.27]	A09180 Brite Hierarchies	15.1688	Y
	K10635	72	479	19.248	17.1368	36.0088	41.9284	Nonpolar	N	N	N	N	N	20.2381	RNF111; E3 ubiquitin-protein ligase Arkadia [EC:2.3.2.27]	A09180 Brite Hierarchies	36.3141	Y
	K09583	50	329	19.248	16.5772	34.0614	28.1454	Nonpolar	N	N	N	N	N	20.4425	PDIA5; protein disulfide-isomerase A5 [EC:5.3.4.1]	A09180 Brite Hierarchies	26.7769	Y
	K09513	5	117	19.248	6.17788	34.0614	13.8705	Nonpolar	N	N	N	N	N	17.6271	DNAJB7; DnaJ homolog subfamily B member 7	A09180 Brite Hierarchies	2.07133	Y
	K09186	40	422	19.248	10.6397	31.6948	18.9742	Nonpolar	N	N	N	N	N	19.6187	MLL1; [histone H3]-lysine4 N-trimethyltransferase MLL1 [EC:2.1.1.354]	A09100 Metabolism	14.4165	Y
	K08762	92	399	19.248	11.4396	34.9449	16.3655	Nonpolar	N	N	N	N	N	20.1507	DBI, ACBP; diazepam-binding inhibitor (GABA receptor modulator, acyl-CoA-binding protein)	A09150 Organismal Systems	30.7078	Y
	K07880	11	176	19.248	16.4844	35.3671	28.1736	Nonpolar	N	N	N	N	N	20.2381	RAB4B; Ras-related protein Rab-4B	A09180 Brite Hierarchies	6.36231	Y
	K07879	11	176	19.248	16.4844	35.3671	28.1736	Nonpolar	N	N	N	N	N	17.0268	RAB4A, RAB4; Ras-related protein Rab-4A	A09140 Cellular Processes	6.36231	Y
	K07874	59	392	19.248	15.6699	34.0665	39.0724	Nonpolar	N	N	N	N	N	19.1055	RAB1A; Ras-related protein Rab-1A	A09140 Cellular Processes	28.5922	Y
	K07271	46	425	19.248	15.6699	34.8901	38.7844	Nonpolar	N	N	N	N	N	17.6271	licD; lipopolysaccharide cholinephosphotransferase [EC:2.7.8.-]	A09190 Not Included in Pathway or Brite	25.3762	Y
	K07004	39	290	19.248	9.9396	33.0159	18.7986	Nonpolar	N	N	N	N	N	20.1507	K07004; uncharacterized protein	A09190 Not Included in Pathway or Brite	16.3557	Y
	K06852	55	395	19.248	11.2196	34.0614	23.6892	Nonpolar	N	N	N	N	N	#N/A	HAPLN3; hyaluronan and proteoglycan link protein 3	A09180 Brite Hierarchies	16.0439	Y
	K05637	5	105	19.248	26.403	29.7305	52.3341	Nonpolar	N	N	N	N	N	19.7812	LAMA1_2; laminin, alpha 1/2	A09130 Environmental Information Processing	8.16595	Y
	K04424	5	73	19.248	8.89305	35.3671	24.4379	Nonpolar	N	N	N	N	N	17.7891	ZAK, MLTK; sterile alpha motif and leucine zipper containing kinase AZK [EC:2.7.11.25]	A09130 Environmental Information Processing	3.56054	Y
	K04042	93	383	19.248	17.5768	34.0614	50.1427	Nonpolar	N	N	N	N	N	#N/A	glmU; bifunctional UDP-N-acetylglucosamine pyrophosphorylase / glucosamine-1-phosphate N-acetyltransferase [EC:2.7.7.23 2.3.1.157]	A09100 Metabolism	25.4243	Y
	K03420	55	469	19.248	18.2267	35.8579	45.1943	Nonpolar	N	N	N	N	N	#N/A	psmR; proteasome regulatory subunit	A09120 Genetic Information Processing	13.984	Y
	K01883	5	66	19.248	23.7878	34.5046	18.5115	Nonpolar	N	N	N	N	N	19.2799	CARS, cysS; cysteinyl-tRNA synthetase [EC:6.1.1.16]	A09120 Genetic Information Processing	2.58774	Y
	K01841	14	224	19.248	11.6732	34.0665	22.371	Nonpolar	N	N	N	N	N	7.12605	pepM; phosphoenolpyruvate phosphomutase [EC:5.4.2.9]	A09100 Metabolism	13.7555	Y
	K01754	46	309	19.248	23.5051	34.1132	51.8867	Nonpolar	N	N	N	N	N	17.9557	E4.3.1.19, ilvA, tdcB; threonine dehydratase [EC:4.3.1.19]	A09100 Metabolism	21.1823	Y
	K01342	6	74	19.248	10.2699	35.3671	16.0288	Nonpolar	N	N	N	N	N	13.0432	aprE; subtilisin [EC:3.4.21.62]	A09180 Brite Hierarchies	2.4985	Y
	K00855	8	89	19.248	4.85342	35.7606	3.7562	Nonpolar	N	N	N	N	N	17.5856	PRK, prkB; phosphoribulokinase [EC:2.7.1.19]	A09100 Metabolism	4.12246	Y
	K00823	27	207	19.248	16.8782	32.7971	50.1806	Nonpolar	N	N	N	N	N	17.6271	puuE; 4-aminobutyrate aminotransferase [EC:2.6.1.19]	A09100 Metabolism	12.042	Y
	K00621	110	501	19.248	15.8914	34.0614	45.6362	Nonpolar	N	N	N	N	N	19.248	GNPNAT1, GNA1; glucosamine-phosphate N-acetyltransferase [EC:2.3.1.4]	A09100 Metabolism	37.6247	Y
	K00542	7	104	19.248	8.98055	35.3671	26.8479	Nonpolar	N	N	N	N	N	17.5856	GAMT; guanidinoacetate N-methyltransferase [EC:2.1.1.2]	A09100 Metabolism	6.31468	Y
	K00522	23	222	19.248	20.8566	32.2401	45.9565	Nonpolar	N	N	N	N	N	19.1055	FTH1; ferritin heavy chain [EC:1.16.3.2]	A09140 Cellular Processes	12.5799	Y
	K00059	15	157	19.248	6.75021	35.1728	3.1331	Nonpolar	N	N	N	N	N	18.1224	fabG, OAR1; 3-oxoacyl-[acyl-carrier protein] reductase [EC:1.1.1.100]	A09100 Metabolism	6.01411	Y
	K19302	30	290	19.2799	11.0871	31.0616	29.5485	Nonpolar	N	N	N	N	N	17.5856	bcrC; undecaprenyl-diphosphatase [EC:3.6.1.27]	A09100 Metabolism	11.0236	Y
	K13628	137	541	19.2799	17.5464	34.0614	43.7849	Nonpolar	N	N	N	N	N	17.5211	iscA; iron-sulfur cluster assembly protein	A09180 Brite Hierarchies	54.527	Y
	K11427	16	215	19.2799	11.1119	29.5019	22.4123	Nonpolar	N	N	N	N	N	21.4867	DOT1L, DOT1; [histone H3]-lysine79 N-trimethyltransferase [EC:2.1.1.360]	A09100 Metabolism	5.53583	Y
	K11253	106	536	19.2799	13.1761	34.0614	24.0739	Nonpolar	N	N	N	N	N	19.4673	H3; histone H3	A09150 Organismal Systems	71.2328	Y
	K11005	22	251	19.2799	9.97082	33.9179	18.4509	Nonpolar	N	N	N	N	N	16.7563	hlyA; hemolysin A	A09180 Brite Hierarchies	10.5409	Y
	K10447	18	145	19.2799	6.93699	18.3983	25.1855	Nonpolar	N	N	N	N	N	18.8255	KLHL9_13; kelch-like protein 9/13	A09120 Genetic Information Processing	8.53041	Y
	K08857	71	412	19.2799	14.0691	33.9179	39.9705	Nonpolar	N	N	N	N	N	19.3234	NEK1_4_5; NIMA (never in mitosis gene a)-related kinase 1/4/5 [EC:2.7.11.1]	A09180 Brite Hierarchies	29.8297	Y
	K08678	77	434	19.2799	10.6083	34.0614	20.9778	Nonpolar	N	N	N	N	N	19.2799	UXS1, uxs; UDP-glucuronate decarboxylase [EC:4.1.1.35]	A09100 Metabolism	29.5007	Y
	K08286	15	272	19.2799	7.1673	23.1571	26.5154	Nonpolar	N	N	N	N	N	17.7891	E2.7.11.-; protein-serine/threonine kinase [EC:2.7.11.-]	A09190 Not Included in Pathway or Brite	13.3072	Y
	K08073	73	391	19.2799	10.4913	29.5019	26.7619	Nonpolar	N	N	N	N	N	17.6271	PNKP; bifunctional polynucleotide phosphatase/kinase [EC:3.1.3.32 2.7.1.78]	A09180 Brite Hierarchies	34.0237	Y
	K07904	43	438	19.2799	17.5194	34.1132	40.3556	Nonpolar	N	N	N	N	N	19.3128	RAB11A; Ras-related protein Rab-11A	A09140 Cellular Processes	20.7518	Y
	K06641	9	140	19.2799	9.74728	23.36	21.2319	Nonpolar	N	N	N	N	N	18.3192	CHEK2; serine/threonine-protein kinase CHEK2 [EC:2.7.11.1]	A09140 Cellular Processes	7.31996	Y
	K03798	343	601	19.2799	10.1507	34.0614	18.0148	Nonpolar	N	N	N	N	N	17.6271	ftsH, hflB; cell division protease FtsH [EC:3.4.24.-]	A09180 Brite Hierarchies	72.0355	Y
	K03417	5	128	19.2799	10.9564	31.4424	17.4612	Nonpolar	N	N	N	N	N	21.1216	prpB; methylisocitrate lyase [EC:4.1.3.30]	A09100 Metabolism	8.21254	Y
	K03263	26	213	19.2799	8.74869	19.0258	25.1617	Nonpolar	N	N	N	N	N	17.6271	EIF5A; translation initiation factor 5A	A09180 Brite Hierarchies	9.99223	Y
	K01637	20	217	19.2799	11.8201	19.0393	29.0974	Nonpolar	N	N	N	N	N	19.248	E4.1.3.1, aceA; isocitrate lyase [EC:4.1.3.1]	A09100 Metabolism	6.77286	Y
	K01493	271	606	19.2799	16.5772	34.9449	28.1736	Nonpolar	N	N	N	N	N	18.8255	comEB; dCMP deaminase [EC:3.5.4.12]	A09100 Metabolism	77.4243	Y
	K01358	165	514	19.2799	10.8419	32.2401	18.6543	Nonpolar	N	N	N	N	N	18.8255	clpP, CLPP; ATP-dependent Clp protease, protease subunit [EC:3.4.21.92]	A09140 Cellular Processes	57.1944	Y
	K00236	64	370	19.2799	9.70242	29.6496	22.4123	Nonpolar	N	N	N	N	N	18.3192	SDHC, SDH3; succinate dehydrogenase (ubiquinone) cytochrome b560 subunit	A09100 Metabolism	23.7555	Y
	K00134	94	447	19.2799	10.8419	31.4949	22.364	Nonpolar	N	N	N	N	N	19.3128	GAPDH, gapA; glyceraldehyde 3-phosphate dehydrogenase (phosphorylating) [EC:1.2.1.12]	A09100 Metabolism	30.4788	Y
	K00083	5	91	19.2799	10.8349	6.3094	29.1371	Nonpolar	N	N	N	N	N	17.6271	CAD; cinnamyl-alcohol dehydrogenase [EC:1.1.1.195]	A09100 Metabolism	3.77768	Y
	K00011	8	133	19.2799	3.89436	14.1749	24.0827	Nonpolar	N	N	N	N	N	19.77	AKR1B; aldehyde reductase [EC:1.1.1.21]	A09100 Metabolism	5.10032	Y
	K18893	16	136	19.3128	10.1636	34.6712	21.3855	Nonpolar	N	N	N	N	N	23.6621	vcaM; ATP-binding cassette, subfamily B, multidrug efflux pump	A09130 Environmental Information Processing	7.99083	Y
	K18158	5	83	19.3128	9.73394	34.6712	20.3599	Nonpolar	N	N	N	N	N	16.8637	NCA2; nuclear control of ATPase protein 2	A09180 Brite Hierarchies	5.76417	Y
	K16283	6	107	19.3128	2.85405	33.061	9.5419	Nonpolar	N	N	N	N	N	21.7282	SDIR1; E3 ubiquitin-protein ligase SDIR1 [EC:2.3.2.27]	A09180 Brite Hierarchies	9.15217	Y
	K15699	23	383	19.3128	22.0458	34.0614	43.97	Nonpolar	N	N	N	N	N	18.8255	RNF122; RING finger protein 122	A09180 Brite Hierarchies	13.4166	Y
	K15356	6	84	19.3128	15.5158	37.051	43.9584	Nonpolar	N	N	N	N	N	17.2988	VRG4, GONST1; GDP-mannose transporter	A09180 Brite Hierarchies	10.997	Y
	K13720	6	91	19.3128	9.31668	31.6948	21.8642	Nonpolar	N	N	N	N	N	17.4624	NAAA; N-(long-chain-acyl)ethanolamine deacylase [EC:3.5.1.60]	A09180 Brite Hierarchies	3.03522	Y
	K12348	6	81	19.3128	6.87957	31.0616	20.4963	Nonpolar	N	N	N	N	N	16.8637	ASAH1; acid ceramidase [EC:3.5.1.23]	A09100 Metabolism	2.23644	Y
	K10971	7	105	19.3128	8.72035	34.8901	2.9327	Nonpolar	N	N	N	N	N	18.2147	GMA12; alpha 1,2-galactosyltransferase [EC:2.4.1.-]	A09100 Metabolism	1.76097	Y
	K09277	28	252	19.3128	12.1214	26.7219	18.382	Nonpolar	N	N	N	N	N	23.7911	YBX2; Y-box-binding protein 2	A09180 Brite Hierarchies	10.1366	Y
	K08824	10	140	19.3128	22.6581	33.061	55.4977	Nonpolar	N	N	N	N	N	19.77	CDKL; cyclin-dependent kinase-like [EC:2.7.11.22]	A09180 Brite Hierarchies	13.6883	Y
	K07905	28	344	19.3128	15.6765	34.0614	45.7229	Nonpolar	N	N	N	N	N	19.248	RAB11B; Ras-related protein Rab-11B	A09130 Environmental Information Processing	13.78	Y
	K03854	16	179	19.3128	16.0083	34.9449	33.5068	Nonpolar	N	N	N	N	N	17.2117	KTR; mannosyltransferase [EC:2.4.1.-]	A09180 Brite Hierarchies	11.0913	Y
	K01580	7	98	19.3128	10.2699	33.0159	13.9025	Nonpolar	N	N	N	N	N	19.3128	E4.1.1.15, gadB, gadA, GAD; glutamate decarboxylase [EC:4.1.1.15]	A09100 Metabolism	7.20429	Y
	K01442	12	258	19.3128	7.04892	35.3671	16.278	Nonpolar	N	N	N	N	N	18.1224	cbh; choloylglycine hydrolase [EC:3.5.1.24]	A09100 Metabolism	3.80861	Y
	K01315	21	233	19.3128	20.1658	34.6712	48.4377	Nonpolar	N	N	N	N	N	19.77	PLG; plasminogen [EC:3.4.21.7]	A09130 Environmental Information Processing	12.9259	Y
	K01117	12	159	19.3128	4.93839	33.061	4.2398	Nonpolar	N	N	N	N	N	21.8213	sph; sphingomyelin phosphodiesterase [EC:3.1.4.12]	A09100 Metabolism	9.17869	Y
	K19919	18	194	19.3234	12.2648	25.5101	22.4123	Nonpolar	N	N	N	N	N	20.2381	CRISP1_2_3; cysteine-rich secretory protein 1/2/3	A09180 Brite Hierarchies	6.68824	Y
	K16087	6	71	19.3234	10.6083	35.4068	6.3982	Nonpolar	N	N	N	N	N	19.1055	TC.FEV.OM3, tbpA, hemR, lbpA, hpuB, bhuR, hugA, hmbR; hemoglobin/transferrin/lactoferrin receptor protein	A09180 Brite Hierarchies	7.07274	Y
	K15409	11	139	19.3234	7.25861	34.8901	13.0607	Nonpolar	N	N	N	N	N	20.7305	SRPK1; serine/threonine-protein kinase SRPK1 [EC:2.7.11.1]	A09160 Human Diseases	3.6318	Y
	K13719	37	359	19.3234	7.51341	33.9179	24.9611	Nonpolar	N	N	N	N	N	18.5897	OTU1, YOD1; ubiquitin thioesterase OTU1 [EC:3.1.2.-]	A09120 Genetic Information Processing	20.9378	Y
	K11063	11	159	19.3234	8.80074	36.0169	8.4095	Nonpolar	N	N	N	N	N	2.4534	tcdAB; toxin A/B	A09140 Cellular Processes	5.17735	Y
	K09527	18	185	19.3234	11.9157	31.0616	15.5575	Nonpolar	N	N	N	N	N	19.3128	DNAJC7; DnaJ homolog subfamily C member 7	A09180 Brite Hierarchies	11.1442	Y
	K08831	11	139	19.3234	7.25861	34.8901	13.0607	Nonpolar	N	N	N	N	N	20.8586	SRPK2; serine/threonine-protein kinase SRPK2 [EC:2.7.11.1]	A09180 Brite Hierarchies	3.6318	Y
	K15111	11	114	19.4673	9.25349	34.6712	26.0694	Nonpolar	N	N	N	N	N	18.3437	SLC25A26; solute carrier family 25 (mitochondrial S-adenosylmethionine transporter), member 26	A09180 Brite Hierarchies	8.84075	Y
	K15100	23	257	19.4673	10.2699	32.9986	16.278	Nonpolar	N	N	N	N	N	18.2147	SLC25A1, CTP; solute carrier family 25 (mitochondrial citrate transporter), member 1	A09180 Brite Hierarchies	12.729	Y
	K14015	11	182	19.4673	7.87885	35.3671	14.9296	Nonpolar	N	N	N	N	N	19.3128	NPLOC4, NPL4; nuclear protein localization protein 4	A09120 Genetic Information Processing	4.8427	Y
	K09474	36	308	19.4673	11.4396	34.0614	18.2625	Nonpolar	N	N	N	N	N	#N/A	phoN; acid phosphatase (class A) [EC:3.1.3.2]	A09100 Metabolism	16.0036	Y
	K05535	10	126	19.4673	10.9059	33.9179	19.093	Nonpolar	N	N	N	N	N	19.248	MNN2; alpha 1,2-mannosyltransferase [EC:2.4.1.-]	A09100 Metabolism	7.56316	Y
	K17785	21	350	19.77	22.6874	31.5213	50.2716	Nonpolar	N	N	N	N	N	19.9346	IMMT, MIC60; MICOS complex subunit MIC60	A09180 Brite Hierarchies	16.7675	Y
	K03672	10	133	19.77	9.78089	14.1749	35.393	Nonpolar	N	N	N	N	N	18.123	trxC; thioredoxin 2 [EC:1.8.1.8]	A09180 Brite Hierarchies	8.57545	Y
	K22379	21	227	19.7812	16.4844	34.8901	45.7229	Nonpolar	N	N	N	N	N	17.4624	RNFT1; E3 ubiquitin-protein ligase RNFT1 [EC:2.3.2.27]	A09180 Brite Hierarchies	16.6165	Y
	K17871	38	343	19.7812	12.1401	34.0614	29.3148	Nonpolar	N	N	N	N	N	18.123	ndh1; NADH:ubiquinone reductase (non-electrogenic) [EC:1.6.5.9]	A09190 Not Included in Pathway or Brite	14.9398	Y
	K11175	10	99	19.7812	7.74868	31.6948	17.0982	Nonpolar	N	N	N	N	N	8.47447	purN; phosphoribosylglycinamide formyltransferase 1 [EC:2.1.2.2]	A09100 Metabolism	5.30668	Y
	K09585	30	272	19.7812	10.1158	30.1367	19.5285	Nonpolar	N	N	N	N	N	18.5897	TXNDC10; thioredoxin domain-containing protein 10 [EC:5.3.4.1]	A09180 Brite Hierarchies	12.9845	Y
	K08850	8	137	19.7812	6.90583	31.0616	18.4464	Nonpolar	N	N	N	N	N	16.8858	AURKX; aurora kinase, other [EC:2.7.11.1]	A09180 Brite Hierarchies	10.4096	Y
	K07889	74	505	19.7812	17.2398	32.2401	39.8196	Nonpolar	N	N	N	N	N	18.8255	RAB5C; Ras-related protein Rab-5C	A09130 Environmental Information Processing	31.6928	Y
	K06851	10	184	19.7812	7.74714	32.7971	24.566	Nonpolar	N	N	N	N	N	#N/A	HAPLN2; hyaluronan and proteoglycan link protein 2	A09180 Brite Hierarchies	3.36825	Y
	K06848	42	352	19.7812	10.8449	33.9179	16.6278	Nonpolar	N	N	N	N	N	#N/A	HAPLN1, CRTL1; hyaluronan and proteoglycan link protein 1	A09180 Brite Hierarchies	14.9517	Y
	K06099	31	277	19.7812	11.9857	25.4925	18.3423	Nonpolar	N	N	N	N	N	18.8255	CSDA, ZONAB; cold shock domain protein A	A09140 Cellular Processes	11.7567	Y
	K04771	208	558	19.7812	15.6699	35.4068	38.9241	Nonpolar	N	N	N	N	N	18.8255	degP, htrA; serine protease Do [EC:3.4.21.107]	A09130 Environmental Information Processing	99.1581	Y
	K03379	21	239	19.7812	8.05589	31.0616	12.8238	Nonpolar	N	N	N	N	N	19.1055	chnB; cyclohexanone monooxygenase [EC:1.14.13.22]	A09100 Metabolism	11.4789	Y
	K02503	19	241	19.7812	9.09362	27.16	24.1331	Nonpolar	N	N	N	N	N	19.248	HINT1, hinT, hit; histidine triad (HIT) family protein	A09180 Brite Hierarchies	12.4603	Y
	K01876	10	111	19.7812	7.28854	20.8183	15.0874	Nonpolar	N	N	N	N	N	19.3128	DARS2, aspS; aspartyl-tRNA synthetase [EC:6.1.1.12]	A09120 Genetic Information Processing	6.47732	Y
	K01176	7	42	19.7812	12.6381	32.2401	14.6839	Nonpolar	N	N	N	N	N	19.77	AMY, amyA, malS; alpha-amylase [EC:3.2.1.1]	A09100 Metabolism	5.00629	Y
	K00615	34	333	19.7812	10.2849	35.1728	16.0711	Nonpolar	N	N	N	N	N	19.3128	E2.2.1.1, tktA, tktB; transketolase [EC:2.2.1.1]	A09100 Metabolism	10.6179	Y
	K00574	43	327	19.7812	10.1507	34.2116	17.5388	Nonpolar	N	N	N	N	N	20.3529	cfa; cyclopropane-fatty-acyl-phospholipid synthase [EC:2.1.1.79]	A09190 Not Included in Pathway or Brite	25.665	Y
	K00411	5	105	19.7812	12.2648	29.5019	30.1376	Nonpolar	N	N	N	N	N	19.3128	UQCRFS1, RIP1, petA; ubiquinol-cytochrome c reductase iron-sulfur subunit [EC:7.1.1.8]	A09100 Metabolism	1.20722	Y
	K13356	8	63	19.8237	10.0594	23.2317	29.3421	Nonpolar	N	N	N	N	N	19.7812	FAR; alcohol-forming fatty acyl-CoA reductase [EC:1.2.1.84]	A09100 Metabolism	4.02468	Y
	K12584	27	401	19.8237	7.25406	33.0159	16.8953	Nonpolar	N	N	N	N	N	17.6271	DCPS, DCS; m7GpppX diphosphatase [EC:3.6.1.59]	A09120 Genetic Information Processing	6.94475	Y
	K09276	30	285	19.8237	11.9984	26.7219	18.382	Nonpolar	N	N	N	N	N	23.6358	YBX1, NSEP1; Y-box-binding protein 1	A09180 Brite Hierarchies	10.5292	Y
	K08908	43	319	19.8237	9.18388	33.9189	20.3495	Nonpolar	N	N	N	N	N	17.4624	LHCA2; light-harvesting complex I chlorophyll a/b binding protein 2	A09100 Metabolism	16.284	Y
	K02636	30	287	19.8237	7.2266	25.5101	25.3588	Nonpolar	N	N	N	N	N	15.0973	petC; cytochrome b6-f complex iron-sulfur subunit [EC:7.1.1.6]	A09100 Metabolism	21.6283	Y
	K01937	51	331	19.8237	11.1836	28.1152	22.0874	Nonpolar	N	N	N	N	N	18.2147	pyrG, CTPS; CTP synthase [EC:6.3.4.2]	A09100 Metabolism	21.4618	Y
	K01178	38	290	19.8237	11.0844	35.1728	23.7752	Nonpolar	N	N	N	N	N	21.4867	SGA1; glucoamylase [EC:3.2.1.3]	A09100 Metabolism	12.563	Y
	K00762	21	194	19.8237	16.9034	35.9346	24.0739	Nonpolar	N	N	N	N	N	15.2569	pyrE; orotate phosphoribosyltransferase [EC:2.4.2.10]	A09100 Metabolism	12.7567	Y
	K21012	10	187	19.9346	16.0083	36.5533	46.1824	Nonpolar	N	N	N	N	N	17.4624	pelG; polysaccharide biosynthesis protein PelG	A09140 Cellular Processes	6.55994	Y
	K21011	10	187	19.9346	16.0083	36.5533	46.1824	Nonpolar	N	N	N	N	N	18.5505	pelF; polysaccharide biosynthesis protein PelF	A09140 Cellular Processes	6.55994	Y
	K19619	36	262	19.9346	15.8914	36.5533	40.3959	Nonpolar	N	N	N	N	N	19.248	TDP2; tyrosyl-DNA phosphodiesterase 2 [EC:3.1.4.-]	A09180 Brite Hierarchies	12.6564	Y
	K14649	6	65	19.9346	6.34073	40.6083	17.8918	Nonpolar	N	N	N	N	N	20.4812	TAF8; transcription initiation factor TFIID subunit 8	A09120 Genetic Information Processing	5.0519	Y
	K14400	13	145	19.9346	22.4653	37.051	54.0496	Nonpolar	N	N	N	N	N	18.3192	PCF11; pre-mRNA cleavage complex 2 protein Pcf11	A09120 Genetic Information Processing	9.54202	Y
	K11540	14	163	19.9346	7.94559	33.9189	19.5603	Nonpolar	N	N	N	N	N	17.303	CAD; carbamoyl-phosphate synthase / aspartate carbamoyltransferase / dihydroorotase [EC:6.3.5.5 2.1.3.2 3.5.2.3]	A09100 Metabolism	9.66762	Y
	K10875	17	167	19.9346	10.6297	29.7238	27.6571	Nonpolar	N	N	N	N	N	19.3128	RAD54L, RAD54; DNA repair and recombination protein RAD54 and RAD54-like protein [EC:3.6.4.-]	A09120 Genetic Information Processing	9.64287	Y
	K10779	17	167	19.9346	10.6297	29.7238	27.6571	Nonpolar	N	N	N	N	N	19.8237	ATRX; transcriptional regulator ATRX [EC:3.6.4.12]	A09180 Brite Hierarchies	9.64287	Y
	K09601	9	104	19.9346	15.6955	40.6516	45.7229	Nonpolar	N	N	N	N	N	23.9903	CTSR; cathepsin R [EC:3.4.22.-]	A09180 Brite Hierarchies	11.4713	Y
	K09600	9	104	19.9346	15.6955	40.6516	45.7229	Nonpolar	N	N	N	N	N	23.9491	CTSM; cathepsin M [EC:3.4.22.-]	A09140 Cellular Processes	11.4713	Y
	K09599	9	104	19.9346	15.6955	40.6516	45.7229	Nonpolar	N	N	N	N	N	23.9491	CTSP; cathepsin P [EC:3.4.22.-]	A09140 Cellular Processes	11.4713	Y
	K08956	38	297	19.9346	10.1636	35.3671	14.8432	Nonpolar	N	N	N	N	N	19.3128	AFG3; AFG3 family protein [EC:3.4.24.-]	A09160 Human Diseases	15.4383	Y
	K07891	8	125	19.9346	18.6248	34.5046	38.9769	Nonpolar	N	N	N	N	N	16.592	RAB22; Ras-related protein Rab-22	A09140 Cellular Processes	5.2842	Y
	K06767	17	167	19.9346	10.6297	29.7238	27.6571	Nonpolar	N	N	N	N	N	21.4867	DSCAM; Down syndrome cell adhesion molecule	A09180 Brite Hierarchies	9.64287	Y
	K06228	10	139	19.9346	6.69155	37.051	17.4945	Nonpolar	N	N	N	N	N	19.77	FU; fused [EC:2.7.11.1]	A09130 Environmental Information Processing	10.6541	Y
	K01854	28	208	19.9346	22.4603	34.0614	48.4377	Nonpolar	N	N	N	N	N	17.5856	glf; UDP-galactopyranose mutase [EC:5.4.99.9]	A09100 Metabolism	18.1258	Y
	K01738	10	117	19.9346	5.36425	40.6083	17.5176	Nonpolar	N	N	N	N	N	17.5211	cysK; cysteine synthase [EC:2.5.1.47]	A09100 Metabolism	6.20345	Y
	K01638	13	183	19.9346	6.70798	34.0614	13.61	Nonpolar	N	N	N	N	N	15.2569	aceB, glcB; malate synthase [EC:2.3.3.9]	A09100 Metabolism	11.256	Y
	K01375	9	171	19.9346	23.5756	37.0541	57.3926	Nonpolar	N	N	N	N	N	23.8141	CTSL2, CTSV; cathepsin V [EC:3.4.22.43]	A09140 Cellular Processes	10.0467	Y
	K00894	7	66	19.9346	23.6896	36.0169	51.5707	Nonpolar	N	N	N	N	N	18.5897	ETNK, EKI; ethanolamine kinase [EC:2.7.1.82]	A09100 Metabolism	3.45896	Y
	K00101	8	122	19.9346	17.2327	29.5019	26.2493	Nonpolar	N	N	N	N	N	17.4624	lldD; L-lactate dehydrogenase (cytochrome) [EC:1.1.2.3]	A09100 Metabolism	7.20966	Y
	K18534	5	104	20.0778	5.47193	34.0614	7.3589	Nonpolar	N	N	N	N	N	16.7563	K18534; MPBQ/MSBQ methyltransferase [EC:2.1.1.295]	A09100 Metabolism	3.03309	Y
	K18213	24	212	20.0778	10.846	34.1132	20.3576	Nonpolar	N	N	N	N	N	17.0133	PRORP; proteinaceous RNase P [EC:3.1.26.5]	A09180 Brite Hierarchies	11.1845	Y
	K16292	40	303	20.0778	11.1899	34.0614	18.0117	Nonpolar	N	N	N	N	N	19.8237	CEP, CYSEP; KDEL-tailed cysteine endopeptidase [EC:3.4.22.-]	A09180 Brite Hierarchies	25.3637	Y
	K16061	23	233	20.0778	10.6083	34.1132	17.6758	Nonpolar	N	N	N	N	N	20.2381	BIRC7_8; baculoviral IAP repeat-containing protein 7/8	A09120 Genetic Information Processing	17.6825	Y
	K14369	5	104	20.0778	5.47193	34.0614	7.3589	Nonpolar	N	N	N	N	N	20.1507	eryG; erythromycin 3''-O-methyltransferase [EC:2.1.1.254]	A09100 Metabolism	3.03309	Y
	K14213	8	91	20.0778	7.22215	35.3671	11.0122	Nonpolar	N	N	N	N	N	18.5897	PEPD; Xaa-Pro dipeptidase [EC:3.4.13.9]	A09180 Brite Hierarchies	2.96109	Y
	K14156	9	119	20.0778	6.67751	36.0169	21.0578	Nonpolar	N	N	N	N	N	19.2799	CHK; choline/ethanolamine kinase [EC:2.7.1.32 2.7.1.82]	A09100 Metabolism	7.16951	Y
	K13907	12	155	20.0778	11.0099	32.2401	19.5056	Nonpolar	N	N	N	N	N	20.1507	CSTA_B; cystatin-A/B	A09180 Brite Hierarchies	4.26003	Y
	K13513	5	26	20.0778	5.38336	31.5213	9.0266	Nonpolar	N	N	N	N	N	18.3192	LCLAT1, AGPAT8; lysocardiolipin and lysophospholipid acyltransferase [EC:2.3.1.- 2.3.1.51]	A09100 Metabolism	3.28408	Y
	K13101	7	77	20.0778	7.70362	30.1367	15.9081	Nonpolar	N	N	N	N	N	19.9346	GPKOW; G patch domain and KOW motifs-containing protein	A09180 Brite Hierarchies	2.36707	Y
	K13071	28	248	20.0778	11.2886	29.7305	20.8468	Nonpolar	N	N	N	N	N	15.014	PAO, ACD1; pheophorbide a oxygenase [EC:1.14.15.17]	A09100 Metabolism	11.0993	Y
	K12158	19	210	20.0778	12.7122	30.1367	27.0278	Nonpolar	N	N	N	N	N	18.8255	NEDD8; ubiquitin-like protein Nedd8	A09180 Brite Hierarchies	14.6937	Y
	K10632	8	113	20.0778	11.9157	32.2401	27.5562	Nonpolar	N	N	N	N	N	18.5897	BRAP; BRCA1-associated protein [EC:2.3.2.27]	A09130 Environmental Information Processing	9.61094	Y
	K09759	27	236	20.0778	8.47254	30.1367	18.4529	Nonpolar	N	N	N	N	N	#N/A	aspC, aspS; nondiscriminating aspartyl-tRNA synthetase [EC:6.1.1.23]	A09120 Genetic Information Processing	12.6368	Y
	K07507	7	104	20.0778	18.7578	36.0088	38.3848	Nonpolar	N	N	N	N	N	18.8255	mgtC; putative Mg2+ transporter-C (MgtC) family protein	A09180 Brite Hierarchies	7.1275	Y
	K07154	5	104	20.0778	5.47193	34.0614	7.3589	Nonpolar	N	N	N	N	N	20.1507	hipA; serine/threonine-protein kinase HipA [EC:2.7.11.1]	A09180 Brite Hierarchies	3.03309	Y
	K06400	10	133	20.0778	22.4844	37.051	42.573	Nonpolar	N	N	N	N	N	#N/A	spoIVCA; site-specific DNA recombinase	A09190 Not Included in Pathway or Brite	5.81309	Y
	K04518	5	60	20.0778	7.37601	30.1367	21.4102	Nonpolar	N	N	N	N	N	16.7563	pheA2; prephenate dehydratase [EC:4.2.1.51]	A09100 Metabolism	4.71554	Y
	K03008	7	133	20.0778	26.8038	31.5213	54.9866	Nonpolar	N	N	N	N	N	19.264	RPB11, POLR2J; DNA-directed RNA polymerase II subunit RPB11	A09120 Genetic Information Processing	6.13231	Y
	K02169	35	316	20.0778	9.94488	33.9179	25.1866	Nonpolar	N	N	N	N	N	17.6085	bioC; malonyl-CoA O-methyltransferase [EC:2.1.1.197]	A09100 Metabolism	14.0014	Y
	K01939	80	355	20.0778	12.6381	32.7971	23.1342	Nonpolar	N	N	N	N	N	19.2799	purA, ADSS; adenylosuccinate synthase [EC:6.3.4.4]	A09100 Metabolism	25.3119	Y
	K01897	85	413	20.0778	7.78531	31.0616	21.2979	Nonpolar	N	N	N	N	N	19.3128	ACSL, fadD; long-chain acyl-CoA synthetase [EC:6.2.1.3]	A09100 Metabolism	21.6639	Y
	K01597	5	82	20.0778	20.0256	38.0026	36.5781	Nonpolar	N	N	N	N	N	19.7812	MVD, mvaD; diphosphomevalonate decarboxylase [EC:4.1.1.33]	A09100 Metabolism	5.65284	Y
	K01489	11	123	20.0778	24.8482	33.0159	52.2373	Nonpolar	N	N	N	N	N	19.3128	cdd, CDA; cytidine deaminase [EC:3.5.4.5]	A09100 Metabolism	8.22976	Y
	K01096	5	60	20.0778	5.61041	34.0614	14.2627	Nonpolar	N	N	N	N	N	16.7563	pgpB; phosphatidylglycerophosphatase B [EC:3.1.3.27 3.1.3.81 3.1.3.4 3.6.1.27]	A09100 Metabolism	3.87816	Y
	K01079	5	87	20.0778	10.9471	30.1367	31.266	Nonpolar	N	N	N	N	N	19.3128	serB, PSPH; phosphoserine phosphatase [EC:3.1.3.3]	A09100 Metabolism	2.58798	Y
	K00609	29	246	20.0778	6.42689	34.0614	17.9274	Nonpolar	N	N	N	N	N	16.8637	pyrB, PYR2; aspartate carbamoyltransferase catalytic subunit [EC:2.1.3.2]	A09100 Metabolism	13.0991	Y
	K00318	130	455	20.0778	11.5899	33.7232	21.464	Nonpolar	N	N	N	N	N	20.1507	PRODH, fadM, putB; proline dehydrogenase [EC:1.5.5.2]	A09100 Metabolism	34.7031	Y
	K00294	23	210	20.0778	6.36817	34.0614	16.1571	Nonpolar	N	N	N	N	N	18.5897	E1.2.1.88; 1-pyrroline-5-carboxylate dehydrogenase [EC:1.2.1.88]	A09100 Metabolism	11.6177	Y
	K20151	26	214	20.1507	16.5772	34.1132	40.7259	Nonpolar	N	N	N	N	N	19.3128	fucT; alpha(1,3/1,4) fucosyltransferase [EC:2.4.1.65 2.4.1.152]	A09180 Brite Hierarchies	13.5134	Y
	K11751	21	373	20.1507	7.46537	31.6948	21.1922	Nonpolar	N	N	N	N	N	17.4624	ushA; 5'-nucleotidase / UDP-sugar diphosphatase [EC:3.1.3.5 3.6.1.45]	A09100 Metabolism	5.38128	Y
	K01307	61	465	20.1507	11.1772	31.6948	27.2533	Nonpolar	N	N	N	N	N	19.77	GGH; gamma-glutamyl hydrolase [EC:3.4.19.9]	A09100 Metabolism	13.4548	Y
	K01114	5	87	20.1507	2.89563	33.061	4.1631	Nonpolar	N	N	N	N	N	17.7891	plc; phospholipase C [EC:3.1.4.3]	A09100 Metabolism	6.54463	Y
	K16868	10	175	20.2381	6.87957	36.0088	6.434	Nonpolar	N	N	N	N	N	20.4812	tehB; tellurite methyltransferase [EC:2.1.1.265]	A09190 Not Included in Pathway or Brite	6.16077	Y
	K15888	15	190	20.2381	7.1079	35.3671	19.5929	Nonpolar	N	N	N	N	N	#N/A	uppS, cpdS; tritrans,polycis-undecaprenyl-diphosphate synthase [geranylgeranyl-diphosphate specific] [EC:2.5.1.89]	A09100 Metabolism	11.3095	Y
	K11834	16	188	20.2381	6.16361	34.0614	14.4226	Nonpolar	N	N	N	N	N	14.3192	USP44_49; ubiquitin carboxyl-terminal hydrolase 44/49 [EC:3.4.19.12]	A09180 Brite Hierarchies	4.36824	Y
	K11412	23	217	20.2381	6.30209	34.1132	15.7923	Nonpolar	N	N	N	N	N	19.3128	SIRT2, SIR2L2; NAD+-dependent protein deacetylase sirtuin 2 [EC:2.3.1.286]	A09100 Metabolism	9.56264	Y
	K10393	61	326	20.2381	6.59346	32.7526	16.0014	Nonpolar	N	N	N	N	N	19.3128	KIF2_24, MCAK; kinesin family member 2/24	A09150 Organismal Systems	18.2738	Y
	K04709	5	52	20.2381	12.3169	32.7526	45.1919	Nonpolar	N	N	N	N	N	17.5856	LAG1, LAC1; very-long-chain ceramide synthase [EC:2.3.1.297]	A09100 Metabolism	3.40744	Y
	K03265	17	160	20.2381	10.7453	35.9346	20.5226	Nonpolar	N	N	N	N	N	18.8255	ETF1, ERF1; peptide chain release factor subunit 1	A09120 Genetic Information Processing	7.06348	Y
	K03178	69	333	20.2381	23.7386	36.0088	52.2373	Nonpolar	N	N	N	N	N	19.3128	UBE1, UBA1; ubiquitin-activating enzyme E1 [EC:6.2.1.45]	A09120 Genetic Information Processing	14.3482	Y
	K01950	9	132	20.2381	16.0083	34.0614	38.3871	Nonpolar	N	N	N	N	N	19.248	E6.3.5.1, NADSYN1, QNS1, nadE; NAD+ synthase (glutamine-hydrolysing) [EC:6.3.5.1]	A09100 Metabolism	5.93284	Y
	K01610	21	200	20.2381	9.94552	36.0088	15.1158	Nonpolar	N	N	N	N	N	14.3192	E4.1.1.49, pckA; phosphoenolpyruvate carboxykinase (ATP) [EC:4.1.1.49]	A09100 Metabolism	12.8235	Y
	K03235	102	438	20.3529	8.70603	30.1367	21.2046	Nonpolar	N	N	N	N	N	17.303	EF3, TEF3; elongation factor 3	A09180 Brite Hierarchies	29.938	Y
	K22278	9	100	20.4425	24.5502	33.9179	51.1942	Nonpolar	N	N	N	N	N	18.123	pgdA; peptidoglycan-N-acetylglucosamine deacetylase [EC:3.5.1.104]	A09190 Not Included in Pathway or Brite	10.1631	Y
	K21749	9	126	20.4425	7.4695	35.4068	9.7494	Nonpolar	N	N	N	N	N	19.77	CMAS; N-acylneuraminate/3-deoxy-D-glycero-D-galacto-nononate cytidylyltransferase [EC:2.7.7.43 2.7.7.92]	A09100 Metabolism	8.22791	Y
	K21735	5	46	20.4425	5.70854	33.9179	9.0371	Nonpolar	N	N	N	N	N	16.604	DES5; acyl-lipid (8-3)-desaturase [EC:1.14.19.30]	A09190 Not Included in Pathway or Brite	3.91218	Y
	K19800	5	63	20.4425	7.87145	28.1152	16.964	Nonpolar	N	N	N	N	N	16.604	SCH9; serine/threonine protein kinase SCH9 [EC:2.7.11.1]	A09140 Cellular Processes	3.88185	Y
	K19219	7	138	20.4425	6.94986	33.9179	16.5602	Nonpolar	N	N	N	N	N	19.7812	JMJD7; peptidyl-lysine (3S)-dioxygenase / protease [EC:1.14.11.63 3.4.-.-]	A09180 Brite Hierarchies	6.02095	Y
	K15918	7	114	20.4425	6.59346	34.0614	18.0173	Nonpolar	N	N	N	N	N	18.5505	GLYK; D-glycerate 3-kinase [EC:2.7.1.31]	A09100 Metabolism	4.86309	Y
	K15898	7	72	20.4425	7.20695	33.0159	16.2294	Nonpolar	N	N	N	N	N	19.264	pseI, neuB3; pseudaminic acid synthase [EC:2.5.1.97]	A09100 Metabolism	2.93695	Y
	K14170	9	100	20.4425	6.63969	31.5213	16.0288	Nonpolar	N	N	N	N	N	18.3437	pheA; chorismate mutase / prephenate dehydratase [EC:5.4.99.5 4.2.1.51]	A09100 Metabolism	6.29338	Y
	K12526	13	113	20.4425	6.42807	32.7526	16.2317	Nonpolar	N	N	N	N	N	15.3847	lysAC; bifunctional diaminopimelate decarboxylase / aspartate kinase [EC:4.1.1.20 2.7.2.4]	A09100 Metabolism	4.4965	Y
	K11121	20	201	20.4425	6.16361	34.1132	14.3486	Nonpolar	N	N	N	N	N	18.3192	SIR2; NAD+-dependent protein deacetylase SIR2 [EC:2.3.1.286]	A09100 Metabolism	7.3565	Y
	K07887	14	188	20.4425	13.1761	33.9179	31.4197	Nonpolar	N	N	N	N	N	19.77	RAB5A; Ras-related protein Rab-5A	A09130 Environmental Information Processing	7.94509	Y
	K06864	25	285	20.4425	9.97308	33.9179	18.4129	Nonpolar	N	N	N	N	N	19.7812	larE; pyridinium-3,5-biscarboxylic acid mononucleotide sulfurtransferase [EC:4.4.1.37]	A09190 Not Included in Pathway or Brite	5.57672	Y
	K06322	7	148	20.4425	6.83593	34.0614	24.8288	Nonpolar	N	N	N	N	N	#N/A	cgeD; spore maturation protein CgeD	A09190 Not Included in Pathway or Brite	2.13804	Y
	K03282	41	334	20.4425	12.9576	33.9179	24.0739	Nonpolar	N	N	N	N	N	19.3128	mscL; large conductance mechanosensitive channel	A09180 Brite Hierarchies	11.3544	Y
	K02927	153	532	20.4425	13.2741	31.0616	34.6102	Nonpolar	N	N	N	N	N	18.8255	RP-L40e, RPL40, UBA52; ubiquitin-large subunit ribosomal protein L40e	A09120 Genetic Information Processing	74.7199	Y
	K01933	29	237	20.4425	9.77085	25.4925	18.4509	Nonpolar	N	N	N	N	N	15.014	purM; phosphoribosylformylglycinamidine cyclo-ligase [EC:6.3.3.1]	A09100 Metabolism	11.5322	Y
	K01892	6	77	20.4425	5.8164	33.9179	16.7213	Nonpolar	N	N	N	N	N	18.3437	HARS, hisS; histidyl-tRNA synthetase [EC:6.1.1.21]	A09120 Genetic Information Processing	3.33987	Y
	K01354	62	398	20.4425	7.3498	31.6948	18.8314	Nonpolar	N	N	N	N	N	17.6271	ptrB; oligopeptidase B [EC:3.4.21.83]	A09160 Human Diseases	17.6675	Y
	K01275	13	217	20.4425	10.9871	36.5533	16.6937	Nonpolar	N	N	N	N	N	19.8237	CTSC; cathepsin C [EC:3.4.14.1]	A09140 Cellular Processes	18.3392	Y
	K00924	11	175	20.4425	17.6843	32.7971	33.0107	Nonpolar	N	N	N	N	N	16.8858	E2.7.1.-; kinase [EC:2.7.1.-]	A09190 Not Included in Pathway or Brite	9.28866	Y
	K00252	115	545	20.4425	9.79346	34.0665	18.3732	Nonpolar	N	N	N	N	N	19.248	GCDH, gcdH; glutaryl-CoA dehydrogenase [EC:1.3.8.6]	A09100 Metabolism	39.1819	Y
	K00053	30	188	20.4425	16.4076	33.9179	44.007	Nonpolar	N	N	N	N	N	17.6271	ilvC; ketol-acid reductoisomerase [EC:1.1.1.86]	A09100 Metabolism	15.0304	Y
	K00012	88	440	20.4425	16.4871	34.0665	33.4286	Nonpolar	N	N	N	N	N	19.8237	UGDH, ugd; UDPglucose 6-dehydrogenase [EC:1.1.1.22]	A09100 Metabolism	41.065	Y
	K18912	28	205	20.4812	10.9871	31.5213	21.0578	Nonpolar	N	N	N	N	N	19.3234	egtB; gamma-glutamyl hercynylcysteine S-oxide synthase [EC:1.14.99.50]	A09100 Metabolism	10.8678	Y
	K17682	10	143	20.4812	13.623	32.2401	30.7469	Nonpolar	N	N	N	N	N	21.7282	MNF1; mitochondrial nucleoid factor 1	A09180 Brite Hierarchies	2.29501	Y
	K16060	17	185	20.4812	7.13085	33.9189	15.3769	Nonpolar	N	N	N	N	N	20.4812	BIRC2_3; baculoviral IAP repeat-containing protein 2/3	A09120 Genetic Information Processing	11.9226	Y
	K14803	12	162	20.4812	11.1895	32.2401	17.4925	Nonpolar	N	N	N	N	N	19.3128	PTC2_3; protein phosphatase PTC2/3 [EC:3.1.3.16]	A09180 Brite Hierarchies	7.52622	Y
	K13982	5	98	20.4812	11.8956	31.6948	9.8746	Nonpolar	N	N	N	N	N	22.2087	DDX4, VASA; probable ATP-dependent RNA helicase DDX4 [EC:3.6.4.13]	A09180 Brite Hierarchies	2.40325	Y
	K13798	26	240	20.4812	11.1772	31.6948	15.7357	Nonpolar	N	N	N	N	N	#N/A	rpoB; DNA-directed RNA polymerase subunit B [EC:2.7.7.6]	A09120 Genetic Information Processing	35.3062	Y
	K08515	7	87	20.4812	7.37601	34.0665	15.049	Nonpolar	N	N	N	N	N	19.2799	VAMP7; vesicle-associated membrane protein 7	A09120 Genetic Information Processing	4.96648	Y
	K07316	28	272	20.4812	8.79622	31.6948	20.3849	Nonpolar	N	N	N	N	N	17.5856	mod; adenine-specific DNA-methyltransferase [EC:2.1.1.72]	A09180 Brite Hierarchies	9.30276	Y
	K05838	24	302	20.4812	7.49653	25.4925	30.9186	Nonpolar	N	N	N	N	N	21.6508	ybbN; putative thioredoxin	A09180 Brite Hierarchies	9.0133	Y
	K04710	7	52	20.4812	7.08384	31.6948	32.629	Nonpolar	N	N	N	N	N	19.4673	CERS1, LASS1; sphingoid base N-stearoyltransferase [EC:2.3.1.299]	A09100 Metabolism	6.77661	Y
	K01476	107	442	20.4812	8.36093	34.0614	18.2428	Nonpolar	N	N	N	N	N	16.8637	E3.5.3.1, rocF, arg; arginase [EC:3.5.3.1]	A09100 Metabolism	34.573	Y
	K16601	34	254	20.6059	21.7899	33.0159	46.3227	Nonpolar	N	N	N	N	N	19.3128	TTLL4; tubulin polyglutamylase TTLL4 [EC:6.-.-.-]	A09180 Brite Hierarchies	13.279	Y
	K19873	12	141	20.7305	9.86972	32.2401	16.3496	Nonpolar	N	N	N	N	N	13.6805	FKRP; fukutin-related protein [EC:2.7.8.-]	A09100 Metabolism	11.4717	Y
	K14454	10	144	20.7305	3.95468	36.0088	10.7737	Nonpolar	N	N	N	N	N	20.2381	GOT1; aspartate aminotransferase, cytoplasmic [EC:2.6.1.1]	A09100 Metabolism	6.14798	Y
	K13236	40	293	20.7305	10.9377	32.7971	18.2428	Nonpolar	N	N	N	N	N	22.2087	DECR1; 2,4-dienoyl-CoA reductase [(3E)-enoyl-CoA-producing], mitochondrial [EC:1.3.1.124]	A09190 Not Included in Pathway or Brite	13.8168	Y
	K13025	37	294	20.7305	8.69329	32.9986	26.7289	Nonpolar	N	N	N	N	N	17.7891	EIF4A3, FAL1; ATP-dependent RNA helicase [EC:3.6.4.13]	A09120 Genetic Information Processing	12.9725	Y
	K12997	6	138	20.7305	6.26722	36.0169	5.7625	Nonpolar	N	N	N	N	N	#N/A	rgpB; rhamnosyltransferase [EC:2.4.1.-]	A09180 Brite Hierarchies	3.01659	Y
	K11419	19	151	20.7305	8.66954	37.051	7.897	Nonpolar	N	N	N	N	N	19.248	SUV39H, CLR4; [histone H3]-lysine9 N-trimethyltransferase SUV39H [EC:2.1.1.355]	A09100 Metabolism	11.1565	Y
	K10575	24	258	20.7305	7.13085	35.4068	14.7215	Nonpolar	N	N	N	N	N	18.1807	UBE2G1, UBC7; ubiquitin-conjugating enzyme E2 G1 [EC:2.3.2.23]	A09120 Genetic Information Processing	9.48904	Y
	K08863	5	94	20.7305	11.3622	35.9346	19.832	Nonpolar	N	N	N	N	N	19.3128	PLK4; polo-like kinase 4 [EC:2.7.11.21]	A09130 Environmental Information Processing	3.07846	Y
	K07760	5	52	20.7305	24.9896	34.1132	60.0421	Nonpolar	N	N	N	N	N	15.014	CDK; cyclin-dependent kinase [EC:2.7.11.22]	A09180 Brite Hierarchies	4.60033	Y
	K06990	10	112	20.7305	8.77776	34.8901	12.062	Nonpolar	N	N	N	N	N	19.8237	MEMO1; MEMO1 family protein	A09180 Brite Hierarchies	7.09422	Y
	K02331	5	72	20.7305	4.70157	36.0088	8.3835	Nonpolar	N	N	N	N	N	19.7812	POL5, MYBBP1A; DNA polymerase phi [EC:2.7.7.7]	A09180 Brite Hierarchies	1.93863	Y
	K01425	78	395	20.7305	11.9432	32.2401	22.0487	Nonpolar	N	N	N	N	N	21.4867	glsA, GLS; glutaminase [EC:3.5.1.2]	A09100 Metabolism	28.6319	Y
	K00590	45	318	20.7305	11.8069	32.2401	18.6543	Nonpolar	N	N	N	N	N	8.47447	E2.1.1.113; site-specific DNA-methyltransferase (cytosine-N4-specific) [EC:2.1.1.113]	A09180 Brite Hierarchies	18.9065	Y
	K00508	9	127	20.7305	9.86004	25.4925	26.4603	Nonpolar	N	N	N	N	N	16.8637	E1.14.19.3; linoleoyl-CoA desaturase [EC:1.14.19.3]	A09100 Metabolism	5.79657	Y
	K00485	22	212	20.7305	6.26722	36.0088	8.353	Nonpolar	N	N	N	N	N	18.5897	FMO; dimethylaniline monooxygenase (N-oxide forming) [EC:1.14.13.8]	A09100 Metabolism	13.2654	Y
	K13665	9	129	20.8586	16.4675	40.6496	43.9839	Nonpolar	N	N	N	N	N	17.6271	gumL; pyruvyltransferase	A09190 Not Included in Pathway or Brite	7.22408	Y
	K11394	5	74	20.8586	4.54823	37.4956	5.2454	Nonpolar	N	N	N	N	N	19.1768	PRODH2; hydroxyproline dehydrogenase [EC:1.5.5.3]	A09100 Metabolism	5.24122	Y
	K01836	24	226	20.8586	8.05113	33.061	18.6926	Nonpolar	N	N	N	N	N	18.8255	PGM3; phosphoacetylglucosamine mutase [EC:5.4.2.3]	A09100 Metabolism	6.62411	Y
	K01620	7	90	20.8586	5.52614	33.9189	10.9935	Nonpolar	N	N	N	N	N	18.3437	ltaE; threonine aldolase [EC:4.1.2.48]	A09100 Metabolism	1.43533	Y
	K00891	34	326	20.8586	9.4688	34.6712	17.5388	Nonpolar	N	N	N	N	N	16.8637	aroK, aroL; shikimate kinase [EC:2.7.1.71]	A09100 Metabolism	23.2926	Y
	K00819	43	268	20.8586	9.77993	34.1132	21.3855	Nonpolar	N	N	N	N	N	21.1216	rocD, OAT; ornithine--oxo-acid transaminase [EC:2.6.1.13]	A09100 Metabolism	15.6073	Y
	K18626	19	226	21.1216	12.4391	35.4068	24.9611	Nonpolar	N	N	N	N	N	19.1055	TCHH; trichohyalin	A09180 Brite Hierarchies	9.52759	Y
	K16582	19	162	21.1216	6.94147	32.2401	16.8566	Nonpolar	N	N	N	N	N	19.3234	TTLL6_13; tubulin polyglutamylase TTLL6/13 [EC:6.-.-.-]	A09180 Brite Hierarchies	7.00272	Y
	K09509	12	152	21.1216	7.74714	23.1108	23.0224	Nonpolar	N	N	N	N	N	19.8237	DNAJB3; DnaJ homolog subfamily B member 3	A09180 Brite Hierarchies	7.45202	Y
	K09228	17	264	21.1216	9.62999	29.6394	16.0062	Nonpolar	N	N	N	N	N	19.248	KRAB; KRAB domain-containing zinc finger protein	A09160 Human Diseases	16.2513	Y
	K04725	21	217	21.1216	7.62671	32.7526	14.8628	Nonpolar	N	N	N	N	N	21.4867	XIAP, BIRC4; E3 ubiquitin-protein ligase XIAP [EC:2.3.2.27]	A09120 Genetic Information Processing	13.4458	Y
	K20872	8	87	21.4867	8.81294	30.1367	15.999	Nonpolar	N	N	N	N	N	18.3192	NEK2; NIMA (never in mitosis gene a)-related kinase 2 [EC:2.7.11.1]	A09180 Brite Hierarchies	9.50665	Y
	K14287	8	109	21.4867	5.82522	33.9179	16.2317	Nonpolar	N	N	N	N	N	17.0268	ybdL; methionine transaminase [EC:2.6.1.88]	A09180 Brite Hierarchies	3.75768	Y
	K13622	6	80	21.4867	8.35801	32.2401	15.4073	Nonpolar	N	N	N	N	N	#N/A	btaA; S-adenosylmethionine-diacylglycerol 3-amino-3-carboxypropyl transferase	A09100 Metabolism	2.92365	Y
	K10907	8	109	21.4867	5.82522	33.9179	16.2317	Nonpolar	N	N	N	N	N	17.303	K10907; aminotransferase [EC:2.6.1.-]	A09180 Brite Hierarchies	3.75768	Y
	K07750	48	332	21.4867	9.98401	31.6948	30.0164	Nonpolar	N	N	N	N	N	21.6508	MESO1, ERG25; methylsterol monooxygenase [EC:1.14.18.9]	A09100 Metabolism	32.413	Y
	K07426	10	151	21.4867	5.23478	35.3671	21.8232	Nonpolar	N	N	N	N	N	18.5897	CYP4B1; cytochrome P450 family 4 subfamily B1 [EC:1.14.14.1]	A09180 Brite Hierarchies	4.59145	Y
	K03427	56	461	21.4867	16.6627	32.2401	31.4638	Nonpolar	N	N	N	N	N	16.592	hsdM; type I restriction enzyme M protein [EC:2.1.1.72]	A09180 Brite Hierarchies	28.6553	Y
	K03271	29	279	21.4867	7.2266	31.0616	12.9061	Nonpolar	N	N	N	N	N	#N/A	gmhA, lpcA; D-sedoheptulose 7-phosphate isomerase [EC:5.3.1.28]	A09100 Metabolism	15.6926	Y
	K02857	24	240	21.4867	8.81769	31.0616	17.4612	Nonpolar	N	N	N	N	N	21.5215	RHBDL1_2_3; rhomboid-related protein 1/2/3 [EC:3.4.21.105]	A09180 Brite Hierarchies	14.7745	Y
	K01756	66	360	21.4867	10.377	27.16	18.5945	Nonpolar	N	N	N	N	N	19.3128	purB, ADSL; adenylosuccinate lyase [EC:4.3.2.2]	A09100 Metabolism	22.7337	Y
	K01691	6	88	21.4867	24.119	35.759	62.2187	Nonpolar	N	N	N	N	N	19.8237	WIF1; WNT inhibitory factor 1	A09130 Environmental Information Processing	8.35418	Y
	K01077	5	83	21.4867	24.505	31.4949	52.5555	Nonpolar	N	N	N	N	N	19.3128	E3.1.3.1, phoA, phoB; alkaline phosphatase [EC:3.1.3.1]	A09100 Metabolism	4.5849	Y
	K00876	23	211	21.4867	23.2276	33.0159	47.8502	Nonpolar	N	N	N	N	N	19.3234	udk, UCK; uridine kinase [EC:2.7.1.48]	A09100 Metabolism	15.1901	Y
	K00547	8	83	21.4867	5.67111	34.2116	16.278	Nonpolar	N	N	N	N	N	20.2381	mmuM, BHMT2; homocysteine S-methyltransferase [EC:2.1.1.10]	A09100 Metabolism	6.03451	Y
	K00573	47	308	21.5041	18.1997	32.2401	51.7986	Nonpolar	N	N	N	N	N	18.5897	E2.1.1.77, pcm; protein-L-isoaspartate(D-aspartate) O-methyltransferase [EC:2.1.1.77]	A09190 Not Included in Pathway or Brite	20.5276	Y
	K21357	5	100	21.5215	8.35769	19.0393	26.0384	Nonpolar	N	N	N	N	N	17.0133	ULK1; serine/threonine-protein kinase ULK1 [EC:2.7.11.1]	A09130 Environmental Information Processing	3.85006	Y
	K12834	7	91	21.5215	3.75222	36.0169	4.0847	Nonpolar	N	N	N	N	N	19.77	PHF5A; PHD finger-like domain-containing protein 5A	A09120 Genetic Information Processing	2.04628	Y
	K06147	56	343	21.5215	10.8454	33.0159	23.564	Nonpolar	N	N	N	N	N	18.5897	ABCB-BAC; ATP-binding cassette, subfamily B, bacterial	A09180 Brite Hierarchies	23.469	Y
	K06867	25	236	21.6592	18.318	33.061	34.5767	Nonpolar	N	N	N	N	N	18.478	K06867; uncharacterized protein	A09190 Not Included in Pathway or Brite	23.6546	Y
	K00974	20	225	21.6592	23.765	34.5046	52.6737	Nonpolar	N	N	N	N	N	19.3128	cca; tRNA nucleotidyltransferase (CCA-adding enzyme) [EC:2.7.7.72 3.1.3.- 3.1.4.-]	A09180 Brite Hierarchies	13.2234	Y
	K17981	20	204	21.7282	6.75021	35.1728	1.1289	Nonpolar	N	N	N	N	N	18.3437	MTFP1, MTP18; mitochondrial fission process protein 1	A09180 Brite Hierarchies	7.01016	Y
	K16271	54	339	21.7282	9.69119	35.1728	16.4786	Nonpolar	N	N	N	N	N	16.7422	RLIM, RNF12; E3 ubiquitin-protein ligase RLIM [EC:2.3.2.27]	A09180 Brite Hierarchies	29.2732	Y
	K15502	13	148	21.7282	9.79939	31.0616	23.9473	Nonpolar	N	N	N	N	N	18.478	ANKRD28; serine/threonine-protein phosphatase 6 regulatory ankyrin repeat subunit A	A09180 Brite Hierarchies	10.4241	Y
	K14683	16	153	21.7282	2.89593	34.6712	5.6706	Nonpolar	N	N	N	N	N	18.3192	SLC34A, NPT, nptA; solute carrier family 34 (sodium-dependent phosphate cotransporter)	A09150 Organismal Systems	7.94056	Y
	K11981	6	99	21.7282	7.45595	37.051	7.7881	Nonpolar	N	N	N	N	N	19.77	RNF41, NRDP1; E3 ubiquitin-protein ligase NRDP1 [EC:2.3.2.27]	A09140 Cellular Processes	9.8027	Y
	K04714	19	229	21.7282	12.4428	34.6712	28.957	Nonpolar	N	N	N	N	N	22.4257	SGMS; shingomyelin synthase [EC:2.7.8.27]	A09100 Metabolism	14.0686	Y
	K03696	9	113	21.7282	25.2196	32.2401	59.5061	Nonpolar	N	N	N	N	N	17.2117	clpC; ATP-dependent Clp protease ATP-binding subunit ClpC	A09180 Brite Hierarchies	4.07961	Y
	K01682	41	348	21.7282	6.66725	30.1367	14.2211	Nonpolar	N	N	N	N	N	16.8858	acnB; aconitate hydratase 2 / 2-methylisocitrate dehydratase [EC:4.2.1.3 4.2.1.99]	A09100 Metabolism	13.0482	Y
	K01160	9	129	21.7282	8.28017	31.0616	15.7284	Nonpolar	N	N	N	N	N	1.9034	rusA; crossover junction endodeoxyribonuclease RusA [EC:3.1.21.10]	A09180 Brite Hierarchies	1.63629	Y
	K00764	127	451	21.7282	9.86157	30.1367	18.5945	Nonpolar	N	N	N	N	N	17.0133	purF, PPAT; amidophosphoribosyltransferase [EC:2.4.2.14]	A09100 Metabolism	38.5909	Y
	K00527	5	35	21.7282	2.93803	34.9449	1.0596	Nonpolar	N	N	N	N	N	#N/A	rtpR; ribonucleoside-triphosphate reductase (thioredoxin) [EC:1.17.4.2]	A09100 Metabolism	0.236877	Y
	K00033	41	260	21.7282	8.62248	34.8901	12.2474	Nonpolar	N	N	N	N	N	19.3128	PGD, gnd, gntZ; 6-phosphogluconate dehydrogenase [EC:1.1.1.44 1.1.1.343]	A09100 Metabolism	12.7949	Y
	K21402	13	153	21.7636	6.86348	29.5022	18.2189	Nonpolar	N	N	N	N	N	18.1224	noeI; 2-O-methyltransferase [EC:2.1.1.-]	A09190 Not Included in Pathway or Brite	9.62395	Y
	K21195	7	78	21.7636	6.6873	34.9449	13.0144	Nonpolar	N	N	N	N	N	17.5856	phnY; 2-aminoethylphosphonate dioxygenase [EC:1.14.11.46]	A09100 Metabolism	1.97349	Y
	K19615	16	211	21.7636	5.71087	34.6712	16.9704	Nonpolar	N	N	N	N	N	18.5897	fitD, mcf; insecticidal toxin	A09130 Environmental Information Processing	8.31358	Y
	K19347	5	70	21.7636	6.8414	34.8901	13.0607	Nonpolar	N	N	N	N	N	19.4673	SUN1_2; SUN domain-containing protein 1/2	A09180 Brite Hierarchies	2.47152	Y
	K17893	17	119	21.7636	2.89593	34.9449	5.6706	Nonpolar	N	N	N	N	N	16.7563	AOX1, AOX2; ubiquinol oxidase [EC:1.10.3.11]	A09190 Not Included in Pathway or Brite	6.30095	Y
	K15716	20	192	21.7636	3.38316	34.9449	5.7399	Nonpolar	N	N	N	N	N	17.5856	ZSWIM2; E3 ubiquitin-protein ligase ZSWIM2 [EC:2.3.2.27]	A09180 Brite Hierarchies	12.4316	Y
	K13457	14	181	21.7636	9.13041	34.1132	12.8238	Nonpolar	N	N	N	N	N	16.8637	RPM1, RPS3; disease resistance protein RPM1	A09150 Organismal Systems	9.39567	Y
	K12608	49	403	21.7636	6.94147	30.1367	14.3552	Nonpolar	N	N	N	N	N	17.4624	CAF16; CCR4-NOT complex subunit CAF16	A09120 Genetic Information Processing	18.5444	Y
	K11021	16	211	21.7636	5.71087	34.6712	16.9704	Nonpolar	N	N	N	N	N	15.1806	tccC; insecticidal toxin complex protein TccC	A09180 Brite Hierarchies	8.31358	Y
	K07297	14	108	21.7636	24.668	35.2421	54.0743	Nonpolar	N	N	N	N	N	19.248	ADIPOR; adiponectin receptor	A09130 Environmental Information Processing	10.5259	Y
	K07059	31	274	21.7636	8.60049	31.0616	15.0255	Nonpolar	N	N	N	N	N	18.1224	K07059; uncharacterized protein	A09190 Not Included in Pathway or Brite	20.177	Y
	K06890	82	399	21.7636	11.2886	23.2329	22.491	Nonpolar	N	N	N	N	N	20.1507	K06890; uncharacterized protein	A09190 Not Included in Pathway or Brite	32.6254	Y
	K01783	13	187	21.7636	5.883	31.4949	16.1335	Nonpolar	N	N	N	N	N	17.6085	rpe, RPE; ribulose-phosphate 3-epimerase [EC:5.1.3.1]	A09100 Metabolism	7.14149	Y
	K00036	17	140	21.7636	4.64123	34.1132	8.4509	Nonpolar	N	N	N	N	N	18.5897	G6PD, zwf; glucose-6-phosphate 1-dehydrogenase [EC:1.1.1.49 1.1.1.363]	A09100 Metabolism	7.48132	Y
	K17821	43	348	21.7924	11.1709	31.6948	22.2513	Nonpolar	N	N	N	N	N	19.2799	RNF165; E3 ubiquitin-protein ligase RNF165 [EC:2.3.2.27]	A09180 Brite Hierarchies	22.7111	Y
	K09966	46	359	22.0398	6.87097	32.2401	17.514	Nonpolar	N	N	N	N	N	20.0778	K09966; uncharacterized protein	A09190 Not Included in Pathway or Brite	23.4064	Y
	K06027	12	122	22.0398	11.8069	29.7305	16.3675	Nonpolar	N	N	N	N	N	19.248	NSF, SEC18; vesicle-fusing ATPase [EC:3.6.4.6]	A09140 Cellular Processes	10.2306	Y
	K00831	38	314	22.0398	9.38302	23.1594	26.5551	Nonpolar	N	N	N	N	N	17.5856	serC, PSAT1; phosphoserine aminotransferase [EC:2.6.1.52]	A09100 Metabolism	12.8534	Y
	K13648	9	85	22.2087	8.48013	29.5019	16.381	Nonpolar	N	N	N	N	N	17.597	GAUT; alpha-1,4-galacturonosyltransferase [EC:2.4.1.43]	A09100 Metabolism	9.24884	Y
	K13148	5	43	22.2087	9.16549	29.5022	2.7379	Nonpolar	N	N	N	N	N	20.1507	CPSF3L, INTS11; integrator complex subunit 11 [EC:3.1.27.-]	A09180 Brite Hierarchies	6.42022	Y
	K11857	6	104	22.2087	4.79209	35.1728	13.2954	Nonpolar	N	N	N	N	N	18.1807	USP47; ubiquitin carboxyl-terminal hydrolase 47 [EC:3.4.19.12]	A09180 Brite Hierarchies	5.73116	Y
	K11835	20	214	22.2087	9.42779	29.5022	21.5172	Nonpolar	N	N	N	N	N	19.248	USP4_11, UBP12; ubiquitin carboxyl-terminal hydrolase 4/11 [EC:3.4.19.12]	A09180 Brite Hierarchies	9.49671	Y
	K11252	18	233	22.2087	7.70223	32.9986	17.6121	Nonpolar	N	N	N	N	N	19.77	H2B; histone H2B	A09150 Organismal Systems	13.3913	Y
	K08592	10	111	22.2087	3.73852	29.5019	8.584	Nonpolar	N	N	N	N	N	18.8255	SENP1; sentrin-specific protease 1 [EC:3.4.22.68]	A09180 Brite Hierarchies	15.5147	Y
	K08056	35	333	22.2087	9.38705	23.2811	21.2319	Nonpolar	N	N	N	N	N	19.4673	PDIA3, GRP58; protein disulfide-isomerase A3 [EC:5.3.4.1]	A09120 Genetic Information Processing	18.1866	Y
	K04794	22	299	22.2087	11.2491	29.5019	19.5285	Nonpolar	N	N	N	N	N	19.3128	PTH2; peptidyl-tRNA hydrolase, PTH2 family [EC:3.1.1.29]	A09180 Brite Hierarchies	10.3191	Y
	K01265	70	343	22.2087	8.32222	33.9179	18.2428	Nonpolar	N	N	N	N	N	19.3234	map; methionyl aminopeptidase [EC:3.4.11.18]	A09180 Brite Hierarchies	19.592	Y
	K01153	22	361	22.2087	8.02217	29.5019	21.1649	Nonpolar	N	N	N	N	N	17.5829	hsdR; type I restriction enzyme, R subunit [EC:3.1.21.3]	A09180 Brite Hierarchies	13.012	Y
	K00898	23	181	22.2087	11.2901	31.5213	19.153	Nonpolar	N	N	N	N	N	19.248	PDK2_3_4; pyruvate dehydrogenase kinase 2/3/4 [EC:2.7.11.2]	A09160 Human Diseases	6.72018	Y
	K00464	6	18	22.2087	9.16549	29.5022	2.7379	Nonpolar	N	N	N	N	N	16.8858	diox1; all-trans-8'-apo-beta-carotenal 15,15'-oxygenase [EC:1.13.11.75]	A09190 Not Included in Pathway or Brite	4.48152	Y
	K00235	74	375	22.2087	8.98954	17.0248	26.0384	Nonpolar	N	N	N	N	N	18.8255	SDHB, SDH2; succinate dehydrogenase (ubiquinone) iron-sulfur subunit [EC:1.3.5.1]	A09100 Metabolism	26.723	Y
	K00002	10	123	22.2087	5.8164	29.5019	16.8454	Nonpolar	N	N	N	N	N	18.478	AKR1A1, adh; alcohol dehydrogenase (NADP+) [EC:1.1.1.2]	A09100 Metabolism	7.39159	Y
	K08679	55	370	22.2331	9.68204	25.4925	21.0257	Nonpolar	N	N	N	N	N	16.8637	GAE, cap1J; UDP-glucuronate 4-epimerase [EC:5.1.3.6]	A09100 Metabolism	28.125	Y
	K14165	31	283	22.2414	8.34935	31.4949	20.6625	Nonpolar	N	N	N	N	N	19.3128	K14165; atypical dual specificity phosphatase [EC:3.1.3.16 3.1.3.48]	A09180 Brite Hierarchies	23.4132	Y
	K12132	40	272	22.2414	19.1352	29.7238	43.2683	Nonpolar	N	N	N	N	N	17.7891	prkC, stkP; eukaryotic-like serine/threonine-protein kinase [EC:2.7.11.1]	A09180 Brite Hierarchies	37.1157	Y
	K09874	16	205	22.2414	8.00629	29.5022	26.2617	Nonpolar	N	N	N	N	N	17.0268	NIP; aquaporin NIP	A09180 Brite Hierarchies	7.50141	Y
	K04554	25	232	22.2414	23.2821	29.5019	54.9114	Nonpolar	N	N	N	N	N	17.5211	UBE2J2, NCUBE2, UBC6; ubiquitin-conjugating enzyme E2 J2 [EC:2.3.2.23]	A09120 Genetic Information Processing	11.9534	Y
	K02428	6	92	22.2414	16.9271	31.4424	46.0028	Nonpolar	N	N	N	N	N	14.3192	rdgB; XTP/dITP diphosphohydrolase [EC:3.6.1.66]	A09100 Metabolism	2.8161	Y
	K02367	6	125	22.2414	5.06682	29.5019	16.5778	Nonpolar	N	N	N	N	N	19.3128	EXT2; glucuronyl/N-acetylglucosaminyl transferase EXT2 [EC:2.4.1.224 2.4.1.225]	A09100 Metabolism	4.03398	Y
	K01952	76	397	22.2414	9.38756	23.2811	21.2046	Nonpolar	N	N	N	N	N	17.5829	PFAS, purL; phosphoribosylformylglycinamidine synthase [EC:6.3.5.3]	A09100 Metabolism	28.4944	Y
	K01834	82	398	22.2414	7.95285	31.0616	18.0148	Nonpolar	N	N	N	N	N	19.77	PGAM, gpmA; 2,3-bisphosphoglycerate-dependent phosphoglycerate mutase [EC:5.4.2.11]	A09100 Metabolism	28.7642	Y
	K01647	9	173	22.2414	4.70097	29.5019	17.902	Nonpolar	N	N	N	N	N	18.3192	CS, gltA; citrate synthase [EC:2.3.3.1]	A09100 Metabolism	5.20719	Y
	K01154	44	451	22.2414	16.4871	29.5708	38.9241	Nonpolar	N	N	N	N	N	#N/A	hsdS; type I restriction enzyme, S subunit [EC:3.1.21.3]	A09180 Brite Hierarchies	24.2881	Y
	K00928	11	157	22.2414	24.8135	31.5213	65.3982	Nonpolar	N	N	N	N	N	17.5856	lysC; aspartate kinase [EC:2.7.2.4]	A09100 Metabolism	8.51168	Y
	K00261	73	399	22.2414	7.95423	32.7526	22.4284	Nonpolar	N	N	N	N	N	21.6508	GLUD1_2, gdhA; glutamate dehydrogenase (NAD(P)+) [EC:1.4.1.3]	A09100 Metabolism	27.4489	Y
	K00234	53	370	22.2414	5.91796	29.5022	18.5178	Nonpolar	N	N	N	N	N	18.8255	SDHA, SDH1; succinate dehydrogenase (ubiquinone) flavoprotein subunit [EC:1.3.5.1]	A09100 Metabolism	20.7224	Y
	K14455	5	96	22.4257	4.54064	36.0088	15.4073	Nonpolar	N	N	N	N	N	19.3128	GOT2; aspartate aminotransferase, mitochondrial [EC:2.6.1.1]	A09100 Metabolism	2.47261	Y
	K07897	8	125	22.4257	7.24537	28.1698	19.8865	Nonpolar	N	N	N	N	N	19.2799	RAB7A; Ras-related protein Rab-7A	A09140 Cellular Processes	7.92694	Y
	K20796	17	233	22.7818	5.73391	23.2329	10.9506	Nonpolar	N	N	N	N	N	20.2381	PRDM7_9; [histone H3]-lysine4 N-trimethyltransferase PRDM7/9 [EC:2.1.1.354]	A09100 Metabolism	12.4416	Y
	K18819	9	123	22.7818	8.67193	29.5022	30.0113	Nonpolar	N	N	N	N	N	17.6271	GOLS; inositol 3-alpha-galactosyltransferase [EC:2.4.1.123]	A09100 Metabolism	3.61156	Y
	K11815	5	86	22.7818	4.18512	30.1367	12.5571	Nonpolar	N	N	N	N	N	-0.494375	ebrB; multidrug resistance protein EbrB	A09180 Brite Hierarchies	2.48872	Y
	K10683	6	92	22.7818	7.70223	16.9604	18.4386	Nonpolar	N	N	N	N	N	19.2799	BARD1; BRCA1-associated RING domain protein 1	A09120 Genetic Information Processing	3.60654	Y
	K10264	8	52	22.7818	16.9271	23.2317	37.1179	Nonpolar	N	N	N	N	N	16.7563	FBXW8; F-box and WD-40 domain protein 8	A09120 Genetic Information Processing	8.58497	Y
	K06240	6	118	22.7818	23.083	28.1698	46.0538	Nonpolar	N	N	N	N	N	20.4425	LAMA3_5; laminin, alpha 3/5	A09130 Environmental Information Processing	9.76324	Y
	K00612	5	125	22.7818	12.6979	16.9604	26.5551	Nonpolar	N	N	N	N	N	17.4624	nodU; carbamoyltransferase [EC:2.1.3.-]	A09190 Not Included in Pathway or Brite	3.52564	Y
	K00469	91	389	22.7818	7.95285	23.2811	26.4097	Nonpolar	N	N	N	N	N	18.3437	MIOX; inositol oxygenase [EC:1.13.99.1]	A09100 Metabolism	35.5136	Y
	K00288	5	78	22.7818	9.05134	16.9604	23.243	Nonpolar	N	N	N	N	N	20.0778	MTHFD; methylenetetrahydrofolate dehydrogenase (NADP+) / methenyltetrahydrofolate cyclohydrolase / formyltetrahydrofolate synthetase [EC:1.5.1.5 3.5.4.9 6.3.4.3]	A09100 Metabolism	2.93044	Y
	K00254	101	540	22.7818	8.0958	31.0616	19.0565	Nonpolar	N	N	N	N	N	19.2799	DHODH, pyrD; dihydroorotate dehydrogenase [EC:1.3.5.2]	A09100 Metabolism	33.6143	Y
	K00860	33	275	23.1571	9.80447	30.1367	18.2625	Nonpolar	N	N	N	N	N	17.6271	cysC; adenylylsulfate kinase [EC:2.7.1.25]	A09100 Metabolism	16.4797	Y
	K15259	10	147	23.2088	13.5292	31.5213	30.482	Nonpolar	N	N	N	N	N	20.0778	PARP7S; poly [ADP-ribose] polymerase 7/11/12/13 [EC:2.4.2.30]	A09190 Not Included in Pathway or Brite	6.36516	Y
	K09536	12	109	23.3748	9.53445	31.5213	15.9988	Nonpolar	N	N	N	N	N	18.3192	DNAJC16; DnaJ homolog subfamily C member 16	A09180 Brite Hierarchies	6.45291	Y
	K08828	8	83	23.3748	11.4466	32.7526	20.8214	Nonpolar	N	N	N	N	N	20.3529	ICK; intestinal cell (MAK-like) kinase [EC:2.7.11.22]	A09180 Brite Hierarchies	6.53799	Y
	K03386	6	93	23.3748	4.24471	23.1571	15.1993	Nonpolar	N	N	N	N	N	20.4812	PRDX2_4, ahpC; peroxiredoxin 2/4 [EC:1.11.1.24]	A09140 Cellular Processes	8.37069	Y
	K01868	12	102	23.3748	4.10801	29.7238	15.0815	Nonpolar	N	N	N	N	N	18.8255	TARS, thrS; threonyl-tRNA synthetase [EC:6.1.1.3]	A09120 Genetic Information Processing	4.71798	Y
	K16196	21	210	23.6358	7.36858	35.759	14.8455	Nonpolar	N	N	N	N	N	19.3128	EIF2AK4; eukaryotic translation initiation factor 2-alpha kinase 4 [EC:2.7.11.1]	A09120 Genetic Information Processing	6.90257	Y
	K10144	41	288	23.6621	6.39722	35.1728	13.897	Nonpolar	N	N	N	N	N	19.9346	RCHY1, PIRH2; RING finger and CHY zinc finger domain-containing protein 1 [EC:2.3.2.27]	A09120 Genetic Information Processing	18.8989	Y
	K22305	12	129	23.6849	6.16361	34.0614	8.2788	Nonpolar	N	N	N	N	N	20.8586	psp; phosphoserine phosphatase [EC:3.1.3.3]	A09100 Metabolism	5.87533	Y
	K18760	15	148	23.6849	7.71256	34.0614	18.5909	Nonpolar	N	N	N	N	N	21.4867	NANOS2, NOS2; protein nanos 2	A09180 Brite Hierarchies	3.80229	Y
	K18741	15	158	23.6849	8.16029	34.0614	18.3457	Nonpolar	N	N	N	N	N	22.2087	NANOS1, NOS1; protein nanos 1	A09180 Brite Hierarchies	4.24136	Y
	K16602	18	161	23.6849	6.5357	34.6712	18.0173	Nonpolar	N	N	N	N	N	19.248	TTLL5, TTLL10; tubulin polyglutamylase TTLL5 [EC:6.-.-.-]	A09180 Brite Hierarchies	9.13032	Y
	K12342	6	146	23.6849	7.9805	31.6948	21.8642	Nonpolar	N	N	N	N	N	#N/A	yadB_C; adhesin YadB/C	A09130 Environmental Information Processing	3.79884	Y
	K10848	20	226	23.6849	8.79557	34.0665	18.345	Nonpolar	N	N	N	N	N	19.1055	ERCC4, XPF; DNA excision repair protein ERCC-4 [EC:3.1.-.-]	A09120 Genetic Information Processing	13.0091	Y
	K10669	13	116	23.6849	5.04971	33.9179	14.1356	Nonpolar	N	N	N	N	N	17.4624	TRPT1, TPT1; 2'-phosphotransferase [EC:2.7.1.160]	A09180 Brite Hierarchies	7.45665	Y
	K10203	8	114	23.6849	6.16361	35.4068	16.3158	Nonpolar	N	N	N	N	N	18.478	ELOVL6; elongation of very long chain fatty acids protein 6 [EC:2.3.1.199]	A09100 Metabolism	9.23576	Y
	K08852	6	90	23.6849	15.5158	37.051	15.6634	Nonpolar	N	N	N	N	N	19.3128	ERN1; serine/threonine-protein kinase/endoribonuclease IRE1 [EC:2.7.11.1 3.1.26.-]	A09120 Genetic Information Processing	4.01925	Y
	K07818	5	77	23.6849	6.43335	35.3671	20.1375	Nonpolar	N	N	N	N	N	20.4425	PRF1; perforin 1	A09140 Cellular Processes	2.60895	Y
	K06941	16	165	23.6849	11.9263	30.1551	16.2317	Nonpolar	N	N	N	N	N	17.6085	rlmN; 23S rRNA (adenine2503-C2)-methyltransferase [EC:2.1.1.192]	A09180 Brite Hierarchies	9.95619	Y
	K03270	17	211	23.6849	8.79841	35.759	25.1866	Nonpolar	N	N	N	N	N	#N/A	kdsC; 3-deoxy-D-manno-octulosonate 8-phosphate phosphatase (KDO 8-P phosphatase) [EC:3.1.3.45]	A09100 Metabolism	11.1763	Y
	K02226	34	303	23.6849	6.59346	34.0614	18.3457	Nonpolar	N	N	N	N	N	20.8586	cobC, phpB; alpha-ribazole phosphatase [EC:3.1.3.73]	A09100 Metabolism	9.95158	Y
	K01687	23	163	23.6849	10.846	30.1367	18.5578	Nonpolar	N	N	N	N	N	17.0268	ilvD; dihydroxy-acid dehydratase [EC:4.2.1.9]	A09100 Metabolism	11.936	Y
	K00025	7	123	23.6849	7.95285	33.9179	25.2165	Nonpolar	N	N	N	N	N	19.3128	MDH1; malate dehydrogenase [EC:1.1.1.37]	A09100 Metabolism	3.43146	Y
	K00014	9	94	23.6849	6.16361	36.0169	9.2521	Nonpolar	N	N	N	N	N	17.5856	aroE; shikimate dehydrogenase [EC:1.1.1.25]	A09100 Metabolism	7.06853	Y
	K00387	10	74	23.738	5.93015	29.5019	14.3949	Nonpolar	N	N	N	N	N	19.3234	SUOX; sulfite oxidase [EC:1.8.3.1]	A09100 Metabolism	4.03365	Y
	K21016	20	205	23.7911	20.3861	23.36	40.7266	Nonpolar	N	N	N	N	N	17.5856	FAEA; feruloyl esterase [EC:3.1.1.73]	A09190 Not Included in Pathway or Brite	9.86371	Y
	K17884	15	193	23.7911	6.02145	23.1594	11.8341	Nonpolar	N	N	N	N	N	#N/A	E2.7.8.39; archaetidylinositol phosphate synthase [EC:2.7.8.39]	A09190 Not Included in Pathway or Brite	10.8918	Y
	K17497	60	442	23.7911	8.50213	27.16	30.482	Nonpolar	N	N	N	N	N	17.6271	PMM; phosphomannomutase [EC:5.4.2.8]	A09100 Metabolism	24.3627	Y
	K16195	26	237	23.7911	6.74523	32.2401	17.659	Nonpolar	N	N	N	N	N	16.7563	EIF2AK2; eukaryotic translation initiation factor 2-alpha kinase 2 [EC:2.7.11.1]	A09120 Genetic Information Processing	13.2681	Y
	K16013	5	30	23.7911	6.75434	23.2317	16.6792	Nonpolar	N	N	N	N	N	17.5856	cydD; ATP-binding cassette, subfamily C, bacterial CydD	A09130 Environmental Information Processing	3.26184	Y
	K14424	8	137	23.7911	4.86446	23.1594	15.0739	Nonpolar	N	N	N	N	N	19.3128	SMO2; plant 4alpha-monomethylsterol monooxygenase [EC:1.14.18.11]	A09100 Metabolism	8.228	Y
	K14297	23	177	23.7911	6.89992	35.3671	16.0525	Nonpolar	N	N	N	N	N	19.248	NUP98, ADAR2, NUP116; nuclear pore complex protein Nup98-Nup96	A09120 Genetic Information Processing	10.1163	Y
	K13811	26	249	23.7911	7.04164	26.7219	21.2109	Nonpolar	N	N	N	N	N	19.248	PAPSS; 3'-phosphoadenosine 5'-phosphosulfate synthase [EC:2.7.7.4 2.7.1.25]	A09100 Metabolism	14.848	Y
	K12812	38	315	23.7911	11.473	23.1594	26.595	Nonpolar	N	N	N	N	N	18.8255	DDX39B, UAP56, SUB2; ATP-dependent RNA helicase UAP56/SUB2 [EC:3.6.4.13]	A09120 Genetic Information Processing	20.1971	Y
	K12603	8	91	23.7911	0.927375	23.1108	12.7729	Nonpolar	N	N	N	N	N	18.8255	CNOT6, CCR4; CCR4-NOT transcription complex subunit 6 [EC:3.1.13.4]	A09120 Genetic Information Processing	5.23684	Y
	K11997	15	213	23.7911	7.2481	23.2317	10.9557	Nonpolar	N	N	N	N	N	19.4673	TRIM2_3; tripartite motif-containing protein 2/3	A09180 Brite Hierarchies	14.5457	Y
	K09644	5	90	23.7911	4.83163	23.2317	17.7108	Nonpolar	N	N	N	N	N	17.5856	LPA; apolipoprotein(a) [EC:3.4.21.-]	A09150 Organismal Systems	4.93081	Y
	K08960	54	354	23.7911	8.20533	25.5101	12.8609	Nonpolar	N	N	N	N	N	19.3128	CSNK1E; casein kinase 1, epsilon [EC:2.7.11.1]	A09130 Environmental Information Processing	19.2104	Y
	K08832	37	286	23.7911	10.3721	23.2317	19.8313	Nonpolar	N	N	N	N	N	19.3128	SRPK3, STK23; serine/threonine-protein kinase SRPK3 [EC:2.7.11.1]	A09180 Brite Hierarchies	18.0095	Y
	K08342	8	85	23.7911	10.4596	25.4925	16.278	Nonpolar	N	N	N	N	N	19.2799	ATG4; cysteine protease ATG4 [EC:3.4.22.-]	A09140 Cellular Processes	2.54091	Y
	K07938	5	85	23.7911	7.25861	23.2329	13.0607	Nonpolar	N	N	N	N	N	19.77	ARF3; ADP-ribosylation factor 3	A09140 Cellular Processes	6.28306	Y
	K07888	13	178	23.7911	13.4354	29.5022	24.9611	Nonpolar	N	N	N	N	N	19.9346	RAB5B; Ras-related protein Rab-5B	A09130 Environmental Information Processing	5.47409	Y
	K07541	11	154	23.7911	6.59074	29.6394	16.278	Nonpolar	N	N	N	N	N	20.0778	PIGX; GPI mannosyltransferase 1 subunit X	A09100 Metabolism	10.6515	Y
	K07496	7	74	23.7911	3.90237	23.1594	11.0024	Nonpolar	N	N	N	N	N	20.0778	K07496; putative transposase	A09190 Not Included in Pathway or Brite	8.46713	Y
	K06627	12	98	23.7911	1.74045	23.2329	6.3914	Nonpolar	N	N	N	N	N	17.6085	CCNA; cyclin-A	A09130 Environmental Information Processing	12.2153	Y
	K06580	13	182	23.7911	12.0085	30.1367	18.3457	Nonpolar	N	N	N	N	N	20.4425	SLC42A, RHAG, RHBG, RHCG, CD241; ammonium transporter Rh	A09180 Brite Hierarchies	7.64579	Y
	K04718	13	115	23.7911	7.3109	31.5213	13.8939	Nonpolar	N	N	N	N	N	19.4673	SPHK; sphingosine kinase [EC:2.7.1.91]	A09100 Metabolism	3.96606	Y
	K03207	14	165	23.7911	21.1371	29.6394	49.3602	Nonpolar	N	N	N	N	N	7.48766	wcaH; colanic acid biosynthesis protein WcaH [EC:3.6.1.-]	A09190 Not Included in Pathway or Brite	6.88896	Y
	K03163	58	399	23.7911	7.62364	32.2401	13.9402	Nonpolar	N	N	N	N	N	20.0778	TOP1; DNA topoisomerase I [EC:5.6.2.1]	A09180 Brite Hierarchies	23.6715	Y
	K03098	21	239	23.7911	8.48214	35.1728	28.6105	Nonpolar	N	N	N	N	N	19.9346	APOD; apolipoprotein D and lipocalin family protein	A09180 Brite Hierarchies	16.4997	Y
	K02600	47	453	23.7911	8.05113	28.1698	17.6105	Nonpolar	N	N	N	N	N	16.3584	nusA; transcription termination/antitermination protein NusA	A09180 Brite Hierarchies	15.0617	Y
	K01589	12	143	23.7911	6.89992	23.2488	13.0267	Nonpolar	N	N	N	N	N	#N/A	purK; 5-(carboxyamino)imidazole ribonucleotide synthase [EC:6.3.4.18]	A09100 Metabolism	4.8993	Y
	K01507	107	437	23.7911	6.83893	28.1698	16.8566	Nonpolar	N	N	N	N	N	19.2799	ppa; inorganic pyrophosphatase [EC:3.6.1.1]	A09100 Metabolism	32.4048	Y
	K01179	45	322	23.7911	6.98617	23.36	18.8331	Nonpolar	N	N	N	N	N	19.4673	E3.2.1.4; endoglucanase [EC:3.2.1.4]	A09100 Metabolism	26.0374	Y
	K01090	13	130	23.7911	4.80508	28.1698	12.2563	Nonpolar	N	N	N	N	N	17.303	E3.1.3.16; protein phosphatase [EC:3.1.3.16]	A09190 Not Included in Pathway or Brite	12.479	Y
	K00958	26	250	23.7911	6.74523	28.1698	19.5974	Nonpolar	N	N	N	N	N	17.4624	sat, met3; sulfate adenylyltransferase [EC:2.7.7.4]	A09100 Metabolism	14.2386	Y
	K00613	7	148	23.7911	9.26201	29.5019	22.9253	Nonpolar	N	N	N	N	N	22.7818	GATM; glycine amidinotransferase [EC:2.1.4.1]	A09100 Metabolism	5.36951	Y
	K00390	26	268	23.7911	6.94147	28.1698	20.1555	Nonpolar	N	N	N	N	N	19.9346	cysH; phosphoadenosine phosphosulfate reductase [EC:1.8.4.8 1.8.4.10]	A09100 Metabolism	14.1784	Y
	K00262	6	87	23.7911	8.51215	23.1594	20.6128	Nonpolar	N	N	N	N	N	17.2117	E1.4.1.4, gdhA; glutamate dehydrogenase (NADP+) [EC:1.4.1.4]	A09100 Metabolism	6.4871	Y
	K00231	12	130	23.7911	17.4487	23.36	24.0739	Nonpolar	N	N	N	N	N	18.8255	PPOX, hemY; protoporphyrinogen/coproporphyrinogen III oxidase [EC:1.3.3.4 1.3.3.15]	A09100 Metabolism	6.77858	Y
	K13237	7	80	23.8044	8.22805	29.6496	33.2374	Nonpolar	N	N	N	N	N	17.6271	DECR2, SPS19; 2,4-dienoyl-CoA reductase [(3E)-enoyl-CoA-producing], peroxisomal [EC:1.3.1.124]	A09140 Cellular Processes	3.12196	Y
	K04567	19	220	23.8044	5.38474	30.1367	15.905	Nonpolar	N	N	N	N	N	19.3128	KARS, lysS; lysyl-tRNA synthetase, class II [EC:6.1.1.6]	A09120 Genetic Information Processing	6.94582	Y
	K00559	6	93	23.8044	5.77174	28.1698	15.0815	Nonpolar	N	N	N	N	N	16.8858	SMT1, ERG6; sterol 24-C-methyltransferase [EC:2.1.1.41]	A09100 Metabolism	8.4372	Y
	K21349	14	163	23.8141	4.40505	35.759	16.8606	Nonpolar	N	N	N	N	N	14.3192	ggs; glucosylglycerate synthase [EC:2.4.1.268]	A09190 Not Included in Pathway or Brite	6.5992	Y
	K20069	39	233	23.8141	5.88603	30.1367	15.735	Nonpolar	N	N	N	N	N	19.2799	NECAP1_2; adaptin ear-binding coat-associated protein 1/2	A09180 Brite Hierarchies	13.9114	Y
	K17947	10	140	23.8141	25.1145	35.4068	62.688	Nonpolar	N	N	N	N	N	#N/A	wbiB; dTDP-L-rhamnose 4-epimerase [EC:5.1.3.25]	A09100 Metabolism	7.47945	Y
	K17922	20	206	23.8141	11.2973	33.9179	26.4474	Nonpolar	N	N	N	N	N	18.478	SNX8, MVP1; sorting nexin-8	A09180 Brite Hierarchies	4.83595	Y
	K16075	18	173	23.8141	6.94203	32.7526	18.2428	Nonpolar	N	N	N	N	N	19.3128	MRS2, MFM1; magnesium transporter	A09180 Brite Hierarchies	12.5165	Y
	K13693	25	238	23.8141	6.49297	34.0614	18.0173	Nonpolar	N	N	N	N	N	#N/A	gpgS; glucosyl-3-phosphoglycerate synthase [EC:2.4.1.266]	A09180 Brite Hierarchies	8.14488	Y
	K12410	13	116	23.8141	4.7208	31.5213	13.7935	Nonpolar	N	N	N	N	N	16.7563	npdA; NAD-dependent deacetylase [EC:2.3.1.286]	A09100 Metabolism	7.23287	Y
	K12077	7	93	23.8141	9.55912	25.4925	29.1549	Nonpolar	N	N	N	N	N	19.3128	PDK1; pyruvate dehydrogenase kinase isoform 1 [EC:2.7.11.2]	A09130 Environmental Information Processing	3.44446	Y
	K11787	30	224	23.8141	7.55841	23.36	14.5892	Nonpolar	N	N	N	N	N	16.8858	GART; phosphoribosylamine--glycine ligase / phosphoribosylglycinamide formyltransferase / phosphoribosylformylglycinamidine cyclo-ligase [EC:6.3.4.13 2.1.2.2 6.3.3.1]	A09100 Metabolism	13.992	Y
	K11134	20	206	23.8141	11.2973	33.9179	26.4474	Nonpolar	N	N	N	N	N	19.9346	ELG1; telomere length regulation protein	A09180 Brite Hierarchies	4.83595	Y
	K10773	11	118	23.8141	8.85146	25.5101	26.1597	Nonpolar	N	N	N	N	N	19.2799	NTH; endonuclease III [EC:4.2.99.18]	A09120 Genetic Information Processing	4.90949	Y
	K05306	55	342	23.8141	8.73072	25.4925	22.0874	Nonpolar	N	N	N	N	N	21.0985	phnX; phosphonoacetaldehyde hydrolase [EC:3.11.1.1]	A09100 Metabolism	23.7607	Y
	K04092	5	48	23.8141	21.2863	38.0066	40.0735	Nonpolar	N	N	N	N	N	17.5829	tyrA1; chorismate mutase [EC:5.4.99.5]	A09100 Metabolism	4.2843	Y
	K03931	16	144	23.8141	4.78184	33.9179	16.506	Nonpolar	N	N	N	N	N	17.0268	ygjK; putative isomerase	A09190 Not Included in Pathway or Brite	5.9799	Y
	K03430	6	45	23.8141	9.37452	30.1367	26.6492	Nonpolar	N	N	N	N	N	19.248	phnW; 2-aminoethylphosphonate-pyruvate transaminase [EC:2.6.1.37]	A09100 Metabolism	3.95364	Y
	K03242	52	351	23.8141	5.91657	30.1367	17.514	Nonpolar	N	N	N	N	N	18.2147	EIF2S3; translation initiation factor 2 subunit 3	A09180 Brite Hierarchies	11.5848	Y
	K02703	6	80	23.8141	6.39722	30.1367	18.2428	Nonpolar	N	N	N	N	N	18.8255	psbA; photosystem II P680 reaction center D1 protein [EC:1.10.3.9]	A09100 Metabolism	1.31406	Y
	K00058	23	276	23.8141	7.8201	23.2329	21.9933	Nonpolar	N	N	N	N	N	17.0268	serA, PHGDH; D-3-phosphoglycerate dehydrogenase / 2-oxoglutarate reductase [EC:1.1.1.95 1.1.1.399]	A09100 Metabolism	9.81033	Y
	K14162	25	191	23.8453	6.07304	29.7238	14.8628	Nonpolar	N	N	N	N	N	22.2414	dnaE2; error-prone DNA polymerase [EC:2.7.7.7]	A09180 Brite Hierarchies	14.0012	Y
	K00602	25	204	23.8453	13.4354	21.9467	33.2624	Nonpolar	N	N	N	N	N	16.7563	purH; phosphoribosylaminoimidazolecarboxamide formyltransferase / IMP cyclohydrolase [EC:2.1.2.3 3.5.4.10]	A09100 Metabolism	10.2131	Y
	K00465	18	224	23.8453	6.43335	21.146	21.5568	Nonpolar	N	N	N	N	N	17.2117	CCD1; carotenoid 9,10(9',10')-cleavage dioxygenase 1 [EC:1.13.11.-]	A09190 Not Included in Pathway or Brite	5.20887	Y
	K16011	40	259	23.8501	6.8454	30.1367	20.1555	Nonpolar	N	N	N	N	N	7.57942	algA, xanB, rfbA, wbpW, pslB; mannose-1-phosphate guanylyltransferase / mannose-6-phosphate isomerase [EC:2.7.7.13 5.3.1.8]	A09100 Metabolism	20.3372	Y
	K11971	12	129	23.8501	7.02044	32.7526	18.0173	Nonpolar	N	N	N	N	N	18.8255	RNF14, ARA54; E3 ubiquitin-protein ligase RNF14 [EC:2.3.2.31]	A09180 Brite Hierarchies	11.4525	Y
	K09779	7	95	23.8501	10.9471	26.7219	9.8588	Nonpolar	N	N	N	N	N	#N/A	K09779; uncharacterized protein	A09190 Not Included in Pathway or Brite	4.44575	Y
	K09118	13	157	23.8501	4.63866	35.759	16.8606	Nonpolar	N	N	N	N	N	#N/A	K09118; uncharacterized protein	A09190 Not Included in Pathway or Brite	6.484	Y
	K06966	18	165	23.8501	4.47833	30.1367	15.4073	Nonpolar	N	N	N	N	N	8.47447	ppnN; pyrimidine/purine-5'-nucleotide nucleosidase [EC:3.2.2.10 3.2.2.-]	A09100 Metabolism	8.2831	Y
	K04516	8	93	23.8501	14.0691	36.0088	24.0558	Nonpolar	N	N	N	N	N	17.0133	AROA1, aroA; chorismate mutase [EC:5.4.99.5]	A09100 Metabolism	6.01527	Y
	K03237	31	242	23.8501	6.40085	31.6948	18.6768	Nonpolar	N	N	N	N	N	18.5505	EIF2S1; translation initiation factor 2 subunit 1	A09120 Genetic Information Processing	7.43028	Y
	K03113	38	282	23.8501	6.98617	31.6948	16.1156	Nonpolar	N	N	N	N	N	18.8255	EIF1, SUI1; translation initiation factor 1	A09180 Brite Hierarchies	14.0697	Y
	K01736	20	210	23.8501	7.31375	25.4925	26.331	Nonpolar	N	N	N	N	N	17.6271	aroC; chorismate synthase [EC:4.2.3.5]	A09100 Metabolism	11.2635	Y
	K00971	41	296	23.8501	6.8454	28.1698	21.9933	Nonpolar	N	N	N	N	N	5.8264	manC, cpsB; mannose-1-phosphate guanylyltransferase [EC:2.7.7.13]	A09100 Metabolism	19.3827	Y
	K00927	36	336	23.8501	6.1609	25.5101	14.7119	Nonpolar	N	N	N	N	N	18.3437	PGK, pgk; phosphoglycerate kinase [EC:2.7.2.3]	A09100 Metabolism	15.0972	Y
	K00021	19	223	23.8501	4.24471	23.2317	12.898	Nonpolar	N	N	N	N	N	20.0778	HMGCR; hydroxymethylglutaryl-CoA reductase (NADPH) [EC:1.1.1.34]	A09100 Metabolism	6.53221	Y
	K22503	15	198	23.8882	6.84678	23.2488	22.899	Nonpolar	N	N	N	N	N	19.3128	DARS1; aspartyl-tRNA synthetase [EC:6.1.1.12]	A09120 Genetic Information Processing	9.19146	Y
	K16286	11	123	23.8882	5.69865	26.7219	14.2608	Nonpolar	N	N	N	N	N	18.8255	EL5; E3 ubiquitin-protein ligase EL5 [EC:2.3.2.27]	A09180 Brite Hierarchies	7.11172	Y
	K10666	11	211	23.8882	7.04302	23.073	27.1652	Nonpolar	N	N	N	N	N	17.303	RNF5; E3 ubiquitin-protein ligase RNF5 [EC:2.3.2.27]	A09120 Genetic Information Processing	10.7765	Y
	K07936	33	381	23.8882	6.23888	23.2329	16.8953	Nonpolar	N	N	N	N	N	18.478	RAN; GTP-binding nuclear protein Ran	A09120 Genetic Information Processing	13.2473	Y
	K02366	9	170	23.8882	4.78991	22.3369	17.6464	Nonpolar	N	N	N	N	N	19.3128	EXT1; glucuronyl/N-acetylglucosaminyl transferase EXT1 [EC:2.4.1.224 2.4.1.225]	A09100 Metabolism	4.92161	Y
	K21108	5	71	23.8893	1.26002	21.146	8.9907	Nonpolar	N	N	N	N	N	21.7636	BVES; blood vessel epicardial substance	A09140 Cellular Processes	3.78085	Y
	K19781	20	164	23.8893	5.8164	28.1698	14.613	Nonpolar	N	N	N	N	N	17.5211	HMI1; ATP-dependent DNA helicase HMI1, mitochondrial [EC:3.6.4.12]	A09180 Brite Hierarchies	8.49755	Y
	K18802	12	142	23.8893	6.47471	26.7219	15.3747	Nonpolar	N	N	N	N	N	16.7563	DUG3; glutamine amidotransferase	A09190 Not Included in Pathway or Brite	4.87162	Y
	K18764	9	74	23.8893	10.0511	28.1698	14.9915	Nonpolar	N	N	N	N	N	19.3234	NOCT, CCRN4L; nocturnin [EC:3.1.3.108]	A09180 Brite Hierarchies	5.0467	Y
	K17743	6	76	23.8893	2.38415	21.146	18.3759	Nonpolar	N	N	N	N	N	19.4673	XR; D-xylose reductase [EC:1.1.1.307]	A09100 Metabolism	5.43081	Y
	K15634	5	81	23.8893	4.98292	31.5213	16.8566	Nonpolar	N	N	N	N	N	19.3128	gpmB; 2,3-bisphosphoglycerate-dependent phosphoglycerate mutase [EC:5.4.2.11]	A09100 Metabolism	2.46602	Y
	K15105	7	76	23.8893	2.99615	23.1571	8.9907	Nonpolar	N	N	N	N	N	19.248	SLC25A12_13, AGC; solute carrier family 25 (mitochondrial aspartate/glutamate transporter), member 12/13	A09180 Brite Hierarchies	4.06281	Y
	K14972	8	110	23.8893	6.89127	28.1698	14.2211	Nonpolar	N	N	N	N	N	19.4673	PAXIP1, PTIP; PAX-interacting protein 1	A09180 Brite Hierarchies	8.83199	Y
	K14842	13	163	23.8893	6.63969	33.9179	18.7542	Nonpolar	N	N	N	N	N	19.2799	NSA2; ribosome biogenesis protein NSA2	A09180 Brite Hierarchies	9.60763	Y
	K14813	9	107	23.8893	5.5971	26.7219	21.7379	Nonpolar	N	N	N	N	N	17.5211	ARX1; metalloprotease ARX1 [EC:3.-.-.-]	A09180 Brite Hierarchies	2.26118	Y
	K14754	12	166	23.8893	23.161	23.2811	62.2187	Nonpolar	N	N	N	N	N	3.1965	MX; interferon-induced GTP-binding protein Mx	A09160 Human Diseases	7.05586	Y
	K14262	5	90	23.8893	5.12986	26.7219	30.4777	Nonpolar	N	N	N	N	N	17.5856	DUG2; di- and tripeptidase [EC:3.4.-.-]	A09180 Brite Hierarchies	3.22989	Y
	K13800	5	63	23.8893	1.40233	21.4816	8.9907	Nonpolar	N	N	N	N	N	18.5897	CMPK1, UMPK; UMP-CMP kinase [EC:2.7.4.14]	A09100 Metabolism	3.26043	Y
	K13566	10	116	23.8893	5.08685	26.7219	14.8628	Nonpolar	N	N	N	N	N	19.4673	NIT2, yafV; omega-amidase [EC:3.5.1.3]	A09100 Metabolism	2.74523	Y
	K10698	25	215	23.8893	5.57362	28.1698	27.1612	Nonpolar	N	N	N	N	N	21.1216	UBE1L, UBA7; ubiquitin-activating enzyme E1-like [EC:6.2.1.45]	A09120 Genetic Information Processing	5.65471	Y
	K10395	10	183	23.8893	6.86348	31.5213	12.9154	Nonpolar	N	N	N	N	N	19.3128	KIF4; kinesin family member 4	A09180 Brite Hierarchies	8.0222	Y
	K08635	5	56	23.8893	17.9384	26.7219	45.7628	Nonpolar	N	N	N	N	N	21.6508	MMEL1, NEP; neprilysin [EC:3.4.24.11]	A09180 Brite Hierarchies	4.27862	Y
	K07509	10	98	23.8893	4.98667	29.6496	15.905	Nonpolar	N	N	N	N	N	19.248	HADHB; acetyl-CoA acyltransferase [EC:2.3.1.16]	A09100 Metabolism	5.98954	Y
	K07146	11	117	23.8893	4.98667	23.073	13.0996	Nonpolar	N	N	N	N	N	20.4425	K07146; UPF0176 protein	A09190 Not Included in Pathway or Brite	5.22939	Y
	K04371	9	147	23.8893	15.3011	21.146	45.6788	Nonpolar	N	N	N	N	N	19.248	ERK, MAPK1_3; mitogen-activated protein kinase 1/3 [EC:2.7.11.24]	A09130 Environmental Information Processing	10.2562	Y
	K04043	19	196	23.8893	4.92651	31.5213	21.7086	Nonpolar	N	N	N	N	N	18.478	dnaK, HSPA9; molecular chaperone DnaK	A09120 Genetic Information Processing	5.65285	Y
	K03932	5	77	23.8893	3.67932	23.1594	25.5075	Nonpolar	N	N	N	N	N	19.2799	lpqC; polyhydroxybutyrate depolymerase	A09190 Not Included in Pathway or Brite	8.77897	Y
	K03868	28	211	23.8893	5.9012	31.4424	19.2132	Nonpolar	N	N	N	N	N	17.4624	RBX1, ROC1; E3 ubiquitin-protein ligase RBX1 [EC:2.3.2.32]	A09120 Genetic Information Processing	6.28295	Y
	K03770	5	79	23.8893	4.30741	21.146	25.975	Nonpolar	N	N	N	N	N	16.592	ppiD; peptidyl-prolyl cis-trans isomerase D [EC:5.2.1.8]	A09180 Brite Hierarchies	2.74841	Y
	K03215	10	110	23.8893	4.30603	28.1698	16.3496	Nonpolar	N	N	N	N	N	22.4257	rumA; 23S rRNA (uracil1939-C5)-methyltransferase [EC:2.1.1.190]	A09180 Brite Hierarchies	5.89137	Y
	K01874	6	26	23.8893	16.6915	21.146	60.4851	Nonpolar	N	N	N	N	N	19.3128	MARS, metG; methionyl-tRNA synthetase [EC:6.1.1.10]	A09100 Metabolism	1.90571	Y
	K01761	8	81	23.8893	4.98667	26.7219	14.613	Nonpolar	N	N	N	N	N	18.123	E4.4.1.11; methionine-gamma-lyase [EC:4.4.1.11]	A09100 Metabolism	4.92351	Y
	K01686	5	70	23.8893	3.57777	23.0244	10.3753	Nonpolar	N	N	N	N	N	17.4624	uxuA; mannonate dehydratase [EC:4.2.1.8]	A09100 Metabolism	3.29229	Y
	K01376	12	222	23.8893	4.89639	23.2317	14.2608	Nonpolar	N	N	N	N	N	18.8255	UFSP2; Ufm1-specific protease 2 [EC:3.4.22.-]	A09180 Brite Hierarchies	11.9037	Y
	K01210	5	103	23.8893	6.84678	28.1698	20.919	Nonpolar	N	N	N	N	N	19.3128	E3.2.1.58; glucan 1,3-beta-glucosidase [EC:3.2.1.58]	A09100 Metabolism	4.305	Y
	K01082	17	167	23.8893	5.5971	29.7305	15.4073	Nonpolar	N	N	N	N	N	19.248	cysQ, MET22, BPNT1; 3'(2'), 5'-bisphosphate nucleotidase [EC:3.1.3.7]	A09100 Metabolism	10.1194	Y
	K00784	26	208	23.8893	7.89925	29.5019	28.5888	Nonpolar	N	N	N	N	N	19.3128	rnz; ribonuclease Z [EC:3.1.26.11]	A09180 Brite Hierarchies	14.9825	Y
	K00597	13	196	23.8893	8.15941	21.9467	29.1908	Nonpolar	N	N	N	N	N	17.5211	MTRR; methionine synthase reductase [EC:1.16.1.8]	A09190 Not Included in Pathway or Brite	6.21689	Y
	K00556	6	66	23.8893	3.54292	26.7219	22.4474	Nonpolar	N	N	N	N	N	17.2117	trmH; tRNA (guanosine-2'-O-)-methyltransferase [EC:2.1.1.34]	A09180 Brite Hierarchies	1.90537	Y
	K00326	6	66	23.8893	4.20984	23.3867	9.1293	Nonpolar	N	N	N	N	N	19.3128	E1.6.2.2; cytochrome-b5 reductase [EC:1.6.2.2]	A09100 Metabolism	6.42003	Y
	K00010	5	88	23.8893	5.28319	21.146	27.1228	Nonpolar	N	N	N	N	N	19.7812	iolG; myo-inositol 2-dehydrogenase / D-chiro-inositol 1-dehydrogenase [EC:1.1.1.18 1.1.1.369]	A09100 Metabolism	3.54217	Y
	K21890	12	172	23.9491	11.9944	23.1594	21.2046	Nonpolar	N	N	N	N	N	21.8213	GHITM, DERP2, TMBIM5; growth hormone-inducible transmembrane protein	A09180 Brite Hierarchies	4.78696	Y
	K19613	5	33	23.9491	1.70775	23.1594	6.3448	Nonpolar	N	N	N	N	N	19.248	SHOC2, SUR8; leucine-rich repeat protein SHOC2	A09130 Environmental Information Processing	1.20113	Y
	K19043	7	182	23.9491	4.70157	23.1594	14.5495	Nonpolar	N	N	N	N	N	26.1393	RHF; E3 ubiquitin-protein ligase RHF [EC:2.3.2.27]	A09180 Brite Hierarchies	9.29964	Y
	K18999	5	48	23.9491	7.89925	23.1594	30.3917	Nonpolar	N	N	N	N	N	16.7422	CPL3_4; RNA polymerase II C-terminal domain phosphatase-like 3/4 [EC:3.1.3.16]	A09180 Brite Hierarchies	7.43709	Y
	K18678	15	178	23.9491	5.16524	25.5101	18.382	Nonpolar	N	N	N	N	N	17.4624	VTE5; phytol kinase [EC:2.7.1.182]	A09190 Not Included in Pathway or Brite	7.32799	Y
	K18551	12	149	23.9491	20.0158	28.1698	40.3402	Nonpolar	N	N	N	N	N	16.592	SDT1; pyrimidine and pyridine-specific 5'-nucleotidase [EC:3.1.3.-]	A09100 Metabolism	6.65307	Y
	K15370	8	36	23.9491	0.353283	23.1594	0.1221	Nonpolar	N	N	N	N	N	21.6508	PLCL2; inactive phospholipase C-like protein 2	A09180 Brite Hierarchies	3.25311	Y
	K15257	8	193	23.9491	3.70191	23.2317	10.8071	Nonpolar	N	N	N	N	N	19.4673	cmoB; tRNA (mo5U34)-methyltransferase [EC:2.1.1.-]	A09180 Brite Hierarchies	4.4042	Y
	K12035	5	115	23.9491	0.261975	23.1571	0.1221	Nonpolar	N	N	N	N	N	20.0062	TRIM71; tripartite motif-containing protein 71 [EC:2.3.2.27]	A09150 Organismal Systems	6.71512	Y
	K10359	7	158	23.9491	0.574719	23.1571	4.1936	Nonpolar	N	N	N	N	N	20.4425	MYO7A, USH1B; myosin VIIa	A09180 Brite Hierarchies	5.71119	Y
	K10027	6	25	23.9491	0.158025	23.1571	0.0758	Nonpolar	N	N	N	N	N	7.12605	crtI; phytoene desaturase [EC:1.3.99.26 1.3.99.28 1.3.99.29 1.3.99.31]	A09100 Metabolism	4.71009	Y
	K09561	9	89	23.9491	1.70775	23.1594	6.3448	Nonpolar	N	N	N	N	N	18.3437	STUB1, CHIP; STIP1 homology and U-box containing protein 1 [EC:2.3.2.27]	A09120 Genetic Information Processing	7.22292	Y
	K08332	7	139	23.9491	0.261975	23.1571	0.1221	Nonpolar	N	N	N	N	N	17.5856	VAC8; vacuolar protein 8	A09180 Brite Hierarchies	7.65386	Y
	K07878	8	83	23.9491	12.7122	23.1594	26.0381	Nonpolar	N	N	N	N	N	17.4624	RAB2B; Ras-related protein Rab-2B	A09180 Brite Hierarchies	7.17867	Y
	K07752	11	172	23.9491	4.82106	23.1571	7.0443	Nonpolar	N	N	N	N	N	20.2381	CPD; carboxypeptidase D [EC:3.4.17.22]	A09180 Brite Hierarchies	7.88892	Y
	K07251	7	159	23.9491	0.353283	23.1571	0.1221	Nonpolar	N	N	N	N	N	18.8255	thiK; thiamine kinase [EC:2.7.1.89]	A09100 Metabolism	3.64646	Y
	K06880	5	140	23.9491	0.353283	23.1571	0.1221	Nonpolar	N	N	N	N	N	17.0268	ereA_B; erythromycin esterase [EC:3.1.1.-]	A09180 Brite Hierarchies	2.99933	Y
	K06215	10	129	23.9491	5.51912	25.4925	12.4213	Nonpolar	N	N	N	N	N	16.592	pdxS, pdx1; pyridoxal 5'-phosphate synthase pdxS subunit [EC:4.3.3.6]	A09100 Metabolism	5.33296	Y
	K04498	7	168	23.9491	19.068	23.1571	58.3106	Nonpolar	N	N	N	N	N	19.248	EP300, CREBBP, KAT3; E1A/CREB-binding protein [EC:2.3.1.48]	A09130 Environmental Information Processing	7.6039	Y
	K03262	31	270	23.9491	4.7221	23.2329	14.5122	Nonpolar	N	N	N	N	N	19.3128	EIF5; translation initiation factor 5	A09140 Cellular Processes	8.85505	Y
	K01803	13	208	23.9491	8.41098	20.8183	29.6994	Nonpolar	N	N	N	N	N	17.6271	TPI, tpiA; triosephosphate isomerase (TIM) [EC:5.3.1.1]	A09100 Metabolism	6.28777	Y
	K01739	6	96	23.9491	1.40233	23.1108	18.863	Nonpolar	N	N	N	N	N	16.7422	metB; cystathionine gamma-synthase [EC:2.5.1.48]	A09100 Metabolism	3.16585	Y
	K01669	154	469	23.9491	7.36218	26.7219	19.7109	Nonpolar	N	N	N	N	N	19.4673	phrB; deoxyribodipyrimidine photo-lyase [EC:4.1.99.3]	A09180 Brite Hierarchies	45.6978	Y
	K01441	22	217	23.9491	8.66807	23.36	18.5712	Nonpolar	N	N	N	N	N	21.4867	ACER1_2, ASAH3; alkaline ceramidase [EC:3.5.1.23]	A09100 Metabolism	9.41726	Y
	K00973	9	165	23.9491	0.508563	23.1594	8.4105	Nonpolar	N	N	N	N	N	17.0268	rfbA, rmlA, rffH; glucose-1-phosphate thymidylyltransferase [EC:2.7.7.24]	A09100 Metabolism	4.17451	Y
	K00845	9	122	23.9491	5.08823	23.2329	11.8699	Nonpolar	N	N	N	N	N	17.5856	glk; glucokinase [EC:2.7.1.2]	A09100 Metabolism	4.65794	Y
	K00432	9	137	23.9491	5.58678	33.9179	27.1612	Nonpolar	N	N	N	N	N	18.8255	gpx, btuE, bsaA; glutathione peroxidase [EC:1.11.1.9]	A09100 Metabolism	5.00918	Y
	K12524	14	214	23.9903	4.62193	23.2329	28.1442	Nonpolar	N	N	N	N	N	17.5211	thrA; bifunctional aspartokinase / homoserine dehydrogenase 1 [EC:2.7.2.4 1.1.1.3]	A09100 Metabolism	11.4731	Y
	K10534	6	107	23.9903	4.0016	29.7305	16.0039	Nonpolar	N	N	N	N	N	15.3044	NR; nitrate reductase (NAD(P)H) [EC:1.7.1.1 1.7.1.2 1.7.1.3]	A09100 Metabolism	4.58402	Y
	K08867	6	70	23.9903	10.0351	23.1594	19.521	Nonpolar	N	N	N	N	N	18.3437	WNK, PRKWNK; WNK lysine deficient protein kinase [EC:2.7.11.1]	A09180 Brite Hierarchies	2.90496	Y
	K02564	14	202	23.9903	1.16776	23.1571	6.2725	Nonpolar	N	N	N	N	N	21.1216	nagB, GNPDA; glucosamine-6-phosphate deaminase [EC:3.5.99.6]	A09100 Metabolism	6.06805	Y
	K01733	21	195	23.9903	6.89127	25.5101	21.1922	Nonpolar	N	N	N	N	N	17.5856	thrC; threonine synthase [EC:4.2.3.1]	A09100 Metabolism	13.9051	Y
	K00463	12	146	23.9903	7.1486	23.1108	21.8066	Nonpolar	N	N	N	N	N	19.2799	IDO, INDO; indoleamine 2,3-dioxygenase [EC:1.13.11.52]	A09100 Metabolism	7.6488	Y
	K00297	7	92	23.9903	3.49979	23.3867	11.0024	Nonpolar	N	N	N	N	N	20.7305	metF, MTHFR; methylenetetrahydrofolate reductase (NADH) [EC:1.5.1.54]	A09100 Metabolism	6.2906	Y
	K17586	10	150	24.0531	10.6016	32.2401	30.5371	Nonpolar	N	N	N	N	N	18.8255	PHRF1; PHD and RING finger domain-containing protein 1	A09180 Brite Hierarchies	9.04248	Y
	K17339	5	34	24.0531	6.4372	23.1594	30.3951	Nonpolar	N	N	N	N	N	20.4812	ATL; atlastin [EC:3.6.5.-]	A09180 Brite Hierarchies	3.36056	Y
	K11885	13	123	24.0531	4.73745	23.1108	20.6502	Nonpolar	N	N	N	N	N	18.478	DDI1; DNA damage-inducible protein 1	A09180 Brite Hierarchies	5.78102	Y
	K11838	9	157	24.0531	7.00452	23.1594	19.5532	Nonpolar	N	N	N	N	N	18.8255	USP7, UBP15; ubiquitin carboxyl-terminal hydrolase 7 [EC:3.4.19.12]	A09130 Environmental Information Processing	9.86475	Y
	K10839	7	126	24.0531	3.43661	23.1108	17.6623	Nonpolar	N	N	N	N	N	19.1055	RAD23, HR23; UV excision repair protein RAD23	A09120 Genetic Information Processing	3.68375	Y
	K01304	5	60	24.0531	1.17518	21.146	17.9101	Nonpolar	N	N	N	N	N	19.77	pcp; pyroglutamyl-peptidase [EC:3.4.19.3]	A09180 Brite Hierarchies	3.82383	Y
	K00981	6	52	24.0531	4.98667	23.1108	28.6838	Nonpolar	N	N	N	N	N	19.2799	E2.7.7.41, CDS1, CDS2, cdsA; phosphatidate cytidylyltransferase [EC:2.7.7.41]	A09100 Metabolism	5.60899	Y
	K21286	14	198	24.1444	2.36814	23.1108	8.6717	Nonpolar	N	N	N	N	N	20.4425	NTAQ1; protein N-terminal glutamine amidohydrolase [EC:3.5.1.122]	A09190 Not Included in Pathway or Brite	13.2539	Y
	K13886	7	120	24.1444	2.36814	23.1108	8.6717	Nonpolar	N	N	N	N	N	19.8237	CORO1B_1C_6; coronin-1B/1C/6	A09180 Brite Hierarchies	6.50977	Y
	K12012	9	99	24.1444	7.54335	23.073	18.9664	Nonpolar	N	N	N	N	N	21.4867	TRIM35; tripartite motif-containing protein 35	A09180 Brite Hierarchies	11.8775	Y
	K08681	10	96	24.1444	2.74504	23.2329	8.0053	Nonpolar	N	N	N	N	N	16.8637	pdxT, pdx2; pyridoxal 5'-phosphate synthase pdxT subunit [EC:4.3.3.6]	A09100 Metabolism	5.25705	Y
	K07407	8	109	24.1444	25.0836	23.1108	62.7431	Nonpolar	N	N	N	N	N	19.248	E3.2.1.22B, galA, rafA; alpha-galactosidase [EC:3.2.1.22]	A09100 Metabolism	2.75133	Y
	K01923	58	342	24.1444	10.8119	23.1108	21.6115	Nonpolar	N	N	N	N	N	16.8637	purC; phosphoribosylaminoimidazole-succinocarboxamide synthase [EC:6.3.2.6]	A09100 Metabolism	23.1496	Y
	K01625	5	78	24.1444	1.17518	21.146	19.2587	Nonpolar	N	N	N	N	N	8.47447	eda; 2-dehydro-3-deoxyphosphogluconate aldolase / (4S)-4-hydroxy-2-oxoglutarate aldolase [EC:4.1.2.14 4.1.3.42]	A09100 Metabolism	2.64518	Y
	K01251	5	93	24.1444	3.18084	22.7598	20.3317	Nonpolar	N	N	N	N	N	20.2381	E3.3.1.1, ahcY; adenosylhomocysteinase [EC:3.3.1.1]	A09100 Metabolism	4.61294	Y
	K01143	7	79	24.1444	8.37195	23.1571	29.0958	Nonpolar	N	N	N	N	N	19.3234	exo; exodeoxyribonuclease (lambda-induced) [EC:3.1.11.3]	A09180 Brite Hierarchies	5.42854	Y
	K00731	6	98	24.1444	5.97903	25.4925	18.4543	Nonpolar	N	N	N	N	N	19.7812	C1GALT1; glycoprotein-N-acetylgalactosamine 3-beta-galactosyltransferase [EC:2.4.1.122]	A09100 Metabolism	6.58043	Y
	K12389	5	77	24.2327	3.67794	28.1698	13.3586	Nonpolar	N	N	N	N	N	19.7812	BTS, CLN3; battenin	A09140 Cellular Processes	3.18403	Y
	K10563	17	155	24.2629	3.54292	25.5101	11.0941	Nonpolar	N	N	N	N	N	16.8637	mutM, fpg; formamidopyrimidine-DNA glycosylase [EC:3.2.2.23 4.2.99.18]	A09120 Genetic Information Processing	6.76019	Y
	K01139	10	126	24.2629	5.8164	28.1698	14.2211	Nonpolar	N	N	N	N	N	18.5505	spoT; GTP diphosphokinase / guanosine-3',5'-bis(diphosphate) 3'-diphosphatase [EC:2.7.6.5 3.1.7.2]	A09100 Metabolism	5.17755	Y
	K00273	6	115	24.2629	19.0848	19.0393	55.8613	Nonpolar	N	N	N	N	N	20.4425	DAO, aao; D-amino-acid oxidase [EC:1.4.3.3]	A09100 Metabolism	3.19032	Y
	K18776	23	211	24.3658	1.37347	23.2329	12.9295	Nonpolar	N	N	N	N	N	22.7818	MTR2, MT48; cap2 methyltransferase [EC:2.1.1.296]	A09180 Brite Hierarchies	13.6198	Y
	K17828	16	217	24.3658	8.15941	21.9467	28.1442	Nonpolar	N	N	N	N	N	20.8586	pyrDI; dihydroorotate dehydrogenase (NAD+) catalytic subunit [EC:1.3.1.14]	A09100 Metabolism	6.16671	Y
	K12685	5	118	24.3658	7.55748	34.8901	18.3457	Nonpolar	N	N	N	N	N	16.7563	ssp; subtilase-type serine protease [EC:3.4.21.-]	A09180 Brite Hierarchies	2.46487	Y
	K05303	9	156	24.3658	8.06168	16.957	24.2041	Nonpolar	N	N	N	N	N	17.5829	K05303; O-methyltransferase [EC:2.1.1.-]	A09190 Not Included in Pathway or Brite	7.11036	Y
	K19612	5	69	24.4828	1.31449	26.7219	12.7719	Nonpolar	N	N	N	N	N	18.5897	PDE12; 2',5'-phosphodiesterase [EC:3.1.13.4 3.1.4.-]	A09180 Brite Hierarchies	1.99724	Y
	K14415	12	126	24.4828	5.08119	27.16	30.3515	Nonpolar	N	N	N	N	N	19.8237	RTCB, rtcB; tRNA-splicing ligase RtcB (3'-phosphate/5'-hydroxy nucleic acid ligase) [EC:6.5.1.8]	A09180 Brite Hierarchies	7.91318	Y
	K10642	17	256	24.4828	7.48478	20.8176	25.8594	Nonpolar	N	N	N	N	N	21.6204	DZIP3; E3 ubiquitin-protein ligase DZIP3 [EC:2.3.2.27]	A09180 Brite Hierarchies	13.1131	Y
	K07097	6	67	24.4828	5.31928	31.5213	17.6758	Nonpolar	N	N	N	N	N	#N/A	K07097; uncharacterized protein	A09190 Not Included in Pathway or Brite	1.80425	Y
	K02014	7	110	24.4828	7.73012	30.1367	26.4957	Nonpolar	N	N	N	N	N	18.3437	TC.FEV.OM; iron complex outermembrane recepter protein	A09180 Brite Hierarchies	7.12724	Y
	K01667	10	120	24.4828	5.23003	31.5213	15.0658	Nonpolar	N	N	N	N	N	21.6508	tnaA; tryptophanase [EC:4.1.99.1]	A09100 Metabolism	5.30329	Y
	K01104	6	94	24.4828	5.16815	30.1367	28.1993	Nonpolar	N	N	N	N	N	19.3128	E3.1.3.48; protein-tyrosine phosphatase [EC:3.1.3.48]	A09190 Not Included in Pathway or Brite	3.96787	Y
	K00760	12	220	24.4828	6.29496	29.5019	28.6838	Nonpolar	N	N	N	N	N	18.8255	hprT, hpt, HPRT1; hypoxanthine phosphoribosyltransferase [EC:2.4.2.8]	A09100 Metabolism	3.93974	Y
	K15702	5	132	24.6123	8.19064	17.0876	28.7922	Nonpolar	N	N	N	N	N	20.4425	RNF133; E3 ubiquitin-protein ligase RNF133 [EC:2.3.2.27]	A09180 Brite Hierarchies	4.77207	Y
	K18777	17	127	24.7164	1.3505	28.1698	16.7926	Nonpolar	N	N	N	N	N	23.8453	MTR3, MT57; cap3/cap4 methyltransferase [EC:2.1.1.-]	A09180 Brite Hierarchies	9.18301	Y
	K15256	15	182	24.7164	6.14069	26.7219	26.3705	Nonpolar	N	N	N	N	N	19.3128	cmoA; tRNA (cmo5U34)-methyltransferase [EC:2.1.1.-]	A09180 Brite Hierarchies	7.84137	Y
	K13421	67	370	24.7164	7.87089	20.9354	21.2046	Nonpolar	N	N	N	N	N	17.5856	UMPS; uridine monophosphate synthetase [EC:2.4.2.10 4.1.1.23]	A09100 Metabolism	24.9269	Y
	K11808	12	154	24.7164	5.38474	23.2488	18.5755	Nonpolar	N	N	N	N	N	17.6271	ADE2; phosphoribosylaminoimidazole carboxylase [EC:4.1.1.21]	A09100 Metabolism	5.92521	Y
	K10480	5	53	24.7164	2.25004	21.146	17.8702	Nonpolar	N	N	N	N	N	17.5211	BTBD8; BTB/POZ domain-containing protein 8	A09180 Brite Hierarchies	3.37494	Y
	K09836	11	120	24.7164	5.58678	25.5101	27.1101	Nonpolar	N	N	N	N	N	23.8882	crtW, BKT; beta-carotene/zeaxanthin 4-ketolase [EC:1.14.99.63 1.14.99.64]	A09100 Metabolism	5.36765	Y
	K09518	11	127	24.7164	6.30556	23.3867	14.5654	Nonpolar	N	N	N	N	N	19.3234	DNAJB12; DnaJ homolog subfamily B member 12	A09120 Genetic Information Processing	8.61765	Y
	K06958	5	81	24.7164	3.79059	21.146	19.263	Nonpolar	N	N	N	N	N	18.1224	rapZ; RNase adapter protein RapZ	A09180 Brite Hierarchies	3.06102	Y
	K01714	25	212	24.7164	4.82743	21.146	25.0121	Nonpolar	N	N	N	N	N	16.7563	dapA; 4-hydroxy-tetrahydrodipicolinate synthase [EC:4.3.3.7]	A09100 Metabolism	9.75758	Y
	K03406	5	96	24.8309	6.16217	29.6394	24.0688	Nonpolar	N	N	N	N	N	18.8255	mcp; methyl-accepting chemotaxis protein	A09130 Environmental Information Processing	4.09728	Y
	K01887	8	88	24.8309	2.42731	23.1594	20.8788	Nonpolar	N	N	N	N	N	19.248	RARS, argS; arginyl-tRNA synthetase [EC:6.1.1.19]	A09120 Genetic Information Processing	6.33827	Y
	K01262	6	77	24.8309	5.90013	21.9467	16.7197	Nonpolar	N	N	N	N	N	19.3128	pepP; Xaa-Pro aminopeptidase [EC:3.4.11.9]	A09180 Brite Hierarchies	4.35373	Y
	K22071	6	89	24.9589	5.17765	5.2529	24.249	Nonpolar	N	N	N	N	N	19.4673	FDX2; ferredoxin-2, mitochondrial	A09180 Brite Hierarchies	5.24346	Y
	K15856	5	85	24.9589	8.78211	25.4925	21.2046	Nonpolar	N	N	N	N	N	8.47447	rmd; GDP-4-dehydro-6-deoxy-D-mannose reductase [EC:1.1.1.281]	A09100 Metabolism	4.95627	Y
	K05350	9	168	24.9589	8.97693	22.7598	28.3468	Nonpolar	N	N	N	N	N	22.2331	bglB; beta-glucosidase [EC:3.2.1.21]	A09100 Metabolism	7.20988	Y
	K02823	8	175	24.9589	6.40085	17.3401	27.1571	Nonpolar	N	N	N	N	N	21.5215	pyrDII; dihydroorotate dehydrogenase electron transfer subunit	A09100 Metabolism	3.52116	Y
	K01790	7	122	24.9589	9.96847	19.0258	25.2097	Nonpolar	N	N	N	N	N	25.0517	rfbC, rmlC; dTDP-4-dehydrorhamnose 3,5-epimerase [EC:5.1.3.13]	A09100 Metabolism	4.55969	Y
	K18430	8	74	24.9616	8.24423	25.5101	14.2246	Nonpolar	N	N	N	N	N	#N/A	legI, neuB2; N,N'-diacetyllegionaminate synthase [EC:2.5.1.101]	A09100 Metabolism	3.98406	Y
	K11752	9	141	24.9616	7.25964	23.1571	26.3353	Nonpolar	N	N	N	N	N	16.592	ribD; diaminohydroxyphosphoribosylaminopyrimidine deaminase / 5-amino-6-(5-phosphoribosylamino)uracil reductase [EC:3.5.4.26 1.1.1.193]	A09100 Metabolism	8.53974	Y
	K11541	34	290	24.9616	7.36218	23.1594	20.3849	Nonpolar	N	N	N	N	N	13.5062	URA2; carbamoyl-phosphate synthase / aspartate carbamoyltransferase [EC:6.3.5.5 2.1.3.2]	A09100 Metabolism	16.128	Y
	K10401	7	131	24.9616	7.25964	25.4925	28.1442	Nonpolar	N	N	N	N	N	19.77	KIF18_19; kinesin family member 18/19	A09180 Brite Hierarchies	3.18287	Y
	K07114	19	212	24.9616	7.24289	23.2317	27.1101	Nonpolar	N	N	N	N	N	17.6271	yfbK; Ca-activated chloride channel homolog	A09180 Brite Hierarchies	9.35085	Y
	K00067	21	251	24.9616	8.25323	23.36	28.1993	Nonpolar	N	N	N	N	N	22.2087	rfbD, rmlD; dTDP-4-dehydrorhamnose reductase [EC:1.1.1.133]	A09100 Metabolism	11.2419	Y
	K07741	9	117	24.9864	7.74688	25.4925	27.1101	Nonpolar	N	N	N	N	N	#N/A	antB; anti-repressor protein	A09190 Not Included in Pathway or Brite	7.21378	Y
	K07011	7	99	24.9864	11.5733	25.4925	26.266	Nonpolar	N	N	N	N	N	20.2381	#N/A	#N/A	4.12516	Y
	K06118	5	111	24.9864	7.25964	23.1594	26.266	Nonpolar	N	N	N	N	N	17.5856	SQD1, sqdB; UDP-sulfoquinovose synthase [EC:3.13.1.1]	A09100 Metabolism	3.89949	Y
	K03272	15	169	24.9864	7.25964	25.4925	26.0381	Nonpolar	N	N	N	N	N	3.82455	gmhC, hldE, waaE, rfaE; D-beta-D-heptose 7-phosphate kinase / D-beta-D-heptose 1-phosphate adenosyltransferase [EC:2.7.1.167 2.7.7.70]	A09100 Metabolism	6.14846	Y
	K02528	7	114	24.9864	6.12992	25.4925	26.8522	Nonpolar	N	N	N	N	N	22.4257	ksgA; 16S rRNA (adenine1518-N6/adenine1519-N6)-dimethyltransferase [EC:2.1.1.182]	A09180 Brite Hierarchies	4.03439	Y
	K06130	12	140	25.0281	7.25964	23.36	25.2064	Nonpolar	N	N	N	N	N	19.2799	LYPLA2; lysophospholipase II [EC:3.1.1.5]	A09100 Metabolism	5.3311	Y
	K03575	5	71	25.0281	9.14316	31.5213	33.0556	Nonpolar	N	N	N	N	N	18.8255	mutY; A/G-specific adenine glycosylase [EC:3.2.2.31]	A09120 Genetic Information Processing	2.35107	Y
	K01954	32	270	25.0281	7.49252	20.9354	19.911	Nonpolar	N	N	N	N	N	15.1806	K01954; carbamoyl-phosphate synthase [EC:6.3.5.5]	A09100 Metabolism	15.2929	Y
	K14755	7	79	25.0517	5.60362	20.8183	13.7578	Nonpolar	N	N	N	N	N	17.4624	CRNS1, ATPGD1; carnosine synthase [EC:6.3.2.11]	A09100 Metabolism	3.07604	Y
	K13713	8	161	25.0517	8.34093	20.8176	26.5551	Nonpolar	N	N	N	N	N	13.9937	purCD; fusion protein PurCD [EC:6.3.2.6 6.3.4.13]	A09100 Metabolism	5.30127	Y
	K04461	6	129	25.0517	5.6661	18.3967	22.9006	Nonpolar	N	N	N	N	N	19.2799	PPM1B, PP2CB; protein phosphatase 1B [EC:3.1.3.16]	A09130 Environmental Information Processing	2.63379	Y
	K01591	7	77	25.0517	5.85767	20.8183	6.3424	Nonpolar	N	N	N	N	N	16.3584	pyrF; orotidine-5'-phosphate decarboxylase [EC:4.1.1.23]	A09100 Metabolism	4.70331	Y
	K15892	5	106	25.0644	4.51588	25.4925	26.8522	Nonpolar	N	N	N	N	N	18.1224	FOLK; farnesol kinase [EC:2.7.1.216]	A09100 Metabolism	1.53529	Y
	K10582	9	66	25.0644	1.36157	26.7219	12.3904	Nonpolar	N	N	N	N	N	18.3437	UBE2Q; ubiquitin-conjugating enzyme E2 Q [EC:2.3.2.23]	A09120 Genetic Information Processing	6.86643	Y
	K01465	15	179	25.0644	1.92246	20.8183	13.9676	Nonpolar	N	N	N	N	N	16.8858	URA4, pyrC; dihydroorotase [EC:3.5.2.3]	A09100 Metabolism	6.68312	Y
	K00226	23	245	25.0644	5.8419	16.9604	26.3353	Nonpolar	N	N	N	N	N	17.303	pyrD; dihydroorotate dehydrogenase (fumarate) [EC:1.3.98.1]	A09100 Metabolism	8.55195	Y
	K00020	7	136	25.0644	3.21186	18.3967	23.8903	Nonpolar	N	N	N	N	N	20.0778	HIBADH, mmsB; 3-hydroxyisobutyrate dehydrogenase [EC:1.1.1.31]	A09100 Metabolism	4.8967	Y
	K19176	7	45	25.1646	5.875	29.7305	29.6837	Nonpolar	N	N	N	N	N	20.7305	FAAH2; fatty acid amide hydrolase 2 [EC:3.5.1.99]	A09190 Not Included in Pathway or Brite	5.82567	Y
	K17103	6	177	25.1646	4.5469	18.3967	22.6145	Nonpolar	N	N	N	N	N	17.0133	CHO1, pssA; CDP-diacylglycerol---serine O-phosphatidyltransferase [EC:2.7.8.8]	A09100 Metabolism	5.97041	Y
	K14274	7	143	25.1646	4.34528	20.8183	25.2097	Nonpolar	N	N	N	N	N	17.6271	xylC; xylono-1,5-lactonase [EC:3.1.1.110]	A09100 Metabolism	4.84758	Y
	K11788	22	203	25.1646	6.80545	20.8176	26.2973	Nonpolar	N	N	N	N	N	17.303	ADE5; phosphoribosylamine--glycine ligase / phosphoribosylformylglycinamidine cyclo-ligase [EC:6.3.4.13 6.3.3.1]	A09100 Metabolism	9.44027	Y
	K04457	5	120	25.1646	3.18084	13.3194	17.9625	Nonpolar	N	N	N	N	N	17.303	PPM1A, PP2CA; protein phosphatase 1A [EC:3.1.3.16]	A09130 Environmental Information Processing	2.6069	Y
	K01091	6	98	25.1646	7.25964	23.1108	25.1546	Nonpolar	N	N	N	N	N	17.5856	gph; phosphoglycolate phosphatase [EC:3.1.3.18]	A09100 Metabolism	2.94237	Y
	K00769	5	108	25.1646	4.5469	21.9467	25.7644	Nonpolar	N	N	N	N	N	3.82455	gpt; xanthine phosphoribosyltransferase [EC:2.4.2.22]	A09100 Metabolism	4.17456	Y
	K00616	9	127	25.1646	4.34528	18.3967	22.6145	Nonpolar	N	N	N	N	N	17.5856	E2.2.1.2, talA, talB; transaldolase [EC:2.2.1.2]	A09100 Metabolism	3.4953	Y
	K00601	8	111	25.1646	5.35703	20.8183	19.4777	Nonpolar	N	N	N	N	N	16.8637	E2.1.2.2; phosphoribosylglycinamide formyltransferase [EC:2.1.2.2]	A09100 Metabolism	4.61335	Y
	K11159	6	85	25.166	2.05072	20.8183	12.5197	Nonpolar	N	N	N	N	N	19.4673	K11159; carotenoid cleavage oxygenase [EC:1.13.11.-]	A09190 Not Included in Pathway or Brite	3.46868	Y
	K14652	15	169	25.2538	5.85617	18.3967	25.7644	Nonpolar	N	N	N	N	N	16.7422	ribBA; 3,4-dihydroxy 2-butanone 4-phosphate synthase / GTP cyclohydrolase II [EC:4.1.99.12 3.5.4.25]	A09100 Metabolism	6.49009	Y
	K02517	5	100	25.3211	4.85846	18.3967	26.0381	Nonpolar	N	N	N	N	N	#N/A	lpxL, htrB; Kdo2-lipid IVA lauroyltransferase/acyltransferase [EC:2.3.1.241 2.3.1.-]	A09100 Metabolism	3.75916	Y
	K21071	6	69	25.6077	12.4428	19.0258	20.8468	Nonpolar	N	N	N	N	N	1.9034	pfk, pfp; ATP-dependent phosphofructokinase / diphosphate-dependent phosphofructokinase [EC:2.7.1.11 2.7.1.90]	A09100 Metabolism	0.759684	Y
	K01588	17	163	25.6077	8.01618	14.6067	27.6085	Nonpolar	N	N	N	N	N	22.2414	purE; 5-(carboxyamino)imidazole ribonucleotide mutase [EC:5.4.99.18]	A09100 Metabolism	10.4368	Y
	K00872	8	115	25.6077	4.53263	20.8176	22.6145	Nonpolar	N	N	N	N	N	16.8637	thrB; homoserine kinase [EC:2.7.1.39]	A09100 Metabolism	4.51879	Y
	K03018	9	79	25.6814	7.25964	20.8183	21.6767	Nonpolar	N	N	N	N	N	19.3128	RPC1, POLR3A; DNA-directed RNA polymerase III subunit RPC1 [EC:2.7.7.6]	A09120 Genetic Information Processing	18.2864	Y
	K01945	23	239	25.6814	4.82311	16.9604	22.6696	Nonpolar	N	N	N	N	N	16.592	purD; phosphoribosylamine---glycine ligase [EC:6.3.4.13]	A09100 Metabolism	12.818	Y
	K00605	6	66	26.1393	2.77258	14.56	22.6145	Nonpolar	N	N	N	N	N	17.5856	gcvT, AMT; aminomethyltransferase [EC:2.1.2.10]	A09100 Metabolism	2.45812	Y
	K00286	11	221	26.1393	6.36354	12.9945	28.6109	Nonpolar	N	N	N	N	N	19.2799	proC; pyrroline-5-carboxylate reductase [EC:1.5.1.2]	A09100 Metabolism	8.9743	Y
	K10631	8	104	26.3136	8.25323	13.3194	25.2097	Nonpolar	N	N	N	N	N	21.8883	TOPORS; E3 ubiquitin-protein ligase Topors [EC:2.3.2.27]	A09180 Brite Hierarchies	8.86089	Y
	K15219	29	304	26.4786	7.30674	8.9068	21.3034	Nonpolar	N	N	N	N	N	18.123	RRN7; RNA polymerase I-specific transcription initiation factor RRN7	A09180 Brite Hierarchies	16.7377	Y
	K19038	22	252	26.5724	7.33866	8.9068	26.5154	Nonpolar	N	N	N	N	N	19.248	ATL41; E3 ubiquitin-protein ligase ATL41 [EC:2.3.2.27]	A09180 Brite Hierarchies	19.0626	Y
	K11985	22	212	26.5724	8.46373	8.9068	26.3904	Nonpolar	N	N	N	N	N	18.478	TRAIP, TRIP; TRAF-interacting protein [EC:2.3.2.27]	A09180 Brite Hierarchies	13.5909	Y
	K11366	7	86	26.5724	13.5435	8.9068	34.6102	Nonpolar	N	N	N	N	N	18.478	USP22_27_51, UBP8; ubiquitin carboxyl-terminal hydrolase 22/27/51 [EC:3.4.19.12]	A09180 Brite Hierarchies	4.41127	Y
	K08737	9	105	26.5724	2.62327	8.8517	14.3054	Nonpolar	N	N	N	N	N	19.3128	MSH6; DNA mismatch repair protein MSH6	A09120 Genetic Information Processing	5.74854	Y
	K06276	5	70	26.5724	12.6979	8.8517	25.2615	Nonpolar	N	N	N	N	N	19.3234	PDPK1; 3-phosphoinositide dependent protein kinase-1 [EC:2.7.11.1]	A09130 Environmental Information Processing	5.86035	Y
	K03566	8	92	26.5724	2.33288	8.9111	14.9676	Nonpolar	N	N	N	N	N	19.4673	gcvA; LysR family transcriptional regulator, glycine cleavage system transcriptional activator	A09140 Cellular Processes	4.57398	Y
	K02314	13	100	26.5724	7.33866	8.9068	27.9505	Nonpolar	N	N	N	N	N	23.8893	dnaB; replicative DNA helicase [EC:3.6.4.12]	A09120 Genetic Information Processing	10.015	Y
	K18134	6	125	26.5867	0.014266	8.9068	0.0551	Nonpolar	N	N	N	N	N	19.77	EOGT; EGF domain-specific O-GlcNAc transferase [EC:2.4.1.255]	A09100 Metabolism	4.45921	Y
	K01116	5	72	27.3097	8.24945	14.6067	33.3743	Nonpolar	N	N	N	N	N	20.4425	PLCG1; phosphatidylinositol phospholipase C, gamma-1 [EC:3.1.4.11]	A09100 Metabolism	2.25464	Y
	K01652	111	458	15.3044	13.2891	35.1728	25.0283	Nonpolar	N	N	N	N	N	17.5211	E2.2.1.6L, ilvB, ilvG, ilvI; acetolactate synthase I/II/III large subunit [EC:2.2.1.6]	A09100 Metabolism	39.7709	N
	K00817	25	214	21.8213	15.6699	35.1728	31.4638	Nonpolar	N	N	N	N	N	17.0268	hisC; histidinol-phosphate aminotransferase [EC:2.6.1.9]	A09100 Metabolism	10.7476	N
	K18589	10	76	1.32583	7.9308	71.5948	16.9188	Polar	Y	Y	Imitervirales	Mesomimiviridae	Meso_clade_I	18.8255	dfrA1, dhfr; dihydrofolate reductase (trimethoprim resistance protein) [EC:1.5.1.3]	A09100 Metabolism	1.8629	N
	K20183	12	90	1.48885	9.27922	67.141	12.1128	Polar	Y	Y	Imitervirales	Mesomimiviridae	Meso_clade_I	21.0985	VPS39, VAM6; Vam6/Vps39-like protein vacuolar protein sorting-associated protein 39	A09140 Cellular Processes	3.37801	N
	K14430	19	112	1.48885	8.95369	67.141	11.1992	Polar	Y	Y	Imitervirales	Mesomimiviridae	Meso_clade_I	20.4812	PHO87_91; phosphate transporter	A09180 Brite Hierarchies	4.79958	N
	K08874	12	90	1.48885	9.27922	67.141	12.1128	Polar	Y	Y	Imitervirales	Mesomimiviridae	Meso_clade_I	19.7812	TRRAP; transformation/transcription domain-associated protein	A09160 Human Diseases	3.37801	N
	K01694	12	90	1.48885	9.27922	67.141	12.1128	Polar	Y	Y	Imitervirales	Mesomimiviridae	Meso_clade_I	13.8745	TRP; tryptophan synthase [EC:4.2.1.20]	A09100 Metabolism	3.37801	N
	K06853	8	78	2.49613	9.27922	62.1832	12.7642	Polar	Y	Y	Imitervirales	Mesomimiviridae	Meso_clade_I	#N/A	HAPLN4; hyaluronan and proteoglycan link protein 4	A09180 Brite Hierarchies	2.15919	N
	K03349	18	128	2.5694	18.5889	71.5948	40.4471	Polar	Y	Y	Imitervirales	Mesomimiviridae	Meso_clade_I	18.5897	APC2, ANAPC2; anaphase-promoting complex subunit 2	A09120 Genetic Information Processing	5.65285	N
	K18696	13	94	3.82455	5.40906	72.5128	5.4691	Polar	Y	Y	Imitervirales	Mesomimiviridae	Meso_clade_I	17.303	GDE1; glycerophosphodiester phosphodiesterase [EC:3.1.4.46]	A09100 Metabolism	5.8181	N
	K08658	9	83	6.73489	8.88025	67.141	6.2646	Polar	Y	Y	Imitervirales	Mesomimiviridae	Meso_clade_I	18.8255	RCE1, FACE2; prenyl protein peptidase [EC:3.4.22.-]	A09100 Metabolism	3.50964	N
	K19721	37	327	8.47447	22.3023	62.1832	49.1504	Polar	Y	Y	Imitervirales	Mesomimiviridae	Meso_clade_I	19.77	COL5AS; collagen type V/XI/XXIV/XXVII, alpha	A09150 Organismal Systems	16.8136	N
	K06238	38	330	8.47447	22.3023	62.1832	46.9697	Polar	Y	Y	Imitervirales	Mesomimiviridae	Meso_clade_I	20.1507	COL6A; collagen type VI alpha	A09130 Environmental Information Processing	19.1153	N
	K01674	105	525	8.47447	20.0327	54.5305	40.1947	Polar	Y	Y	Imitervirales	Mesomimiviridae	Meso_clade_I	19.7812	cah; carbonic anhydrase [EC:4.2.1.1]	A09100 Metabolism	24.1629	N
	K17264	9	126	7.48766	4.64992	72.5128	5.3718	Polar	Y	N	N	Mesomimiviridae	Meso_clade_I	21.8213	ERP44, TXNDC4; endoplasmic reticulum resident protein 44	A09180 Brite Hierarchies	3.49485	N
	K03654	105	455	5.29526	22.2075	64.713	43.2344	Polar	Y	Y	N	Mesomimiviridae, Sister_Iridoviridae_2	Meso_clade_I	18.1224	recQ; ATP-dependent DNA helicase RecQ [EC:3.6.4.12]	A09120 Genetic Information Processing	43.6375	N
	K00620	24	269	7.48766	12.9933	71.5948	34.1519	Polar	Y	N	N	N	Meso_clade_I	17.4624	argJ; glutamate N-acetyltransferase / amino-acid N-acetyltransferase [EC:2.3.1.35 2.3.1.1]	A09100 Metabolism	8.08118	N
	K17783	208	597	8.47447	18.5816	54.5746	41.4512	Polar	Y	N	N	N	Meso_clade_I	17.5211	ERV1, GFER, ALR; mitochondrial FAD-linked sulfhydryl oxidase [EC:1.8.3.2]	A09180 Brite Hierarchies	92.6808	N
	K01074	21	117	6.73489	7.14864	67.141	9.1028	Polar	Y	Y	Imitervirales	Mesomimiviridae	Meso_clade_I, Meso_clade_II	19.77	PPT; palmitoyl-protein thioesterase [EC:3.1.2.22]	A09100 Metabolism	6.12669	N
	K18669	30	184	7.48166	17.7592	54.3768	38.5962	Polar	Y	Y	Imitervirales	Mesomimiviridae	Meso_clade_I, Meso_clade_II	19.8237	DYRK2_3_4; dual specificity tyrosine-phosphorylation-regulated kinase 2/3/4 [EC:2.7.12.1]	A09140 Cellular Processes	14.2085	N
	K03164	563	657	8.47447	18.2924	60.2287	39.6494	Polar	Y	Y	Imitervirales, Mirusviridae	Mesomimiviridae	Meso_clade_I, NEW_2	19.3128	TOP2; DNA topoisomerase II [EC:5.6.2.2]	A09160 Human Diseases	142.075	N
	K01255	40	252	3.82455	11.5853	67.141	36.064	Polar	Y	Y	Imitervirales	Mesomimiviridae	Meso_clade_II	18.1807	CARP, pepA; leucyl aminopeptidase [EC:3.4.11.1]	A09100 Metabolism	11.0539	N
	K06639	22	112	8.47447	5.90507	67.141	5.4459	Polar	Y	Y	Imitervirales	Mesomimiviridae	Meso_clade_II	19.8237	CDC14; cell division cycle 14 [EC:3.1.3.16 3.1.3.48]	A09140 Cellular Processes	1.80078	N
	K20756	37	247	1.32583	3.78183	73.3833	8.0468	Polar	Y	Y	Imitervirales	Mesomimiviridae	Meso_clade_II	20.0778	E3.4.21.103; physarolisin [EC:3.4.21.103]	A09180 Brite Hierarchies	15.0056	Y
	K02613	6	49	1.32583	1.80506	74.305	3.778	Polar	Y	Y	Imitervirales	Mesomimiviridae	Meso_clade_II	17.6271	paaE; ring-1,2-phenylacetyl-CoA epoxidase subunit PaaE	A09100 Metabolism	3.031	Y
	K21248	16	118	3.82455	17.4633	72.471	40.0429	Polar	Y	Y	Imitervirales	Mesomimiviridae	Meso_clade_II	19.4673	VMP1; vacuole membrane protein 1	A09140 Cellular Processes	8.83734	Y
	K10610	9	50	1.89961	4.33755	71.5948	5.395	Polar	Y	Y	Pimascovirales	Mesomimiviridae	Meso_clade_II	18.8255	DDB1; DNA damage-binding protein 1	A09120 Genetic Information Processing	7.24122	Y
	K10798	20	163	8.47447	12.0483	67.141	32.1961	Polar	Y	Y	N	Mesomimiviridae	Meso_clade_II	20.1507	PARP2_3_4; poly [ADP-ribose] polymerase 2/3/4 [EC:2.4.2.30]	A09120 Genetic Information Processing	12.8078	N
	K21889	5	46	3.82455	22.3332	72.5128	50.1495	Polar	Y	N	N	Mesomimiviridae	Meso_clade_II	20.4812	TMBIM6, BI1, TEGT; Bax inhibitor 1	A09160 Human Diseases	2.93499	Y
	K21449	82	445	8.47447	15.001	64.713	38.7209	Polar	Y	N	N	N	Meso_clade_II	19.7812	ata, sadA, emaA; trimeric autotransporter adhesin	A09180 Brite Hierarchies	43.3005	N
	K03055	32	186	8.47447	4.64992	67.141	7.0787	Polar	Y	Y	Imitervirales	Mesomimiviridae	Meso_clade_II, Meso_base_clade_IV	#N/A	rpoK; DNA-directed RNA polymerase subunit K [EC:2.7.7.6]	A09120 Genetic Information Processing	17.1544	N
	K01113	7	43	1.48885	6.12195	71.5948	23.526	Polar	Y	N	N	Mimiviridae	Mimi_clade_IV	18.3192	phoD; alkaline phosphatase D [EC:3.1.3.1]	A09100 Metabolism	4.59649	Y
	K01166	68	285	1.48885	7.96689	72.471	10.0426	Polar	Y	Y	Imitervirales	Mimiviridae, Mesomimiviridae	Mimi_clade_IV, Meso_clade_I	19.3234	RNASET2; ribonuclease T2 [EC:4.6.1.19]	A09180 Brite Hierarchies	20.8519	N
	K11295	103	456	3.82455	15.5201	67.141	37.3448	Polar	Y	Y	Mirusviridae	M2	NEW_2	19.8237	HMGB2; high mobility group protein B2	A09180 Brite Hierarchies	37.5911	N
	K15074	8	71	-0.160312	3.98486	78.9564	6.3695	Polar	Y	Y	Mirusviridae	M2	NEW_2	23.6849	BACURD; BTB/POZ domain-containing adapter for CUL3-mediated RhoA degradation protein	A09180 Brite Hierarchies	6.88536	Y
	K07962	10	123	-0.160312	2.6682	78.9537	7.9954	Polar	Y	Y	Mirusviridae	M2	NEW_2	17.5856	ARL13B, ARL2L1; ADP-ribosylation factor-like protein 13B	A09180 Brite Hierarchies	9.47339	Y
	K00720	10	89	1.48885	3.03873	71.5948	3.732	Polar	Y	Y	Mirusviridae	M2	NEW_2	21.7636	UGCG; ceramide glucosyltransferase [EC:2.4.1.80]	A09100 Metabolism	1.79775	Y
	K01230	14	119	1.9034	9.77232	71.0704	14.5737	Polar	Y	Y	Mirusviridae	M2	NEW_2	19.248	MAN1A_C, MNS1_2; mannosyl-oligosaccharide alpha-1,2-mannosidase [EC:3.2.1.113]	A09100 Metabolism	11.4196	Y
	K00749	5	68	1.9034	3.25815	71.0704	7.6613	Polar	Y	Y	Mirusviridae	M2	NEW_2	16.7563	E2.4.1.183; alpha-1,3-glucan synthase [EC:2.4.1.183]	A09180 Brite Hierarchies	1.20097	Y
	K01001	8	94	2.4534	7.32022	71.0704	7.1872	Polar	Y	Y	Mirusviridae	M2	NEW_2	18.1807	ALG7; UDP-N-acetylglucosamine--dolichyl-phosphate N-acetylglucosaminephosphotransferase [EC:2.7.8.15]	A09100 Metabolism	4.9254	Y
	K19020	24	272	2.4534	17.7459	69.1136	43.0191	Polar	Y	N	Mirusviridae	M2	NEW_2	18.8255	STAB1; stabilin-1	A09180 Brite Hierarchies	15.5302	N
	K14457	28	277	6.73489	18.9859	63.8768	42.4004	Polar	Y	N	Mirusviridae	M2	NEW_2	19.248	MOGAT2, MGAT2; 2-acylglycerol O-acyltransferase 2 [EC:2.3.1.22]	A09100 Metabolism	14.9441	N
	K03581	85	460	3.82455	11.0373	72.471	19.7304	Polar	Y	Y	Mirusviridae, Pandoravirales, Pimascovirales	Phycodnaviridae_I	NEW_2	17.4624	recD; exodeoxyribonuclease V alpha subunit [EC:3.1.11.5]	A09120 Genetic Information Processing	46.0393	N
	K07917	8	103	2.4534	9.0598	71.0704	14.5737	Polar	Y	N	Mirusviridae	Sister_Iridoviridae_2	NEW_2	22.2414	RAB30; Ras-related protein Rab-30	A09180 Brite Hierarchies	8.22059	N
	K08057	8	69	1.32583	9.77232	72.5869	11.8127	Polar	Y	Y	Mirusviridae	N	NEW_2	19.1055	CALR; calreticulin	A09120 Genetic Information Processing	5.85694	N
	K14724	21	197	2.4534	11.3562	70.961	18.8087	Polar	Y	Y	Mirusviridae	N	NEW_2	18.8255	SLC9A8, NHE8; solute carrier family 9 (sodium/hydrogen exchanger), member 8	A09180 Brite Hierarchies	5.89668	N
	K21922	11	87	3.1965	6.75607	67.1178	9.5599	Polar	Y	Y	Mirusviridae	N	NEW_2	17.5856	KCTD21; BTB/POZ domain-containing protein KCTD21	A09180 Brite Hierarchies	8.99595	N
	K04533	11	120	8.47447	4.64992	67.141	1.9958	Polar	Y	Y	Mirusviridae	N	NEW_2	21.5215	HD; huntingtin	A09160 Human Diseases	9.41813	N
	K20165	5	53	-0.160312	1.64916	78.9537	7.3616	Polar	Y	Y	Mirusviridae	N	NEW_2	18.478	TBC1D2; TBC1 domain family member 2A	A09180 Brite Hierarchies	6.65258	Y
	K10905	7	101	2.4534	7.32022	70.961	11.2001	Polar	Y	Y	Mirusviridae	N	NEW_2	17.4624	ATRIP; ATR interacting protein	A09120 Genetic Information Processing	1.59932	Y
	K10791	8	114	2.4534	9.0598	67.141	18.8078	Polar	Y	Y	Mirusviridae	N	NEW_2	21.8883	TREX2; three prime repair exonuclease 2 [EC:3.1.11.2]	A09180 Brite Hierarchies	3.22539	Y
	K10790	8	114	2.4534	9.0598	67.141	18.8078	Polar	Y	Y	Mirusviridae	N	NEW_2	21.8213	TREX1; three prime repair exonuclease 1 [EC:3.1.11.2]	A09150 Organismal Systems	3.22539	Y
	K08736	7	101	2.4534	7.32022	70.961	11.2001	Polar	Y	Y	Mirusviridae	N	NEW_2	17.6271	MSH3; DNA mismatch repair protein MSH3	A09120 Genetic Information Processing	1.59932	Y
	K08735	7	101	2.4534	7.32022	70.961	11.2001	Polar	Y	Y	Mirusviridae	N	NEW_2	18.8255	MSH2; DNA mismatch repair protein MSH2	A09120 Genetic Information Processing	1.59932	Y
	K07910	19	218	-0.160312	11.0373	73.3833	24.3818	Polar	Y	N	Mirusviridae	N	NEW_2	18.3192	RAB18; Ras-related protein Rab-18	A09180 Brite Hierarchies	11.5789	N
	K17506	20	195	6.73489	17.297	67.1178	38.3753	Polar	Y	N	Mirusviridae	N	NEW_2	18.5897	PPM1L, PP2CE; protein phosphatase 1L [EC:3.1.3.16]	A09180 Brite Hierarchies	17.7537	N
	K10900	14	185	8.47447	19.6181	54.5746	39.628	Polar	Y	N	Mirusviridae	N	NEW_2	17.5211	WRN, RECQL2; werner syndrome ATP-dependent helicase [EC:3.6.4.12]	A09180 Brite Hierarchies	7.01798	N
	K08516	20	192	8.47447	16.8303	67.1178	34.5438	Polar	Y	N	Mirusviridae	N	NEW_2	18.1224	YKT6; synaptobrevin homolog YKT6	A09120 Genetic Information Processing	8.55525	N
	K03316	6	85	2.4534	13.9274	71.0704	32.7337	Polar	Y	N	Mirusviridae	N	NEW_2	17.4624	TC.CPA1; monovalent cation:H+ antiporter, CPA1 family	A09190 Not Included in Pathway or Brite	4.89703	Y
	K15223	335	631	6.73489	18.5812	64.713	40.3776	Polar	Y	N	Algavirales	Sister_Iridoviridae_1	Prasinovirinae, Irido_clade_I	19.248	UAF30, SPP27; upstream activation factor subunit UAF30	A09180 Brite Hierarchies	93.4531	N
	K19006	9	56	1.32583	1.80506	74.305	3.778	Polar	Y	Y	Imitervirales	Mesomimiviridae	N	15.9708	PLCH; phosphatidylinositol phospholipase C, eta [EC:3.1.4.11]	A09100 Metabolism	3.42138	N
	K22072	12	156	1.48885	18.5287	70.961	34.9162	Polar	Y	Y	Imitervirales	Mesomimiviridae	N	16.8858	ISCA2; iron-sulfur cluster assembly 2	A09180 Brite Hierarchies	9.75118	N
	K03177	59	290	1.48885	13.773	72.471	40.1094	Polar	Y	Y	Imitervirales	Mesomimiviridae	N	16.8637	truB, PUS4, TRUB1; tRNA pseudouridine55 synthase [EC:5.4.99.25]	A09180 Brite Hierarchies	18.2039	N
	K04808	7	48	1.89961	7.96689	72.5869	1.7876	Polar	Y	Y	Imitervirales	Mesomimiviridae	N	23.9903	CHRNA6; nicotinic acetylcholine receptor alpha-6	A09130 Environmental Information Processing	1.56697	N
	K04804	7	47	2.49613	8.47549	72.5869	0.9114	Polar	Y	Y	Imitervirales	Mesomimiviridae	N	21.5215	CHRNA2; nicotinic acetylcholine receptor alpha-2	A09130 Environmental Information Processing	1.36095	N
	K17907	33	203	3.82455	15.2534	72.5128	36.3323	Polar	Y	Y	Imitervirales	Mesomimiviridae	N	18.3192	ATG9; autophagy-related protein 9	A09140 Cellular Processes	13.1469	N
	K12818	20	204	3.82455	5.99881	72.5128	0.9921	Polar	Y	Y	Imitervirales	Mesomimiviridae	N	19.248	DHX8, PRP22; ATP-dependent RNA helicase DHX8/PRP22 [EC:3.6.4.13]	A09120 Genetic Information Processing	12.2983	N
	K07252	77	372	7.57942	15.9735	67.1178	37.7763	Polar	Y	Y	Imitervirales	Mesomimiviridae	N	17.5211	DOLPP1; dolichyldiphosphatase [EC:3.6.1.43]	A09100 Metabolism	27.0319	N
	K05961	46	270	8.47447	12.7324	54.5746	36.0794	Polar	Y	Y	Imitervirales	Mesomimiviridae	N	21.8213	dnk; deoxynucleoside kinase [EC:2.7.1.145]	A09190 Not Included in Pathway or Brite	18.1659	N
	K03743	7	71	-0.405775	1.91117	73.3833	1.42	Polar	Y	Y	Imitervirales	Mesomimiviridae	N	11.0955	pncC; nicotinamide-nucleotide amidase [EC:3.5.1.42]	A09100 Metabolism	3.87537	Y
	K03742	7	71	-0.405775	1.91117	73.3833	1.42	Polar	Y	Y	Imitervirales	Mesomimiviridae	N	11.0955	pncC; nicotinamide-nucleotide amidase [EC:3.5.1.42]	A09100 Metabolism	3.87537	Y
	K03483	7	49	1.32583	1.73161	77.1604	2.8644	Polar	Y	Y	Imitervirales	Mesomimiviridae	N	#N/A	mtlR; mannitol operon transcriptional antiterminator	A09180 Brite Hierarchies	3.84429	Y
	K20478	9	96	1.48885	8.16475	71.5948	29.9475	Polar	Y	Y	Imitervirales	Mesomimiviridae	N	19.4673	GOLGB1; golgin subfamily B member 1	A09180 Brite Hierarchies	11.1521	Y
	K02527	6	24	1.48885	1.70765	71.5948	1.6259	Polar	Y	Y	Imitervirales	Mesomimiviridae	N	19.1055	kdtA, waaA; 3-deoxy-D-manno-octulosonic-acid transferase [EC:2.4.99.12 2.4.99.13 2.4.99.14 2.4.99.15]	A09100 Metabolism	3.40683	Y
	K05312	19	74	3.82455	6.02973	71.8895	26.1695	Polar	Y	Y	Imitervirales	Mesomimiviridae	N	20.4812	CHRNN; nicotinic acetylcholine receptor, invertebrate	A09180 Brite Hierarchies	4.13199	Y
	K00804	12	61	3.82455	7.14864	69.1136	6.2423	Polar	Y	Y	Imitervirales	Mesomimiviridae	N	19.1055	GGPS1; geranylgeranyl diphosphate synthase, type III [EC:2.5.1.1 2.5.1.10 2.5.1.29]	A09100 Metabolism	5.53483	Y
	K02330	109	519	3.1965	17.376	69.1136	41.0229	Polar	Y	N	Imitervirales	Mesomimiviridae	N	17.7891	POLB; DNA polymerase beta [EC:2.7.7.7 4.2.99.-]	A09120 Genetic Information Processing	40.515	N
	K19040	21	233	7.48766	16.3312	71.5948	35.0121	Polar	Y	N	Imitervirales	Mesomimiviridae	N	19.3234	ATL76S; E3 ubiquitin-protein ligase ATL10/75/76/77/78 [EC:2.3.2.27]	A09180 Brite Hierarchies	13.5012	N
	K20216	44	276	2.4534	19.4047	71.0704	38.8982	Polar	Y	Y	N	Mesomimiviridae	N	19.248	DUSP10; dual specificity phosphatase 10 [EC:3.1.3.16 3.1.3.48]	A09130 Environmental Information Processing	19.8971	N
	K06889	31	259	3.82455	18.6022	62.0349	40.2436	Polar	Y	N	N	Mesomimiviridae	N	19.4673	K06889; uncharacterized protein	A09190 Not Included in Pathway or Brite	20.6327	N
	K01519	5	45	1.32583	3.03873	73.3833	2.9129	Polar	Y	N	N	Mesomimiviridae	N	17.7891	ITPA; inosine triphosphate pyrophosphatase [EC:3.6.1.-]	A09100 Metabolism	3.59289	Y
	K06133	7	42	3.1965	22.3023	69.1136	48.4354	Polar	Y	N	N	Mimiviridae	N	18.8255	LYS5, acpT; 4'-phosphopantetheinyl transferase [EC:2.7.8.-]	A09100 Metabolism	3.53433	N
	K17609	12	121	8.47447	2.621	67.141	12.6105	Polar	Y	N	N	Mimiviridae	N	18.3192	NXN; nucleoredoxin [EC:1.8.1.8]	A09180 Brite Hierarchies	4.70227	N
	K00507	24	242	3.1965	11.8169	69.1136	31.618	Polar	Y	N	N	Mimiviridae	N	17.6271	SCD, desC; stearoyl-CoA desaturase (Delta-9 desaturase) [EC:1.14.19.1]	A09100 Metabolism	18.0067	Y
	K09630	5	19	3.1965	0	69.1136	0	Polar	Y	Y	Pandoravirales	Phycodnaviridae_I	N	21.6204	PRSS36; polyserase 2 [EC:3.4.21.-]	A09180 Brite Hierarchies	1.26769	Y
	K02088	10	127	6.73489	19.0136	71.0704	36.703	Polar	Y	N	Pandoravirales	Phycodnaviridae_I	N	18.1807	CDK3; cyclin-dependent kinase 3 [EC:2.7.11.22]	A09180 Brite Hierarchies	7.88856	N
	K03047	43	299	8.47447	12.9317	67.141	33.1981	Polar	Y	Y	N	Phycodnaviridae_I	N	#N/A	rpoD; DNA-directed RNA polymerase subunit D [EC:2.7.7.6]	A09120 Genetic Information Processing	24.103	N
	K00565	129	455	7.48166	16.1554	62.0349	37.6968	Polar	Y	N	N	Phycodnaviridae_II	N	18.1224	RNMT; mRNA (guanine-N7-)-methyltransferase [EC:2.1.1.56]	A09120 Genetic Information Processing	48.5332	N
	K13038	42	194	8.47447	6.53889	62.0349	32.2509	Polar	Y	N	Pimascovirales	Sister_Iridoviridae_2	N	22.8863	coaBC, dfp; phosphopantothenoylcysteine decarboxylase / phosphopantothenate---cysteine ligase [EC:4.1.1.36 6.3.2.5]	A09100 Metabolism	14.3572	N
	K09420	10	71	8.47447	0.98681	67.141	5.395	Polar	Y	N	Algavirales	N	N	18.5897	MYB, C-MYB; transcriptional activator Myb	A09130 Environmental Information Processing	13.3541	N
	K07198	25	216	7.57942	4.64992	67.141	25.4022	Polar	Y	Y	Imitervirales	N	N	18.123	PRKAA, AMPK; 5'-AMP-activated protein kinase, catalytic alpha subunit [EC:2.7.11.11]	A09130 Environmental Information Processing	19.638	N
	K01791	47	344	8.47447	22.196	54.3768	42.3761	Polar	Y	Y	Imitervirales	N	N	17.5829	wecB; UDP-N-acetylglucosamine 2-epimerase (non-hydrolysing) [EC:5.1.3.14]	A09100 Metabolism	19.2417	N
	K16194	6	34	1.32583	11.7174	77.1604	44.9203	Polar	Y	Y	Imitervirales	N	N	18.5897	EIF2AK1; eukaryotic translation initiation factor 2-alpha kinase 1 [EC:2.7.11.1]	A09120 Genetic Information Processing	2.76989	Y
	K15283	15	154	1.48885	5.40906	71.5948	12.2701	Polar	Y	N	Imitervirales	N	N	18.478	SLC35E1; solute carrier family 35, member E1	A09180 Brite Hierarchies	8.69544	N
	K17891	54	371	8.47447	16.8813	61.5442	38.4514	Polar	Y	N	Imitervirales	N	N	#N/A	ERV2; FAD-linked sulfhydryl oxidase [EC:1.8.3.2]	A09190 Not Included in Pathway or Brite	31.8638	N
	K17047	11	121	-0.160312	16.7643	73.3824	44.8899	Polar	Y	N	Mirusviridae	N	N	13.6805	RAB19; Ras-related protein Rab-19	A09180 Brite Hierarchies	7.96686	N
	K19013	31	314	6.73489	22.0486	63.41	44.5745	Polar	Y	N	Mirusviridae	N	N	17.6271	STAB2, HARE; stabilin-2	A09180 Brite Hierarchies	18.663	N
	K02327	138	488	8.47447	17.9037	61.5442	34.9009	Polar	Y	N	Mirusviridae	N	N	19.248	POLD1; DNA polymerase delta subunit 1 [EC:2.7.7.7]	A09120 Genetic Information Processing	88.7664	N
	K01279	8	114	1.32583	3.03873	73.3833	6.09	Polar	Y	Y	N	N	N	17.6271	TPP1, CLN2; tripeptidyl-peptidase I [EC:3.4.14.9]	A09140 Cellular Processes	4.11865	N
	K22390	7	37	3.1965	14.0345	69.1136	35.0471	Polar	Y	Y	N	N	N	18.3437	ACP7; acid phosphatase type 7	A09190 Not Included in Pathway or Brite	3.4145	N
	K19672	9	92	3.82455	5.96658	72.5869	6.2423	Polar	Y	Y	N	N	N	19.3128	IFT140; intraflagellar transport protein 140	A09180 Brite Hierarchies	6.39831	N
	K02575	14	111	5.29526	7.01654	67.141	5.4459	Polar	Y	Y	N	N	N	16.7563	NRT, narK, nrtP, nasA; MFS transporter, NNP family, nitrate/nitrite transporter	A09100 Metabolism	4.20654	N
	K20899	30	180	6.73489	4.64992	67.141	5.4691	Polar	Y	Y	N	N	N	18.8255	GBP1_3_4_7; guanylate-binding protein 1/3/4/7	A09150 Organismal Systems	20.1322	N
	K04805	8	51	6.73489	6.02973	72.5128	26.1695	Polar	Y	Y	N	N	N	20.0778	CHRNA3; nicotinic acetylcholine receptor alpha-3	A09130 Environmental Information Processing	1.61407	N
	K03248	22	190	7.48766	22.4653	60.2287	45.2126	Polar	Y	Y	N	N	N	19.3128	EIF3G; translation initiation factor 3 subunit G	A09180 Brite Hierarchies	14.2271	N
	K18182	48	343	7.57942	17.7592	67.141	38.5255	Polar	Y	Y	N	N	N	20.0778	COX16; cytochrome c oxidase assembly protein subunit 16	A09150 Organismal Systems	39.5994	N
	K15731	18	180	8.47447	14.662	67.1178	37.6391	Polar	Y	Y	N	N	N	18.8255	CTDSP; carboxy-terminal domain RNA polymerase II polypeptide A small phosphatase [EC:3.1.3.16]	A09180 Brite Hierarchies	14.2758	N
	K14862	7	68	8.47447	1.73958	67.141	0.0232	Polar	Y	Y	N	N	N	21.8213	URB2; nucleolar pre-ribosomal-associated protein 2	A09180 Brite Hierarchies	4.76774	N
	K12813	16	240	8.47447	19.4047	54.3768	39.0539	Polar	Y	Y	N	N	N	19.1055	DHX16; pre-mRNA-splicing factor ATP-dependent RNA helicase DHX16 [EC:3.6.4.13]	A09120 Genetic Information Processing	5.53962	N
	K21914	9	76	1.32583	3.09295	72.5869	12.2701	Polar	Y	Y	N	N	N	19.8237	KCTD2_5_17; BTB/POZ domain-containing protein KCTD2/5/17	A09180 Brite Hierarchies	8.11021	Y
	K04813	6	44	2.5694	8.47549	72.5869	0.8696	Polar	Y	Y	N	N	N	24.2629	CHRNB2; nicotinic acetylcholine receptor beta-2	A09130 Environmental Information Processing	1.31216	Y
	K03826	5	44	8.47447	0	67.141	0	Polar	Y	Y	N	N	N	#N/A	yiaC; putative acetyltransferase [EC:2.3.1.-]	A09190 Not Included in Pathway or Brite	0.502783	Y
	K21440	7	99	-0.160312	15.3423	78.9537	43.5496	Polar	N	N	N	N	N	18.478	ANKRD50; ankyrin repeat domain-containing protein 50	A09180 Brite Hierarchies	11.069	N
	K19008	10	142	-0.160312	17.7875	78.9537	43.0985	Polar	N	N	N	N	N	19.3128	SIK1; serine/threonine-protein kinase SIK1 [EC:2.7.11.1]	A09150 Organismal Systems	8.60799	N
	K09517	20	210	-0.160312	18.4795	73.3833	41.9054	Polar	N	N	N	N	N	19.7812	DNAJB11; DnaJ homolog subfamily B member 11	A09120 Genetic Information Processing	11.409	N
	K07930	14	123	-0.160312	16.7643	73.3824	44.8899	Polar	N	N	N	N	N	13.3421	RAB43; Ras-related protein Rab-43	A09180 Brite Hierarchies	12.8334	N
	K15710	18	278	0.10149	4.14586	74.296	7.1814	Polar	N	N	N	N	N	18.5897	SHPRH; E3 ubiquitin-protein ligase SHPRH [EC:3.6.4.- 2.3.2.27]	A09180 Brite Hierarchies	13.3569	N
	K07466	8	43	0.73159	15.8724	62.0349	27.9684	Polar	N	N	N	N	N	19.3234	RFA1, RPA1, rpa; replication factor A1	A09120 Genetic Information Processing	3.16197	N
	K14137	7	164	1.32583	5.40906	73.3824	10.0426	Polar	N	N	N	N	N	16.592	PTAR1; protein prenyltransferase alpha subunit repeat containing protein 1	A09180 Brite Hierarchies	3.68869	N
	K09519	15	159	1.32583	25.2623	62.0349	48.7155	Polar	N	N	N	N	N	17.4624	DNAJB13; DnaJ homolog subfamily B member 13	A09180 Brite Hierarchies	9.34367	N
	K07566	27	219	1.32583	16.9934	73.3833	41.7933	Polar	N	N	N	N	N	17.4624	tsaC, rimN, SUA5; L-threonylcarbamoyladenylate synthase [EC:2.7.7.87]	A09180 Brite Hierarchies	7.82594	N
	K00232	15	135	1.32583	18.0477	73.3833	41.1435	Polar	N	N	N	N	N	19.3234	E1.3.3.6, ACOX1, ACOX3; acyl-CoA oxidase [EC:1.3.3.6]	A09100 Metabolism	12.5271	N
	K12193	10	99	1.3657	3.78183	73.3833	4.2697	Polar	N	N	N	N	N	18.123	VPS24, CHMP3; charged multivesicular body protein 3	A09140 Cellular Processes	8.31153	N
	K14002	14	147	1.45793	17.8883	72.5128	41.7653	Polar	N	N	N	N	N	19.2799	SCJ1; DnaJ-related protein SCJ1	A09120 Genetic Information Processing	9.42166	N
	K16297	8	65	1.48885	0.573779	71.5948	0.8762	Polar	N	N	N	N	N	16.8637	SCPL-II; serine carboxypeptidase-like clade II [EC:3.4.16.-]	A09180 Brite Hierarchies	3.21398	N
	K16296	8	65	1.48885	0.573779	71.5948	0.8762	Polar	N	N	N	N	N	17.5856	SCPL-I; serine carboxypeptidase-like clade I [EC:3.4.16.-]	A09180 Brite Hierarchies	3.21398	N
	K13289	8	65	1.48885	0.573779	71.5948	0.8762	Polar	N	N	N	N	N	19.3234	CTSA, CPY; cathepsin A (carboxypeptidase C) [EC:3.4.16.5]	A09140 Cellular Processes	3.21398	N
	K10652	7	106	1.48885	10.994	71.5948	30.7181	Polar	N	N	N	N	N	21.7282	TRIM25, EFP; tripartite motif-containing protein 25 [EC:2.3.2.27]	A09130 Environmental Information Processing	4.45112	N
	K09581	8	91	1.48885	13.8163	71.8895	39.8148	Polar	N	N	N	N	N	19.248	PDIA2; protein disulfide-isomerase A2 [EC:5.3.4.1]	A09180 Brite Hierarchies	6.71504	N
	K08249	8	65	1.48885	0.573779	71.5948	0.8762	Polar	N	N	N	N	N	17.4624	E4.1.2.11; hydroxymandelonitrile lyase [EC:4.1.2.11]	A09100 Metabolism	3.21398	N
	K07870	7	48	1.48885	5.45558	71.5948	10.9268	Polar	N	N	N	N	N	20.1507	RHOT1, ARHT1; mitochondrial Rho GTPase 1 [EC:3.6.5.-]	A09140 Cellular Processes	1.39016	N
	K00871	8	129	1.48885	24.3765	71.5948	39.3219	Polar	N	N	N	N	N	21.6508	PHKG; phosphorylase kinase gamma subunit [EC:2.7.11.19]	A09130 Environmental Information Processing	11.4877	N
	K00939	11	119	1.89961	19.7957	71.8895	47.0237	Polar	N	N	N	N	N	19.7812	adk, AK; adenylate kinase [EC:2.7.4.3]	A09100 Metabolism	7.08772	N
	K15083	74	503	2.4534	18.2537	71.5948	44.1386	Polar	N	N	N	N	N	17.6085	RAD16; DNA repair protein RAD16	A09180 Brite Hierarchies	24.9854	N
	K10758	17	210	2.4534	21.9816	71.0704	42.9476	Polar	N	N	N	N	N	19.7812	QSOX; thiol oxidase [EC:1.8.3.2]	A09190 Not Included in Pathway or Brite	12.1424	N
	K06826	8	102	2.4534	24.3994	69.1136	50.1516	Polar	N	N	N	N	N	21.9641	NID; nidogen (entactin)	A09180 Brite Hierarchies	8.52068	N
	K01368	13	175	2.4534	19.8981	71.0704	38.7121	Polar	N	N	N	N	N	18.8255	CTSS; cathepsin S [EC:3.4.22.27]	A09140 Cellular Processes	14.4836	N
	K05857	28	179	2.5694	17.4997	67.141	39.2701	Polar	N	N	N	N	N	18.8255	PLCD; phosphatidylinositol phospholipase C, delta [EC:3.1.4.11]	A09100 Metabolism	10.0397	N
	K00568	12	178	2.5694	16.1321	62.1832	37.4478	Polar	N	N	N	N	N	17.6271	ubiG; 2-polyprenyl-6-hydroxyphenyl methylase / 3-demethylubiquinone-9 3-methyltransferase [EC:2.1.1.222 2.1.1.64]	A09100 Metabolism	4.74665	N
	K21001	36	268	3.1965	15.2674	69.1136	36.8945	Polar	N	N	N	N	N	17.2117	pslH; polysaccharide biosynthesis protein PslH	A09140 Cellular Processes	20.3636	N
	K19633	35	252	3.1965	14.5746	67.141	34.4231	Polar	N	N	N	N	N	20.0778	sr; sorbose reductase [EC:1.1.1.289]	A09100 Metabolism	3.57566	N
	K15199	8	122	3.1965	19.1167	69.1136	40.3871	Polar	N	N	N	N	N	19.9346	GTF3C1; general transcription factor 3C polypeptide 1	A09180 Brite Hierarchies	3.99438	N
	K10634	16	140	3.1965	0	69.1136	0	Polar	N	N	N	N	N	18.478	PJA2; E3 ubiquitin-protein ligase Praja2 [EC:2.3.2.27]	A09180 Brite Hierarchies	10.4165	N
	K09758	22	191	3.1965	22.4484	60.2287	45.6627	Polar	N	N	N	N	N	#N/A	asdA; aspartate 4-decarboxylase [EC:4.1.1.12]	A09100 Metabolism	8.29559	N
	K08802	11	152	3.1965	11.1227	69.1136	33.2557	Polar	N	N	N	N	N	19.77	SNRK; SNF related kinase [EC:2.7.11.1]	A09180 Brite Hierarchies	11.5923	N
	K06919	9	66	3.1965	14.4598	62.1832	38.0718	Polar	N	N	N	N	N	15.3847	K06919; putative DNA primase/helicase	A09190 Not Included in Pathway or Brite	12.3841	N
	K06563	13	76	3.1965	12.8303	69.1136	30.9452	Polar	N	N	N	N	N	21.4867	CLEC4M, DC-SIGN2, CD209, CD299; C-type lectin domain family 4 member M	A09140 Cellular Processes	5.83547	N
	K01312	16	159	3.1965	20.7526	69.1136	45.9542	Polar	N	N	N	N	N	19.3128	PRSS1_2_3; trypsin [EC:3.4.21.4]	A09130 Environmental Information Processing	10.6944	N
	K00588	9	150	3.1965	22.3899	69.1136	43.079	Polar	N	N	N	N	N	22.2087	E2.1.1.104; caffeoyl-CoA O-methyltransferase [EC:2.1.1.104]	A09100 Metabolism	5.99246	N
	K00227	25	306	3.1965	18.5317	67.141	45.7269	Polar	N	N	N	N	N	17.6271	SC5DL, ERG3; Delta7-sterol 5-desaturase [EC:1.14.19.20]	A09100 Metabolism	21.829	N
	K00040	35	252	3.1965	14.5746	67.141	34.4231	Polar	N	N	N	N	N	19.9346	uxuB; fructuronate reductase [EC:1.1.1.57]	A09100 Metabolism	3.57566	N
	K00007	35	252	3.1965	14.5746	67.141	34.4231	Polar	N	N	N	N	N	#N/A	dalD; D-arabinitol 4-dehydrogenase [EC:1.1.1.11]	A09100 Metabolism	3.57566	N
	K16765	15	136	3.82455	23.7126	70.961	42.0559	Polar	N	N	N	N	N	20.1507	CEP78; centrosomal protein CEP78	A09180 Brite Hierarchies	12.7175	N
	K13717	15	173	3.82455	15.1151	71.5948	31.9373	Polar	N	N	N	N	N	17.4624	OTUD3; OTU domain-containing protein 3 [EC:3.4.19.12]	A09180 Brite Hierarchies	15.2666	N
	K13534	28	256	3.82455	12.9417	71.8895	35.3767	Polar	N	N	N	N	N	17.0268	PNPLA3; patatin-like phospholipase domain-containing protein 3 [EC:3.1.1.3 2.3.1.-]	A09100 Metabolism	16.5844	N
	K10843	36	229	3.82455	5.27797	67.141	11.3798	Polar	N	N	N	N	N	18.2147	ERCC3, XPB; DNA excision repair protein ERCC-3 [EC:3.6.4.12]	A09120 Genetic Information Processing	23.9568	N
	K09560	10	67	3.82455	3.75487	72.5869	25.374	Polar	N	N	N	N	N	17.0133	ST13; suppressor of tumorigenicity protein 13	A09180 Brite Hierarchies	7.2247	N
	K03676	55	329	3.82455	15.8142	71.5948	37.642	Polar	N	N	N	N	N	19.4673	grxC, GLRX, GLRX2; glutaredoxin 3	A09180 Brite Hierarchies	27.0627	N
	K03334	9	63	3.82455	4.64992	72.5869	5.4459	Polar	N	N	N	N	N	21.6592	IL4I1; L-amino-acid oxidase [EC:1.4.3.2]	A09100 Metabolism	6.58528	N
	K03011	93	441	3.82455	19.0449	69.1136	41.4397	Polar	N	N	N	N	N	19.77	RPB3, POLR2C; DNA-directed RNA polymerase II subunit RPB3	A09120 Genetic Information Processing	38.7014	N
	K01613	33	251	3.82455	23.7878	69.1136	52.8993	Polar	N	N	N	N	N	18.5897	psd, PISD; phosphatidylserine decarboxylase [EC:4.1.1.65]	A09100 Metabolism	18.4644	N
	K00655	16	190	3.82455	20.7525	72.5869	38.4737	Polar	N	N	N	N	N	15.9708	plsC; 1-acyl-sn-glycerol-3-phosphate acyltransferase [EC:2.3.1.51]	A09100 Metabolism	9.2788	N
	K00283	12	118	3.82455	24.5323	71.0704	49.4761	Polar	N	N	N	N	N	#N/A	gcvPB; glycine dehydrogenase subunit 2 [EC:1.4.4.2]	A09100 Metabolism	6.70406	N
	K00045	41	327	3.82455	14.5746	67.141	38.7096	Polar	N	N	N	N	N	16.4752	E1.1.1.67, mtlK; mannitol 2-dehydrogenase [EC:1.1.1.67]	A09100 Metabolism	10.8566	N
	K15125	9	107	5.29526	11.4858	61.5442	33.179	Polar	N	N	N	N	N	17.5856	fhaB; filamentous hemagglutinin	A09160 Human Diseases	7.58579	N
	K10901	30	281	5.29526	22.4653	67.141	48.8125	Polar	N	N	N	N	N	18.5505	BLM, RECQL3, SGS1; bloom syndrome protein [EC:3.6.4.12]	A09120 Genetic Information Processing	10.2161	N
	K10352	11	189	5.29526	23.8388	67.141	54.9866	Polar	N	N	N	N	N	18.8255	MYH9s; myosin heavy chain 9/10/11/14	A09140 Cellular Processes	2.20177	N
	K00889	9	156	5.29526	16.7971	67.1178	40.1828	Polar	N	N	N	N	N	19.3128	PIP5K; 1-phosphatidylinositol-4-phosphate 5-kinase [EC:2.7.1.68]	A09100 Metabolism	5.78092	N
	K00677	13	151	5.29526	13.5554	61.5442	36.6474	Polar	N	N	N	N	N	15.3044	lpxA; UDP-N-acetylglucosamine acyltransferase [EC:2.3.1.129]	A09100 Metabolism	6.52281	N
	K21392	10	164	6.73489	11.1895	64.713	32.5603	Polar	N	N	N	N	N	19.77	AEBP1; adipocyte enhancer-binding protein 1	A09190 Not Included in Pathway or Brite	10.6563	N
	K18827	28	290	6.73489	13.5561	61.5442	36.6499	Polar	N	N	N	N	N	16.7422	wbdD; O-antigen chain-terminating bifunctional methyltransferase/kinase [EC:2.1.1.- 2.1.1.294 2.7.1.181]	A09180 Brite Hierarchies	13.1969	N
	K10597	47	288	6.73489	21.6135	67.141	46.541	Polar	N	N	N	N	N	19.3128	UBE4B, UFD2; ubiquitin conjugation factor E4 B [EC:2.3.2.27]	A09120 Genetic Information Processing	13.9308	N
	K10576	30	292	6.73489	21.456	67.141	47.4299	Polar	N	N	N	N	N	19.9346	UBE2H, UBC8; ubiquitin-conjugating enzyme E2 H [EC:2.3.2.23]	A09120 Genetic Information Processing	10.6432	N
	K08994	11	121	6.73489	10.7755	67.141	19.7214	Polar	N	N	N	N	N	17.303	yneE, BEST; ion channel-forming bestrophin family protein	A09180 Brite Hierarchies	7.43887	N
	K07001	227	546	6.73489	17.9222	61.5442	38.4923	Polar	N	N	N	N	N	17.5856	K07001; NTE family protein	A09190 Not Included in Pathway or Brite	82.5511	N
	K03358	8	168	6.73489	4.64992	67.1178	23.7481	Polar	N	N	N	N	N	17.5211	APC11, ANAPC11; anaphase-promoting complex subunit 11	A09120 Genetic Information Processing	5.26556	N
	K01953	491	674	6.73489	19.8653	67.1178	42.119	Polar	N	N	N	N	N	19.248	asnB, ASNS; asparagine synthase (glutamine-hydrolysing) [EC:6.3.5.4]	A09100 Metabolism	143.05	N
	K12830	17	150	7.12605	13.3872	67.1178	33.1981	Polar	N	N	N	N	N	18.8255	SF3B3, SAP130, RSE1; splicing factor 3B subunit 3	A09120 Genetic Information Processing	13.2657	N
	K20641	7	72	7.48166	8.05864	67.141	26.1977	Polar	N	N	N	N	N	19.3181	ARHGAP20; Rho GTPase-activating protein 20	A09180 Brite Hierarchies	6.31341	N
	K17716	10	106	7.48166	19.0768	50.7948	36.188	Polar	N	N	N	N	N	#N/A	capD; UDP-glucose 4-epimerase [EC:5.1.3.2]	A09100 Metabolism	6.96286	N
	K06227	7	72	7.48166	8.05864	67.141	26.1977	Polar	N	N	N	N	N	16.592	COS2; costal 2	A09130 Environmental Information Processing	6.31341	N
	K22407	93	374	7.48766	21.456	62.0349	49.9966	Polar	N	N	N	N	N	18.1807	JBP2; thymine dioxygenase / DNA helicase [EC:1.14.11.6 3.6.4.12]	A09190 Not Included in Pathway or Brite	29.9491	N
	K22073	9	100	7.48766	16.2597	72.5128	41.7933	Polar	N	N	N	N	N	19.1055	IBA57; transferase CAF17, mitochondrial [EC:2.1.-.-]	A09180 Brite Hierarchies	4.87367	N
	K20543	7	68	7.48766	16.4016	64.713	49.3557	Polar	N	N	N	N	N	22.2087	bcsC; cellulose synthase operon protein C	A09180 Brite Hierarchies	6.94254	N
	K16814	29	262	7.48766	16.7895	71.5948	36.8291	Polar	N	N	N	N	N	16.592	PNPLA5; patatin-like phospholipase domain-containing protein 5 [EC:3.1.1.-]	A09190 Not Included in Pathway or Brite	17.0663	N
	K12287	11	144	7.48766	17.878	64.3494	36.8279	Polar	N	N	N	N	N	17.6271	mshQ; MSHA biogenesis protein MshQ	A09180 Brite Hierarchies	8.14947	N
	K12006	9	149	7.48766	16.7572	54.5746	42.3217	Polar	N	N	N	N	N	17.4624	TRIM16; tripartite motif-containing protein 16	A09180 Brite Hierarchies	5.7936	N
	K08798	31	256	7.48766	19.9666	67.141	49.354	Polar	N	N	N	N	N	20.1507	MARK; MAP/microtubule affinity-regulating kinase [EC:2.7.11.1]	A09180 Brite Hierarchies	26.5022	N
	K08269	67	342	7.48766	19.9978	63.41	41.1423	Polar	N	N	N	N	N	18.8255	ULK2, ATG1; serine/threonine-protein kinase ULK2 [EC:2.7.11.1]	A09130 Environmental Information Processing	27.3609	N
	K07280	7	68	7.48766	16.4016	64.713	49.3557	Polar	N	N	N	N	N	18.5505	K07280; outer membrane protein	A09190 Not Included in Pathway or Brite	6.94254	N
	K04712	19	173	7.48766	15.4882	62.0349	40.8921	Polar	N	N	N	N	N	16.8858	DEGS; sphingolipid 4-desaturase/C4-monooxygenase [EC:1.14.19.17 1.14.18.5]	A09100 Metabolism	12.3785	N
	K04506	10	104	7.48766	13.761	72.5128	37.2198	Polar	N	N	N	N	N	19.3234	SIAH1; E3 ubiquitin-protein ligase SIAH1 [EC:2.3.2.27]	A09120 Genetic Information Processing	12.0593	N
	K11157	27	307	7.57942	22.3253	54.5305	46.0847	Polar	N	N	N	N	N	16.7563	PNPLA4; patatin-like phospholipase domain-containing protein 4 [EC:3.1.1.-]	A09100 Metabolism	7.65267	N
	K21769	8	63	8.47447	1.73958	67.141	5.3718	Polar	N	N	N	N	N	17.4624	MYBL2, B-MYB; myb-related protein B	A09140 Cellular Processes	12.6787	N
	K18447	8	54	8.47447	0	67.141	0	Polar	N	N	N	N	N	13.6805	NUDX14; ADP-sugar diphosphatase [EC:3.6.1.21]	A09100 Metabolism	6.80037	N
	K17616	18	195	8.47447	15.4747	60.2287	43.9839	Polar	N	N	N	N	N	18.8255	CTDSPL2; CTD small phosphatase-like protein 2 [EC:3.1.3.-]	A09180 Brite Hierarchies	13.9371	N
	K17592	8	93	8.47447	0	67.141	19.9563	Polar	N	N	N	N	N	17.5856	SACS; sacsin	A09180 Brite Hierarchies	8.84184	N
	K15688	18	198	8.47447	13.4139	67.141	34.9009	Polar	N	N	N	N	N	20.2381	MUL1; E3 ubiquitin-protein ligase MUL1 [EC:2.3.2.27]	A09180 Brite Hierarchies	16.3596	N
	K12418	23	222	8.47447	13.2165	67.141	33.0796	Polar	N	N	N	N	N	16.8637	DES4, des1; acyl-lipid (7-3)-desaturase (Delta-4 desaturase) [EC:1.14.19.31]	A09180 Brite Hierarchies	8.03645	N
	K11991	24	189	8.47447	12.3116	64.713	31.7342	Polar	N	N	N	N	N	18.8255	tadA; tRNA(adenine34) deaminase [EC:3.5.4.33]	A09180 Brite Hierarchies	10.0391	N
	K10967	38	239	8.47447	6.82993	67.141	32.1961	Polar	N	N	N	N	N	17.303	KTR1_3; alpha 1,2-mannosyltransferase [EC:2.4.1.-]	A09100 Metabolism	11.8961	N
	K10807	197	620	8.47447	17.5813	54.5746	38.2733	Polar	N	N	N	N	N	18.478	RRM1; ribonucleoside-diphosphate reductase subunit M1 [EC:1.17.4.1]	A09100 Metabolism	83.2314	N
	K10667	23	241	8.47447	22.196	67.1178	39.6494	Polar	N	N	N	N	N	18.3192	RNF8; E3 ubiquitin-protein ligase RNF8 [EC:2.3.2.27]	A09180 Brite Hierarchies	11.505	N
	K10249	18	132	8.47447	9.18696	62.1832	34.9009	Polar	N	N	N	N	N	17.7891	ELOVL4; elongation of very long chain fatty acids protein 4 [EC:2.3.1.199]	A09100 Metabolism	9.15001	N
	K10244	8	60	8.47447	7.74796	67.141	32.2509	Polar	N	N	N	N	N	15.3044	ELOVL5; elongation of very long chain fatty acids protein 5 [EC:2.3.1.199]	A09100 Metabolism	1.60761	N
	K09508	28	252	8.47447	9.15267	67.141	34.9009	Polar	N	N	N	N	N	19.4673	DNAJB2; DnaJ homolog subfamily B member 2	A09120 Genetic Information Processing	13.5007	N
	K08851	11	96	8.47447	4.56875	67.141	33.0745	Polar	N	N	N	N	N	18.1807	TP53RK, PRPK, BUD32; TP53 regulating kinase and related kinases [EC:2.7.11.1]	A09180 Brite Hierarchies	6.42344	N
	K08589	8	144	8.47447	19.9978	62.1832	33.2231	Polar	N	N	N	N	N	#N/A	rgpA_B; gingipain R [EC:3.4.22.37]	A09160 Human Diseases	2.9146	N
	K06927	22	229	8.47447	12.5779	67.1178	31.9682	Polar	N	N	N	N	N	19.248	DPH6; diphthine-ammonia ligase [EC:6.3.1.14]	A09180 Brite Hierarchies	16.8984	N
	K06272	26	149	8.47447	9.71874	67.141	32.2509	Polar	N	N	N	N	N	20.0778	ILK; integrin-linked kinase [EC:2.7.11.1]	A09140 Cellular Processes	3.04851	N
	K05849	9	103	8.47447	15.9729	67.141	37.2289	Polar	N	N	N	N	N	20.4812	SLC8A, NCX; solute carrier family 8 (sodium/calcium exchanger)	A09130 Environmental Information Processing	9.65445	N
	K05656	9	67	8.47447	6.53953	62.0349	32.1961	Polar	N	N	N	N	N	18.1224	ABCB9, TAPL; ATP-binding cassette, subfamily B (MDR/TAP), member 9	A09130 Environmental Information Processing	0.678759	N
	K05653	7	53	8.47447	6.53889	67.141	32.1961	Polar	N	N	N	N	N	16.7563	ABCB2, TAP1; ATP-binding cassette, subfamily B (MDR/TAP), member 2 [EC:7.4.2.14]	A09130 Environmental Information Processing	0.523498	N
	K05129	11	105	8.47447	14.0588	67.141	35.4169	Polar	N	N	N	N	N	20.3529	MUSK; muscle, skeletal, receptor tyrosine kinase [EC:2.7.10.1]	A09180 Brite Hierarchies	10.3935	N
	K04427	29	180	8.47447	12.4446	67.141	34.2235	Polar	N	N	N	N	N	18.3192	MAP3K7, TAK1; mitogen-activated protein kinase kinase kinase 7 [EC:2.7.11.25]	A09130 Environmental Information Processing	5.09417	N
	K04360	10	127	8.47447	17.4598	67.141	37.7998	Polar	N	N	N	N	N	17.5856	NTRK2, TRKB; neurotrophic tyrosine kinase receptor type 2 [EC:2.7.10.1]	A09130 Environmental Information Processing	10.8538	N
	K03789	17	160	8.47447	19.9666	54.5305	48.3619	Polar	N	N	N	N	N	18.123	rimI; [ribosomal protein S18]-alanine N-acetyltransferase [EC:2.3.1.266]	A09180 Brite Hierarchies	12.0955	N
	K03286	34	202	8.47447	8.87074	61.5442	32.4698	Polar	N	N	N	N	N	17.3827	TC.OOP; OmpA-OmpF porin, OOP family	A09180 Brite Hierarchies	7.96906	N
	K02349	7	110	8.47447	20.9876	57.7338	42.8564	Polar	N	N	N	N	N	19.3128	POLQ; DNA polymerase theta [EC:2.7.7.7]	A09180 Brite Hierarchies	6.5772	N
	K02206	25	273	8.47447	19.9666	67.141	45.865	Polar	N	N	N	N	N	18.1224	CDK2; cyclin-dependent kinase 2 [EC:2.7.11.22]	A09130 Environmental Information Processing	19.006	N
	K01509	32	210	8.47447	13.0391	67.141	37.6968	Polar	N	N	N	N	N	18.1224	ENTPD2; adenosinetriphosphatase [EC:3.6.1.-]	A09100 Metabolism	22.632	N
	K01485	22	172	8.47447	9.71874	67.141	34.9009	Polar	N	N	N	N	N	19.8237	codA; cytosine/creatinine deaminase [EC:3.5.4.1 3.5.4.21]	A09100 Metabolism	7.60632	N
	K00873	12	172	8.47447	15.001	60.2287	33.1999	Polar	N	N	N	N	N	18.8255	PK, pyk; pyruvate kinase [EC:2.7.1.40]	A09100 Metabolism	7.72169	N
	K00737	23	206	8.47447	10.8923	67.1178	33.2221	Polar	N	N	N	N	N	21.4867	MGAT3; beta-1,4-mannosyl-glycoprotein beta-1,4-N-acetylglucosaminyltransferase [EC:2.4.1.144]	A09100 Metabolism	9.32647	N
	K00594	13	138	8.47447	13.7463	67.1178	36.0794	Polar	N	N	N	N	N	16.8637	xyoA, aldO; alditol oxidase [EC:1.1.3.41]	A09100 Metabolism	11.9731	N
	K00259	14	81	8.47447	6.53889	67.141	32.1961	Polar	N	N	N	N	N	18.3437	ald; alanine dehydrogenase [EC:1.4.1.1]	A09100 Metabolism	0.734675	N
	K11323	9	117	-1.53759	3.13884	78.2518	6.3633	Polar	N	N	N	N	N	18.8255	JMJD6; histone arginine demethylase JMJD6 [EC:1.14.11.-]	A09180 Brite Hierarchies	5.4252	Y
	K13051	5	60	-0.585333	18.0477	73.3833	40.3674	Polar	N	N	N	N	N	20.1507	ASRGL1, iaaA; L-asparaginase / beta-aspartyl-peptidase [EC:3.5.1.1 3.4.19.5]	A09100 Metabolism	1.90266	Y
	K11973	5	42	-0.585333	2.90329	77.9401	1.3205	Polar	N	N	N	N	N	16.7563	RNF19B; E3 ubiquitin-protein ligase RNF19B [EC:2.3.2.31]	A09180 Brite Hierarchies	5.15414	Y
	K06721	5	37	-0.585333	3.03873	73.3833	2.3129	Polar	N	N	N	N	N	21.8213	CLEC10A, CLECSF13, CLECSF14, CD301; C-type lectin domain family 10 member A	A09180 Brite Hierarchies	2.58064	Y
	K12162	5	66	-0.160312	8.03274	77.1604	11.8359	Polar	N	N	N	N	N	19.8237	UFM1; ubiquitin-fold modifier 1	A09180 Brite Hierarchies	4.26651	Y
	K09485	9	86	-0.160312	18.1682	73.3833	40.3674	Polar	N	N	N	N	N	20.1507	HSP110; heat shock protein 110kDa	A09120 Genetic Information Processing	3.9585	Y
	K00505	7	70	-0.160312	2.75578	78.2518	7.9927	Polar	N	N	N	N	N	19.248	TYR; tyrosinase [EC:1.14.18.1]	A09100 Metabolism	3.83901	Y
	K15695	6	92	0.10149	3.78183	73.3833	5.6887	Polar	N	N	N	N	N	17.5211	RNF103, KF1; E3 ubiquitin-protein ligase RNF103 [EC:2.3.2.27]	A09180 Brite Hierarchies	6.97268	Y
	K21737	7	85	0.73159	21.4771	62.0349	29.1846	Polar	N	N	N	N	N	17.4624	ACET6, DES6; acyl-lipid Delta6-acetylenase / acyl-lipid (9-3)-desaturase [EC:1.14.19.38 1.14.19.47]	A09190 Not Included in Pathway or Brite	8.19613	Y
	K21734	7	85	0.73159	21.4771	62.0349	29.1846	Polar	N	N	N	N	N	17.6271	SLD; sphingolipid 8-(E/Z)-desaturase [EC:1.14.19.29]	A09190 Not Included in Pathway or Brite	8.19613	Y
	K14292	10	142	0.73159	7.74288	62.0349	4.3011	Polar	N	N	N	N	N	19.1055	TGS1; trimethylguanosine synthase [EC:2.1.1.-]	A09180 Brite Hierarchies	7.81643	Y
	K02566	5	53	0.73159	23.2587	62.0349	38.8755	Polar	N	N	N	N	N	#N/A	nagD; NagD protein	A09190 Not Included in Pathway or Brite	3.77982	Y
	K15720	6	51	1.32583	2.93262	73.3833	3.732	Polar	N	N	N	N	N	21.6592	N4BP2; NEDD4-binding protein 2 [EC:3.-.-.-]	A09190 Not Included in Pathway or Brite	3.58333	Y
	K13076	5	62	1.32583	11.9002	69.1136	19.9282	Polar	N	N	N	N	N	17.6271	SLD; sphingolipid 8-(E)-desaturase [EC:1.14.19.18]	A09190 Not Included in Pathway or Brite	6.6082	Y
	K11481	5	69	1.32583	8.63478	76.1804	11.8154	Polar	N	N	N	N	N	20.0778	AURKA; aurora kinase A [EC:2.7.11.1]	A09140 Cellular Processes	8.07225	Y
	K09766	5	80	1.32583	3.60228	73.3833	6.1994	Polar	N	N	N	N	N	20.8586	K09766; uncharacterized protein	A09190 Not Included in Pathway or Brite	2.03258	Y
	K01769	5	48	1.32583	21.3188	73.3833	45.7	Polar	N	N	N	N	N	19.7812	E4.6.1.2; guanylate cyclase, other [EC:4.6.1.2]	A09100 Metabolism	4.04212	Y
	K01495	5	55	1.32583	3.96943	77.1604	10.0194	Polar	N	N	N	N	N	17.6271	GCH1, folE; GTP cyclohydrolase IA [EC:3.5.4.16]	A09100 Metabolism	4.07075	Y
	K01144	6	88	1.32583	4.30377	73.3824	4.6476	Polar	N	N	N	N	N	#N/A	#N/A	#N/A	1.83028	Y
	K11972	7	84	1.3657	3.99099	77.9401	6.8697	Polar	N	N	N	N	N	19.7812	RNF19A; E3 ubiquitin-protein ligase RNF19A [EC:2.3.2.31]	A09180 Brite Hierarchies	5.06597	Y
	K02805	8	98	1.3657	4.84624	74.296	9.1382	Polar	N	N	N	N	N	13.0432	wecE, rffA; dTDP-4-amino-4,6-dideoxygalactose transaminase [EC:2.6.1.59]	A09100 Metabolism	4.81516	Y
	K01530	5	150	1.45793	23.8388	72.471	54.4006	Polar	N	N	N	N	N	19.3128	E7.6.2.1; phospholipid-translocating ATPase [EC:7.6.2.1]	A09190 Not Included in Pathway or Brite	2.43805	Y
	K18247	5	60	1.48885	16.5025	71.5948	43.8736	Polar	N	N	N	N	N	15.2569	DESN; Delta11-fatty-acid desaturase [EC:1.14.19.5]	A09190 Not Included in Pathway or Brite	5.50715	Y
	K17085	7	87	1.48885	19.7272	71.5948	36.712	Polar	N	N	N	N	N	17.6271	TM9SF1; transmembrane 9 superfamily member 1	A09190 Not Included in Pathway or Brite	5.99243	Y
	K16600	5	40	1.48885	15.3748	71.5948	40.5332	Polar	N	N	N	N	N	19.9346	TTLL2; tubulin polyglutamylase TTLL2 [EC:6.-.-.-]	A09180 Brite Hierarchies	5.26184	Y
	K14442	6	41	1.48885	16.6341	71.5948	34.5438	Polar	N	N	N	N	N	18.5897	DHX36, RHAU; ATP-dependent RNA helicase DHX36 [EC:3.6.4.13]	A09120 Genetic Information Processing	1.43577	Y
	K13196	5	68	1.48885	6.16183	72.5869	19.4266	Polar	N	N	N	N	N	18.1807	DPF2, REQ; zinc finger protein ubi-d4	A09180 Brite Hierarchies	4.08436	Y
	K11644	7	43	1.48885	17.7592	71.5948	34.5438	Polar	N	N	N	N	N	19.2799	SIN3A; paired amphipathic helix protein Sin3a	A09140 Cellular Processes	3.1237	Y
	K11262	5	17	1.48885	2.88745	67.141	8.2375	Polar	N	N	N	N	N	19.2799	ACACA; acetyl-CoA carboxylase / biotin carboxylase 1 [EC:6.4.1.2 6.3.4.14 2.1.3.15]	A09100 Metabolism	2.42094	Y
	K10949	7	50	1.48885	0	71.5948	0	Polar	N	N	N	N	N	18.5897	KDELR; ER lumen protein retaining receptor	A09160 Human Diseases	4.42268	Y
	K07277	7	73	1.48885	19.1554	71.5948	45.4656	Polar	N	N	N	N	N	18.5505	SAM50, TOB55, bamA; outer membrane protein insertion porin family	A09180 Brite Hierarchies	6.13355	Y
	K03274	5	53	1.48885	13.449	71.0704	41.1423	Polar	N	N	N	N	N	#N/A	gmhD, rfaD; ADP-L-glycero-D-manno-heptose 6-epimerase [EC:5.1.3.20]	A09100 Metabolism	2.75839	Y
	K01393	7	46	1.48885	7.60527	71.5948	19.0056	Polar	N	N	N	N	N	21.6508	NLN; neurolysin [EC:3.4.24.16]	A09150 Organismal Systems	2.63632	Y
	K01392	8	46	1.48885	7.60527	71.5948	19.0056	Polar	N	N	N	N	N	19.3128	THOP1; thimet oligopeptidase [EC:3.4.24.15]	A09150 Organismal Systems	3.28648	Y
	K19306	7	81	1.89961	19.3697	71.5948	36.2277	Polar	N	N	N	N	N	18.1807	BUD23; 18S rRNA (guanine1575-N7)-methyltransferase [EC:2.1.1.309]	A09180 Brite Hierarchies	7.01904	Y
	K18896	5	45	1.89961	8.29241	72.5128	18.8519	Polar	N	N	N	N	N	18.8255	gsmt; glycine/sarcosine N-methyltransferase [EC:2.1.1.156]	A09100 Metabolism	2.13831	Y
	K13735	7	71	1.89961	25.8692	62.0349	55.4426	Polar	N	N	N	N	N	20.1507	yeeJ; adhesin/invasin	A09160 Human Diseases	6.57466	Y
	K09489	10	88	1.89961	21.3159	71.0704	40.6307	Polar	N	N	N	N	N	17.6271	HSPA4; heat shock 70kDa protein 4	A09140 Cellular Processes	4.33374	Y
	K04815	5	39	1.89961	7.96689	72.5869	1.7832	Polar	N	N	N	N	N	24.0531	CHRNB4; nicotinic acetylcholine receptor beta-4	A09130 Environmental Information Processing	1.19634	Y
	K03722	6	63	1.9034	19.4191	62.0349	28.9739	Polar	N	N	N	N	N	7.48766	dinG; ATP-dependent DNA helicase DinG [EC:3.6.4.12]	A09180 Brite Hierarchies	7.5662	Y
	K21278	6	106	2.4534	19.8334	71.0704	38.0162	Polar	N	N	N	N	N	18.5897	DUSP1; dual specificity protein phosphatase 1 [EC:3.1.3.16 3.1.3.48]	A09130 Environmental Information Processing	5.27592	Y
	K10591	5	68	2.50789	21.3814	73.3833	46.6325	Polar	N	N	N	N	N	19.4673	NEDD4, RSP5; E3 ubiquitin-protein ligase NEDD4 [EC:2.3.2.26]	A09120 Genetic Information Processing	6.00226	Y
	K01581	6	53	2.50789	5.36918	71.5948	7.6845	Polar	N	N	N	N	N	19.248	E4.1.1.17, ODC1, speC, speF; ornithine decarboxylase [EC:4.1.1.17]	A09100 Metabolism	4.73476	Y
	K10596	7	126	2.5694	17.9222	69.1136	41.1435	Polar	N	N	N	N	N	19.3128	UBE4A; ubiquitin conjugation factor E4 A [EC:2.3.2.27]	A09120 Genetic Information Processing	5.01955	Y
	K00638	5	47	2.5694	13.6286	71.0704	41.1423	Polar	N	N	N	N	N	17.6271	catB; chloramphenicol O-acetyltransferase type B [EC:2.3.1.28]	A09180 Brite Hierarchies	5.36832	Y
	K15272	15	167	3.1965	6.16183	69.1136	5.4459	Polar	N	N	N	N	N	19.3128	SLC35A1_2_3; solute carrier family 35 (UDP-sugar transporter), member A1/2/3	A09180 Brite Hierarchies	11.8626	Y
	K09640	7	39	3.1965	0	69.1136	0	Polar	N	N	N	N	N	20.3529	TMPRSS9; transmembrane protease serine 9 [EC:3.4.21.-]	A09180 Brite Hierarchies	7.61142	Y
	K09141	5	36	3.1965	10.4738	69.1136	29.6857	Polar	N	N	N	N	N	#N/A	K09141; uncharacterized protein	A09190 Not Included in Pathway or Brite	2.20197	Y
	K06198	11	100	3.1965	14.4598	69.1136	37.5254	Polar	N	N	N	N	N	#N/A	coiA; competence protein CoiA	A09190 Not Included in Pathway or Brite	8.26169	Y
	K03057	5	23	3.1965	0	69.1136	4.4006	Polar	N	N	N	N	N	-0.494375	tfs; transcription factor S	A09180 Brite Hierarchies	5.26283	Y
	K01080	5	19	3.1965	4.28516	69.1136	21.9007	Polar	N	N	N	N	N	20.0778	PLPP1_2_3; phosphatidate phosphatase [EC:3.1.3.4]	A09100 Metabolism	0.0768498	Y
	K18889	6	168	3.82455	23.6257	72.5128	53.5611	Polar	N	N	N	N	N	19.9346	mdlA, smdA; ATP-binding cassette, subfamily B, multidrug efflux pump	A09130 Environmental Information Processing	5.03401	Y
	K17505	8	66	3.82455	13.4785	72.5128	36.6523	Polar	N	N	N	N	N	17.6085	PPM1K, PP2CM; protein phosphatase 1K [EC:3.1.3.16]	A09180 Brite Hierarchies	8.3559	Y
	K12655	5	54	3.82455	0	72.5869	0.9921	Polar	N	N	N	N	N	19.3128	OTUD5, DUBA; OTU domain-containing protein 5 [EC:3.4.19.12]	A09150 Organismal Systems	6.29254	Y
	K10637	5	65	3.82455	21.2399	72.5869	45.865	Polar	N	N	N	N	N	17.4624	MYLIP, MIR; E3 ubiquitin-protein ligase MYLIP [EC:2.3.2.27]	A09150 Organismal Systems	5.41673	Y
	K08830	6	68	3.82455	19.9666	72.5869	44.4171	Polar	N	N	N	N	N	18.1224	RAGE, MOK; renal tumor antigen [EC:2.7.11.22]	A09180 Brite Hierarchies	8.7768	Y
	K08799	8	84	3.82455	11.3574	72.5869	30.3831	Polar	N	N	N	N	N	20.3529	MELK; maternal embryonic leucine zipper kinase [EC:2.7.11.1]	A09180 Brite Hierarchies	7.53394	Y
	K04806	5	36	3.82455	8.47549	72.5869	0.8696	Polar	N	N	N	N	N	21.5215	CHRNA4; nicotinic acetylcholine receptor alpha-4	A09130 Environmental Information Processing	1.20314	Y
	K20521	6	148	5.29526	12.1079	61.5442	33.7068	Polar	N	N	N	N	N	10.877	BBC1, MTI1; myosin tail region-interacting protein MTI1	A09180 Brite Hierarchies	6.20122	Y
	K07931	6	61	5.29526	11.8169	61.5442	33.0967	Polar	N	N	N	N	N	17.6271	RABL2; Rab-like protein 2	A09180 Brite Hierarchies	3.5249	Y
	K04984	7	56	5.29526	22.7112	61.5442	39.4397	Polar	N	N	N	N	N	19.77	TRPA1, ANKTM1; transient receptor potential cation channel subfamily A member 1	A09150 Organismal Systems	5.41234	Y
	K08811	7	66	5.8264	24.5345	67.141	50.1516	Polar	N	N	N	N	N	17.7891	TSSK, STK22; testis-specific serine kinase [EC:2.7.11.1]	A09180 Brite Hierarchies	10.579	Y
	K01324	5	28	5.8264	14.3891	57.7338	28.7784	Polar	N	N	N	N	N	21.5215	KLKB1; plasma kallikrein [EC:3.4.21.34]	A09150 Organismal Systems	3.67983	Y
	K20074	5	67	6.73489	24.4344	62.0349	37.9911	Polar	N	N	N	N	N	8.47447	prpC, phpP; PPM family protein phosphatase [EC:3.1.3.16]	A09180 Brite Hierarchies	7.54632	Y
	K11936	5	30	7.12605	15.2534	54.3768	35.0719	Polar	N	N	N	N	N	20.4812	pgaC, icaA; poly-beta-1,6-N-acetyl-D-glucosamine synthase [EC:2.4.1.-]	A09140 Cellular Processes	2.55511	Y
	K22182	6	70	7.48766	16.2532	72.5128	40.3468	Polar	N	N	N	N	N	18.8255	TXNRD; thioredoxin reductase (NADPH) [EC:1.8.1.9]	A09100 Metabolism	1.45039	Y
	K17744	6	49	7.48766	21.456	69.1136	51.643	Polar	N	N	N	N	N	8.47447	GalDH; L-galactose dehydrogenase [EC:1.1.1.316]	A09100 Metabolism	2.79738	Y
	K09422	8	63	7.48766	4.64992	72.5128	5.4459	Polar	N	N	N	N	N	17.4624	MYBP; transcription factor MYB, plant	A09180 Brite Hierarchies	8.46849	Y
	K06907	6	101	7.48766	9.21867	67.141	35.0913	Polar	N	N	N	N	N	19.3128	K06907; uncharacterized protein	A09190 Not Included in Pathway or Brite	5.49927	Y
	K02453	7	68	7.48766	16.4016	64.713	49.3557	Polar	N	N	N	N	N	15.9708	gspD; general secretion pathway protein D	A09130 Environmental Information Processing	6.94254	Y
	K01337	6	84	7.48766	11.9797	72.5128	35.0172	Polar	N	N	N	N	N	19.7812	E3.4.21.50; lysyl endopeptidase [EC:3.4.21.50]	A09180 Brite Hierarchies	5.95538	Y
	K12454	6	114	7.57942	22.5623	67.1178	54.0033	Polar	N	N	N	N	N	#N/A	rfbE; CDP-paratose 2-epimerase [EC:5.1.3.10]	A09100 Metabolism	3.76934	Y
	K12267	7	91	7.57942	17.2851	54.5746	33.353	Polar	N	N	N	N	N	17.6271	msrAB; peptide methionine sulfoxide reductase msrA/msrB [EC:1.8.4.11 1.8.4.12]	A09190 Not Included in Pathway or Brite	5.20828	Y
	K11438	11	99	7.57942	16.0247	62.0349	34.9009	Polar	N	N	N	N	N	18.478	PRMT7; type III protein arginine methyltransferase [EC:2.1.1.321]	A09180 Brite Hierarchies	5.79505	Y
	K09525	6	93	7.57942	13.5245	54.5746	34.0992	Polar	N	N	N	N	N	20.4425	DNAJC5; DnaJ homolog subfamily C member 5	A09120 Genetic Information Processing	1.92667	Y
	K21916	5	82	8.47447	17.9251	67.1178	36.361	Polar	N	N	N	N	N	17.4624	KCTD6; BTB/POZ domain-containing protein KCTD6	A09180 Brite Hierarchies	4.88902	Y
	K18342	10	118	8.47447	0	67.141	0.0232	Polar	N	N	N	N	N	18.8255	OTUD6; OTU domain-containing protein 6 [EC:3.4.19.12]	A09180 Brite Hierarchies	8.92064	Y
	K15693	6	82	8.47447	15.3167	67.1178	43.9093	Polar	N	N	N	N	N	19.9346	RNF26; E3 ubiquitin-protein ligase RNF26 [EC:2.3.2.27]	A09180 Brite Hierarchies	6.64903	Y
	K14850	6	57	8.47447	3.17921	67.141	0	Polar	N	N	N	N	N	18.8255	RRP8; ribosomal RNA-processing protein 8 [EC:2.1.1.287]	A09180 Brite Hierarchies	3.89575	Y
	K13993	32	202	8.47447	15.2534	61.5442	38.4096	Polar	N	N	N	N	N	15.014	HSP20; HSP20 family protein	A09120 Genetic Information Processing	13.2091	Y
	K13448	6	106	8.47447	11.3068	67.1178	58.1439	Polar	N	N	N	N	N	20.0778	CML; calcium-binding protein CML	A09150 Organismal Systems	4.15222	Y
	K10651	6	126	8.47447	8.53883	67.141	33.0796	Polar	N	N	N	N	N	24.9589	TRIM21, SSA1; tripartite motif-containing protein 21 [EC:2.3.2.27]	A09160 Human Diseases	4.73186	Y
	K06413	9	68	8.47447	4.64992	67.141	5.4459	Polar	N	N	N	N	N	15.1806	spoVK; stage V sporulation protein K	A09190 Not Included in Pathway or Brite	8.93253	Y
	K01972	5	98	8.47447	16.4871	67.141	41.6309	Polar	N	N	N	N	N	15.1813	E6.5.1.2, ligA, ligB; DNA ligase (NAD+) [EC:6.5.1.2]	A09120 Genetic Information Processing	4.00587	Y
	K01341	6	44	8.47447	0	67.141	0	Polar	N	N	N	N	N	17.0268	KEX2; kexin [EC:3.4.21.61]	A09180 Brite Hierarchies	5.10578	Y
	K01120	5	21	8.47447	14.5808	67.141	45.7	Polar	N	N	N	N	N	17.5856	cpdP; 3',5'-cyclic-nucleotide phosphodiesterase [EC:3.1.4.17]	A09100 Metabolism	4.45835	Y
	K00799	5	72	8.47447	7.5257	54.5746	32.1961	Polar	N	N	N	N	N	19.3128	GST, gst; glutathione S-transferase [EC:2.5.1.18]	A09100 Metabolism	5.1823	Y
	K00103	15	141	8.47447	12.0067	67.1178	36.0794	Polar	N	N	N	N	N	18.1807	GULO; L-gulonolactone oxidase [EC:1.1.3.8]	A09100 Metabolism	15.6294	Y
	K16274	14	128	1.48885	7.96689	72.471	11.3484	Polar	N	N	N	N	N	15.014	AIP2; E3 ubiquitin-protein ligase AIP2 [EC:2.3.2.27]	A09180 Brite Hierarchies	6.91774	N
	K01951	39	287	8.47447	11.8175	67.141	36.8279	Polar	N	N	N	N	N	18.3314	guaA, GMPS; GMP synthase (glutamine-hydrolysing) [EC:6.3.5.2]	A09100 Metabolism	20.0355	N

## Sheet: Lineage
	KO	Level	Lineage	p-adj
	K01074	root	root	0.00045
	K03006	root	root	0.00045
	K01166	root	root	0.000488
	K00720	root	root	0.000906
	K03055	root	root	0.00241
	K20899	root	root	0.00436
	K01255	root	root	0.00382
	K03581	root	root	0.00338
	K08658	root	root	0.00328
	K01674	root	root	0.00429
	K17907	root	root	0.00478
	K03177	root	root	0.0122
	K05312	root	root	0.0132
	K06950	root	root	0.014
	K02613	root	root	0.0159
	K03168	root	root	0.0156
	K03555	root	root	0.0156
	K18669	root	root	0.0195
	K06639	root	root	0.0196
	K14724	root	root	0.0204
	K00720	Maingroup	Mirusviridae	0.00015
	K00857	Maingroup	Imitervirales	0.000407
	K01074	Maingroup	Imitervirales	0.000343
	K03010	Maingroup	Imitervirales	0.000574
	K13984	Maingroup	Mirusviridae	0.000972
	K01372	Maingroup	Mirusviridae	0.00091
	K14724	Maingroup	Mirusviridae	0.00106
	K09584	Maingroup	Mirusviridae	0.00117
	K01166	Maingroup	Imitervirales	0.0011
	K07976	Maingroup	Mirusviridae	0.00106
	K01001	Maingroup	Mirusviridae	0.00116
	K11295	Maingroup	Mirusviridae	0.00156
	K00806	Maingroup	Mirusviridae	0.00165
	K01230	Maingroup	Mirusviridae	0.00153
	K14457	Maingroup	Mirusviridae	0.00236
	K03581	Maingroup	Mirusviridae	0.00303
	K08658	Maingroup	Imitervirales	0.00296
	K01255	Maingroup	Imitervirales	0.00353
	K07962	Maingroup	Mirusviridae	0.00425
	K03055	Maingroup	Imitervirales	0.00422
	K00857	Family	Mesomimiviridae	0.0015
	K01074	Family	Mesomimiviridae	0.0014
	K14457	Family	M2	0.00915
	K18669	Family	Mesomimiviridae	0.0122
	K01166	Family	Mesomimiviridae	0.0137
	K00720	Family	M2	0.0125
	K01255	Family	Mesomimiviridae	0.0129
	K08658	Family	Mesomimiviridae	0.012
	K06950	Family	Mesomimiviridae	0.0131
	K20756	Family	Mesomimiviridae	0.0139
	K01372	Family	M2	0.0176
	K03055	Family	Mesomimiviridae	0.0167
	K19028	Family	Mesomimiviridae	0.019
	K19030	Family	Mesomimiviridae	0.0177
	K13984	Family	M2	0.0165
	K22068	Family	Mimiviridae	0.0218
	K06184	Family	Mimiviridae	0.0232
	K01893	Family	Mimiviridae	0.0314
	K01674	Family	Mesomimiviridae	0.0302
	K03164	Family	Mesomimiviridae	0.0309
	K00720	Genus	NEW_02	0.000503
	K00857	Genus	Meso_clade_I	0.0026
	K01372	Genus	NEW_02	0.0056
	K13984	Genus	NEW_02	0.00496
	K14724	Genus	NEW_02	0.00575
	K01001	Genus	NEW_02	0.00561
	K09584	Genus	NEW_02	0.00552
	K07976	Genus	NEW_02	0.00496
	K01074	Genus	Meso_clade_I	0.00477
	K00806	Genus	NEW_02	0.00608
	K11295	Genus	NEW_02	0.00577
	K01166	Genus	Meso_clade_I	0.00539
	K10755	Genus	Meso_clade_I	0.00526
	K03654	Genus	Meso_clade_I	0.0051
	K03581	Genus	NEW_02	0.0108
	K03841	Genus	Meso_clade_I	0.0112
	K01230	Genus	NEW_02	0.0123
	K07962	Genus	NEW_02	0.0116
	K01627	Genus	Meso_clade_II	0.0136
	K14457	Genus	NEW_02	0.0181

## Sheet: Pathway
		NonPolar KOs	Polar KOs	Completeness	Catergory 1	Catergory 2	p-adj	KOs
	01040 Biosynthesis of unsaturated fatty acids [PATH:ko01040]	3	4	0.21875	A09100 Metabolism	09103 Lipid metabolism	0.0338389	K10249,K10244,K00507,K00232,K10203,K10251,K10226
	04725 Cholinergic synapse [PATH:ko04725]	4	5	0.1	A09150 Organismal Systems	09156 Nervous system	0.024491	K05858,K04371,K04809,K04515,K04806,K04813,K04805,K04815,K04808
	00510 N-Glycan biosynthesis [PATH:ko00510]	4	4	0.177778	A09100 Metabolism	09107 Glycan biosynthesis and metabolism	0.0445138	K01001,K07252,K01230,K00737,K07441,K07966,K07967,K07968
