# Supplementary material for: Genomic adaptation of giant viruses in polar oceans
Source: Nat Commun. 2023 Oct 12;14:6233. doi: 10.1038/s41467-023-41910-6 (PMC10570341; doi:10.1038/s41467-023-41910-6)
Supplement: Supplementary file 9 — Source Data [file 41467_2023_41910_MOESM9_ESM.xlsx]

## Sheet: Fig1_Viral_Richness_Tara_Statio
Name	Group	station_10	station_100	station_102	station_106	station_109	station_11	station_110	station_111	station_112	station_113	station_114	station_115	station_116	station_117	station_118	station_119	station_12	station_120	station_121	station_122	station_123	station_124	station_125	station_126	station_127	station_128	station_129	station_130	station_131	station_132	station_133	station_134	station_135	station_136	station_137	station_138	station_139	station_14	station_140	station_141	station_142	station_143	station_144	station_145	station_146	station_147	station_148	station_149
cPacV_1605	Imitervirales	0	0	1	0	0	0	0	0	0	0	0	0	0	0	0	0	0	0	0	0	0	0	0	0	0	0	0	0	0	0	0	0	1	0	0	0	0	0	0	0	0	0	0	0	0	0	0	0
Iridoviridae_HF920633_Invertebrate_iridovirus_22	Pimascovirales	0	0	0	0	0	0	0	0	0	0	0	0	0	0	0	0	0	0	0	0	0	0	0	0	0	0	0	0	0	0	0	0	0	0	0	0	0	0	0	0	0	0	0	0	0	0	0	0
Mimiviridae_ChoanoV1	Imitervirales	0	0	0	0	0	0	0	0	0	0	0	0	0	0	0	0	0	0	0	0	0	0	0	0	0	0	0	0	0	0	0	0	0	0	0	0	0	0	0	0	0	0	0	0	0	0	0	0
Mimiviridae_KY684085_Indivirus_ILV1_Indivirus_1	Imitervirales	0	0	0	0	0	0	0	0	0	0	0	0	0	0	0	0	0	0	0	0	0	0	0	0	0	0	0	0	0	0	0	0	0	0	0	0	0	0	0	0	0	0	0	0	0	0	0	0
Moniruzzaman_AF02_ERX556003_45_dc	Asfuvirales	0	0	1	0	0	0	1	0	0	0	0	0	0	0	0	0	0	0	0	1	0	0	0	0	0	0	0	0	0	0	0	0	0	0	1	1	0	0	0	1	0	0	0	1	1	0	1	1
Moniruzzaman_AF05_ERX552270_16_dc	Asfuvirales	0	0	0	0	0	0	0	0	0	0	0	0	0	0	0	0	0	0	0	0	0	0	0	0	0	0	0	0	0	0	0	0	0	0	0	0	0	0	0	0	0	0	0	0	0	0	0	0
Moniruzzaman_EP01_ERX552279_2_dc	Pandoravirales	0	1	0	0	0	0	1	1	0	0	0	0	0	0	0	0	0	0	0	1	1	1	1	1	1	0	0	0	0	0	0	0	0	1	1	1	0	0	0	0	0	0	0	0	0	0	0	0
Moniruzzaman_EP04_SRX802073_108_dc	Pandoravirales	0	0	0	0	0	0	0	0	0	0	0	0	0	0	0	0	0	0	0	0	0	0	0	0	0	0	0	0	0	0	0	0	0	0	0	0	0	0	0	0	0	0	0	0	1	1	0	0
Moniruzzaman_EP05_ERX552277_13_dc	Pandoravirales	0	0	0	0	0	0	0	0	0	0	0	0	0	0	0	0	0	0	0	0	0	0	0	0	0	0	0	0	0	0	0	0	0	0	0	0	0	0	0	0	0	0	0	0	0	0	0	0
Moniruzzaman_EP06_ERX552244_11_dc	Pandoravirales	0	0	0	0	0	0	0	0	0	0	0	0	0	0	0	0	0	0	0	0	0	0	0	0	0	0	0	0	0	0	0	0	0	0	0	0	0	0	0	0	0	0	0	0	0	0	0	0
Moniruzzaman_EP12_ERX555967_47_dc	Pandoravirales	0	0	0	0	0	0	0	0	0	0	0	0	0	0	0	0	0	0	0	0	0	0	0	0	0	0	0	0	0	0	1	0	0	0	0	0	0	0	0	0	0	0	0	0	0	0	0	0
Moniruzzaman_IR01_ERX552261_5_dc	Pimascovirales	0	0	0	0	0	0	0	0	0	0	0	0	0	0	0	0	0	0	0	0	0	0	0	0	0	0	0	0	0	0	0	0	0	0	0	0	0	0	0	0	0	0	0	0	0	0	0	0
Moniruzzaman_IR01_ERX552261_56_dc	Pimascovirales	0	0	0	0	0	0	0	0	0	0	0	0	0	0	0	0	0	0	0	0	0	0	0	0	0	0	0	0	0	0	0	0	0	0	1	0	0	0	0	0	0	0	0	0	0	0	0	1
Moniruzzaman_IR01_ERX552270_117_dc	Pimascovirales	0	0	1	0	0	0	0	1	1	0	0	0	0	0	0	0	0	0	0	0	0	0	0	0	0	0	0	0	0	0	1	0	0	0	0	0	0	0	0	0	0	0	0	0	0	0	0	0
Moniruzzaman_IR01_ERX552270_122_dc	Pimascovirales	0	0	0	0	0	0	0	0	0	0	0	0	0	0	0	0	0	0	0	0	0	0	0	0	0	0	0	0	0	0	1	0	0	0	0	0	0	0	0	0	0	0	0	0	0	0	0	0
Moniruzzaman_LP01_ERX552252_57_dc	Algavirales	1	0	1	0	0	0	0	0	0	0	0	0	0	0	0	0	0	0	0	0	0	0	0	0	0	0	0	0	0	0	1	0	1	0	0	0	0	0	0	0	0	0	0	1	0	0	0	0
Moniruzzaman_LP01_ERX552274_25_dc	Algavirales	0	0	0	0	0	0	0	0	0	0	0	0	0	0	0	0	0	0	0	0	0	0	0	0	0	0	0	0	0	0	0	0	0	0	0	0	0	0	1	1	0	0	0	0	1	0	0	1
Moniruzzaman_LP01_ERX552283_12_dc	Algavirales	0	0	1	0	0	0	0	0	0	0	0	0	0	0	0	0	0	0	0	0	0	0	0	0	0	0	0	0	0	0	0	0	0	0	0	1	0	0	0	0	0	0	0	0	0	0	0	1
Moniruzzaman_LP01_ERX552326_9_dc	Algavirales	0	0	0	0	0	0	0	0	0	0	0	0	0	0	0	0	0	0	0	0	0	0	0	0	0	0	0	0	0	0	0	0	0	0	0	0	0	0	1	0	0	0	0	1	1	0	1	1
Moniruzzaman_LP01_ERX552333_20_dc	Algavirales	0	0	0	0	0	0	0	0	0	0	0	0	0	0	0	0	0	0	0	0	0	0	0	0	0	0	0	0	0	0	1	0	0	0	0	0	0	0	0	0	0	0	0	1	0	0	0	0
Moniruzzaman_LP01_ERX552336_20_dc	Algavirales	0	0	0	0	0	0	0	0	0	0	0	0	0	0	0	0	0	0	0	0	0	0	0	0	0	0	0	0	0	0	0	0	0	0	0	0	0	0	0	0	0	0	0	0	0	0	0	0
Moniruzzaman_LP01_ERX555907_107_dc	Algavirales	0	0	1	0	0	0	0	0	0	0	0	0	0	0	0	0	0	0	0	0	0	0	0	0	0	0	0	0	0	0	1	0	0	0	0	0	0	0	0	0	0	0	0	0	0	0	0	0
Moniruzzaman_LP01_ERX555961_17_dc	Algavirales	0	0	1	0	0	0	1	0	0	0	0	0	0	0	0	0	0	0	0	0	0	0	0	0	0	0	0	0	0	0	1	0	0	0	1	1	0	0	0	0	0	0	0	1	0	0	0	0
Moniruzzaman_LP01_ERX555961_3_dc	Algavirales	0	0	1	0	0	0	0	0	0	0	0	0	0	0	0	0	0	0	0	0	0	0	0	0	0	0	0	0	0	0	1	0	0	0	0	1	0	0	0	0	0	0	0	0	0	0	0	0
Moniruzzaman_LP01_ERX555967_111_dc	Algavirales	0	0	0	0	0	0	0	0	0	0	0	0	0	0	0	0	0	0	0	0	0	0	0	0	0	0	0	0	0	0	1	1	1	0	0	0	0	0	0	0	0	0	0	0	0	0	0	0
Moniruzzaman_LP01_ERX555976_71_dc	Algavirales	0	0	0	0	0	0	0	0	0	0	0	0	0	0	0	0	0	0	0	0	0	0	0	0	0	0	0	0	0	0	0	0	0	0	0	0	0	0	0	0	0	0	0	0	0	0	0	0
Moniruzzaman_LP01_ERX555978_25_dc	Algavirales	0	0	0	0	0	0	0	0	0	0	0	0	0	0	0	0	0	0	0	0	0	0	0	0	0	0	0	0	0	0	0	0	0	0	0	0	0	0	1	1	0	0	0	0	0	0	0	0
Moniruzzaman_LP01_ERX555987_14_dc	Algavirales	0	0	1	0	0	0	1	0	0	0	0	0	0	0	0	0	0	0	0	0	0	0	0	0	0	0	0	0	0	1	0	0	0	0	1	1	0	0	0	0	0	0	0	0	0	0	0	0
Moniruzzaman_LP01_ERX555987_30_dc	Algavirales	0	0	1	0	0	0	1	0	0	0	0	0	0	0	0	0	0	0	0	0	0	0	0	0	0	0	0	0	0	1	0	0	0	1	1	1	0	0	0	0	0	0	0	0	0	0	0	0
Moniruzzaman_LP01_ERX556023_2_dc	Algavirales	1	0	1	0	0	0	1	0	0	0	0	0	0	0	0	0	0	0	0	0	0	0	0	0	0	0	0	0	0	0	0	0	0	0	1	1	0	0	0	0	0	0	0	1	1	0	1	1
Moniruzzaman_LP01_ERX556034_38_dc	Algavirales	0	0	0	0	0	0	0	0	0	0	0	0	0	0	0	0	0	0	0	0	0	0	0	0	0	0	0	0	0	0	1	0	0	0	0	0	0	0	0	0	0	0	0	0	0	0	0	0
Moniruzzaman_LP01_ERX556037_11_dc	Algavirales	1	0	0	0	0	0	0	0	0	0	0	0	0	0	0	0	0	0	0	0	0	0	0	0	0	0	0	0	0	0	0	0	0	0	0	0	0	0	0	0	0	0	0	1	0	0	0	0
Moniruzzaman_LP01_ERX556059_2_dc	Algavirales	0	0	0	0	0	0	0	0	0	0	0	0	0	0	0	0	0	0	0	0	0	0	0	0	0	0	0	0	0	0	0	0	0	0	0	0	0	0	0	1	0	0	0	1	1	1	1	1
Moniruzzaman_LP01_ERX556101_60_dc	Algavirales	0	0	0	0	0	0	0	0	0	0	0	0	0	0	0	0	0	0	0	0	0	0	0	0	0	0	0	0	0	0	0	0	0	0	0	0	0	0	0	0	0	0	0	1	1	0	1	1
Moniruzzaman_LP01_ERX556127_13_dc	Algavirales	0	0	0	0	0	0	0	0	0	0	0	0	0	0	0	0	0	0	0	0	0	0	0	0	0	0	0	0	0	0	0	0	0	0	0	0	0	0	0	1	0	0	0	1	1	0	0	1
Moniruzzaman_LP01_ERX943717_70_dc	Algavirales	0	0	0	0	0	0	0	0	0	0	0	0	0	0	0	0	0	0	0	0	0	0	0	0	0	0	0	0	0	0	1	0	0	0	0	1	0	0	0	0	0	0	0	0	0	0	0	0
Moniruzzaman_LP01_SRX514547_24_dc	Algavirales	0	0	0	0	0	0	0	0	0	0	0	0	0	0	0	0	0	0	0	0	0	0	0	0	0	0	0	0	0	0	0	0	0	0	0	0	0	0	1	0	0	0	0	0	0	0	0	0
Moniruzzaman_LP01_SRX672316_10_dc	Algavirales	0	0	0	0	0	0	0	0	0	0	0	0	0	0	0	0	0	0	0	0	0	0	0	0	0	0	0	0	0	0	0	0	0	0	0	0	0	0	0	0	0	0	0	1	0	0	0	0
Moniruzzaman_LP01_SRX802076_50_dc	Algavirales	0	0	1	0	0	0	0	0	0	0	0	0	0	0	0	0	0	0	0	0	0	0	0	0	0	0	0	0	0	0	1	0	0	0	1	1	0	0	0	0	0	0	0	1	1	0	1	1
Moniruzzaman_LP01_SRX803008_7_dc	Algavirales	0	0	1	0	0	0	0	0	0	0	0	0	0	0	0	0	0	0	0	0	0	0	0	0	0	0	0	0	0	0	1	0	1	0	0	0	0	0	0	0	0	0	0	1	0	0	0	0
Moniruzzaman_LP03_ERX552261_44_dc	Algavirales	0	0	0	0	0	0	0	0	0	0	0	0	0	0	0	0	0	0	0	0	0	0	0	0	0	0	0	0	0	0	0	0	0	0	0	0	0	0	0	0	0	0	0	0	0	0	0	0
Moniruzzaman_LP03_ERX552270_64_dc	Algavirales	0	0	0	0	0	0	0	0	0	0	0	0	0	0	0	0	0	0	0	0	0	0	0	0	0	0	0	0	0	0	0	0	0	0	0	0	0	0	0	0	0	0	0	0	0	0	0	0
Moniruzzaman_LP03_ERX555907_69_dc	Algavirales	0	0	0	0	0	0	0	0	0	0	0	0	0	0	0	0	0	0	0	0	0	0	0	0	0	0	0	0	0	0	1	0	0	0	0	1	0	0	0	0	0	0	0	0	0	0	0	0
Moniruzzaman_LP04_ERX552270_119_dc	Algavirales	0	0	0	0	0	0	0	0	0	0	0	0	0	0	0	0	0	0	0	0	0	0	0	0	0	0	0	0	0	0	0	0	0	0	0	0	0	0	0	0	0	0	0	0	0	0	0	0
Moniruzzaman_LP04_ERX552274_3_dc	Algavirales	0	0	0	0	0	0	0	0	0	0	0	0	0	0	0	0	0	0	0	0	0	0	0	0	0	0	0	0	0	0	0	0	0	0	0	0	0	0	0	0	0	0	0	0	0	0	0	0
Moniruzzaman_LP04_ERX552283_9_dc	Algavirales	0	0	1	0	0	0	0	0	0	0	0	0	0	0	0	0	0	0	0	0	0	0	0	0	0	0	0	0	0	0	0	0	0	0	0	1	0	0	0	1	0	0	0	0	0	0	0	1
Moniruzzaman_LP04_ERX555917_66_dc	Algavirales	0	1	1	0	0	0	0	1	0	0	0	0	0	0	0	0	0	0	0	1	0	0	0	0	0	0	0	0	0	0	0	0	0	0	0	0	0	0	0	0	0	0	0	0	0	0	0	0
Moniruzzaman_LP04_ERX555919_35_dc	Others	0	0	1	0	0	0	0	0	1	0	0	0	0	0	0	0	0	1	1	1	0	0	0	0	0	0	0	0	1	1	1	1	1	0	1	1	0	0	0	0	0	0	0	1	0	0	1	0
Moniruzzaman_LP04_ERX556005_53_dc	Algavirales	0	0	1	0	0	0	0	0	0	0	0	0	0	0	0	0	0	0	0	0	0	0	0	0	0	0	0	0	0	1	1	0	0	0	1	1	0	0	0	0	0	0	0	0	0	0	0	0
Moniruzzaman_LP04_ERX556017_11_dc	Algavirales	0	1	1	0	0	0	0	1	0	0	0	0	0	0	0	0	0	0	0	0	0	0	0	0	0	0	0	0	0	1	1	0	0	0	1	1	0	0	0	0	0	0	0	1	0	0	0	0
Moniruzzaman_LP04_ERX556034_5_dc	Algavirales	0	1	1	1	0	0	1	0	0	0	0	0	0	0	0	0	0	0	0	1	0	0	0	0	0	0	0	0	0	0	1	0	0	0	0	1	0	0	0	0	0	0	0	0	0	0	0	0
Moniruzzaman_LP04_ERX556101_9_dc	Algavirales	0	0	0	0	0	0	0	1	0	0	0	0	0	0	0	0	0	0	0	0	0	0	0	0	0	1	0	0	0	0	1	1	1	0	1	0	0	0	0	0	0	0	0	1	0	0	0	1
Moniruzzaman_LP04_SRX802143_131_dc	Algavirales	0	0	0	0	0	0	0	0	0	0	0	0	0	0	0	0	0	0	0	0	0	0	0	0	0	0	0	0	0	0	0	0	0	0	0	0	0	0	0	0	0	0	0	0	0	0	0	0
Moniruzzaman_LP05_ERX552270_7_dc	Algavirales	0	0	0	0	0	0	0	0	0	0	0	0	0	0	0	0	0	0	0	0	0	0	0	0	0	0	0	0	0	0	0	0	0	0	0	0	0	0	0	0	0	0	0	0	0	0	0	0
Moniruzzaman_LP05_ERX552270_8_dc	Algavirales	0	0	0	0	0	0	0	0	0	0	0	0	0	0	0	0	0	0	0	0	0	0	0	0	0	0	0	0	0	0	1	0	0	0	0	0	0	0	0	0	0	0	0	0	0	0	0	0
Moniruzzaman_LP06_ERX552270_50_dc	Pandoravirales	0	0	0	0	0	0	0	0	0	0	0	0	0	0	0	0	0	0	0	0	0	0	0	0	0	0	0	0	0	0	0	0	0	0	0	0	0	0	0	0	0	0	0	0	0	0	0	0
Moniruzzaman_MM01_ERX288947_11_dc	Imitervirales	1	0	0	0	0	1	0	0	0	0	0	0	0	0	0	0	1	0	0	1	0	1	0	0	0	0	0	0	0	0	0	0	0	0	0	0	0	0	0	0	0	0	0	0	0	1	1	0
Moniruzzaman_MM01_ERX552243_80_dc	Imitervirales	0	0	1	0	0	0	0	1	1	0	0	0	0	0	0	0	0	0	0	1	1	1	0	0	0	1	0	0	0	1	0	0	0	0	0	1	0	0	1	0	0	0	0	0	0	0	1	1
Moniruzzaman_MM01_ERX552243_92_dc	Imitervirales	0	0	0	0	0	0	0	0	0	0	0	0	0	0	0	0	0	0	0	1	0	0	0	0	0	0	0	0	0	1	0	0	0	0	0	0	0	0	0	0	0	0	0	0	0	0	0	0
Moniruzzaman_MM01_ERX552244_9_dc	Imitervirales	0	0	0	0	0	0	0	0	0	0	0	0	0	0	0	0	0	0	0	0	0	0	0	0	0	0	0	0	0	0	0	0	0	0	0	0	0	0	0	0	0	0	0	0	0	0	0	0
Moniruzzaman_MM01_ERX552246_27_dc	Imitervirales	0	0	0	0	0	1	0	0	0	0	0	0	0	0	0	0	0	0	0	0	0	0	0	0	0	0	0	0	0	0	0	0	0	0	0	0	0	0	0	0	0	0	0	0	0	0	0	0
Moniruzzaman_MM01_ERX552252_1_dc	Imitervirales	0	1	1	0	0	0	1	1	1	0	0	0	0	0	0	0	0	0	0	0	0	0	0	0	0	0	0	0	0	1	1	0	0	0	0	1	0	0	0	0	0	0	0	0	0	0	0	1
Moniruzzaman_MM01_ERX552255_28_dc	Imitervirales	0	0	0	0	0	0	0	0	0	0	0	0	0	0	0	0	0	0	0	0	0	0	0	0	0	0	0	0	0	1	1	0	0	0	0	0	0	0	0	0	0	0	0	0	0	0	0	0
Moniruzzaman_MM01_ERX552257_75_dc	Imitervirales	0	0	0	0	0	0	0	0	0	0	0	0	0	0	0	0	0	0	0	0	1	1	1	0	0	1	0	0	0	0	0	0	0	0	0	0	0	0	0	0	0	0	0	0	0	0	0	1
Moniruzzaman_MM01_ERX552270_100_dc	Imitervirales	0	0	0	0	0	0	0	0	0	0	0	0	0	0	0	0	0	0	0	0	0	0	0	0	0	0	0	0	0	0	1	0	0	0	0	0	0	0	0	0	0	0	0	0	0	0	0	0
Moniruzzaman_MM01_ERX552270_106_dc	Imitervirales	0	1	1	0	0	0	0	1	0	0	0	0	0	0	0	0	0	0	0	1	1	1	0	0	0	0	0	0	0	0	1	0	0	0	1	1	0	0	0	0	0	0	0	0	0	0	0	0
Moniruzzaman_MM01_ERX552270_108_dc	Imitervirales	0	0	0	0	0	0	0	0	0	0	0	0	0	0	0	0	0	0	0	0	0	0	0	0	0	0	0	0	0	0	0	0	0	0	0	0	0	0	0	0	0	0	0	0	0	0	0	0
Moniruzzaman_MM01_ERX552270_110_dc	Imitervirales	0	0	0	0	1	0	0	0	1	0	0	0	0	0	0	0	0	0	0	0	0	0	0	0	0	0	0	0	0	0	1	1	1	0	0	1	0	0	0	0	0	0	0	0	0	0	0	1
Moniruzzaman_MM01_ERX552270_114_dc	Imitervirales	0	0	0	0	0	0	0	0	0	0	0	0	0	0	0	0	0	0	0	0	0	0	0	0	0	0	0	0	0	0	0	0	0	0	0	0	0	0	0	0	0	0	0	0	0	0	0	0
Moniruzzaman_MM01_ERX552270_24_dc	Imitervirales	0	0	0	0	0	0	0	0	1	0	0	0	0	0	0	0	0	0	0	0	0	0	0	0	0	0	0	0	0	0	1	1	1	0	0	1	0	0	0	0	0	1	0	0	0	0	1	1
Moniruzzaman_MM01_ERX552270_27_dc	Imitervirales	0	0	0	0	0	0	0	0	0	0	0	0	0	0	0	0	0	0	0	0	0	0	0	0	0	0	0	0	0	0	0	0	0	0	0	0	0	0	0	0	0	0	0	0	0	0	0	0
Moniruzzaman_MM01_ERX552270_51_dc	Imitervirales	0	0	0	0	0	0	0	0	0	0	0	0	0	0	0	0	0	0	0	0	0	0	0	0	0	0	0	0	0	0	1	0	0	0	0	0	0	0	0	0	0	0	0	0	0	0	0	0
Moniruzzaman_MM01_ERX552270_52_dc	Imitervirales	0	0	1	0	0	0	0	0	0	0	0	0	0	0	0	0	0	0	0	0	0	0	0	0	0	0	0	0	0	0	1	0	0	0	0	0	0	0	0	0	0	0	0	1	0	0	0	0
Moniruzzaman_MM01_ERX552270_55_dc	Imitervirales	0	0	0	0	0	0	0	0	0	0	0	0	0	0	0	0	0	0	0	0	0	0	0	0	0	0	0	0	0	0	0	0	0	0	0	0	0	0	0	0	0	0	0	0	0	0	0	0
Moniruzzaman_MM01_ERX552270_62_dc	Imitervirales	1	0	0	0	0	0	0	0	0	0	0	0	0	0	0	0	0	0	0	0	0	0	0	0	0	0	0	0	0	0	1	0	0	0	0	0	0	0	0	0	0	0	0	1	0	0	0	1
Moniruzzaman_MM01_ERX552270_65_dc	Imitervirales	0	0	0	0	0	0	0	0	0	0	0	0	0	0	0	0	0	0	0	0	0	0	0	0	0	0	0	0	0	0	0	0	0	0	0	0	0	0	0	0	0	0	0	0	0	0	0	0
Moniruzzaman_MM01_ERX552270_73_dc	Imitervirales	0	1	1	0	1	0	1	1	1	0	0	0	0	0	0	0	0	0	0	1	0	0	0	0	0	0	0	0	0	0	0	0	0	0	1	0	0	0	0	0	0	0	0	0	0	0	0	0
Moniruzzaman_MM01_ERX552270_74_dc	Imitervirales	0	0	0	0	0	0	0	0	0	0	0	0	0	0	0	0	0	0	0	0	0	0	0	0	0	0	0	0	0	0	0	0	0	0	0	0	0	0	0	0	0	0	0	0	0	0	0	0
Moniruzzaman_MM01_ERX552270_87_dc	Imitervirales	0	0	0	0	0	0	0	0	0	0	0	0	0	0	0	0	0	0	0	0	0	0	0	0	0	0	0	0	0	0	1	0	0	0	0	1	0	0	0	0	0	0	0	0	0	0	0	0
Moniruzzaman_MM01_ERX552270_94_dc	Imitervirales	0	0	0	0	0	0	0	0	0	0	0	0	0	0	0	0	0	0	0	0	0	0	0	0	0	0	0	0	0	0	1	0	0	0	0	1	0	0	0	0	0	0	0	0	0	0	0	0
Moniruzzaman_MM01_ERX552274_30_dc	Imitervirales	0	0	0	0	0	0	0	0	0	0	0	0	0	0	0	0	0	0	0	0	0	0	0	0	0	0	0	0	0	0	0	0	0	0	0	0	0	0	0	0	0	0	0	0	0	0	1	0
Moniruzzaman_MM01_ERX552274_9_dc	Imitervirales	0	0	0	0	0	0	0	0	0	0	0	0	0	0	0	0	0	0	0	0	0	0	0	0	0	0	0	0	0	0	1	0	0	0	0	0	0	0	0	0	0	0	0	0	0	0	0	0
Moniruzzaman_MM01_ERX552283_5_dc	Imitervirales	0	0	1	0	0	0	0	0	0	0	0	0	0	0	0	0	0	0	0	0	0	0	0	0	0	0	0	0	0	0	1	0	1	0	0	0	0	0	0	0	0	0	0	0	0	0	0	1
Moniruzzaman_MM01_ERX552288_39_dc	Imitervirales	1	0	0	0	0	1	0	1	1	0	0	0	0	0	0	0	0	0	0	0	0	1	0	1	0	0	0	0	1	0	0	0	0	0	0	1	0	0	0	0	0	0	0	0	1	1	1	1
Moniruzzaman_MM01_ERX552288_95_dc	Imitervirales	0	0	0	0	1	0	0	0	1	0	0	0	0	0	0	0	0	0	0	0	0	0	0	0	0	0	0	0	0	1	1	0	0	0	0	0	0	0	1	1	0	0	0	0	0	0	0	0
Moniruzzaman_MM01_ERX552292_53_dc	Imitervirales	0	0	1	0	1	0	1	0	0	1	1	1	0	1	0	0	0	0	0	1	1	1	1	1	1	1	0	0	0	0	1	0	0	0	1	0	0	0	1	0	0	0	0	0	0	0	0	0
Moniruzzaman_MM01_ERX552296_13_dc	Imitervirales	0	1	0	0	0	0	0	0	1	0	0	0	0	0	0	0	0	0	0	0	0	0	0	0	0	0	0	0	0	1	1	0	0	0	0	0	0	0	0	0	0	0	0	0	0	0	0	0
Moniruzzaman_MM01_ERX552296_3_dc	Imitervirales	0	0	0	0	0	0	0	0	1	0	0	0	0	0	0	0	0	0	0	0	0	0	0	0	0	0	0	0	0	0	0	0	0	0	0	0	0	0	0	0	0	0	0	0	0	0	0	0
Moniruzzaman_MM01_ERX552296_31_dc	Imitervirales	0	0	1	0	0	0	0	0	0	0	0	0	0	0	0	0	0	0	0	0	0	0	0	0	0	0	0	0	0	0	0	0	0	0	0	0	0	0	0	0	0	0	0	0	0	0	0	0
Moniruzzaman_MM01_ERX552296_34_dc	Imitervirales	1	0	0	0	1	0	0	0	0	0	0	0	0	0	0	0	0	0	0	0	0	0	0	0	0	0	0	0	0	0	1	0	0	0	0	0	0	0	0	0	0	0	0	0	0	0	0	0
Moniruzzaman_MM01_ERX552296_45_dc	Imitervirales	0	0	0	0	0	0	0	0	1	0	0	0	0	0	0	0	0	0	0	0	0	0	0	0	0	0	0	0	0	1	1	0	0	0	0	0	0	0	0	0	0	0	0	0	0	0	0	0
Moniruzzaman_MM01_ERX552296_8_dc	Imitervirales	0	0	0	0	0	0	0	0	0	0	0	0	0	0	0	0	0	0	0	0	0	0	0	0	0	0	0	0	0	0	0	0	0	0	0	0	0	0	0	0	0	0	0	0	0	0	0	0
Moniruzzaman_MM01_ERX552297_80_dc	Imitervirales	0	0	0	0	0	0	0	0	0	0	0	0	0	0	0	0	0	0	0	0	1	1	0	0	0	0	0	0	0	0	0	0	0	0	0	0	0	0	0	0	0	0	0	0	0	0	0	0
Moniruzzaman_MM01_ERX552302_25_dc	Imitervirales	0	0	0	0	0	0	0	0	1	0	0	0	0	0	0	0	0	0	0	0	0	0	0	0	0	0	0	0	0	0	1	0	0	0	1	0	0	0	0	0	0	0	0	0	0	0	0	0
Moniruzzaman_MM01_ERX552302_42_dc	Imitervirales	0	0	1	0	0	0	0	0	0	0	0	0	0	0	0	0	0	0	0	0	0	0	0	0	0	0	0	0	0	0	0	0	0	0	0	1	0	0	0	0	0	0	0	0	0	0	0	0
Moniruzzaman_MM01_ERX552302_47_dc	Imitervirales	0	0	0	0	0	0	0	0	1	0	0	0	0	0	0	0	0	0	1	0	0	0	0	0	0	0	0	0	0	0	1	0	0	0	0	0	0	0	0	0	0	0	0	0	0	0	0	0
Moniruzzaman_MM01_ERX555913_6_dc	Imitervirales	1	0	0	0	0	0	0	0	0	0	0	0	0	0	0	0	0	0	0	0	0	0	0	0	0	0	0	0	0	0	0	0	0	0	0	0	0	0	0	0	0	0	0	0	0	0	0	0
Moniruzzaman_MM01_ERX555913_65_dc	Imitervirales	0	0	1	0	0	0	0	0	0	0	0	0	0	0	0	0	0	0	0	0	0	0	0	0	0	0	0	0	0	0	0	0	0	0	0	1	0	0	0	0	0	0	0	0	0	0	0	0
Moniruzzaman_MM01_ERX555926_39_dc	Imitervirales	0	0	0	0	1	0	0	0	1	0	0	0	0	0	0	0	0	0	0	0	0	0	0	0	0	0	0	0	0	0	1	1	1	0	0	0	0	0	0	1	1	0	0	0	0	0	0	0
Moniruzzaman_MM01_ERX555951_10_dc	Imitervirales	1	0	0	0	0	0	0	0	0	0	0	0	0	0	0	0	0	0	0	0	0	0	0	0	0	0	0	0	0	0	0	0	0	0	0	0	0	0	0	0	0	0	0	1	0	0	0	0
Moniruzzaman_MM01_ERX555954_29_dc	Imitervirales	0	0	1	0	1	0	1	0	0	0	0	0	0	0	0	0	0	0	0	1	0	1	0	0	0	0	0	0	0	0	1	0	0	0	1	1	0	0	0	0	0	0	0	0	0	0	0	1
Moniruzzaman_MM01_ERX555965_10_dc	Imitervirales	0	0	0	0	0	0	0	0	0	0	0	0	0	0	0	0	0	0	0	0	0	0	0	0	0	1	0	0	0	0	0	0	0	0	0	0	0	0	0	0	0	0	0	0	0	0	0	0
Moniruzzaman_MM01_ERX555965_20_dc	Imitervirales	0	0	0	0	1	0	0	0	0	0	0	0	0	1	0	0	0	0	0	0	0	0	0	0	0	0	0	0	0	0	0	0	0	0	0	0	0	0	0	0	0	0	0	0	0	0	0	0
Moniruzzaman_MM01_ERX555965_5_dc	Imitervirales	0	0	0	0	0	0	0	0	1	0	0	0	0	0	0	0	0	0	0	0	0	0	0	0	0	0	0	0	0	0	0	0	0	0	0	0	0	0	0	0	0	0	0	0	0	0	0	0
Moniruzzaman_MM01_ERX555965_52_dc	Imitervirales	0	0	1	0	0	0	0	0	1	0	0	0	1	0	0	0	0	1	1	0	0	0	0	0	0	0	0	0	0	1	1	0	0	0	0	1	0	0	0	0	0	0	0	0	0	0	0	0
Moniruzzaman_MM01_ERX555965_56_dc	Imitervirales	0	0	1	0	0	0	0	0	0	0	0	0	0	0	0	0	0	0	0	0	0	0	0	0	0	0	0	0	0	0	0	0	0	0	0	0	0	0	0	0	0	0	0	0	0	0	0	0
Moniruzzaman_MM01_ERX555967_26_dc	Imitervirales	0	0	0	0	0	0	0	0	1	0	0	0	0	0	0	0	0	0	0	0	0	0	0	0	0	0	0	0	0	0	1	0	0	0	0	0	0	0	0	0	0	0	0	0	0	0	0	0
Moniruzzaman_MM01_ERX555988_97_dc	Imitervirales	0	1	0	0	0	0	0	0	1	0	0	0	0	0	0	0	0	0	0	0	0	0	0	0	1	0	0	0	0	0	1	0	0	0	0	0	0	0	0	0	0	0	0	0	0	0	0	0
Moniruzzaman_MM01_ERX555997_4_dc	Imitervirales	0	0	0	0	0	0	0	0	0	0	0	0	0	0	0	0	0	0	0	0	0	0	0	0	0	0	0	0	0	0	0	0	0	0	0	0	0	0	0	0	0	0	0	0	0	0	0	0
Moniruzzaman_MM01_ERX555997_5_dc	Imitervirales	0	0	0	0	0	0	0	0	0	0	0	0	0	0	0	0	0	0	0	0	0	0	0	0	0	0	0	0	0	0	0	0	0	0	0	0	0	0	0	0	0	0	0	0	0	0	0	0
Moniruzzaman_MM01_ERX556007_6_dc	Imitervirales	0	0	1	1	1	0	1	0	0	0	0	0	0	0	0	0	0	0	0	0	0	0	0	0	0	1	0	0	0	0	0	0	0	0	0	0	0	0	0	0	0	0	0	0	0	0	0	0
Moniruzzaman_MM01_ERX556009_10_dc	Imitervirales	0	0	0	0	0	0	0	0	0	0	0	0	0	0	0	0	0	0	0	0	0	0	0	0	0	0	0	0	0	0	0	0	0	0	0	0	0	0	1	0	0	0	0	0	0	0	0	0
Moniruzzaman_MM01_ERX556009_6_dc	Imitervirales	0	0	0	0	0	0	0	0	1	0	0	0	0	0	0	0	0	0	0	0	0	0	0	0	0	0	0	0	0	0	1	0	1	0	0	1	0	0	0	0	0	0	0	0	0	0	0	0
Moniruzzaman_MM01_ERX556028_70_dc	Imitervirales	0	0	0	0	0	0	0	0	0	0	0	0	0	0	0	0	0	0	0	0	0	0	0	0	0	0	0	0	0	0	0	0	0	0	0	0	0	0	0	0	1	1	1	0	0	0	0	0
Moniruzzaman_MM01_ERX556031_10_dc	Imitervirales	0	0	0	0	1	0	0	0	0	0	0	0	0	0	0	0	0	0	0	0	0	1	1	0	0	0	0	0	0	0	0	0	0	0	1	0	1	0	1	0	0	0	0	0	0	0	0	0
Moniruzzaman_MM01_ERX556031_42_dc	Imitervirales	0	0	0	0	0	0	0	0	0	0	0	0	0	0	0	0	0	0	0	0	0	0	0	0	0	0	0	0	0	0	0	0	0	0	1	0	0	0	0	0	0	0	0	0	0	0	0	0
Moniruzzaman_MM01_ERX556032_62_dc	Imitervirales	0	0	1	0	0	0	0	0	0	0	0	0	0	0	0	0	0	0	0	0	0	0	0	0	0	0	0	0	0	0	0	0	0	0	0	0	0	0	0	0	0	0	0	0	0	0	0	0
Moniruzzaman_MM01_ERX556037_19_dc	Imitervirales	0	0	0	0	0	0	0	0	0	0	0	0	0	0	0	0	0	0	0	0	0	0	0	0	0	0	0	0	0	0	0	0	0	0	0	1	0	0	0	0	0	0	0	0	0	0	0	0
Moniruzzaman_MM01_ERX556037_25_dc	Imitervirales	0	0	1	0	0	0	1	0	0	0	0	0	0	0	0	0	0	0	0	0	0	0	0	0	0	0	0	0	0	0	1	0	0	0	0	0	0	0	0	0	0	0	0	0	1	0	1	1
Moniruzzaman_MM01_ERX556045_12_dc	Imitervirales	0	0	0	0	0	0	0	0	0	0	0	0	0	0	0	0	0	0	0	0	0	0	0	0	0	0	0	0	0	0	1	0	1	0	0	1	0	0	0	0	0	0	0	1	0	0	0	0
Moniruzzaman_MM01_ERX556058_18_dc	Imitervirales	0	0	0	0	0	0	0	0	0	0	0	0	0	0	0	0	0	0	0	0	0	0	0	0	0	0	0	0	0	0	0	0	0	0	0	0	0	0	0	0	0	0	0	0	0	0	0	0
Moniruzzaman_MM01_ERX556068_30_dc	Imitervirales	0	0	0	0	0	0	0	0	1	0	0	0	0	0	0	0	0	0	0	0	0	0	0	0	0	0	0	0	0	1	0	0	0	0	0	0	0	0	0	0	0	0	0	0	0	0	0	0
Moniruzzaman_MM01_SRX802073_110_dc	Imitervirales	0	0	0	0	0	0	1	0	0	0	0	0	0	0	0	0	0	0	0	0	0	0	0	0	0	0	0	0	0	1	0	0	0	0	0	0	0	0	0	0	0	0	0	1	1	0	0	0
Moniruzzaman_MM01_SRX802073_70_dc	Imitervirales	0	0	0	0	0	0	0	0	0	0	0	0	0	0	0	0	0	0	0	0	0	0	0	0	0	0	0	0	0	0	0	0	0	0	0	0	0	0	0	0	0	0	0	0	0	0	0	0
Moniruzzaman_MM01_SRX802073_74_dc	Imitervirales	0	0	0	0	0	0	0	0	0	0	0	0	0	0	0	0	0	0	0	0	0	0	0	0	0	0	0	0	0	0	1	0	0	0	0	0	0	0	0	0	0	0	0	0	0	0	0	0
Moniruzzaman_MM01_SRX802073_99_dc	Imitervirales	0	0	1	0	0	0	0	0	0	0	0	0	0	0	0	0	0	0	0	0	0	0	0	0	0	0	0	0	0	0	1	0	0	0	0	0	0	0	0	0	0	0	0	0	0	0	0	0
Moniruzzaman_MM01_SRX802076_68_dc	Imitervirales	0	0	0	0	0	0	1	0	0	0	0	0	0	0	0	0	0	0	0	0	0	0	0	0	0	0	0	0	0	0	1	0	0	0	0	0	0	0	0	0	0	0	0	0	0	0	0	0
Moniruzzaman_MM01_SRX802077_72_dc	Imitervirales	0	0	0	0	0	0	0	0	0	0	0	0	0	0	0	0	0	0	0	0	0	0	0	0	0	0	0	0	0	0	1	0	0	0	0	0	0	0	0	0	0	0	0	0	0	0	0	0
Moniruzzaman_MM01_SRX802077_84_dc	Imitervirales	0	0	0	0	0	0	0	0	0	0	0	0	0	0	0	0	0	0	0	0	0	0	0	0	0	0	0	0	0	0	0	0	0	0	0	0	0	0	0	0	0	0	0	0	0	0	0	0
Moniruzzaman_MM01_SRX802143_26_dc	Imitervirales	0	0	0	0	0	0	0	0	0	0	0	0	0	0	0	0	0	0	0	0	0	0	0	0	0	0	0	0	0	0	0	0	0	0	0	0	0	0	0	0	0	0	0	0	0	0	0	0
Moniruzzaman_MM01_SRX802143_8_dc	Imitervirales	0	0	0	0	0	0	0	0	0	0	0	0	0	0	0	0	0	0	0	0	0	0	0	0	0	0	0	0	0	0	0	0	0	0	0	0	0	0	0	0	0	0	0	0	0	0	0	0
Moniruzzaman_MM01_SRX802189_102_dc	Imitervirales	0	0	0	0	0	0	0	0	0	0	0	0	0	0	0	0	0	0	0	0	0	0	0	0	0	0	0	0	0	0	1	0	0	0	0	1	0	0	0	0	0	0	0	0	0	0	0	0
Moniruzzaman_MM01_SRX802202_1_dc	Imitervirales	0	0	0	0	0	0	0	0	0	0	0	0	0	0	0	0	0	0	0	0	0	0	0	0	0	0	0	0	0	0	0	0	0	0	0	0	0	0	0	0	0	0	0	0	0	0	0	0
Moniruzzaman_MM01_SRX802202_63_dc	Imitervirales	0	0	0	0	0	0	0	0	0	0	0	0	0	0	0	0	0	0	0	0	0	0	0	0	0	0	0	0	0	0	0	0	0	0	0	0	0	0	0	0	0	0	0	0	0	0	0	0
Moniruzzaman_MM01_SRX803008_123_dc	Imitervirales	0	0	0	0	0	0	0	0	0	0	0	0	0	0	0	0	0	0	0	0	0	0	0	0	0	0	0	0	0	0	0	0	0	0	0	0	0	0	0	0	0	0	0	0	0	0	0	0
Moniruzzaman_MM01_SRX803008_24_dc	Imitervirales	0	0	1	0	0	0	0	0	0	0	0	0	0	0	0	0	0	0	0	0	0	0	0	0	0	0	0	0	0	0	0	0	0	0	0	0	0	0	0	0	0	0	0	0	0	0	0	0
Moniruzzaman_MM05_ERX552261_43_dc	Imitervirales	0	1	1	0	0	0	1	0	0	0	0	0	0	0	0	0	0	0	0	0	0	0	0	0	0	1	0	0	0	1	1	0	1	0	0	1	0	0	0	0	0	0	0	1	0	0	1	1
Moniruzzaman_MM05_ERX552264_42_dc	Imitervirales	0	0	0	0	0	0	0	1	1	0	0	0	0	0	0	0	0	0	0	1	1	1	1	0	0	0	0	0	0	0	1	0	0	0	0	1	0	0	0	0	1	0	0	0	0	0	1	0
Moniruzzaman_MM05_ERX552270_107_dc	Imitervirales	0	0	0	0	0	0	0	0	1	0	0	0	0	0	0	0	0	0	0	0	0	0	0	0	0	0	0	0	0	0	1	0	0	0	0	0	0	0	0	0	0	0	0	0	0	0	0	0
Moniruzzaman_MM05_ERX552270_36_dc	Imitervirales	0	0	0	0	0	0	0	0	0	0	0	0	0	0	0	0	0	0	0	0	0	0	0	0	0	0	0	0	0	0	0	0	0	0	0	0	0	0	0	0	0	0	0	0	0	0	0	0
Moniruzzaman_MM05_ERX552270_38_dc	Imitervirales	0	0	0	0	0	0	0	0	0	0	0	0	0	0	0	0	0	0	0	1	0	0	0	0	0	0	0	0	0	0	1	0	0	0	1	0	0	0	0	0	0	0	0	0	0	0	0	0
Moniruzzaman_MM05_ERX552285_69_dc	Imitervirales	0	0	0	0	0	0	0	1	1	0	0	0	0	0	0	0	0	0	0	0	0	0	0	0	0	0	0	0	0	0	0	0	0	0	0	0	0	0	0	0	0	0	0	0	0	0	0	0
Moniruzzaman_MM05_ERX555907_104_dc	Imitervirales	0	0	1	0	0	0	0	0	1	0	0	0	0	0	0	0	0	0	0	0	0	0	0	0	0	0	0	0	0	0	1	0	1	0	0	0	0	0	0	0	0	0	0	1	1	0	1	0
Moniruzzaman_MM05_ERX555907_15_dc	Imitervirales	0	0	1	0	0	0	0	1	1	0	0	0	0	0	0	0	0	0	0	0	0	0	0	0	0	0	0	0	0	0	1	0	0	0	0	0	0	0	0	0	0	0	0	1	1	0	1	0
Moniruzzaman_MM05_ERX555931_15_dc	Imitervirales	0	0	1	0	0	0	0	0	0	0	0	0	0	0	0	0	0	0	0	0	0	0	0	0	0	0	0	0	0	0	1	0	1	0	0	0	0	0	0	0	0	0	0	1	1	0	1	1
Moniruzzaman_MM05_ERX555931_51_dc	Imitervirales	0	1	1	0	0	0	0	1	1	0	0	0	0	0	0	0	0	0	0	0	0	0	0	0	0	0	0	0	0	1	0	0	0	0	0	0	0	0	0	0	0	0	0	0	0	0	0	1
Moniruzzaman_MM05_ERX555931_9_dc	Imitervirales	0	0	1	0	0	0	0	1	1	0	0	0	0	0	0	0	0	0	0	1	0	1	0	0	1	0	0	0	0	0	1	0	0	0	0	0	0	0	0	0	1	1	0	1	1	0	1	0
Moniruzzaman_MM05_ERX555935_132_dc	Imitervirales	0	0	0	0	0	0	0	0	0	0	0	0	0	0	0	0	0	0	0	1	0	0	0	0	0	0	0	0	0	0	0	0	0	0	0	0	0	0	0	0	0	0	0	0	0	0	0	0
Moniruzzaman_MM05_ERX555954_49_dc	Imitervirales	0	1	1	0	1	0	0	0	0	0	0	0	0	0	0	0	0	0	0	0	0	1	0	0	0	1	0	0	0	1	0	0	0	0	0	0	0	0	0	0	0	0	0	0	0	0	0	0
Moniruzzaman_MM05_ERX556094_31_dc	Imitervirales	0	0	1	0	1	0	1	0	1	0	0	0	0	0	0	0	0	0	0	0	0	0	0	0	0	0	0	0	0	1	0	0	0	0	0	0	0	0	0	0	0	0	0	0	0	0	0	0
Moniruzzaman_MM05_SRX802073_24_dc	Imitervirales	0	0	0	0	0	0	0	0	0	0	0	0	0	0	0	0	0	0	0	0	0	0	0	0	0	0	0	0	0	0	0	0	0	0	0	0	0	0	0	0	0	0	0	0	0	0	0	0
Moniruzzaman_MM05_SRX802074_61_dc	Imitervirales	0	0	1	0	1	0	0	0	0	0	0	0	0	0	0	0	0	0	0	0	0	0	0	0	0	0	0	0	0	0	1	0	0	0	1	0	0	0	0	0	1	0	0	0	0	0	0	0
Moniruzzaman_MM05_SRX802143_55_dc	Imitervirales	0	1	0	0	0	0	0	0	0	0	0	0	0	0	0	0	0	0	0	0	0	0	0	0	0	0	0	0	0	0	0	0	0	0	0	0	0	0	0	0	0	0	0	0	0	0	0	0
Moniruzzaman_MM05_SRX802963_50_dc	Imitervirales	0	0	0	0	0	0	0	0	0	0	0	0	0	0	0	0	0	0	0	0	0	0	0	0	0	0	0	0	0	0	0	0	0	0	0	0	0	0	0	0	0	0	0	0	0	0	0	0
Moniruzzaman_MM06_ERX555933_51_dc	Imitervirales	0	0	1	0	1	0	0	1	0	0	0	0	0	0	0	0	0	0	0	0	0	0	0	0	0	0	0	0	0	0	0	0	0	0	0	0	0	0	0	0	0	0	0	0	0	0	0	0
Moniruzzaman_MM06_SRX802073_13_dc	Imitervirales	0	0	0	0	0	0	0	0	0	0	0	0	0	0	0	0	0	0	0	0	0	0	0	0	0	0	0	0	0	0	0	0	0	0	0	0	0	0	0	0	0	0	0	0	0	0	0	0
Moniruzzaman_MM07_ERX552253_37_dc	Imitervirales	0	0	0	0	0	0	0	1	0	0	0	0	0	0	0	0	0	0	0	0	0	0	0	0	0	0	0	0	0	0	1	0	0	0	0	0	0	0	0	0	0	0	0	0	0	0	0	0
Moniruzzaman_MM07_ERX552255_64_dc	Imitervirales	0	1	0	0	0	0	0	1	0	0	0	0	0	0	0	0	0	0	0	0	0	0	0	0	0	0	0	0	0	1	1	0	0	0	0	1	0	0	0	0	0	0	0	0	0	0	0	0
Moniruzzaman_MM07_ERX552256_88_dc	Imitervirales	0	0	0	0	0	0	0	0	0	0	0	0	0	0	0	0	0	0	0	0	1	1	1	0	0	1	0	0	0	0	0	0	0	0	0	1	0	0	1	0	1	0	0	0	1	0	1	1
Moniruzzaman_MM07_ERX552261_47_dc	Imitervirales	0	0	0	0	0	0	0	0	0	0	0	0	0	0	0	0	0	0	0	0	0	0	0	0	0	0	0	0	0	0	1	1	1	0	0	0	0	0	0	0	0	0	0	0	0	0	0	1
Moniruzzaman_MM07_ERX552302_17_dc	Imitervirales	0	0	0	0	0	0	0	0	0	0	0	0	0	0	0	0	0	0	0	0	0	0	0	0	0	0	0	0	0	0	0	0	0	0	0	0	0	0	0	0	0	0	0	0	0	0	0	0
Moniruzzaman_MM07_ERX555933_5_dc	Imitervirales	0	0	0	0	0	0	0	1	0	0	0	0	0	0	0	0	0	0	0	0	0	0	0	0	0	0	0	0	0	0	0	0	0	0	0	0	0	0	0	0	0	0	0	0	0	0	0	0
Moniruzzaman_MM07_ERX555957_21_dc	Imitervirales	0	0	0	0	0	0	0	0	1	0	0	0	0	0	0	0	0	0	0	0	0	0	0	0	0	0	0	0	0	0	1	0	0	0	0	1	0	0	1	0	0	0	0	0	0	0	0	0
Moniruzzaman_MM07_ERX555963_2_dc	Imitervirales	0	0	0	0	1	0	0	0	0	0	0	0	0	0	0	0	0	0	0	0	0	0	1	0	0	0	0	0	0	0	0	0	0	0	1	0	0	0	0	0	1	0	0	0	0	0	1	0
Moniruzzaman_MM07_ERX555967_32_dc	Imitervirales	0	0	0	0	0	0	0	0	0	0	0	0	0	0	0	0	0	0	0	0	0	0	0	0	0	0	0	0	1	0	1	1	1	0	0	0	0	0	0	0	0	1	1	0	0	0	0	0
Moniruzzaman_MM07_SRX802073_62_dc	Imitervirales	0	0	0	0	0	0	0	0	0	0	0	0	0	0	0	0	0	0	0	0	0	0	0	0	0	0	0	0	0	0	0	0	0	0	0	0	0	0	0	0	0	0	0	1	0	0	0	0
Moniruzzaman_MM07_SRX802963_33_dc	Imitervirales	0	0	0	0	0	0	0	0	0	0	0	0	0	0	0	0	0	0	0	0	0	0	0	0	0	0	0	0	0	0	0	0	0	0	0	0	0	0	0	0	0	0	0	0	0	0	0	0
Moniruzzaman_MM07_SRX803008_112_dc	Imitervirales	0	0	0	0	0	1	0	0	0	0	0	0	0	0	0	0	0	0	0	0	0	1	0	0	0	0	0	0	0	1	0	0	0	0	0	0	1	0	0	0	0	0	0	0	0	0	0	0
Moniruzzaman_MM08_ERX552287_8_dc	Imitervirales	0	0	0	0	0	0	0	1	0	0	0	0	0	0	0	0	0	0	0	1	0	0	0	0	0	0	0	0	0	0	0	0	0	0	0	0	0	0	0	0	0	0	0	0	0	0	0	0
Moniruzzaman_MM08_ERX555915_1_dc	Imitervirales	0	0	0	0	0	0	0	0	0	0	0	0	0	0	0	0	0	0	0	0	0	0	0	0	0	0	0	0	0	0	0	0	0	0	0	0	0	0	0	0	0	0	0	0	0	0	0	0
Moniruzzaman_MM08_ERX555935_69_dc	Imitervirales	0	0	0	0	0	0	0	0	1	0	0	0	0	0	0	0	0	0	0	1	0	0	0	0	0	0	0	0	0	0	0	0	0	0	0	0	0	0	0	0	0	0	0	0	0	0	0	0
Moniruzzaman_MM08_SRX802077_138_dc	Imitervirales	0	0	0	0	0	0	0	0	0	0	0	0	0	0	0	0	0	0	0	0	0	0	0	0	0	0	0	0	0	0	0	0	0	0	0	0	0	0	0	0	0	0	0	0	0	0	0	0
Moniruzzaman_MM08_SRX802202_7_dc	Imitervirales	0	0	0	0	0	0	0	0	0	0	0	0	0	0	0	0	0	0	0	0	0	0	0	0	0	0	0	0	0	0	1	0	0	0	0	0	0	0	0	0	0	0	0	1	0	0	0	0
Moniruzzaman_MM09_ERX552253_3_dc	Imitervirales	0	0	0	0	0	0	1	0	1	0	0	0	0	0	0	0	0	0	0	0	0	0	0	0	0	0	0	0	0	0	1	0	1	0	1	0	0	0	0	0	0	0	0	0	0	0	0	1
Moniruzzaman_MM09_ERX552255_7_dc	Imitervirales	0	0	0	0	0	0	1	0	0	0	0	0	0	0	0	0	0	0	0	0	0	0	1	0	0	0	0	0	1	0	0	0	0	0	0	0	0	0	0	0	0	0	0	0	0	0	0	0
Moniruzzaman_MM09_ERX552270_10_dc	Imitervirales	0	0	0	0	0	0	0	0	0	0	0	0	0	0	0	0	0	0	0	0	0	0	0	0	0	0	0	0	0	0	0	0	0	0	0	0	0	0	0	0	0	0	0	0	0	0	0	0
Moniruzzaman_MM09_ERX552270_42_dc	Imitervirales	0	1	0	0	0	0	0	1	0	0	0	0	0	0	0	0	0	0	0	0	0	0	0	0	0	0	0	0	0	0	1	0	0	0	0	0	0	0	0	0	0	0	0	0	0	0	0	1
Moniruzzaman_MM09_ERX552270_56_dc	Imitervirales	0	1	1	0	0	0	0	1	0	0	0	0	0	0	0	0	0	0	0	0	0	0	0	0	0	0	0	0	0	0	1	0	0	0	0	0	0	0	0	0	0	0	0	0	0	0	0	0
Moniruzzaman_MM09_ERX552270_76_dc	Imitervirales	0	0	0	0	0	0	0	0	0	0	0	0	0	0	0	0	0	0	0	0	0	0	0	0	0	0	0	0	0	0	0	0	0	0	0	0	0	0	0	0	0	0	0	0	0	0	0	0
Moniruzzaman_MM09_ERX552302_1_dc	Imitervirales	0	0	0	0	0	0	0	0	0	0	0	0	0	0	0	0	0	0	0	0	0	0	0	0	0	0	0	0	0	0	1	1	1	0	0	0	0	0	0	0	0	0	0	1	0	0	0	0
Moniruzzaman_MM09_ERX552302_45_dc	Imitervirales	0	1	1	0	0	0	1	1	0	0	0	0	0	0	0	0	0	0	0	0	0	0	0	0	0	0	0	0	0	1	0	0	0	0	1	1	0	0	0	0	0	0	0	0	0	0	0	0
Moniruzzaman_MM09_ERX555917_28_dc	Imitervirales	0	1	1	0	0	0	1	1	1	0	0	0	0	0	0	0	0	0	0	0	0	0	0	0	0	0	0	0	0	1	0	0	0	0	1	1	0	0	0	0	0	0	0	0	0	0	0	0
Moniruzzaman_MM09_ERX555951_15_dc	Imitervirales	0	0	0	0	0	0	0	0	0	0	0	0	0	0	0	0	0	0	0	0	0	0	0	0	0	0	0	0	0	1	1	0	0	0	1	1	0	0	0	0	0	0	0	0	0	0	0	0
Moniruzzaman_MM09_ERX555951_28_dc	Imitervirales	0	0	0	0	0	0	0	0	0	0	0	0	0	0	0	0	0	0	0	0	0	0	0	0	0	0	0	0	0	1	1	0	0	0	1	1	0	0	0	0	0	0	0	0	0	0	0	0
Moniruzzaman_MM09_ERX555961_42_dc	Imitervirales	0	0	0	0	0	0	0	0	0	0	0	0	0	0	0	0	0	0	0	0	0	0	0	0	0	0	0	0	0	1	0	0	0	0	1	1	0	0	0	0	0	0	0	0	0	0	0	0
Moniruzzaman_MM09_ERX556034_16_dc	Imitervirales	0	0	1	0	1	0	1	0	0	0	0	0	0	0	0	0	0	0	0	0	0	0	0	0	0	0	1	0	0	1	1	0	0	0	1	1	0	0	0	0	0	0	0	0	0	0	0	0
Moniruzzaman_MM09_ERX556103_23_dc	Imitervirales	0	0	0	0	0	0	0	0	0	1	0	0	0	0	0	0	0	0	0	0	0	0	0	0	0	0	0	0	0	0	1	0	0	0	0	0	0	0	0	0	1	0	0	0	0	0	0	0
Moniruzzaman_MM09_ERX556134_17_dc	Imitervirales	0	0	1	0	1	0	1	0	0	0	0	0	0	0	0	0	0	0	0	0	0	0	0	0	0	1	0	0	0	0	1	0	0	1	1	1	0	0	0	0	0	0	0	0	0	0	0	0
Moniruzzaman_MM11_ERX552257_96_dc	Imitervirales	0	0	1	0	0	0	0	0	1	0	0	0	0	0	0	0	0	0	0	1	0	1	1	0	0	0	0	0	0	0	0	0	0	0	0	0	0	0	0	0	1	0	0	0	1	0	1	0
Moniruzzaman_MM12_ERX552261_23_dc	Imitervirales	0	0	0	0	0	0	0	0	0	0	0	0	0	0	0	0	0	0	0	0	0	0	0	0	0	0	0	0	0	0	0	0	0	0	0	0	0	0	0	0	0	0	0	0	0	0	0	0
Moniruzzaman_MM12_ERX552270_116_dc	Imitervirales	0	0	0	0	0	0	0	0	0	0	0	0	0	0	0	0	0	0	0	0	0	0	0	0	0	0	0	0	0	0	0	0	0	0	0	0	0	0	0	0	0	0	0	0	0	0	0	0
Moniruzzaman_MM12_ERX552270_61_dc	Imitervirales	0	0	0	0	0	0	0	0	0	0	0	0	0	0	0	0	0	0	0	0	0	0	0	0	0	0	0	0	0	0	0	0	0	0	0	0	0	0	0	0	0	0	0	0	1	0	1	1
Moniruzzaman_MM12_ERX552270_89_dc	Imitervirales	0	0	0	0	0	0	0	0	0	0	0	0	0	0	0	0	0	0	0	0	0	0	0	0	0	0	0	0	0	0	0	0	0	0	0	0	0	0	0	0	0	0	0	0	0	0	0	0
Moniruzzaman_MM12_ERX555958_4_dc	Imitervirales	0	0	0	0	0	0	0	0	0	0	0	0	0	0	0	0	0	0	0	0	0	0	0	0	0	0	0	0	0	0	0	0	0	0	0	0	0	0	0	0	0	0	0	0	0	0	0	0
Moniruzzaman_MM12_ERX555997_39_dc	Imitervirales	0	0	0	0	0	0	0	0	0	0	0	0	0	0	0	0	0	0	0	0	0	0	0	0	0	0	0	0	0	0	0	0	0	0	0	0	0	0	0	0	0	0	0	0	0	0	0	0
Moniruzzaman_MM12_ERX556059_13_dc	Imitervirales	0	0	0	0	0	0	0	0	0	0	0	0	0	0	0	0	0	0	0	0	0	0	0	0	0	0	0	0	0	0	0	0	0	0	0	0	0	0	0	0	0	0	0	0	1	1	1	1
Moniruzzaman_MM12_ERX556059_41_dc	Imitervirales	0	0	0	0	0	0	0	0	0	0	0	0	0	0	0	0	0	0	0	0	0	0	0	0	0	0	0	0	0	0	0	0	0	0	1	0	0	0	0	0	0	0	0	0	1	1	1	1
Moniruzzaman_MM12_ERX556091_17_dc	Imitervirales	0	0	0	0	0	0	0	0	0	0	0	0	0	0	0	0	0	0	0	0	0	1	0	0	0	0	0	0	0	0	0	0	1	0	0	0	0	0	0	1	0	0	0	0	0	0	0	1
Moniruzzaman_MM12_ERX556133_24_dc	Imitervirales	0	0	0	0	0	0	0	0	0	0	0	0	0	0	0	0	0	0	0	0	0	0	0	0	0	0	0	0	0	0	0	0	0	0	0	0	0	0	0	0	0	0	0	0	0	0	0	0
Moniruzzaman_MM12_SRX802189_96_dc	Imitervirales	0	0	0	0	0	0	0	0	0	0	0	0	0	0	0	0	0	0	0	0	0	0	0	0	0	0	0	0	0	0	0	0	0	0	0	0	0	0	0	0	0	0	0	1	0	0	0	1
Moniruzzaman_MM13_SRX802073_118_dc	Imitervirales	0	0	0	0	0	0	0	0	0	0	0	0	0	0	0	0	0	0	0	0	0	0	0	0	0	0	0	0	0	0	0	0	0	0	0	0	0	0	0	0	0	0	0	0	0	0	0	0
Moniruzzaman_MM13_SRX802077_35_dc	Imitervirales	0	0	0	0	0	0	0	0	0	0	0	0	0	0	0	0	0	0	0	0	0	0	0	0	0	0	0	0	0	0	0	0	0	0	0	0	0	0	0	0	0	0	0	0	0	0	0	0
Moniruzzaman_MM13_SRX802143_64_dc	Imitervirales	0	0	1	0	0	0	0	0	0	0	0	0	0	0	0	0	0	0	0	0	0	0	0	0	0	0	0	0	0	0	0	0	0	0	0	0	0	0	0	0	0	0	0	0	0	0	0	0
Moniruzzaman_MM16_ERX552254_13_dc	Imitervirales	0	0	0	0	0	0	0	0	0	0	0	0	0	0	0	0	0	0	0	0	0	0	0	0	0	0	0	0	0	1	1	0	0	0	0	0	0	0	1	0	0	0	0	0	0	0	0	0
Moniruzzaman_MM16_ERX552255_53_dc	Imitervirales	0	0	1	0	1	0	0	1	0	0	0	0	0	0	0	0	0	0	0	0	0	0	0	0	0	0	0	0	0	0	1	0	0	0	1	0	0	0	0	0	0	0	0	0	0	0	0	0
Moniruzzaman_MM16_ERX552256_53_dc	Imitervirales	0	0	1	0	0	0	0	0	0	0	0	0	0	0	0	0	0	0	0	1	0	1	1	0	0	0	0	0	0	1	0	0	0	0	0	0	0	0	1	0	0	0	0	1	0	0	0	0
Moniruzzaman_MM16_ERX555926_32_dc	Imitervirales	0	0	0	0	0	0	0	0	1	0	0	0	0	0	0	0	0	0	0	0	0	0	0	0	0	0	0	1	0	1	0	0	0	0	0	0	0	0	0	0	0	0	0	0	0	0	0	0
Moniruzzaman_MM16_ERX556094_26_dc	Imitervirales	0	1	0	0	0	0	1	1	0	1	0	0	0	0	0	0	0	0	0	1	1	1	1	0	0	1	0	0	0	1	0	0	0	0	0	0	0	0	1	0	1	0	0	0	1	0	0	1
Moniruzzaman_MM16_ERX556094_51_dc	Imitervirales	0	0	0	0	0	0	0	0	0	0	0	0	0	0	0	0	0	0	0	0	0	0	0	0	0	0	0	0	0	1	0	0	0	0	0	0	0	0	0	0	0	0	0	0	0	0	0	0
Moniruzzaman_MM17_ERX552270_68_dc	Imitervirales	0	0	0	0	0	0	0	0	0	0	0	0	0	0	0	0	0	0	0	0	0	0	0	0	0	0	0	0	0	0	1	0	0	0	0	0	0	0	0	0	1	0	0	0	0	0	0	0
oPacV_421	Imitervirales	1	0	0	1	0	0	0	1	0	0	0	0	0	0	0	0	0	0	0	1	0	0	1	0	0	0	0	0	0	0	0	0	0	0	1	0	0	0	0	0	1	1	1	0	0	0	0	0
Phycodnaviridae_FN429076_Emiliania_huxleyi_virus_99B1	Pandoravirales	0	0	0	0	0	0	0	0	0	0	0	0	0	0	0	0	0	0	0	0	0	0	0	0	0	0	0	0	0	0	0	0	0	0	0	0	0	0	0	0	0	0	0	0	0	0	0	0
Phycodnaviridae_HM004430_Bathycoccus_sp_RCC1105_virus_BpV2	Algavirales	0	0	0	0	0	0	0	0	0	0	0	0	0	0	0	0	0	0	0	0	0	0	0	0	0	0	0	0	0	0	1	0	0	0	0	0	0	0	0	0	0	0	0	1	0	0	0	0
Phycodnaviridae_HM004431_Ostreococcus_lucimarinus_virus_OlV1	Algavirales	0	0	1	0	0	0	0	0	0	0	0	0	0	0	0	0	0	0	0	0	0	0	0	0	0	0	0	0	0	0	1	0	0	0	0	0	0	0	0	0	0	0	0	0	0	0	0	0
Phycodnaviridae_HM004432_Bathycoccus_sp_RCC1105_virus_BpV1	Algavirales	1	0	1	0	0	0	0	0	0	0	0	0	0	0	0	0	0	0	0	0	0	0	0	0	0	0	0	0	0	0	1	1	1	0	0	0	0	0	0	0	0	0	0	1	0	0	0	0
Phycodnaviridae_HQ633059_Ostreococcus_lucimarinus_virus_OlV6	Algavirales	0	0	1	0	0	0	0	0	0	0	0	0	0	0	0	0	0	0	0	0	0	0	0	0	0	0	0	0	0	0	1	0	0	0	0	0	0	0	0	0	0	0	0	1	0	0	0	1
Phycodnaviridae_HQ633060_Ostreococcus_lucimarinus_virus_OlV3	Algavirales	0	0	1	0	0	0	0	0	0	0	0	0	0	0	0	0	0	0	0	0	0	0	0	0	0	0	0	0	0	0	1	0	0	0	0	0	0	0	0	0	0	0	0	1	0	0	0	0
Phycodnaviridae_HQ634144_Phaeocystis_globosa_virus_14T	Imitervirales	0	0	0	0	0	0	0	0	0	0	0	0	0	0	0	0	0	0	0	0	0	0	0	0	0	0	0	0	0	0	0	0	0	0	0	0	0	0	0	0	0	0	0	0	0	0	0	0
Phycodnaviridae_JF974316_Ostreococcus_lucimarinus_virus_OlV4	Algavirales	0	0	1	0	0	0	0	0	0	0	0	0	0	0	0	0	0	0	0	0	0	0	0	0	0	0	0	0	0	0	1	0	0	0	0	0	0	0	0	0	0	0	0	0	0	0	0	0
Phycodnaviridae_JF974320_Micromonas_pusilla_virus_SP1	Algavirales	0	0	0	0	0	0	0	0	0	0	0	0	0	0	0	0	0	0	0	0	0	0	0	0	0	0	0	0	0	0	0	0	0	0	0	0	0	0	0	0	0	0	0	1	0	0	0	0
Phycodnaviridae_KF481686_Emiliania_huxleyi_virus_145	Pandoravirales	0	0	0	0	0	0	0	0	0	0	0	0	0	0	0	0	0	0	0	0	0	0	0	0	0	0	0	0	0	0	0	0	0	0	0	0	0	0	0	0	0	0	0	0	0	0	0	0
Phycodnaviridae_KJ645900_Aureococcus_anophagefferens_virus_isolate_BtV_01	Imitervirales	0	0	0	0	0	0	0	0	0	0	0	0	0	0	0	0	0	0	0	0	0	0	0	0	0	0	0	0	0	0	0	1	1	0	0	0	0	0	0	0	0	0	0	0	0	0	0	0
Phycodnaviridae_KP874736_Ostreococcus_lucimarinus_virus_2_isolate_Olv2	Algavirales	0	0	1	0	0	0	0	0	0	0	0	0	0	0	0	0	0	0	0	0	0	0	0	0	0	0	0	0	0	0	1	0	0	0	0	0	0	0	0	0	0	0	0	1	0	0	0	0
Phycodnaviridae_KP874737_Ostreococcus_lucimarinus_virus_7_isolate_OlV7	Algavirales	0	0	1	0	0	0	0	0	0	0	0	0	0	0	0	0	0	0	0	0	0	0	0	0	0	0	0	0	0	0	1	0	0	0	0	0	0	0	0	0	0	0	0	0	0	0	0	0
Phycodnaviridae_KT820662_Chrysochromulina_ericina_virus_isolate_CeV_01B	Imitervirales	0	0	0	0	0	0	0	0	0	0	0	0	0	0	0	0	0	0	0	0	0	0	0	0	0	0	0	0	0	0	1	0	0	0	0	0	0	0	0	0	0	0	0	0	0	0	0	0
Schulz_GVMAG_M_3300000115_12	Imitervirales	0	0	0	0	0	0	0	0	0	0	0	0	0	0	0	0	0	0	0	0	0	0	0	0	0	0	0	0	0	0	0	0	0	0	0	0	0	0	0	0	0	0	0	0	1	0	0	0
Schulz_GVMAG_M_3300000115_18	Imitervirales	0	0	0	0	0	0	0	0	0	0	0	0	0	0	0	0	0	0	0	0	0	0	0	0	0	0	0	0	0	0	0	0	0	0	0	0	0	0	0	0	0	0	0	0	0	0	0	0
Schulz_GVMAG_M_3300000115_19	Imitervirales	0	0	0	0	0	0	0	0	0	0	0	0	0	0	0	0	0	0	0	0	0	0	0	0	0	0	0	0	0	0	0	0	0	0	0	0	0	0	0	0	0	0	0	0	0	0	0	0
Schulz_GVMAG_M_3300000115_2	Imitervirales	0	0	0	0	0	0	0	0	0	0	0	0	0	0	0	0	0	0	0	0	0	0	0	0	0	0	0	0	0	0	0	0	0	0	0	0	0	0	0	0	0	0	0	0	0	0	0	0
Schulz_GVMAG_M_3300000115_3	Imitervirales	0	0	0	0	0	0	0	0	0	0	0	0	0	0	0	0	0	0	0	0	0	0	0	0	0	0	0	0	0	0	0	0	0	0	0	0	0	0	0	0	0	0	0	0	0	0	0	0
Schulz_GVMAG_M_3300000115_5	Imitervirales	0	0	0	0	0	0	0	0	0	0	0	0	0	0	0	0	0	0	0	0	0	0	0	0	0	0	0	0	0	0	0	0	0	0	0	0	0	0	0	0	0	0	0	0	0	0	0	0
Schulz_GVMAG_M_3300000115_9	Imitervirales	0	0	0	0	0	0	0	0	0	0	0	0	0	0	0	0	0	0	0	0	0	0	0	0	0	0	0	0	0	0	0	0	0	0	0	0	0	0	0	0	0	0	0	0	0	0	0	0
Schulz_GVMAG_M_3300000116_5	Imitervirales	0	0	0	0	0	0	0	0	0	0	0	0	0	0	0	0	0	0	0	0	0	0	0	0	0	0	0	0	0	0	0	0	0	0	0	0	0	0	0	0	0	0	0	0	0	0	0	0
Schulz_GVMAG_M_3300000117_10	Imitervirales	0	0	0	0	0	0	0	0	0	0	0	0	0	0	0	0	0	0	0	0	0	0	0	0	0	0	0	0	0	0	0	0	0	0	0	0	0	0	0	0	0	0	0	1	0	0	0	0
Schulz_GVMAG_M_3300000128_11	Imitervirales	0	0	0	0	0	0	0	0	0	0	0	0	0	0	0	0	0	0	0	0	0	0	0	0	0	0	0	0	0	0	0	0	0	0	0	0	0	0	0	0	0	0	0	0	0	0	0	0
Schulz_GVMAG_M_3300001348_11	Imitervirales	0	0	0	0	0	0	0	0	0	0	0	0	0	0	0	0	0	0	0	0	0	0	0	0	0	0	0	0	0	1	0	0	0	0	0	0	0	0	0	0	0	0	0	0	0	0	0	0
Schulz_GVMAG_M_3300001348_19	Imitervirales	0	0	1	0	0	0	0	0	1	0	0	0	0	0	0	0	0	0	0	0	0	0	0	0	0	0	0	0	0	1	1	0	0	0	0	0	0	0	0	0	0	0	0	0	0	0	0	0
Schulz_GVMAG_M_3300001348_24	Imitervirales	0	0	0	0	0	0	0	0	0	0	0	0	0	0	0	0	0	0	0	0	0	0	0	0	0	0	0	0	0	0	0	0	0	0	0	0	0	0	0	0	0	0	0	0	0	0	0	0
Schulz_GVMAG_M_3300001348_25	Imitervirales	0	0	0	0	0	0	0	0	0	0	0	0	0	0	0	0	0	0	0	0	0	0	0	0	0	0	0	0	0	0	0	0	0	0	0	0	0	0	0	0	0	0	0	0	0	0	0	0
Schulz_GVMAG_M_3300001348_34	Algavirales	0	0	0	0	0	0	0	0	0	0	0	0	0	0	0	0	0	0	0	0	0	0	0	0	0	0	0	0	0	0	0	0	0	0	0	0	0	0	0	0	0	0	0	0	0	0	0	0
Schulz_GVMAG_M_3300001348_35	Imitervirales	0	0	0	0	0	0	0	0	0	0	0	0	0	0	0	0	0	0	0	0	0	0	0	0	0	0	0	0	0	0	0	0	0	0	0	0	0	0	0	0	0	0	0	0	0	0	0	0
Schulz_GVMAG_M_3300001348_41	Imitervirales	0	0	0	0	0	0	0	0	1	0	0	0	0	0	0	0	0	0	0	0	0	0	0	0	0	0	0	0	0	0	1	0	0	0	0	0	0	0	0	0	0	0	0	0	0	0	0	0
Schulz_GVMAG_M_3300001349_29	Imitervirales	0	0	0	0	0	0	0	0	0	0	0	0	0	0	0	0	0	0	0	0	0	0	0	0	0	0	0	0	0	0	0	0	0	0	0	0	0	0	0	0	0	0	0	0	0	0	0	0
Schulz_GVMAG_M_3300001352_25	Imitervirales	0	0	0	0	0	0	0	0	0	0	0	0	0	0	0	0	0	0	0	0	0	0	0	0	0	0	0	0	0	0	0	0	0	0	0	0	0	0	0	0	0	0	0	0	0	0	0	0
Schulz_GVMAG_M_3300001352_32	Imitervirales	0	0	0	0	1	0	0	0	0	0	0	0	0	0	0	0	0	0	0	0	0	0	1	0	0	0	0	0	0	0	0	0	0	0	0	0	0	0	0	1	0	0	0	0	0	0	0	0
Schulz_GVMAG_M_3300001352_44	Imitervirales	0	0	1	0	0	0	0	0	1	0	0	0	0	0	0	0	0	0	0	0	0	0	0	0	0	0	0	0	0	1	1	0	0	0	0	0	0	0	0	0	0	0	0	0	0	0	0	0
Schulz_GVMAG_M_3300001460_12	Algavirales	0	0	0	0	0	0	0	0	0	0	0	0	0	0	0	0	0	0	0	0	0	0	0	0	0	0	0	0	0	0	0	0	0	0	0	0	0	0	0	0	0	0	0	0	0	0	0	0
Schulz_GVMAG_M_3300001589_11	Imitervirales	0	0	0	0	0	0	0	0	0	0	0	0	0	0	0	0	0	0	0	0	0	0	0	0	0	0	0	0	0	0	0	0	0	0	0	0	0	0	0	0	0	0	0	0	0	0	0	0
Schulz_GVMAG_M_3300001589_6	Imitervirales	0	0	0	0	0	0	0	0	0	0	0	0	0	0	0	0	0	0	0	0	0	0	0	0	0	0	0	0	0	0	0	0	0	0	0	0	0	0	0	0	0	0	0	0	0	0	0	0
Schulz_GVMAG_M_3300001718_3	Algavirales	0	0	0	0	0	0	0	0	0	0	0	0	0	0	0	0	0	0	0	0	0	0	0	0	0	0	0	0	0	0	1	0	0	0	0	0	0	0	0	0	0	0	0	1	0	0	0	0
Schulz_GVMAG_M_3300002154_3	Imitervirales	0	0	0	0	0	0	0	0	0	0	0	0	0	0	0	0	0	0	0	0	0	0	0	0	0	0	0	0	0	0	0	0	0	0	0	0	0	0	0	0	0	0	0	0	0	0	0	0
Schulz_GVMAG_M_3300002186_2	Imitervirales	0	0	0	0	0	0	0	0	0	0	0	0	0	0	0	0	0	0	0	0	0	0	0	0	0	0	0	0	0	0	0	0	0	0	0	0	0	0	0	0	0	0	0	0	0	0	0	0
Schulz_GVMAG_M_3300002242_2	Imitervirales	0	0	0	0	0	0	0	0	0	0	0	0	0	0	0	0	0	0	0	0	0	0	0	0	0	0	0	0	0	0	0	0	0	0	0	0	0	0	0	0	0	0	0	0	0	0	0	0
Schulz_GVMAG_M_3300003410_18	Imitervirales	0	0	0	0	0	0	0	0	0	0	0	0	0	0	0	0	0	0	0	0	0	0	0	0	0	0	0	0	0	0	0	0	0	0	0	1	0	0	0	1	0	0	0	0	0	0	0	1
Schulz_GVMAG_M_3300004277_10	Imitervirales	0	0	0	0	0	0	0	0	0	1	0	0	0	0	0	0	0	0	0	0	0	0	0	0	0	0	0	0	0	0	0	0	0	0	0	0	0	0	0	0	0	0	0	1	0	0	0	0
Schulz_GVMAG_M_3300005523_3	Algavirales	0	0	1	0	0	0	1	0	0	0	0	0	0	0	0	0	0	0	0	0	0	0	0	0	0	0	0	0	0	1	0	0	0	0	1	1	0	0	0	0	0	0	0	0	0	0	0	1
Schulz_GVMAG_M_3300006165_1	Imitervirales	0	0	0	0	0	0	0	0	0	0	0	0	0	0	0	0	0	0	0	0	0	0	0	0	0	0	0	0	0	0	0	0	0	0	0	0	0	0	0	0	0	0	0	1	0	0	0	0
Schulz_GVMAG_M_3300006190_14	Imitervirales	0	0	0	0	0	0	0	0	0	0	0	0	0	0	0	0	0	0	0	0	0	0	0	0	0	0	0	0	0	0	0	0	0	0	0	0	0	0	0	0	0	0	0	0	0	0	0	0
Schulz_GVMAG_M_3300006752_9	Imitervirales	0	0	0	0	0	0	0	0	0	0	0	0	0	0	0	0	0	0	0	0	0	0	0	0	0	0	0	0	0	0	0	0	1	0	0	0	0	0	0	0	0	0	0	0	0	0	0	0
Schulz_GVMAG_M_3300006805_8	Imitervirales	0	0	0	0	0	0	0	0	0	0	0	0	0	0	0	0	0	0	0	0	0	0	0	0	0	0	0	0	0	0	0	0	0	0	0	0	0	0	0	0	0	0	0	1	0	0	0	0
Schulz_GVMAG_M_3300006810_14	Imitervirales	0	0	0	0	0	0	0	0	0	0	0	0	0	0	0	0	0	0	0	0	0	0	0	0	0	0	0	0	0	0	0	0	0	0	0	0	0	0	0	0	0	0	0	0	0	0	0	0
Schulz_GVMAG_M_3300006810_8	Imitervirales	0	0	0	0	0	0	0	0	0	0	0	0	0	0	0	0	0	0	0	0	0	0	0	0	0	0	0	0	0	0	0	0	0	0	0	0	0	0	0	0	0	0	0	0	0	0	0	0
Schulz_GVMAG_M_3300007236_6	Imitervirales	0	0	0	0	0	0	0	0	0	0	0	0	0	0	0	0	0	0	0	0	0	0	0	0	0	0	0	0	0	0	0	0	0	0	0	0	0	0	0	0	0	0	0	0	0	0	0	0
Schulz_GVMAG_M_3300007345_7	Pimascovirales	0	0	0	0	0	0	0	0	0	0	0	0	0	0	0	0	0	0	0	0	0	0	0	0	0	0	0	0	1	0	1	0	0	0	0	0	0	0	0	0	0	1	0	0	0	0	0	0
Schulz_GVMAG_M_3300007622_7	Imitervirales	0	0	1	0	0	0	0	0	0	0	0	0	0	0	0	0	0	0	0	0	0	0	0	0	0	0	0	0	0	0	0	0	0	0	1	0	0	0	0	0	0	0	0	0	0	0	0	0
Schulz_GVMAG_M_3300008012_2	Others	0	0	0	0	0	0	0	0	0	0	0	0	0	0	0	0	0	0	0	0	0	0	0	0	0	0	0	0	0	0	1	0	0	0	0	0	0	0	0	0	0	0	0	0	0	0	0	0
Schulz_GVMAG_M_3300009071_15	Algavirales	0	0	0	0	0	0	0	0	0	0	0	0	0	0	0	0	0	0	0	0	0	0	0	0	0	0	0	0	0	0	0	0	0	0	0	0	0	0	0	0	0	0	0	1	0	0	0	0
Schulz_GVMAG_M_3300009076_8	Imitervirales	0	0	0	0	0	0	0	0	0	0	0	0	0	0	0	0	0	0	0	0	0	0	0	0	0	0	0	0	0	0	0	0	0	0	0	0	0	0	0	0	0	0	0	1	0	0	0	1
Schulz_GVMAG_M_3300009077_7	Imitervirales	0	0	0	0	0	0	0	0	0	0	0	0	0	0	0	0	0	0	0	0	0	0	0	0	0	0	0	0	0	0	0	0	0	0	0	0	0	0	0	0	0	0	0	0	0	0	0	0
Schulz_GVMAG_M_3300009149_34	Imitervirales	0	0	0	0	0	0	0	0	0	0	0	0	0	0	0	0	0	0	0	0	0	0	0	0	0	0	0	0	0	0	0	0	0	0	0	0	0	0	0	0	0	0	0	0	0	0	0	0
Schulz_GVMAG_M_3300009172_8	Imitervirales	0	0	0	0	0	0	0	0	0	0	0	0	0	0	0	0	0	0	0	0	0	0	0	0	0	0	0	0	0	0	0	0	0	0	0	0	0	0	0	0	0	0	0	0	0	0	0	0
Schulz_GVMAG_M_3300009193_33	Imitervirales	0	0	0	0	1	0	0	0	0	0	0	0	0	0	0	0	0	0	0	0	0	0	0	0	0	0	0	0	0	0	0	0	0	0	0	1	0	0	0	0	0	0	0	1	0	0	0	1
Schulz_GVMAG_M_3300009420_1	Imitervirales	0	0	0	0	0	0	0	0	0	0	0	0	0	0	0	0	0	0	0	0	0	0	0	0	0	0	0	0	0	0	0	0	0	0	0	0	0	0	0	0	0	0	0	0	0	0	0	1
Schulz_GVMAG_M_3300009422_16	Imitervirales	0	0	0	0	0	0	0	0	0	0	0	0	0	0	0	0	0	0	0	0	0	0	0	0	0	0	0	0	0	0	0	0	0	0	0	0	0	0	0	0	0	0	0	0	0	0	0	0
Schulz_GVMAG_M_3300009425_37	Imitervirales	0	0	0	0	0	0	0	0	0	0	0	0	0	0	0	0	0	0	0	0	0	0	0	0	0	0	0	0	0	0	0	0	0	0	0	0	0	0	0	0	0	0	0	0	0	0	0	0
Schulz_GVMAG_M_3300009426_8	Imitervirales	0	0	0	0	0	0	0	0	0	0	0	0	0	0	0	0	0	0	0	0	0	0	0	0	0	0	0	0	0	0	0	0	0	0	0	0	0	0	0	0	0	0	0	0	0	0	0	0
Schulz_GVMAG_M_3300009428_8	Imitervirales	0	0	0	0	0	0	0	0	0	0	0	0	0	0	0	0	0	0	0	0	0	0	0	0	0	0	0	0	0	0	0	0	0	0	0	0	0	0	0	0	0	0	0	0	0	0	0	0
Schulz_GVMAG_M_3300009432_20	Imitervirales	0	0	0	0	0	0	0	0	0	0	0	0	0	0	0	0	0	0	0	0	0	0	0	0	0	0	0	0	0	0	0	0	0	0	0	0	0	0	0	0	0	0	0	0	0	0	0	0
Schulz_GVMAG_M_3300009434_15	Imitervirales	0	0	0	0	0	0	0	0	0	0	0	0	0	0	0	0	0	0	0	0	0	0	0	0	0	0	0	0	0	0	0	0	0	0	0	0	0	0	0	0	0	0	0	0	0	0	0	0
Schulz_GVMAG_M_3300009434_22	Imitervirales	0	0	1	0	0	0	0	0	0	0	0	0	0	0	0	0	0	0	0	0	0	0	0	0	0	0	0	0	0	1	1	1	1	0	0	0	0	0	0	0	0	0	0	0	0	0	0	0
Schulz_GVMAG_M_3300009436_18	Imitervirales	1	0	0	0	0	0	0	0	0	0	0	0	0	0	0	0	0	0	0	0	0	0	0	0	0	0	0	0	0	0	1	1	1	0	0	0	0	0	0	0	0	0	0	0	0	0	0	0
Schulz_GVMAG_M_3300009436_41	Imitervirales	0	0	0	0	0	0	0	0	0	0	0	0	0	0	0	0	0	0	0	0	0	0	0	0	0	0	0	0	0	0	0	0	0	0	0	0	0	0	0	0	0	0	0	0	0	0	0	0
Schulz_GVMAG_M_3300009441_23	Imitervirales	0	0	0	0	0	0	0	0	0	0	0	0	0	0	0	0	0	0	0	0	0	0	0	0	0	0	0	0	0	0	0	0	0	0	0	0	0	0	0	0	0	0	0	0	0	0	0	0
Schulz_GVMAG_M_3300009443_14	Others	0	0	0	0	0	0	0	0	0	0	0	0	0	0	0	0	0	0	0	0	0	0	0	0	0	0	0	0	0	0	0	0	0	0	0	0	0	0	0	0	0	0	0	0	0	0	0	0
Schulz_GVMAG_M_3300009467_15	Pimascovirales	0	0	0	0	0	0	0	0	0	0	0	0	0	0	0	0	0	0	0	0	0	0	0	0	0	0	0	0	0	0	0	0	0	0	1	0	0	0	0	0	0	0	0	0	0	0	0	0
Schulz_GVMAG_M_3300009488_1	Pimascovirales	0	0	0	0	0	0	0	0	0	0	0	0	0	0	0	0	0	0	0	0	0	0	0	0	0	0	0	0	0	0	0	0	0	0	0	0	0	0	0	0	0	0	0	0	0	0	0	0
Schulz_GVMAG_M_3300009488_12	Imitervirales	0	0	0	0	0	0	0	0	0	0	0	0	0	0	0	0	0	0	0	1	1	0	0	0	1	0	0	0	0	0	0	0	0	0	0	0	0	0	0	0	1	0	0	0	1	1	1	1
Schulz_GVMAG_M_3300009495_27	Imitervirales	0	0	0	0	0	0	0	0	0	0	0	0	0	0	0	0	0	0	0	0	0	0	0	0	0	0	0	0	0	0	0	0	0	0	0	0	0	0	0	0	0	0	0	0	0	0	0	0
Schulz_GVMAG_M_3300009496_9	Pandoravirales	0	0	0	0	0	0	0	0	0	0	0	0	0	0	0	0	0	0	0	0	0	0	0	0	0	0	0	0	0	0	0	0	0	0	0	0	0	0	0	0	0	0	0	0	0	0	0	0
Schulz_GVMAG_M_3300009497_12	Imitervirales	0	0	0	0	0	0	0	0	0	0	0	0	0	0	0	0	0	0	0	0	0	0	0	0	0	0	0	0	0	0	0	0	0	0	0	0	0	0	0	0	0	0	0	0	0	0	0	0
Schulz_GVMAG_M_3300009498_22	Imitervirales	0	0	0	0	0	0	0	0	0	0	0	0	0	0	0	0	0	0	0	0	0	0	0	0	0	0	0	0	0	0	1	0	0	0	0	0	0	0	0	0	0	0	0	0	0	0	0	0
Schulz_GVMAG_M_3300009507_18	Imitervirales	0	0	0	0	0	0	0	0	0	0	0	0	0	0	0	0	0	0	0	0	0	0	0	0	0	0	0	0	0	0	0	0	0	0	0	0	0	0	0	0	0	0	0	0	0	0	0	0
Schulz_GVMAG_M_3300009544_28	Algavirales	0	0	0	0	0	0	0	0	0	0	0	0	0	0	0	0	0	0	0	0	0	0	0	0	0	0	0	0	0	0	0	0	0	0	0	0	0	0	0	0	0	0	0	0	0	0	0	0
Schulz_GVMAG_M_3300009550_18	Algavirales	0	1	1	0	1	0	0	1	1	0	0	0	0	0	0	0	0	0	0	0	0	1	0	0	0	0	0	0	0	1	1	1	1	0	1	1	0	0	0	0	0	0	0	0	0	0	1	1
Schulz_GVMAG_M_3300009705_27	Imitervirales	0	0	0	0	0	0	0	0	0	0	0	0	0	0	0	0	0	0	0	0	0	0	0	0	0	0	0	0	0	0	0	0	0	0	0	0	0	0	0	0	0	0	0	0	0	0	0	0
Schulz_GVMAG_M_3300009706_42	Imitervirales	0	0	0	0	0	0	0	0	0	0	0	0	0	0	0	0	0	0	0	0	0	0	0	0	0	0	0	0	0	0	0	0	0	0	0	0	0	0	0	0	0	0	0	0	0	0	0	0
Schulz_GVMAG_M_3300009785_4	Imitervirales	0	0	0	0	0	0	0	0	0	0	0	0	0	0	0	0	0	0	0	0	0	0	0	0	0	0	0	0	0	0	0	0	0	0	0	0	0	0	0	0	0	0	0	0	0	0	0	0
Schulz_GVMAG_M_3300009786_46	Imitervirales	0	0	0	0	0	0	0	0	0	0	0	0	0	0	0	0	0	0	0	0	0	0	0	0	0	0	0	0	0	0	0	0	0	0	0	0	0	0	0	0	0	0	0	0	0	0	0	0
Schulz_GVMAG_M_3300010368_24	Imitervirales	0	0	0	0	0	0	0	0	0	0	0	0	0	0	0	0	0	0	0	0	0	0	0	0	0	0	0	0	0	0	0	0	0	0	1	0	0	0	0	0	0	0	0	0	0	0	0	0
Schulz_GVMAG_M_3300010368_29	Imitervirales	0	0	0	0	0	0	0	0	0	0	0	0	0	0	0	0	0	0	0	0	0	0	0	0	0	0	0	0	0	0	0	0	0	0	0	0	0	0	0	0	0	0	0	0	0	0	0	0
Schulz_GVMAG_M_3300010368_6	Imitervirales	0	0	0	0	0	0	0	0	0	0	0	0	0	0	0	0	0	0	0	0	0	0	0	0	0	0	0	0	0	0	0	0	0	0	0	0	0	0	0	0	0	0	0	0	0	0	0	0
Schulz_GVMAG_M_3300012920_24	Imitervirales	0	0	1	0	1	0	1	0	0	0	0	0	0	0	0	0	0	0	0	1	1	0	1	0	1	1	1	0	0	0	1	0	0	0	0	1	0	0	0	0	0	0	0	0	0	0	0	0
Schulz_GVMAG_M_3300012920_30	Imitervirales	0	0	0	0	1	0	0	0	0	1	1	0	0	0	0	0	0	0	0	0	0	1	0	0	0	0	0	0	0	0	1	0	0	0	0	0	1	0	0	0	0	0	0	0	0	0	1	0
Schulz_GVMAG_M_3300012936_15	Imitervirales	0	0	1	0	0	0	0	0	0	0	0	0	0	0	0	0	0	0	0	0	0	0	0	0	0	0	0	0	0	0	0	0	0	0	0	0	0	0	0	0	0	0	0	0	0	0	0	0
Schulz_GVMAG_M_3300012936_19	Imitervirales	0	1	1	1	1	0	0	1	0	0	0	0	0	0	0	0	0	0	0	1	0	1	0	0	0	0	0	0	0	0	1	0	0	0	1	0	0	0	0	0	0	0	0	0	0	0	0	0
Schulz_GVMAG_M_3300012936_23	Imitervirales	0	0	1	0	1	0	0	0	0	0	0	0	0	0	0	0	0	0	0	0	0	1	0	0	0	0	0	0	1	0	1	0	0	0	0	1	0	0	1	0	0	0	0	0	0	0	0	0
Schulz_GVMAG_M_3300012936_34	Imitervirales	0	0	1	0	1	0	0	1	0	0	0	0	0	0	0	0	0	0	0	0	0	1	1	0	0	0	0	0	0	0	0	0	0	1	1	1	0	0	1	1	0	0	0	0	0	0	0	0
Schulz_GVMAG_M_3300012936_37	Imitervirales	0	0	0	0	1	0	0	0	1	0	0	0	0	0	0	0	0	0	0	0	0	0	0	0	0	0	0	0	0	0	0	0	0	0	1	0	0	0	0	0	0	0	0	0	0	0	0	0
Schulz_GVMAG_M_3300012936_38	Imitervirales	0	0	1	0	0	0	0	0	0	0	0	0	0	0	0	0	0	0	0	0	0	0	0	0	0	0	0	0	0	0	0	0	0	0	0	0	0	0	0	0	0	0	0	0	0	0	0	0
Schulz_GVMAG_M_3300012936_4	Imitervirales	0	1	1	0	1	0	0	1	1	1	0	0	0	0	0	0	0	0	0	0	0	0	0	0	0	0	0	0	0	0	0	0	0	0	1	1	0	0	1	0	0	0	0	0	0	0	0	0
Schulz_GVMAG_M_3300012952_13	Imitervirales	1	0	0	0	0	0	0	0	0	0	0	0	0	0	0	0	0	0	0	0	0	0	0	0	0	0	0	0	0	0	1	0	1	0	0	0	0	0	0	0	0	0	0	0	0	0	0	0
Schulz_GVMAG_M_3300012952_3	Pandoravirales	1	1	0	0	0	0	0	1	0	0	0	0	0	0	0	0	0	0	0	1	1	1	1	0	1	0	0	0	0	0	0	0	0	0	1	0	0	0	0	0	0	0	0	0	0	0	0	0
Schulz_GVMAG_M_3300012952_6	Pimascovirales	0	0	0	0	0	0	0	0	0	0	0	0	0	0	0	0	0	0	0	1	0	0	0	0	0	0	0	0	0	0	0	0	0	0	0	0	0	0	0	0	0	0	0	0	0	0	0	0
Schulz_GVMAG_M_3300012953_22	Pimascovirales	1	0	0	0	0	0	0	0	1	1	1	1	0	0	0	0	0	0	0	1	0	0	0	0	0	0	0	0	0	0	0	0	0	0	0	0	0	0	0	0	0	0	0	0	0	0	0	0
Schulz_GVMAG_M_3300012954_15	Imitervirales	0	0	0	0	0	0	0	0	0	0	0	0	0	0	0	0	0	0	0	0	0	0	0	0	0	0	0	0	0	0	0	0	0	0	0	0	0	0	0	0	0	0	0	0	0	0	0	0
Schulz_GVMAG_M_3300012954_17	Imitervirales	0	0	0	0	0	0	0	0	0	0	0	0	0	0	0	0	0	0	0	0	0	0	0	0	0	0	0	0	0	0	0	0	0	0	1	0	0	0	0	0	0	0	0	0	0	0	0	0
Schulz_GVMAG_M_3300017697_11	Imitervirales	0	0	1	0	1	0	1	1	1	0	0	0	0	0	0	0	0	0	0	0	0	0	0	0	0	0	0	0	0	1	1	1	0	0	1	1	0	0	0	0	0	0	0	0	0	0	0	0
Schulz_GVMAG_M_3300017724_7	Imitervirales	0	0	0	0	0	0	0	0	0	0	0	0	0	0	0	0	0	0	0	0	0	0	0	0	0	0	0	0	0	0	0	0	0	0	0	0	0	0	0	0	0	0	0	0	0	0	0	0
Schulz_GVMAG_M_3300017735_4	Imitervirales	0	0	1	0	0	0	0	0	0	0	0	0	0	0	0	0	0	0	0	0	0	0	0	0	0	0	0	0	0	0	0	0	0	0	1	0	0	0	1	0	0	0	0	0	0	0	0	0
Schulz_GVMAG_M_3300017741_4	Imitervirales	0	0	0	0	0	0	0	0	0	0	0	0	0	0	0	0	0	0	0	0	0	0	0	0	0	0	0	0	0	0	0	0	0	0	0	1	0	0	0	0	0	0	0	0	0	0	0	0
Schulz_GVMAG_M_3300017744_9	Algavirales	0	0	1	0	0	0	0	0	0	0	0	0	0	0	0	0	0	0	0	0	0	0	0	0	0	0	0	0	0	0	1	0	0	0	0	1	0	0	0	0	0	0	0	0	0	0	0	0
Schulz_GVMAG_M_3300017763_4	Imitervirales	0	0	0	0	0	0	0	0	0	0	0	0	0	0	0	0	0	0	0	0	0	0	0	0	0	0	0	0	0	0	0	0	1	0	0	0	0	0	0	0	0	0	0	0	0	0	0	0
Schulz_GVMAG_M_3300017765_1	Imitervirales	0	0	0	0	0	0	0	0	0	0	0	0	0	0	0	0	0	0	0	0	0	0	0	0	0	0	0	0	0	0	0	0	0	0	0	0	0	0	0	0	0	0	0	0	0	0	0	0
Schulz_GVMAG_M_3300017771_11	Algavirales	0	0	1	0	0	0	0	0	0	1	1	1	1	1	1	0	0	0	0	0	0	0	0	0	0	0	0	0	0	0	1	0	0	0	0	1	0	0	1	0	0	0	0	1	0	0	0	1
Schulz_GVMAG_M_3300017772_13	Imitervirales	0	0	0	0	0	0	0	0	0	0	0	0	0	0	0	0	0	0	0	0	0	0	0	0	0	0	0	0	0	0	0	0	0	0	0	0	0	0	0	0	0	0	0	0	0	0	0	0
Schulz_GVMAG_M_3300017773_3	Algavirales	0	0	1	0	0	0	0	0	0	0	0	0	0	0	0	0	0	0	0	0	0	0	0	0	0	0	0	0	0	0	1	1	1	0	0	0	0	0	0	0	0	0	0	1	0	0	0	0
Schulz_GVMAG_M_3300017783_11	Imitervirales	0	0	0	0	0	0	0	0	0	0	0	0	0	0	0	0	0	0	0	0	0	0	0	0	0	0	0	0	0	0	1	0	1	0	0	0	0	0	0	0	0	0	0	0	0	0	0	0
Schulz_GVMAG_M_3300017783_9	Pimascovirales	0	0	0	0	0	0	0	0	0	0	0	0	0	0	0	0	0	0	0	0	0	0	0	0	0	0	0	0	0	0	1	1	1	0	0	0	0	0	0	0	0	0	0	0	0	0	0	0
Schulz_GVMAG_M_3300017786_5	Imitervirales	0	0	0	0	0	0	0	0	0	0	1	0	0	1	1	0	0	0	0	0	0	0	0	0	0	0	0	0	0	0	0	0	0	0	1	0	0	0	0	0	0	0	0	0	0	0	0	0
Schulz_GVMAG_M_3300017824_14	Imitervirales	0	0	0	0	0	0	0	0	0	0	0	0	0	0	0	0	0	0	0	0	0	0	0	0	0	0	0	0	0	0	0	0	0	0	0	0	0	0	0	0	0	0	0	0	0	0	0	0
Schulz_GVMAG_M_3300017950_2	Imitervirales	0	0	1	0	0	0	0	0	0	0	0	0	0	0	0	0	0	0	0	1	0	0	0	0	0	0	0	0	0	0	1	0	0	0	1	0	0	0	0	0	0	1	0	0	0	0	0	0
Schulz_GVMAG_M_3300017956_10	Imitervirales	0	0	0	0	1	0	0	0	0	0	0	0	0	0	0	0	0	0	0	0	0	0	0	0	0	0	0	0	0	1	1	0	0	0	1	0	0	0	0	0	0	0	0	0	0	0	0	0
Schulz_GVMAG_M_3300017956_2	Imitervirales	0	0	0	0	0	0	0	0	0	0	0	0	0	0	0	0	0	0	0	0	0	0	0	0	0	0	0	0	0	0	0	0	0	0	0	0	0	0	0	0	0	0	0	0	0	0	0	0
Schulz_GVMAG_M_3300017956_25	Imitervirales	0	0	0	0	0	0	0	0	0	0	0	0	0	0	0	0	0	0	0	0	0	0	0	0	0	0	0	0	0	0	0	0	0	0	0	1	0	0	0	0	0	0	0	0	0	0	0	1
Schulz_GVMAG_M_3300017956_3	Imitervirales	0	0	0	0	0	0	0	0	0	0	0	0	0	0	0	0	0	0	0	0	0	0	0	0	0	0	0	0	0	0	0	0	0	0	0	0	0	0	0	1	0	0	0	0	0	0	0	0
Schulz_GVMAG_M_3300017969_5	Algavirales	0	0	0	0	0	0	0	0	0	0	0	0	0	0	0	0	0	0	0	0	0	0	0	0	0	0	0	0	0	0	0	0	0	0	0	0	0	0	0	0	0	0	0	1	1	0	1	1
Schulz_GVMAG_M_3300017986_28	Imitervirales	0	0	0	0	1	0	0	0	0	0	0	0	0	1	1	0	0	0	0	0	0	0	0	0	0	0	0	0	0	0	0	0	0	0	0	0	0	0	0	0	0	0	0	0	0	0	0	0
Schulz_GVMAG_M_3300017986_31	Imitervirales	0	0	0	0	0	0	0	0	0	0	0	0	0	0	0	0	0	0	0	0	0	0	0	0	0	0	0	0	0	0	0	0	0	0	0	0	0	0	0	0	0	0	0	0	0	0	0	0
Schulz_GVMAG_M_3300018415_41	Imitervirales	0	0	0	0	0	0	0	0	0	0	0	0	0	0	0	0	0	0	0	0	0	0	0	0	0	0	0	0	0	0	0	0	0	0	0	0	0	0	0	0	0	0	0	0	0	0	0	0
Schulz_GVMAG_M_3300018416_45	Imitervirales	0	0	0	0	0	0	0	0	0	0	0	0	0	0	0	0	0	0	0	0	0	0	0	0	0	0	0	0	0	0	0	0	0	0	0	0	0	0	0	0	0	0	0	0	0	0	0	0
Schulz_GVMAG_M_3300018417_32	Imitervirales	0	0	0	0	0	0	0	0	0	0	0	0	0	0	0	0	0	0	0	0	0	0	0	0	0	0	0	0	0	0	0	0	0	0	0	0	0	0	0	0	0	0	0	0	0	0	0	0
Schulz_GVMAG_M_3300018428_35	Imitervirales	0	0	1	0	0	0	0	0	0	0	0	0	0	0	0	0	0	0	0	0	0	0	0	0	0	0	0	0	0	0	0	0	0	0	0	0	0	0	0	0	0	0	0	0	0	0	0	0
Schulz_GVMAG_M_3300019459_16	Imitervirales	0	0	0	0	0	0	0	0	0	0	0	0	0	0	0	0	0	0	0	0	0	0	0	0	0	0	0	0	0	0	0	0	0	0	0	0	0	0	0	0	0	0	0	0	0	0	0	0
Schulz_GVMAG_M_3300019459_27	Imitervirales	0	0	0	0	0	0	0	0	0	0	0	0	0	0	0	0	0	0	0	0	0	0	0	0	0	0	0	0	0	0	0	0	0	0	0	0	0	0	0	0	0	0	0	0	0	0	0	0
Schulz_GVMAG_M_3300020051_27	Imitervirales	0	0	0	0	0	0	0	0	0	0	0	0	0	0	0	0	0	0	0	0	0	0	0	0	0	0	0	0	0	0	0	0	0	0	0	0	0	0	0	0	0	0	0	1	0	0	0	0
Schulz_GVMAG_M_3300020165_1	Imitervirales	0	0	0	0	0	0	0	0	0	0	0	0	0	0	0	0	0	0	0	0	0	0	0	0	0	0	0	0	0	0	0	0	0	0	0	0	0	0	0	0	0	0	0	0	0	0	0	0
Schulz_GVMAG_M_3300020165_16	Imitervirales	0	0	0	0	0	0	0	0	0	0	0	0	0	0	0	0	0	0	0	0	0	0	0	0	0	0	0	0	0	0	0	0	0	0	0	0	0	0	0	0	0	0	0	0	0	0	0	0
Schulz_GVMAG_M_3300020165_3	Imitervirales	0	0	0	0	0	0	0	0	0	0	0	0	0	0	0	0	0	0	0	0	0	0	0	0	0	0	0	0	0	0	0	0	0	0	0	0	0	0	0	0	0	0	0	0	0	0	0	0
Schulz_GVMAG_M_3300020165_35	Imitervirales	0	0	0	0	0	0	0	0	0	0	0	0	0	0	0	0	0	0	0	0	0	0	0	0	0	0	0	0	0	0	0	0	0	0	0	0	0	0	0	0	0	0	0	0	0	0	0	0
Schulz_GVMAG_M_3300020165_47	Imitervirales	0	0	0	0	0	0	0	0	0	0	0	0	0	0	0	0	0	0	0	0	0	0	0	0	0	0	0	0	1	0	0	0	0	0	0	0	0	0	0	0	0	0	0	0	1	1	1	1
Schulz_GVMAG_M_3300020165_62	Imitervirales	0	0	0	0	0	0	0	0	0	0	0	0	0	0	0	0	0	0	0	0	0	0	0	0	0	0	0	0	0	0	0	0	0	0	0	0	0	0	0	0	0	0	0	0	0	0	0	0
Schulz_GVMAG_M_3300020166_18	Imitervirales	0	0	0	0	0	0	0	0	0	0	0	0	0	0	0	0	0	0	0	0	0	0	0	0	0	0	0	0	0	0	0	0	0	0	0	0	0	0	0	0	0	0	0	0	0	0	0	0
Schulz_GVMAG_M_3300020166_5	Imitervirales	0	0	0	0	0	0	0	0	0	0	0	0	0	0	0	0	0	0	0	0	0	0	0	0	0	0	0	0	0	0	0	0	0	0	0	0	0	0	0	0	0	0	0	0	0	0	0	0
Schulz_GVMAG_M_3300020169_51	Imitervirales	0	0	0	0	0	0	0	1	0	0	0	0	0	0	0	0	0	0	0	0	0	0	0	0	0	0	0	0	0	0	1	0	0	0	0	1	0	0	0	0	0	0	0	0	0	0	0	0
Schulz_GVMAG_M_3300020178_21	Algavirales	0	0	0	0	0	0	0	0	0	0	0	0	0	0	0	0	0	0	0	0	0	0	0	0	0	0	0	0	0	0	1	0	0	0	0	0	0	0	0	0	0	0	0	1	0	0	0	0
Schulz_GVMAG_M_3300020182_10	Imitervirales	0	0	0	0	0	0	0	0	0	0	0	0	0	0	0	0	0	0	0	0	0	0	0	0	0	0	0	0	0	0	0	0	0	0	0	0	0	0	0	0	0	0	0	0	0	0	0	0
Schulz_GVMAG_M_3300020182_22	Imitervirales	0	0	0	0	0	0	0	0	0	0	0	0	0	0	0	0	0	0	0	0	0	0	0	0	0	0	0	0	0	0	0	0	0	0	0	0	0	0	0	0	0	0	0	0	0	0	0	0
Schulz_GVMAG_M_3300020182_48	Imitervirales	0	0	0	0	0	0	0	0	0	0	0	0	0	0	0	0	0	0	0	0	0	0	0	0	0	0	0	0	0	0	0	0	0	0	0	0	0	0	0	0	0	0	0	0	0	0	0	0
Schulz_GVMAG_M_3300020182_84	Imitervirales	0	0	0	0	0	0	0	0	0	0	0	0	0	0	0	0	0	0	0	0	0	0	0	0	0	0	0	0	0	0	0	0	0	0	0	0	0	0	0	0	0	0	0	0	0	0	0	0
Schulz_GVMAG_M_3300020185_10	Imitervirales	0	0	0	0	0	0	0	0	0	0	0	0	0	0	0	0	0	0	0	0	0	0	0	0	0	0	0	0	0	0	1	0	0	0	0	0	0	0	0	0	0	0	0	0	0	0	0	0
Schulz_GVMAG_M_3300020185_109	Imitervirales	0	0	0	0	0	0	0	0	0	0	0	0	0	0	0	0	0	0	0	0	0	0	0	0	0	0	0	0	0	0	0	0	0	0	0	0	0	0	0	0	0	0	0	0	0	0	0	0
Schulz_GVMAG_M_3300020185_18	Imitervirales	0	0	1	0	0	0	0	0	0	0	0	0	0	0	0	0	0	0	0	0	0	0	0	0	0	0	0	0	0	0	0	0	0	0	0	0	0	0	0	0	0	0	0	1	0	0	0	0
Schulz_GVMAG_M_3300020185_23	Imitervirales	1	0	0	0	0	0	0	0	0	0	0	0	0	0	0	0	0	0	0	0	0	0	0	0	0	0	0	0	0	0	0	0	0	0	0	0	0	0	0	0	0	0	0	0	0	0	0	0
Schulz_GVMAG_M_3300020185_3	Imitervirales	0	0	0	0	0	0	0	0	0	0	0	0	0	0	0	0	0	0	0	0	0	0	0	0	0	0	0	0	0	0	1	0	0	0	0	0	0	0	0	0	0	0	0	0	0	0	0	0
Schulz_GVMAG_M_3300020185_35	Imitervirales	0	0	0	0	0	0	0	0	0	0	0	0	0	0	0	0	0	0	0	0	0	0	0	0	0	0	0	0	0	0	0	0	0	0	0	0	0	0	0	0	0	0	0	0	0	0	0	0
Schulz_GVMAG_M_3300020185_39	Imitervirales	0	0	0	0	0	0	0	0	0	0	0	0	0	0	0	0	0	0	0	0	0	0	0	0	0	0	0	0	1	1	0	0	0	0	0	1	0	0	0	0	0	0	0	0	0	1	0	1
Schulz_GVMAG_M_3300020185_4	Imitervirales	0	0	0	0	0	0	0	0	0	0	0	0	0	0	0	0	0	0	0	0	0	0	0	0	0	0	0	0	0	0	0	0	0	0	0	0	0	0	0	0	0	0	0	0	0	0	0	0
Schulz_GVMAG_M_3300020185_49	Imitervirales	0	0	0	0	0	0	0	0	0	0	0	0	0	0	0	0	0	0	0	0	0	1	0	0	0	0	0	0	0	0	0	0	0	0	0	0	0	0	0	0	0	0	0	0	0	0	0	0
Schulz_GVMAG_M_3300020185_59	Imitervirales	0	0	0	0	0	0	0	0	0	0	0	0	0	0	0	0	0	0	0	0	0	0	0	0	0	0	0	0	0	0	1	0	0	0	1	0	0	0	0	0	0	0	0	0	0	0	0	0
Schulz_GVMAG_M_3300020185_65	Imitervirales	0	0	0	0	0	0	0	0	0	0	0	0	0	0	0	0	0	0	0	0	0	0	0	0	0	0	0	0	0	0	0	0	0	0	0	0	0	0	0	0	0	0	0	0	0	0	0	0
Schulz_GVMAG_M_3300020185_69	Imitervirales	1	1	1	0	0	0	0	0	0	0	0	0	0	0	0	0	0	0	0	0	0	0	0	0	0	0	0	1	0	1	1	0	0	0	1	1	0	0	0	1	0	0	0	0	1	1	1	1
Schulz_GVMAG_M_3300020185_70	Imitervirales	0	0	0	0	0	0	0	0	0	0	0	0	0	0	0	0	0	0	0	0	0	0	0	0	0	0	0	0	0	0	0	0	0	0	0	0	0	0	0	0	0	0	0	1	0	0	0	0
Schulz_GVMAG_M_3300020185_80	Imitervirales	0	0	0	0	0	0	0	0	0	0	0	0	0	0	0	0	0	0	0	0	0	0	0	0	0	0	0	0	0	0	0	0	0	0	0	0	0	0	0	0	0	0	0	0	0	0	0	0
Schulz_GVMAG_M_3300020187_12	Imitervirales	0	0	1	0	0	0	1	0	0	0	0	0	0	0	0	0	0	0	0	1	0	0	0	0	0	0	0	0	0	0	0	0	0	0	0	0	0	0	0	0	0	0	0	0	0	0	0	0
Schulz_GVMAG_M_3300020187_27	Imitervirales	0	0	0	0	0	0	0	0	0	0	0	0	0	0	0	0	0	0	0	0	0	0	0	0	0	0	0	0	0	0	1	0	0	0	0	0	0	0	0	0	0	0	0	0	0	0	0	0
Schulz_GVMAG_M_3300020187_37	Imitervirales	0	0	1	0	0	0	0	0	1	0	0	0	0	0	0	0	0	0	0	1	0	0	0	0	0	0	0	0	0	1	0	0	0	0	0	0	0	0	0	0	0	0	0	0	0	0	0	0
Schulz_GVMAG_M_3300020187_58	Imitervirales	0	0	0	0	0	0	0	0	0	0	0	0	0	0	0	0	0	0	0	0	0	0	0	0	0	0	0	0	0	0	0	0	0	0	0	0	0	0	0	0	0	0	0	0	0	0	0	0
Schulz_GVMAG_M_3300020187_69	Imitervirales	0	0	0	0	0	0	0	0	0	0	0	0	0	0	0	0	0	0	0	0	0	0	0	0	0	0	0	0	0	0	1	0	0	0	0	0	0	0	0	0	0	0	0	0	0	0	0	0
Schulz_GVMAG_M_3300020187_86	Imitervirales	0	0	0	0	0	0	0	0	0	0	0	0	0	0	0	0	0	0	0	0	0	0	0	0	0	0	0	0	0	0	0	0	0	0	0	0	0	0	0	0	0	0	0	0	0	0	0	0
Schulz_GVMAG_M_3300020187_94	Imitervirales	0	0	0	0	0	0	0	0	0	0	0	0	0	0	0	0	0	0	0	0	0	0	0	0	0	0	0	0	0	0	0	0	0	0	0	0	0	0	0	0	0	0	0	0	0	0	0	0
Schulz_GVMAG_M_3300020194_16	Imitervirales	0	0	0	0	0	0	0	0	0	0	0	0	0	0	0	0	0	0	0	0	0	0	0	0	0	0	0	0	0	0	0	0	0	0	0	0	0	0	0	0	0	0	0	0	0	0	0	0
Schulz_GVMAG_M_3300020194_30	Imitervirales	0	0	0	0	0	0	0	0	0	0	0	0	0	0	0	0	0	0	0	0	0	0	0	0	0	0	0	0	0	0	0	0	0	0	0	0	0	0	0	1	0	0	0	0	0	0	0	0
Schulz_GVMAG_M_3300020595_13	Imitervirales	0	0	0	0	0	0	0	0	0	0	0	0	0	0	0	0	0	0	0	0	0	0	0	0	0	0	0	0	0	0	0	0	0	0	0	0	0	0	0	0	0	0	0	0	0	0	0	0
Schulz_GVMAG_M_3300020595_14	Imitervirales	0	0	0	0	0	0	0	0	0	0	0	0	0	0	0	0	0	0	0	0	0	0	0	0	0	0	0	0	0	0	0	0	0	0	0	0	0	0	0	0	0	0	0	0	0	0	0	0
Schulz_GVMAG_M_3300020595_15	Imitervirales	0	0	0	0	0	0	0	0	0	0	0	0	0	0	0	0	0	0	0	0	0	0	0	0	0	0	0	0	0	0	0	0	0	0	0	0	0	0	0	0	0	0	0	0	0	0	0	0
Schulz_GVMAG_M_3300020595_32	Imitervirales	0	0	1	0	0	0	1	0	0	0	0	0	0	0	0	0	0	0	0	0	0	0	0	0	0	0	0	0	0	0	0	0	0	0	0	0	0	0	0	0	0	0	0	0	0	0	0	0
Schulz_GVMAG_M_3300020595_37	Imitervirales	0	0	1	0	0	0	0	0	0	0	0	0	0	0	0	0	0	0	0	0	0	0	0	0	0	0	0	0	0	0	1	0	0	0	0	0	0	0	0	0	0	0	0	0	0	0	0	0
Schulz_GVMAG_M_3300020595_7	Imitervirales	0	0	0	0	0	0	0	0	0	0	0	0	0	0	0	0	0	0	0	0	0	0	0	0	0	0	0	0	0	0	0	0	0	0	0	0	0	0	0	0	0	0	0	0	0	0	0	0
Schulz_GVMAG_M_3300020810_20	Imitervirales	0	0	1	0	0	0	0	0	0	0	0	0	0	0	0	0	0	0	0	0	0	0	0	0	0	0	0	0	0	0	1	0	0	0	1	0	0	0	0	0	0	0	0	0	0	0	0	0
Schulz_GVMAG_M_3300020810_3	Imitervirales	0	0	1	0	0	0	0	0	0	0	0	0	0	0	0	0	0	0	0	0	0	0	0	0	0	0	0	0	0	0	0	0	0	0	0	0	0	0	0	0	0	0	0	0	0	0	0	0
Schulz_GVMAG_M_3300021185_19	Imitervirales	0	0	1	0	1	0	0	0	0	0	0	0	0	0	0	0	0	0	0	0	0	0	0	0	0	0	0	0	0	0	1	0	1	0	0	0	0	0	0	0	0	0	0	0	0	0	0	0
Schulz_GVMAG_M_3300021185_22	Imitervirales	0	0	0	0	0	0	0	0	0	0	0	0	0	0	0	0	0	0	0	0	0	0	0	0	0	0	0	0	0	0	0	0	0	0	0	0	0	0	0	0	0	0	0	0	0	0	0	0
Schulz_GVMAG_M_3300021185_39	Imitervirales	0	0	0	0	0	0	0	0	0	0	0	0	0	0	0	0	0	0	0	0	0	0	0	0	0	0	0	0	0	0	0	0	0	0	0	0	0	0	0	0	0	0	0	0	0	0	0	0
Schulz_GVMAG_M_3300021185_41	Imitervirales	0	0	0	0	0	0	0	0	0	0	0	0	0	0	0	0	0	0	0	0	0	0	0	0	0	0	0	0	0	0	0	0	0	0	0	0	0	0	0	0	0	0	0	0	0	0	0	0
Schulz_GVMAG_M_3300021185_43	Algavirales	0	0	0	0	0	0	0	0	0	0	0	0	0	0	0	0	0	0	0	0	0	0	0	0	0	0	0	0	0	0	1	0	0	0	0	0	0	0	0	0	0	0	0	0	0	0	0	0
Schulz_GVMAG_M_3300021185_45	Imitervirales	0	0	0	0	0	0	0	0	0	0	0	0	0	0	0	0	0	0	0	0	0	0	0	0	0	0	0	0	0	0	0	0	0	0	0	0	0	0	0	0	0	0	0	0	0	0	0	0
Schulz_GVMAG_M_3300021365_10	Imitervirales	0	0	0	0	0	0	0	0	0	0	0	0	0	0	0	0	0	0	0	0	0	0	0	0	0	0	0	0	0	0	0	0	0	0	0	0	0	0	0	0	0	0	0	1	0	0	0	0
Schulz_GVMAG_M_3300021365_13	Imitervirales	0	0	0	0	0	0	0	0	0	0	0	0	0	0	0	0	0	0	0	0	0	0	0	0	0	0	0	0	0	0	0	0	0	0	0	0	0	0	0	0	0	0	0	0	0	0	0	0
Schulz_GVMAG_M_3300021371_30	Imitervirales	0	0	0	0	0	0	0	0	0	0	0	0	0	0	0	0	0	0	0	0	0	0	0	0	0	0	0	0	0	0	0	0	0	0	0	0	0	0	0	0	0	0	0	0	0	0	0	0
Schulz_GVMAG_M_3300021373_23	Pimascovirales	0	0	0	0	0	0	0	0	0	0	0	0	0	0	0	0	0	0	0	0	0	0	0	0	0	0	0	0	0	0	0	0	0	0	0	0	0	0	0	1	0	0	0	0	0	0	0	0
Schulz_GVMAG_M_3300021375_16	Imitervirales	0	0	0	0	0	1	0	0	0	0	0	0	0	0	0	0	0	0	0	0	0	0	0	0	0	0	0	0	0	0	0	0	0	0	0	0	0	0	0	0	0	0	0	0	0	0	0	0
Schulz_GVMAG_M_3300021375_17	Imitervirales	0	0	0	0	0	0	0	0	0	0	0	0	0	0	0	0	0	0	0	0	0	0	0	0	0	0	0	0	0	0	1	0	0	0	0	0	0	0	0	0	0	0	0	0	0	0	0	0
Schulz_GVMAG_M_3300021378_36	Imitervirales	0	0	0	0	0	0	0	0	0	0	0	0	0	0	0	0	0	0	0	0	0	0	0	0	0	0	0	0	0	0	1	0	0	0	0	0	0	0	0	0	0	0	0	0	0	0	0	0
Schulz_GVMAG_M_3300021378_40	Imitervirales	0	0	0	0	0	0	0	0	0	0	0	0	0	0	0	0	0	0	0	0	0	0	0	0	0	0	0	0	0	0	0	0	0	0	0	0	0	0	0	0	0	0	0	0	0	0	0	0
Schulz_GVMAG_M_3300021379_1	Imitervirales	0	0	0	0	0	0	0	0	0	0	0	0	0	0	0	0	0	0	0	0	0	0	0	0	0	0	0	0	0	0	0	0	1	0	0	0	0	0	0	1	0	0	0	1	1	0	0	1
Schulz_GVMAG_M_3300021389_22	Imitervirales	0	0	0	0	0	0	0	0	0	0	0	0	0	0	0	0	0	0	0	0	0	0	0	0	0	0	0	0	0	0	0	0	0	0	0	0	0	0	0	0	0	0	0	0	0	0	0	0
Schulz_GVMAG_M_3300021389_31	Imitervirales	0	0	0	0	0	0	0	0	0	0	0	0	0	0	0	0	0	0	0	0	0	0	0	0	0	0	0	0	0	0	0	0	0	0	0	0	0	0	0	0	0	0	0	0	0	0	0	0
Schulz_GVMAG_M_3300021389_45	Algavirales	0	0	0	0	0	0	0	0	0	0	0	0	0	0	0	0	0	0	0	0	0	0	0	0	0	0	0	0	0	0	0	0	0	0	0	0	0	0	0	0	0	0	0	1	0	0	0	0
Schulz_GVMAG_M_3300021389_49	Imitervirales	0	0	0	0	0	0	0	0	0	0	0	0	0	0	0	0	0	0	0	0	0	0	0	0	0	0	0	0	0	0	0	0	0	0	0	0	0	0	0	0	0	0	0	0	0	0	0	0
Schulz_GVMAG_M_3300021389_5	Others	0	0	0	0	0	0	0	0	0	0	0	0	0	0	0	0	0	0	0	0	0	0	0	0	0	0	0	0	0	0	0	0	0	0	0	0	0	0	0	0	0	0	0	0	0	0	0	0
Schulz_GVMAG_M_3300021425_14	Imitervirales	0	0	0	0	0	0	0	0	0	0	0	0	0	0	0	0	0	0	0	0	0	1	1	0	0	0	0	0	0	0	0	0	0	0	1	0	1	0	0	0	0	0	0	0	0	0	0	0
Schulz_GVMAG_M_3300021957_23	Imitervirales	0	0	0	0	0	0	0	0	0	0	0	0	0	0	0	0	0	0	0	0	0	0	0	0	0	0	0	0	0	0	0	0	0	0	0	0	0	0	0	0	0	0	0	0	0	0	0	0
Schulz_GVMAG_M_3300021958_1	Imitervirales	0	0	0	0	0	0	0	0	0	0	0	0	0	0	0	0	0	0	0	0	0	0	0	0	0	0	0	0	0	0	0	0	0	0	0	0	0	0	1	0	0	0	0	0	0	0	0	0
Schulz_GVMAG_M_3300021958_28	Pimascovirales	0	0	0	0	0	0	0	0	0	0	0	0	0	0	0	0	0	0	0	0	0	0	0	0	0	0	0	0	0	0	0	0	0	0	0	0	0	0	0	0	0	0	0	1	0	0	0	0
Schulz_GVMAG_M_3300021958_3	Imitervirales	0	0	0	0	0	0	0	0	0	0	0	0	0	0	0	0	0	0	0	0	0	0	0	0	0	0	0	0	0	0	0	0	0	0	0	0	0	0	0	0	0	0	0	0	0	0	0	0
Schulz_GVMAG_M_3300021958_32	Imitervirales	0	1	1	0	1	0	1	0	0	0	0	0	0	0	0	0	0	0	0	0	1	1	1	0	0	1	0	0	0	1	1	0	0	0	1	1	0	0	0	0	0	0	0	1	1	0	0	1
Schulz_GVMAG_M_3300021960_18	Imitervirales	0	0	0	0	0	0	0	0	0	0	0	0	0	0	0	0	0	0	0	0	0	0	0	0	0	0	0	0	0	0	0	0	0	0	0	0	0	0	1	0	0	0	0	0	0	0	0	0
Schulz_GVMAG_M_3300021960_2	Imitervirales	1	0	1	0	0	0	0	1	0	0	0	0	0	0	0	0	0	0	0	0	0	0	0	0	0	0	0	0	0	1	1	0	0	0	0	1	0	0	0	0	0	0	0	0	0	0	0	0
Schulz_GVMAG_M_3300021960_31	Imitervirales	0	0	0	0	0	0	0	0	0	0	0	0	0	0	0	0	0	0	0	0	0	0	0	0	0	0	0	0	0	0	0	0	0	0	0	0	0	0	0	0	0	0	0	0	0	0	0	0
Schulz_GVMAG_M_3300021960_34	Imitervirales	0	0	0	0	0	0	0	0	0	0	0	0	0	0	0	0	0	0	0	0	0	0	0	0	0	0	0	0	0	0	0	0	0	0	0	0	0	0	0	0	0	0	0	0	0	0	0	0
Schulz_GVMAG_M_3300021961_61	Imitervirales	0	0	0	0	0	0	0	0	0	0	0	0	0	0	0	0	0	0	0	0	0	0	0	0	0	0	0	0	0	0	0	0	0	0	0	0	0	0	0	0	0	0	0	0	0	0	0	0
Schulz_GVMAG_M_3300021964_16	Pimascovirales	0	0	0	0	0	0	0	0	0	0	0	0	0	0	0	0	0	0	0	0	0	0	0	0	0	0	0	0	0	1	0	0	0	0	0	0	0	0	0	0	0	0	0	1	0	0	0	0
Schulz_GVMAG_M_3300021964_29	Imitervirales	0	0	0	0	0	0	0	0	0	0	0	0	0	0	0	0	0	0	0	0	0	0	0	0	0	0	0	0	0	0	0	0	0	0	0	0	0	0	0	0	0	0	0	1	0	0	0	1
Schulz_GVMAG_M_3300021964_31	Imitervirales	1	0	1	0	0	0	0	0	0	0	0	0	0	0	0	0	0	0	0	0	0	0	0	0	0	0	0	0	0	0	0	0	0	0	1	0	0	0	0	0	0	0	0	0	0	0	0	0
Schulz_GVMAG_M_3300021964_56	Imitervirales	0	0	0	0	0	0	0	0	0	0	0	0	0	0	0	0	0	0	0	0	0	0	0	0	0	0	0	0	0	0	0	0	0	0	0	0	0	0	0	0	0	0	0	0	0	0	0	0
Schulz_GVMAG_M_3300021964_8	Imitervirales	0	0	0	0	0	0	0	0	0	0	0	0	0	0	0	0	0	0	0	0	0	0	0	0	0	0	0	0	0	0	0	0	0	0	0	0	0	0	0	0	0	0	0	1	0	0	0	0
Schulz_GVMAG_M_3300022905_10	Algavirales	0	0	0	0	0	0	0	0	0	0	0	0	0	0	0	0	0	0	0	0	0	0	0	0	0	0	0	0	0	0	0	0	0	0	0	0	0	0	1	1	0	0	0	1	1	0	0	1
Schulz_GVMAG_M_3300022920_3	Imitervirales	0	0	0	0	0	0	0	0	0	0	0	0	0	0	0	0	0	0	0	0	0	0	0	0	0	0	0	0	0	0	1	0	0	0	0	0	0	0	0	0	0	0	0	0	0	0	0	0
Schulz_GVMAG_M_3300022920_41	Imitervirales	0	0	0	0	0	0	0	0	0	0	0	0	0	0	0	0	0	0	0	0	0	0	0	0	0	0	0	0	0	0	0	0	0	0	0	0	0	0	0	0	0	0	0	0	0	0	0	0
Schulz_GVMAG_M_3300022925_12	Algavirales	0	0	0	0	0	0	0	0	0	0	0	0	0	0	0	0	0	0	0	0	0	0	0	0	0	0	0	0	0	0	1	0	0	0	0	0	0	0	0	0	0	0	0	1	0	0	0	0
Schulz_GVMAG_M_3300022933_32	Imitervirales	0	0	0	0	0	0	0	0	0	0	0	0	0	0	0	0	0	0	0	0	0	0	0	0	0	0	0	0	0	0	0	0	0	0	0	0	0	0	0	0	0	0	0	0	0	0	0	0
Schulz_GVMAG_M_3300023109_20	Imitervirales	0	0	0	0	0	0	0	0	0	0	0	0	0	0	0	0	0	0	0	0	0	0	0	0	0	0	0	0	0	0	1	0	0	0	0	0	0	0	0	0	0	0	0	0	0	0	0	0
Schulz_GVMAG_M_3300023109_32	Imitervirales	0	0	0	0	0	0	0	0	0	0	0	0	0	0	0	0	0	0	0	0	0	0	0	0	0	0	0	0	0	0	0	0	0	0	0	1	0	0	0	0	0	0	0	1	0	0	0	1
Schulz_GVMAG_M_3300023109_37	Imitervirales	0	0	0	0	0	0	0	0	0	0	0	0	0	0	0	0	0	0	0	0	0	0	0	0	0	0	0	0	0	0	0	0	0	0	0	0	0	0	0	0	0	0	0	0	0	0	0	0
Schulz_GVMAG_M_3300023109_43	Imitervirales	0	0	0	0	0	0	0	0	0	0	0	0	0	0	0	0	0	0	0	0	0	0	0	0	0	0	0	0	0	0	0	0	0	0	0	0	0	0	0	0	0	0	0	0	0	0	0	0
Schulz_GVMAG_M_3300023109_49	Imitervirales	0	0	0	0	0	0	0	0	0	0	0	0	0	0	0	0	0	0	0	0	0	0	0	0	0	0	0	0	0	0	0	0	0	1	1	1	0	0	1	0	0	0	0	0	0	0	0	0
Schulz_GVMAG_M_3300023110_24	Imitervirales	0	0	0	0	0	0	0	0	0	0	0	0	0	0	0	0	0	0	0	0	0	0	0	0	0	0	0	0	0	0	0	0	0	0	0	0	0	0	0	0	0	0	0	0	0	0	0	0
Schulz_GVMAG_M_3300023170_28	Imitervirales	0	0	0	0	0	0	0	0	0	0	0	0	0	0	0	0	0	0	0	0	0	0	0	0	0	0	0	0	0	0	0	0	0	0	0	1	0	0	0	0	0	0	0	0	1	0	0	1
Schulz_GVMAG_M_3300023173_22	Imitervirales	0	0	0	0	0	0	0	0	0	0	0	0	0	0	0	0	0	0	0	0	0	0	0	0	0	0	0	0	0	0	1	0	0	0	0	0	0	0	0	0	0	0	0	0	0	0	1	0
Schulz_GVMAG_M_3300023210_14	Imitervirales	0	0	0	0	0	0	0	0	0	0	0	0	0	0	0	0	0	0	0	0	0	0	0	0	0	0	0	0	0	0	0	0	0	0	0	0	0	0	0	0	0	0	0	0	0	0	0	0
Schulz_GVMAG_M_3300023210_27	Imitervirales	0	0	0	0	0	0	0	0	0	0	0	0	0	0	0	0	0	0	0	0	0	0	0	0	0	0	0	0	0	0	0	0	0	0	0	0	0	0	0	0	0	0	0	0	0	0	0	0
Schulz_GVMAG_M_3300023210_35	Imitervirales	0	0	0	0	0	0	0	0	0	0	0	0	0	0	0	0	0	0	0	0	0	0	0	0	0	0	0	0	0	0	0	0	0	0	0	0	0	0	0	0	0	0	0	0	0	0	0	0
Schulz_GVMAG_M_3300023210_4	Imitervirales	0	0	0	0	0	0	0	1	0	0	0	0	0	0	0	0	0	0	0	0	0	0	0	0	0	0	0	0	0	0	0	0	1	0	0	0	0	0	0	0	0	0	0	0	0	0	0	0
Schulz_GVMAG_M_3300024059_2	Imitervirales	0	0	0	0	0	0	0	0	0	0	0	0	0	0	0	0	0	0	0	0	0	0	0	0	0	0	0	0	0	0	1	0	0	0	0	0	0	0	0	0	0	0	0	0	0	0	0	0
Schulz_GVMAG_M_3300024180_11	Imitervirales	0	0	1	0	1	0	0	0	0	0	0	0	0	0	0	0	0	0	0	0	0	0	0	0	0	0	0	0	0	0	0	0	0	0	0	0	0	0	0	0	0	0	0	0	0	0	0	0
Schulz_GVMAG_M_3300024185_4	Imitervirales	0	0	0	0	0	0	0	0	0	0	0	0	0	0	0	0	0	0	0	0	0	0	0	0	0	0	0	0	0	0	1	0	0	0	0	0	0	0	0	0	0	0	0	0	0	0	0	0
Schulz_GVMAG_M_3300024185_6	Imitervirales	0	0	0	0	0	0	0	0	0	0	0	0	0	0	0	0	0	0	0	0	0	0	0	0	0	0	0	0	0	0	0	0	0	0	0	0	0	0	0	0	0	0	0	0	0	0	0	0
Schulz_GVMAG_M_3300024230_8	Imitervirales	0	0	0	0	0	0	0	0	0	0	0	0	0	0	0	0	0	0	0	0	0	0	0	0	0	0	0	0	0	0	0	0	0	0	0	0	0	0	0	0	0	0	0	0	0	0	0	0
Schulz_GVMAG_M_3300024252_27	Imitervirales	1	0	1	0	0	0	0	0	0	0	0	0	0	0	0	0	0	0	0	0	0	1	0	0	0	0	0	0	0	0	0	0	0	0	0	0	0	0	0	0	0	0	0	1	0	0	1	1
Schulz_GVMAG_M_3300024252_29	Imitervirales	0	0	1	0	0	0	0	0	1	0	0	0	0	0	0	0	0	0	0	0	0	0	0	0	0	0	0	0	0	0	0	0	0	0	0	0	0	0	0	0	0	0	0	0	0	0	0	0
Schulz_GVMAG_M_3300024252_35	Imitervirales	0	0	0	0	0	0	0	0	0	0	0	0	0	0	0	0	0	0	0	0	0	0	0	0	0	0	0	0	0	0	0	0	0	0	0	0	0	0	0	0	0	0	0	0	0	0	0	0
Schulz_GVMAG_M_3300024255_31	Imitervirales	0	0	1	0	0	0	0	0	0	0	0	0	0	0	0	0	0	0	0	0	0	0	0	0	0	0	0	0	0	0	1	0	1	0	0	0	0	0	0	1	0	1	0	0	0	0	0	0
Schulz_GVMAG_M_3300024261_25	Imitervirales	0	0	0	0	0	0	0	0	0	0	0	0	0	0	0	0	0	0	0	0	0	0	0	0	0	0	0	0	0	0	0	0	0	0	0	0	0	0	0	0	0	0	0	0	0	0	0	0
Schulz_GVMAG_M_3300024261_42	Imitervirales	1	0	0	0	0	0	0	0	0	0	0	0	0	0	0	0	0	0	0	0	0	0	0	0	0	0	0	0	0	1	0	0	0	0	0	0	0	0	0	0	0	0	0	0	0	0	0	0
Schulz_GVMAG_M_3300024261_56	Imitervirales	1	1	1	0	0	0	0	0	0	0	0	0	0	0	0	0	0	0	0	0	0	0	0	0	0	0	0	0	0	0	0	0	0	0	0	1	0	0	0	0	0	0	0	0	0	0	0	1
Schulz_GVMAG_M_3300024261_60	Imitervirales	0	0	0	0	0	0	0	0	0	0	0	0	0	0	0	0	0	0	0	0	0	0	0	0	0	0	0	0	0	0	1	1	1	0	0	0	0	0	0	0	0	0	0	0	0	0	0	0
Schulz_GVMAG_M_3300024261_71	Imitervirales	0	0	0	0	0	0	0	0	0	0	0	0	0	0	0	0	0	0	0	0	0	0	0	0	0	0	0	0	0	0	0	0	0	0	0	0	0	0	0	0	0	0	0	0	0	0	0	0
Schulz_GVMAG_M_3300024261_78	Imitervirales	0	0	0	0	0	0	0	0	0	0	0	0	0	0	0	0	0	0	0	0	0	0	0	0	0	0	0	0	0	0	0	0	0	0	0	0	0	0	0	0	0	0	0	1	0	0	0	0
Schulz_GVMAG_M_3300024294_14	Imitervirales	0	0	1	0	0	0	0	0	0	0	0	0	0	0	0	0	0	0	0	0	0	0	0	0	0	0	0	0	0	0	1	0	0	0	0	0	0	0	0	0	0	0	0	0	0	0	0	0
Schulz_GVMAG_M_3300024294_5	Imitervirales	0	0	0	0	0	0	0	0	0	0	0	0	0	0	0	0	0	0	0	0	0	0	0	0	0	0	0	0	0	0	0	0	0	0	0	0	0	0	0	0	0	0	0	0	0	0	0	0
Schulz_GVMAG_M_3300024302_11	Imitervirales	0	0	0	0	0	0	0	0	0	0	0	0	0	0	0	0	0	0	0	0	0	0	0	0	0	0	0	0	0	0	0	0	0	0	0	0	0	0	0	0	0	0	0	0	0	0	0	0
Schulz_GVMAG_M_3300024314_16	Imitervirales	0	0	0	0	0	0	0	0	1	0	0	0	0	0	0	0	0	0	0	0	0	0	0	0	0	0	0	0	0	0	1	0	0	0	0	0	0	0	0	0	0	0	0	0	0	0	0	0
Schulz_GVMAG_M_3300024319_1	Pimascovirales	0	0	0	0	0	0	0	0	0	0	0	0	0	0	0	0	0	0	0	0	0	0	0	0	0	0	0	0	0	0	0	0	0	0	0	0	0	0	0	0	0	0	0	0	0	0	0	0
Schulz_GVMAG_M_3300024329_1	Imitervirales	0	0	1	0	0	0	0	0	0	0	0	0	0	0	0	0	0	0	0	0	0	0	0	0	0	0	0	0	0	0	1	0	0	0	0	0	0	0	0	0	0	0	0	0	0	0	0	0
Schulz_GVMAG_M_3300024329_18	Imitervirales	0	0	0	0	0	0	0	0	0	0	0	0	0	0	0	0	0	0	0	0	0	0	0	0	0	0	0	0	0	0	1	0	0	0	0	0	0	0	0	0	0	0	0	0	0	0	0	0
Schulz_GVMAG_M_3300024519_1	Imitervirales	0	0	0	0	0	0	0	0	0	0	0	0	0	0	0	0	0	0	0	0	0	0	0	0	0	0	0	0	0	0	0	0	0	0	0	0	0	0	0	0	0	0	0	0	0	0	0	0
Schulz_GVMAG_M_3300025138_2	Pimascovirales	0	0	0	0	0	0	0	0	0	0	0	0	0	0	0	0	0	0	0	0	0	0	0	0	0	0	0	0	0	0	0	0	0	0	0	0	0	0	0	0	0	0	0	0	0	0	0	0
Schulz_GVMAG_M_3300025168_6	Imitervirales	0	0	0	0	0	0	0	0	0	0	0	0	0	0	0	0	0	0	0	0	0	0	0	0	0	0	0	0	0	0	0	0	0	0	0	0	0	0	0	0	0	0	0	0	0	0	0	0
Schulz_GVMAG_M_3300025622_10	Imitervirales	0	0	0	0	0	0	0	0	0	0	0	0	0	0	0	0	0	0	0	0	0	0	0	0	0	0	0	0	0	0	0	0	0	0	0	0	0	0	0	0	0	0	0	0	0	0	0	0
Schulz_GVMAG_M_3300025643_32	Imitervirales	0	0	0	0	0	0	0	0	0	0	0	0	0	0	0	0	0	0	0	0	0	0	0	0	0	0	0	0	0	0	0	0	0	0	0	0	0	0	0	0	0	0	0	0	0	0	0	0
Schulz_GVMAG_M_3300025644_21	Algavirales	0	0	0	0	0	0	0	0	0	0	0	0	0	1	1	0	0	0	0	0	0	0	0	0	0	0	0	0	0	0	0	0	0	0	0	0	0	0	0	0	0	0	0	0	0	0	0	0
Schulz_GVMAG_M_3300025652_16	Algavirales	0	0	0	0	0	0	0	0	0	0	0	0	0	0	0	0	0	0	0	0	0	0	0	0	0	0	0	0	0	0	1	0	0	0	0	0	0	0	0	0	0	0	0	1	0	0	0	0
Schulz_GVMAG_M_3300025654_17	Imitervirales	0	0	0	0	0	0	0	0	0	0	0	0	0	0	0	0	0	0	0	0	0	0	0	0	0	0	0	0	0	0	0	0	0	0	0	0	0	0	0	0	0	0	0	0	0	0	0	0
Schulz_GVMAG_M_3300025676_16	Pimascovirales	0	0	0	0	0	0	0	0	0	0	0	0	0	0	0	0	0	0	0	0	0	0	0	0	0	0	0	0	0	0	0	0	0	0	0	0	0	0	0	1	0	0	0	0	0	0	0	0
Schulz_GVMAG_M_3300025695_2	Imitervirales	0	0	0	0	0	0	0	0	0	0	1	1	0	1	1	0	0	0	0	0	0	0	0	0	0	0	0	0	0	0	0	0	0	0	0	0	0	0	0	0	0	0	0	0	0	0	0	0
Schulz_GVMAG_M_3300025699_48	Imitervirales	0	0	1	0	0	0	0	0	0	0	0	0	0	0	0	0	0	0	0	0	0	0	0	0	0	0	0	0	0	0	0	0	0	0	0	0	0	0	0	0	0	0	0	0	0	0	0	0
Schulz_GVMAG_M_3300025707_20	Imitervirales	0	0	1	0	0	0	0	0	0	0	0	0	0	0	0	0	0	0	0	0	0	0	0	0	0	0	0	0	0	0	0	0	0	0	0	0	0	0	0	0	0	0	0	0	0	0	0	0
Schulz_GVMAG_M_3300025727_44	Imitervirales	0	0	0	0	0	0	0	0	0	0	0	0	0	0	0	0	0	0	0	0	0	0	0	0	0	0	0	0	0	0	1	0	0	0	0	0	0	0	0	0	0	0	0	0	0	0	0	1
Schulz_GVMAG_M_3300025767_13	Imitervirales	1	0	0	0	0	0	0	0	0	0	0	0	0	0	0	0	0	0	0	0	0	0	0	0	0	0	0	0	0	0	0	0	0	0	0	0	0	0	0	0	0	0	0	0	0	0	0	0
Schulz_GVMAG_M_3300025767_21	Imitervirales	0	0	0	0	0	0	0	0	0	0	0	0	0	0	0	0	0	0	0	0	0	0	0	0	0	0	0	0	0	0	1	0	0	0	0	0	0	0	0	0	0	0	0	0	0	0	0	0
Schulz_GVMAG_M_3300025767_29	Imitervirales	0	0	0	0	0	0	0	0	0	0	0	0	0	0	0	0	0	0	0	0	0	0	0	0	0	0	0	0	0	0	0	0	0	0	0	0	0	0	0	0	0	0	0	0	0	0	0	0
Schulz_GVMAG_M_3300025822_14	Imitervirales	0	0	0	0	0	0	0	0	0	0	0	0	0	0	0	0	0	0	0	0	0	0	0	0	0	0	0	0	0	0	0	0	0	0	0	0	0	0	0	0	0	0	0	0	0	0	0	0
Schulz_GVMAG_M_3300025849_19	Imitervirales	0	0	0	0	0	0	0	0	0	0	0	0	0	0	0	0	0	0	0	0	0	0	0	0	0	0	0	0	0	0	0	0	0	0	0	0	0	0	0	0	0	0	0	0	0	0	0	0
Schulz_GVMAG_M_3300025853_1	Imitervirales	0	0	0	0	0	0	0	0	0	0	0	0	0	0	0	0	0	0	0	0	0	0	0	0	0	0	0	0	0	0	0	0	0	0	0	0	0	0	0	0	0	0	0	0	0	0	0	0
Schulz_GVMAG_M_3300025860_17	Imitervirales	0	0	0	0	0	0	1	0	0	0	0	0	0	0	0	0	0	0	0	0	0	0	0	0	0	0	0	0	0	1	0	0	0	0	0	0	0	0	0	0	0	0	0	0	0	0	0	0
Schulz_GVMAG_M_3300025860_25	Imitervirales	0	0	0	0	0	0	0	0	0	0	0	0	0	0	0	0	0	0	0	0	0	0	0	0	0	0	0	0	0	0	0	0	0	0	0	0	0	0	0	0	0	0	0	0	0	0	0	0
Schulz_GVMAG_M_3300025874_52	Imitervirales	0	0	1	0	0	0	0	0	1	0	0	0	0	0	0	0	0	0	0	0	0	0	0	0	0	0	0	0	0	0	1	0	0	0	0	0	0	0	0	0	0	0	0	0	0	0	0	0
Schulz_GVMAG_M_3300025874_67	Imitervirales	0	0	0	0	0	0	0	0	0	0	0	0	0	0	0	0	0	0	0	0	0	0	0	0	0	0	0	0	0	0	0	0	0	0	0	0	0	0	0	0	0	0	0	0	0	0	0	0
Schulz_GVMAG_M_3300025880_17	Imitervirales	0	0	1	0	0	0	0	0	0	0	0	0	0	0	0	0	0	0	0	0	0	0	0	0	0	0	0	0	0	0	0	0	0	0	0	0	0	0	0	0	0	0	0	0	0	0	0	0
Schulz_GVMAG_M_3300025880_30	Imitervirales	0	0	0	0	0	0	0	0	0	0	0	0	0	0	0	0	0	0	0	0	0	0	0	0	0	0	0	0	0	0	1	0	0	0	0	0	0	0	0	0	0	0	0	0	0	0	0	0
Schulz_GVMAG_M_3300025880_76	Imitervirales	0	0	0	0	0	0	0	0	0	0	0	0	0	0	0	0	0	0	0	0	0	0	0	0	0	0	0	0	0	0	0	0	0	0	0	0	0	0	0	0	0	0	0	0	0	0	0	0
Schulz_GVMAG_M_3300025894_42	Imitervirales	0	0	0	0	0	0	0	1	0	0	0	0	0	0	0	0	0	0	0	0	0	0	0	0	0	0	0	0	0	0	0	0	0	0	0	0	0	0	0	0	0	0	0	0	0	0	0	0
Schulz_GVMAG_M_3300025897_2	Imitervirales	0	0	0	0	1	0	1	0	0	0	0	0	0	0	0	0	0	0	0	0	0	0	0	0	0	0	0	0	0	0	1	0	0	0	1	0	0	0	0	0	0	0	0	0	0	0	0	0
Schulz_GVMAG_M_3300025897_42	Imitervirales	0	0	1	0	0	0	0	0	0	0	0	0	0	0	0	0	0	0	0	0	0	0	0	0	0	0	0	0	0	1	0	0	0	0	1	1	0	0	0	0	0	0	0	0	0	0	0	1
Schulz_GVMAG_M_3300026093_6	Imitervirales	0	0	0	0	0	0	0	0	1	0	0	0	0	0	0	0	0	0	0	0	0	1	0	0	0	0	0	0	0	0	0	0	0	0	0	0	0	0	0	0	1	0	0	0	0	0	0	0
Schulz_GVMAG_M_3300027206_1	Algavirales	0	0	0	0	0	0	0	0	0	0	0	0	0	0	0	0	0	0	0	0	0	0	0	0	0	0	0	0	0	0	0	0	0	0	0	0	0	0	0	0	0	0	0	0	0	0	0	0
Schulz_GVMAG_M_3300027687_8	Imitervirales	0	0	0	0	0	0	0	0	0	0	0	0	0	0	0	0	0	0	0	0	0	0	0	0	0	0	0	0	0	0	0	0	0	0	0	0	0	0	0	0	0	0	0	0	0	0	0	0
Schulz_GVMAG_M_3300027752_12	Imitervirales	0	0	0	0	0	0	0	0	0	0	0	0	0	0	0	0	0	0	0	0	0	0	0	0	0	0	0	0	0	0	0	0	0	0	0	0	0	0	0	0	0	0	0	0	0	0	0	0
Schulz_GVMAG_M_3300027771_10	Imitervirales	0	0	0	0	0	0	0	0	0	0	0	0	0	0	0	0	0	0	0	0	0	0	0	0	0	0	0	0	0	0	0	0	0	0	0	0	0	0	0	0	0	0	0	0	0	0	0	0
Schulz_GVMAG_M_3300027779_26	Imitervirales	0	0	0	0	0	0	0	0	0	0	0	0	0	0	0	0	0	0	0	0	0	0	0	0	0	0	0	0	0	0	0	0	0	0	0	0	0	0	0	0	0	0	0	0	0	0	0	0
Schulz_GVMAG_M_3300027779_53	Imitervirales	0	0	0	0	0	0	0	0	0	0	0	0	0	0	0	0	0	0	0	0	0	0	0	0	0	0	0	0	0	0	0	0	0	0	0	0	0	0	0	0	0	0	0	0	0	0	0	0
Schulz_GVMAG_M_3300027779_64	Imitervirales	0	0	0	0	0	0	0	0	0	0	0	0	0	0	0	0	0	0	0	0	0	0	0	0	0	0	0	0	0	0	0	0	0	0	0	0	0	0	0	0	0	0	0	0	0	0	0	0
Schulz_GVMAG_M_3300027810_10	Imitervirales	0	0	0	0	0	0	0	0	0	0	0	0	0	0	0	0	0	0	0	0	0	0	0	0	0	0	0	0	0	0	0	0	0	0	0	0	0	0	0	0	0	0	0	0	0	0	0	0
Schulz_GVMAG_M_3300027810_12	Imitervirales	0	0	0	0	0	0	0	0	0	0	0	0	0	0	0	0	0	0	0	0	0	0	0	0	0	0	0	0	0	0	1	0	0	0	0	0	0	0	0	0	0	0	0	0	0	0	0	0
Schulz_GVMAG_M_3300027810_23	Imitervirales	0	0	0	0	0	0	0	0	0	0	0	0	0	0	0	0	0	0	0	0	0	0	0	0	0	0	0	0	0	0	0	0	0	0	0	0	0	0	0	0	0	0	0	0	0	0	0	0
Schulz_GVMAG_M_3300027810_8	Imitervirales	0	0	0	0	0	0	0	0	0	0	0	0	0	0	0	0	0	0	0	0	0	0	0	0	0	0	0	0	0	0	0	0	0	0	0	0	0	0	0	0	0	0	0	1	0	0	0	0
Schulz_GVMAG_M_3300027833_19	Asfuvirales	0	0	0	0	0	0	0	0	0	0	0	0	0	0	0	0	0	0	0	0	0	0	0	0	0	0	0	0	0	0	0	0	0	0	0	0	0	0	0	0	0	0	0	0	0	0	0	0
Schulz_GVMAG_M_3300027833_22	Imitervirales	0	0	0	0	0	0	0	0	0	0	0	0	0	0	0	0	0	0	0	0	0	0	0	0	0	0	0	0	0	0	0	0	0	0	0	0	0	0	0	0	0	0	0	0	0	0	0	0
Schulz_GVMAG_M_3300027833_42	Imitervirales	0	0	0	0	0	0	0	0	0	0	0	0	0	0	0	0	0	0	0	0	0	0	0	0	0	0	0	0	0	0	0	0	0	0	0	0	0	0	0	0	0	0	0	0	0	0	0	0
Schulz_GVMAG_S_1016704_108	Imitervirales	0	0	0	0	0	0	0	0	0	0	0	0	0	0	0	0	0	0	0	0	0	0	0	0	0	0	0	0	0	0	0	0	0	0	0	0	0	0	0	0	0	0	0	0	0	0	0	0
Schulz_GVMAG_S_1016704_121	Pandoravirales	0	0	0	0	0	0	0	0	0	0	0	0	0	0	0	0	0	0	0	0	0	0	0	0	0	0	0	0	0	0	0	0	0	0	0	0	0	0	0	0	0	0	0	0	0	0	0	0
Schulz_GVMAG_S_1016713_123	Imitervirales	0	0	0	0	0	0	0	0	0	0	0	0	0	0	0	0	0	0	0	0	0	0	0	0	0	0	0	0	0	0	0	0	0	0	0	0	0	0	0	0	0	0	0	0	0	0	0	0
Schulz_GVMAG_S_1016713_134	Imitervirales	0	0	0	0	0	0	0	0	0	0	0	0	0	0	0	0	0	0	0	0	0	0	0	0	0	0	0	0	0	0	0	0	0	0	0	0	0	0	0	0	0	0	0	0	0	0	0	0
Schulz_GVMAG_S_1016713_148	Imitervirales	0	0	0	0	0	0	0	0	0	0	0	0	0	0	0	0	0	0	0	0	0	0	0	0	0	0	0	0	0	1	0	0	0	0	0	0	0	0	0	0	0	0	0	0	0	0	0	0
Schulz_GVMAG_S_1016713_150	Imitervirales	0	0	0	0	0	0	0	0	0	0	0	0	0	0	0	0	0	0	0	0	0	0	0	0	0	0	0	0	0	0	0	0	0	0	0	0	0	0	0	0	0	0	0	0	0	0	0	0
Schulz_GVMAG_S_1016713_165	Pandoravirales	0	0	0	0	0	0	0	0	0	0	0	0	0	0	0	0	0	0	0	0	0	0	0	0	0	0	0	0	0	0	0	0	0	0	0	0	0	0	0	0	0	0	0	0	0	0	0	0
Schulz_GVMAG_S_1016722_115	Imitervirales	0	0	0	0	0	0	0	0	0	0	0	0	0	0	0	0	0	0	0	0	0	0	0	0	0	0	0	0	0	0	0	0	0	0	0	0	0	0	0	0	0	0	0	0	0	0	0	0
Schulz_GVMAG_S_1016722_118	Others	0	0	0	0	0	0	0	0	0	0	0	0	0	0	0	0	0	0	0	0	0	0	0	0	0	0	0	0	0	0	0	0	0	0	0	0	0	0	0	0	0	0	0	0	0	0	0	0
Schulz_GVMAG_S_1016728_106	Imitervirales	0	0	0	0	0	0	0	0	0	0	0	0	0	0	0	0	0	0	0	0	0	0	0	0	0	0	0	0	0	0	0	0	0	0	0	0	0	0	0	0	0	0	0	0	0	0	0	0
Schulz_GVMAG_S_1016728_84	Imitervirales	0	0	1	0	0	0	0	0	1	0	0	0	0	0	0	0	0	0	0	0	0	0	0	0	0	0	0	0	0	0	0	0	0	0	0	0	0	0	0	0	0	0	0	0	0	0	0	0
Schulz_GVMAG_S_1017745_107	Imitervirales	0	0	0	0	0	0	0	0	0	0	0	0	0	0	0	0	0	0	0	0	0	0	0	0	0	0	0	0	0	0	0	0	0	0	0	0	0	0	0	0	0	0	0	0	0	0	0	0
Schulz_GVMAG_S_1017745_132	Imitervirales	0	0	1	0	0	0	0	0	0	0	0	0	0	0	0	0	0	0	0	1	0	0	0	0	0	0	0	0	0	0	0	0	0	0	0	0	0	0	0	0	0	0	0	0	0	0	0	0
Schulz_GVMAG_S_1030632_100	Pimascovirales	0	0	0	0	0	0	0	0	0	0	0	0	0	0	0	0	0	0	0	0	0	0	0	0	0	0	0	0	0	0	0	0	0	0	1	0	0	0	0	0	0	0	0	0	0	0	0	0
Schulz_GVMAG_S_1030632_69	Imitervirales	0	0	0	0	0	0	0	0	0	0	0	0	0	0	0	0	0	0	0	0	0	0	0	0	0	0	0	0	0	0	0	0	0	0	1	0	0	0	0	0	0	0	0	0	0	0	0	0
Schulz_GVMAG_S_1037362_75	Algavirales	0	0	0	0	0	0	0	0	0	0	0	0	0	0	0	0	0	0	0	0	0	0	0	0	0	0	0	0	0	0	1	0	0	0	0	0	0	0	0	0	0	0	0	0	0	0	0	0
Schulz_GVMAG_S_1037362_78	Algavirales	0	0	0	0	0	0	0	0	0	0	0	0	0	0	0	0	0	0	0	0	0	0	0	0	0	0	0	0	0	0	0	0	0	0	0	0	0	0	0	0	0	0	0	0	0	0	0	0
Schulz_GVMAG_S_1037377_112	Algavirales	0	0	0	0	0	0	0	0	0	0	0	0	0	0	0	0	0	0	0	0	0	0	0	0	0	0	0	0	0	0	1	0	0	0	0	0	0	0	0	0	0	0	0	0	0	0	0	0
Schulz_GVMAG_S_1037383_93	Imitervirales	0	0	0	0	0	0	0	0	0	0	0	0	0	0	0	0	0	0	0	0	0	0	0	0	0	0	0	0	0	0	0	0	0	0	0	0	0	0	0	0	0	0	0	0	0	0	0	0
Schulz_GVMAG_S_1038524_41	Pimascovirales	0	0	0	0	0	0	0	0	0	0	0	0	0	0	0	0	0	0	0	0	0	0	0	0	0	0	0	0	0	0	0	0	0	0	0	0	0	0	0	0	0	0	0	0	0	0	0	0
Schulz_GVMAG_S_1039698_54	Imitervirales	0	0	0	0	0	0	0	0	0	0	0	0	0	0	0	0	0	0	0	0	0	0	0	0	0	0	0	0	0	0	0	0	0	0	0	0	0	0	0	0	0	0	0	1	0	0	0	0
Schulz_GVMAG_S_1039734_46	Imitervirales	0	0	0	0	0	0	0	0	0	0	0	0	0	0	0	0	0	0	0	0	0	0	0	0	0	0	0	0	0	0	0	0	0	0	0	0	0	0	0	0	0	0	0	0	0	0	0	0
Schulz_GVMAG_S_1040241_131	Others	0	0	0	0	0	0	0	0	0	0	0	0	0	0	0	0	0	0	0	0	0	0	0	0	0	0	0	0	0	0	0	0	0	0	0	0	0	0	0	0	0	0	0	0	0	0	0	0
Schulz_GVMAG_S_1040241_146	Algavirales	0	1	0	0	0	0	0	1	0	0	0	0	0	0	0	0	0	0	0	0	0	0	0	0	0	0	0	0	0	0	1	1	1	0	0	0	0	0	0	0	0	1	0	0	0	0	0	0
Schulz_GVMAG_S_1040241_154	Imitervirales	0	0	0	0	0	0	0	0	0	0	0	0	0	0	0	0	0	0	0	0	0	0	0	0	0	0	0	0	0	0	0	0	0	0	0	0	0	0	0	0	0	0	0	0	0	0	0	0
Schulz_GVMAG_S_1055481_12	Imitervirales	0	0	0	0	0	0	0	0	0	0	0	0	0	0	0	0	0	0	0	0	0	0	0	0	0	0	0	0	0	0	0	0	0	0	0	0	0	0	0	0	0	0	0	1	0	0	0	1
Schulz_GVMAG_S_1059911_62	Algavirales	0	0	1	0	0	0	1	0	0	0	0	0	0	0	0	0	0	0	0	0	0	0	0	0	0	0	0	0	0	1	0	0	0	0	1	1	0	0	0	0	0	0	0	0	0	0	0	1
Schulz_GVMAG_S_1059923_44	Algavirales	0	0	1	0	0	0	0	0	0	0	0	0	0	0	0	0	0	0	0	0	0	0	0	0	0	0	0	0	0	1	0	0	0	0	0	1	0	0	1	0	0	0	0	0	0	0	0	1
Schulz_GVMAG_S_1059924_57	Algavirales	0	0	0	0	0	0	0	0	0	0	0	0	0	0	0	0	0	0	0	0	0	0	0	0	0	0	0	0	0	1	0	0	0	0	0	1	0	0	0	0	0	0	0	0	0	0	0	0
Schulz_GVMAG_S_1074258_71	Imitervirales	0	0	0	0	0	0	0	0	0	0	0	0	0	0	0	0	0	0	0	0	0	0	0	0	0	0	0	0	0	0	0	0	0	0	0	0	0	0	0	0	0	0	0	0	0	0	0	0
Schulz_GVMAG_S_1074258_81	Pandoravirales	0	0	0	0	0	0	0	0	0	0	0	0	0	0	0	0	0	0	0	0	0	0	0	0	0	0	0	0	0	0	0	0	0	0	0	0	0	0	0	0	0	0	0	0	0	0	0	0
Schulz_GVMAG_S_1074260_36	Imitervirales	0	0	0	0	0	0	0	0	0	0	0	0	0	0	0	0	0	0	0	0	0	0	0	0	0	0	0	0	0	0	0	0	0	0	0	0	0	0	0	0	0	0	0	0	0	0	0	0
Schulz_GVMAG_S_1074260_43	Imitervirales	0	0	0	0	0	0	0	0	0	0	0	0	0	0	0	0	0	0	0	0	0	0	0	0	0	0	0	0	0	0	0	0	0	0	0	0	0	0	0	0	0	0	0	0	0	0	0	0
Schulz_GVMAG_S_1074260_58	Imitervirales	0	0	0	0	0	0	0	0	0	0	0	0	0	0	0	0	0	0	0	0	0	0	0	0	0	0	0	0	0	0	0	0	0	0	0	0	0	0	0	0	0	0	0	0	0	0	0	0
Schulz_GVMAG_S_1074262_49	Imitervirales	0	0	0	0	0	0	0	0	0	0	0	0	0	0	0	0	0	0	0	0	0	0	0	0	0	0	0	0	0	0	0	0	0	0	0	0	0	0	0	0	0	0	0	0	0	0	0	0
Schulz_GVMAG_S_1074262_51	Imitervirales	0	0	0	0	0	0	0	0	0	0	0	0	0	0	0	0	0	0	0	0	0	0	0	0	0	0	0	0	0	0	0	0	0	0	0	0	0	0	0	0	0	0	0	0	0	0	0	0
Schulz_GVMAG_S_1074264_73	Algavirales	0	0	0	0	0	0	0	0	0	0	0	0	0	0	0	0	0	0	0	0	0	0	0	0	0	0	0	0	0	0	0	0	0	0	0	0	0	0	0	0	0	0	0	1	0	0	0	0
Schulz_GVMAG_S_1074330_19	Imitervirales	0	0	0	0	0	0	0	0	0	0	0	0	0	0	0	0	0	0	0	0	0	0	0	0	0	0	0	0	0	0	0	0	0	0	0	0	0	0	0	0	0	0	0	0	0	0	0	0
Schulz_GVMAG_S_1074330_49	Algavirales	0	0	0	0	0	0	0	0	0	0	0	0	0	0	0	0	0	0	0	0	0	0	0	0	0	0	0	0	0	0	0	0	0	0	0	0	0	0	0	0	0	0	0	1	0	0	0	0
Schulz_GVMAG_S_1074346_73	Algavirales	0	0	0	0	0	0	0	0	0	0	0	0	0	0	0	0	0	0	0	0	0	0	0	0	0	0	0	0	0	0	0	0	0	0	0	0	0	0	0	0	0	0	0	0	0	0	0	0
Schulz_GVMAG_S_1085336_36	Algavirales	0	0	1	0	0	0	0	0	0	0	0	0	0	0	0	0	0	0	0	0	0	0	0	0	0	0	0	0	0	0	1	1	1	0	0	0	0	0	0	0	0	0	0	1	0	0	0	0
Schulz_GVMAG_S_1092152_17	Algavirales	0	0	0	0	0	0	0	0	0	0	0	0	0	0	0	0	0	0	0	0	0	0	0	0	0	0	0	0	0	0	0	0	0	0	0	0	0	0	0	0	0	0	0	0	0	0	0	0
Schulz_GVMAG_S_1093511_40	Imitervirales	0	0	0	0	0	0	0	0	0	0	0	0	0	0	0	0	0	0	0	0	0	0	0	0	0	0	0	0	0	0	0	0	0	0	0	0	0	0	0	0	0	0	0	0	0	0	0	0
Schulz_GVMAG_S_1093511_60	Imitervirales	0	0	0	0	0	0	0	0	0	0	0	0	0	0	0	0	0	0	0	0	0	0	0	0	0	0	0	0	0	0	0	0	0	0	0	0	0	0	0	0	0	0	0	0	0	0	0	0
Schulz_GVMAG_S_1096102_67	Imitervirales	0	0	0	0	0	0	0	0	0	0	0	0	0	0	0	0	0	0	0	0	0	0	0	0	0	0	0	0	0	0	0	0	0	0	0	0	0	0	0	0	0	0	0	0	0	0	0	0
Schulz_GVMAG_S_1102104_103	Imitervirales	0	0	0	0	0	0	0	0	0	0	0	0	0	0	0	0	0	0	0	0	0	0	0	0	0	0	0	0	0	0	0	0	0	0	0	0	0	0	0	0	0	0	0	0	0	0	0	0
Schulz_GVMAG_S_1102104_120	Algavirales	0	0	1	0	0	0	0	0	0	0	0	0	0	0	0	0	0	0	0	0	0	0	0	0	0	0	0	0	0	0	0	0	1	0	0	0	0	0	0	0	0	0	0	0	0	0	0	0
Schulz_GVMAG_S_1102105_80	Imitervirales	0	0	0	0	0	0	0	0	0	0	0	0	0	0	0	0	0	0	0	0	0	0	0	0	0	0	0	0	0	0	0	0	0	0	0	0	0	0	0	0	0	0	0	0	0	0	0	0
Schulz_GVMAG_S_1102105_81	Imitervirales	0	0	0	0	0	0	0	0	0	0	0	0	0	0	0	0	0	0	0	0	0	0	0	0	0	0	0	0	0	0	0	0	0	0	0	0	0	0	0	0	0	0	0	1	0	0	0	0
Schulz_GVMAG_S_1102107_72	Imitervirales	0	0	0	0	0	0	0	0	0	0	0	0	0	0	0	0	0	0	0	0	0	0	0	0	0	0	0	0	0	0	0	0	0	0	0	0	0	0	0	0	0	0	0	0	0	0	0	0
Schulz_GVMAG_S_1102109_162	Imitervirales	0	0	0	0	0	0	0	0	0	0	0	0	0	0	0	0	0	0	0	0	0	0	0	0	0	0	0	0	0	0	0	0	0	0	0	0	0	0	0	0	0	0	0	0	0	0	0	0
Schulz_GVMAG_S_1102110_105	Pandoravirales	0	0	0	0	0	0	0	0	0	0	0	0	0	0	0	0	0	0	0	0	0	0	0	0	0	0	0	0	0	0	0	0	0	0	0	0	0	0	0	0	0	0	0	0	0	0	0	0
Schulz_GVMAG_S_1102110_122	Algavirales	0	0	0	0	0	0	0	0	0	0	0	0	0	0	0	0	0	0	0	0	0	0	0	0	0	0	0	0	0	0	0	0	0	0	0	0	0	0	0	0	0	0	0	0	0	0	0	0
Schulz_GVMAG_S_1102113_118	Algavirales	0	0	0	0	0	0	0	0	0	0	0	0	0	0	0	0	0	0	0	0	0	0	0	0	0	0	0	0	0	0	0	0	0	0	0	0	0	0	0	0	0	0	0	0	0	0	0	0
Schulz_GVMAG_S_1102113_126	Algavirales	0	0	0	0	0	0	0	0	0	0	0	0	0	0	0	0	0	0	0	0	0	0	0	0	0	0	0	0	0	0	0	0	0	0	0	0	0	0	0	0	0	0	0	0	0	0	0	0
Schulz_GVMAG_S_1102114_101	Imitervirales	0	0	0	0	0	0	0	0	0	0	0	0	0	0	0	0	0	0	0	0	0	0	0	0	0	0	0	0	0	0	0	0	0	0	0	0	0	0	0	0	0	0	0	0	0	0	0	0
Schulz_GVMAG_S_1102114_122	Algavirales	0	0	0	0	0	0	0	0	0	0	0	0	0	0	0	0	0	0	0	0	0	0	0	0	0	0	0	0	0	0	0	0	0	0	0	0	0	0	0	0	0	0	0	0	0	0	0	0
Schulz_GVMAG_S_1102114_126	Algavirales	0	0	0	0	0	0	0	0	0	0	0	0	0	0	0	0	0	0	0	0	0	0	0	0	0	0	0	0	0	0	0	0	0	0	0	0	0	0	0	0	0	0	0	0	0	0	0	0
Schulz_GVMAG_S_1102114_93	Imitervirales	0	0	0	0	0	0	0	0	0	0	0	0	0	0	0	0	0	0	0	0	0	0	0	0	0	0	0	0	0	0	0	0	0	0	0	0	0	0	0	0	0	0	0	0	0	0	0	0
Schulz_GVMAG_S_1102237_47	Imitervirales	0	0	0	0	0	0	0	0	0	0	0	0	0	0	0	0	0	0	0	0	0	0	0	0	0	0	0	0	0	0	0	0	0	0	0	0	0	0	0	0	0	0	0	0	0	0	0	0
Schulz_GVMAG_S_1102237_83	Algavirales	0	0	0	0	0	0	0	0	0	0	0	0	0	0	0	0	0	0	0	0	0	0	0	0	0	0	0	0	0	0	0	0	0	0	0	0	0	0	0	0	0	0	0	0	0	0	0	0
Schulz_GVMAG_S_1102238_66	Imitervirales	0	0	0	0	0	0	0	0	0	0	0	0	0	0	0	0	0	0	0	0	0	0	0	0	0	0	0	0	0	0	0	0	0	0	0	0	0	0	0	0	0	0	0	0	0	0	0	0
Schulz_GVMAG_S_1102244_53	Imitervirales	0	1	1	0	1	0	0	0	0	0	0	0	0	0	0	0	0	0	0	0	0	1	0	0	0	0	0	0	0	0	0	0	0	0	1	0	0	0	0	1	0	0	0	0	0	0	0	0
Schulz_GVMAG_S_1102244_55	Imitervirales	0	0	1	0	0	0	0	0	0	0	0	0	0	0	0	0	0	0	0	0	0	0	0	0	0	0	0	0	0	0	0	0	0	0	0	1	0	0	0	0	0	0	0	0	1	0	0	1
Schulz_GVMAG_S_1102994_63	Imitervirales	0	0	0	0	0	0	0	0	0	0	0	0	0	0	0	0	0	0	0	0	0	0	0	0	0	0	0	0	0	0	0	0	0	0	0	0	0	0	0	0	0	0	0	0	0	0	0	0
Schulz_GVMAG_S_1103007_57	Imitervirales	0	0	0	0	0	0	0	0	0	0	0	0	0	0	0	0	0	0	0	0	0	0	0	0	0	0	0	0	0	0	0	0	0	0	0	0	0	0	0	0	0	0	0	0	0	0	0	0
Schulz_GVMAG_S_1103008_47	Imitervirales	0	0	0	0	0	0	0	0	0	0	0	0	0	0	0	0	0	0	0	0	0	0	0	0	0	0	0	0	0	0	0	0	0	0	0	0	0	0	0	0	0	0	0	0	0	0	0	0
Schulz_GVMAG_S_1103012_103	Imitervirales	0	0	0	0	0	0	0	0	0	0	0	0	0	0	0	0	0	0	0	0	0	0	0	0	0	0	0	0	0	0	0	0	0	0	0	0	0	0	0	0	0	0	0	0	0	0	0	0
Schulz_GVMAG_S_1103017_68	Pandoravirales	0	0	0	0	0	0	0	0	0	0	0	0	0	0	0	0	0	0	0	0	0	0	0	0	0	0	0	0	0	0	0	0	0	0	0	0	0	0	0	0	0	0	0	0	0	0	0	0
Schulz_GVMAG_S_1103018_80	Imitervirales	0	0	0	0	0	0	0	0	0	0	0	0	0	0	0	0	0	0	0	0	0	0	0	0	0	0	0	0	0	0	0	0	0	0	0	0	0	0	0	0	0	0	0	0	0	0	0	0
Schulz_GVMAG_S_1103018_91	Imitervirales	0	0	0	0	0	0	0	0	0	0	0	0	0	0	0	0	0	0	0	0	0	0	0	0	0	0	0	0	0	0	0	0	0	0	0	0	0	0	0	0	0	0	0	0	0	0	0	0
Schulz_GVMAG_S_3300000115_46	Imitervirales	0	0	0	0	0	0	0	0	0	0	0	0	0	0	0	0	0	0	0	0	0	0	0	0	0	0	0	0	0	0	0	0	0	0	0	0	0	0	0	0	0	0	0	0	0	0	0	0
Schulz_GVMAG_S_3300000115_70	Imitervirales	0	0	0	0	0	0	0	0	0	0	0	0	0	0	0	0	0	0	0	0	0	0	0	0	0	0	0	0	0	0	0	0	0	0	0	0	0	0	0	0	0	0	0	0	0	0	0	0
Schulz_GVMAG_S_3300000929_19	Imitervirales	0	0	0	0	0	0	0	0	0	0	0	0	0	0	0	0	0	0	0	0	0	0	0	0	0	0	0	0	0	0	0	0	0	0	0	0	0	0	0	0	0	0	0	0	0	0	0	0
Schulz_GVMAG_S_3300001941_2	Others	0	0	0	0	0	0	0	0	0	0	0	0	0	0	0	0	0	0	0	0	0	0	0	0	0	0	0	0	0	0	0	0	0	0	0	0	0	0	0	0	0	0	0	0	0	0	0	0
Schulz_GVMAG_S_3300002154_22	Algavirales	0	0	0	0	0	0	0	0	0	0	0	0	0	0	0	0	0	0	0	0	0	0	0	0	0	0	0	0	0	0	0	0	0	0	0	0	0	0	0	0	0	0	0	0	0	0	0	0
Schulz_GVMAG_S_3300002186_34	Others	0	0	0	0	0	0	0	0	0	0	0	0	0	0	0	0	0	0	0	0	0	0	0	0	0	0	0	0	0	0	0	0	0	0	0	0	0	0	0	0	0	0	0	0	0	0	0	0
Schulz_GVMAG_S_3300004097_149	Imitervirales	1	0	1	0	0	0	1	0	0	0	0	0	0	0	0	0	0	0	0	0	1	1	0	0	1	0	0	0	0	0	0	0	0	0	0	0	0	0	0	0	0	0	0	0	0	0	0	0
Schulz_GVMAG_S_3300004097_159	Imitervirales	0	0	0	0	0	0	0	1	0	0	0	0	0	0	0	0	0	0	0	0	0	0	0	0	0	0	0	0	0	0	0	0	0	0	0	0	0	0	0	0	0	0	0	0	0	0	0	0
Schulz_GVMAG_S_3300006565_14	Algavirales	0	0	0	0	0	0	1	0	0	0	0	0	0	0	0	0	0	0	0	0	0	0	0	0	0	0	0	0	0	1	0	0	0	0	1	1	0	0	0	0	0	0	0	0	0	0	0	1
Schulz_GVMAG_S_3300007345_62	Pimascovirales	0	0	1	0	0	0	0	1	0	0	0	0	0	0	0	0	1	0	0	0	0	1	0	0	0	0	0	0	0	0	1	0	0	0	0	0	0	0	0	0	0	0	0	0	0	0	0	0
Schulz_GVMAG_S_3300009790_139	Algavirales	0	0	0	0	0	0	0	0	0	0	0	0	0	0	0	0	0	0	0	0	0	0	0	0	0	0	0	0	0	1	0	0	0	0	0	1	0	0	0	0	0	0	0	0	0	0	0	0
Schulz_GVMAG_S_3300010299_37	Imitervirales	0	0	1	0	1	0	0	0	0	0	0	0	0	0	0	0	0	0	0	0	0	0	0	0	0	0	0	1	0	0	0	0	0	0	0	1	0	0	1	0	0	0	0	0	0	0	0	0
Schulz_GVMAG_S_3300010368_40	Pandoravirales	0	0	0	0	0	0	0	0	0	0	0	0	0	0	0	0	0	0	0	0	0	0	0	0	0	0	0	0	0	0	0	0	0	0	0	0	0	0	0	0	0	0	0	0	0	0	0	0
Schulz_GVMAG_S_3300010368_67	Imitervirales	0	0	0	0	0	0	0	0	0	0	0	0	0	0	0	0	0	0	0	0	0	0	0	0	0	0	0	0	0	0	1	0	0	0	0	0	0	0	0	0	0	0	0	0	0	0	0	0
Schulz_GVMAG_S_3300010368_72	Imitervirales	0	0	0	0	0	0	0	0	0	0	0	0	0	0	0	0	0	0	0	0	0	0	0	0	0	0	0	0	0	0	0	0	0	0	0	0	0	0	0	0	0	0	0	0	0	0	0	0
Schulz_GVMAG_S_3300010368_80	Imitervirales	0	0	0	0	0	0	0	0	0	0	0	0	0	0	0	0	0	0	0	0	0	0	0	0	0	0	0	0	0	0	0	0	0	0	0	0	0	0	0	0	0	0	0	0	0	0	0	0
Schulz_GVMAG_S_3300012919_55	Imitervirales	0	1	0	0	0	0	0	0	0	0	0	0	0	0	0	0	0	0	0	0	0	0	0	0	0	0	0	0	0	0	0	0	0	0	0	0	0	0	0	0	0	0	0	0	0	0	0	0
Schulz_GVMAG_S_3300012919_56	Imitervirales	0	0	0	0	0	0	0	0	1	0	0	0	0	0	0	0	0	0	0	0	0	0	0	0	0	0	1	1	0	0	1	0	0	0	0	0	0	0	0	1	0	1	0	0	0	0	0	0
Schulz_GVMAG_S_3300012919_62	Imitervirales	0	0	0	0	0	0	0	0	1	0	0	0	0	0	0	0	0	0	0	0	0	0	0	0	0	0	0	0	0	1	1	0	0	0	0	0	0	0	0	0	0	0	0	0	0	0	0	0
Schulz_GVMAG_S_3300012919_65	Imitervirales	0	0	0	0	0	0	0	0	1	0	0	0	0	0	0	0	0	0	0	0	0	0	0	0	0	0	0	0	1	0	0	0	0	0	1	0	0	0	0	0	0	0	0	0	0	0	0	0
Schulz_GVMAG_S_3300012919_72	Imitervirales	0	0	0	0	0	0	0	0	1	0	0	0	0	0	0	0	0	0	0	0	0	0	0	0	0	0	0	0	0	0	1	1	1	0	0	1	0	0	0	0	1	1	1	0	0	0	1	1
Schulz_GVMAG_S_3300012952_63	Imitervirales	0	0	0	0	0	0	0	1	0	0	0	0	0	0	0	0	0	0	0	0	0	0	0	0	0	0	0	0	0	1	0	0	0	0	1	0	0	0	0	0	0	0	0	1	0	0	0	1
Schulz_GVMAG_S_3300012953_123	Imitervirales	0	0	0	0	0	0	0	0	0	0	0	0	0	0	0	0	0	0	0	0	0	0	0	0	0	0	0	0	1	0	0	0	0	0	0	0	0	0	0	0	0	0	0	0	0	0	0	0
Schulz_GVMAG_S_3300012954_83	Imitervirales	0	0	0	0	0	0	0	0	0	0	0	0	0	0	0	0	0	0	0	0	0	0	0	0	0	0	0	0	0	0	0	0	0	0	0	0	0	0	0	0	0	0	0	0	0	0	0	0
Schulz_GVMAG_S_3300013195_8	Algavirales	0	0	1	0	0	0	0	0	0	1	1	1	1	0	1	0	0	0	0	0	0	0	0	0	0	0	0	0	0	0	1	0	0	0	0	1	0	0	1	1	0	0	0	0	1	0	0	1
Schulz_GVMAG_S_403982_34	Imitervirales	0	0	0	0	0	0	0	0	0	0	0	0	0	0	0	0	0	0	0	0	0	0	0	0	0	0	0	0	0	0	0	0	0	0	0	0	0	0	0	0	0	0	0	0	0	0	0	0
Schulz_GVMAG_S_403982_53	Algavirales	0	0	0	0	0	0	0	0	0	0	0	0	0	0	0	0	0	0	0	0	0	0	0	0	0	0	0	0	0	0	1	0	1	0	0	0	0	0	0	0	0	0	0	1	0	0	0	0
Schulz_GVMAG_S_403983_43	Imitervirales	0	0	0	0	0	0	0	0	0	0	0	0	0	0	0	0	0	0	0	0	0	0	0	0	0	0	0	0	0	0	0	0	0	0	0	0	0	0	0	0	0	0	0	0	0	0	0	0
Schulz_GVMAG_S_405408_21	Imitervirales	0	0	0	0	0	0	0	0	0	0	0	0	0	0	0	0	0	0	0	0	0	0	0	0	0	0	0	0	0	0	0	0	0	0	0	0	0	0	0	0	0	0	0	0	0	0	0	0
Schulz_GVMAG_S_405408_30	Algavirales	1	0	0	0	0	0	0	0	0	0	0	0	0	0	0	0	0	0	0	0	0	0	0	0	0	0	0	0	0	0	1	1	1	0	0	0	0	0	0	0	0	0	0	1	0	0	0	0
Schulz_GVMAG_S_405429_37	Algavirales	0	0	0	0	0	0	0	0	0	0	0	0	0	0	0	0	0	0	0	0	0	0	0	0	0	0	0	0	0	0	1	0	0	0	0	0	0	0	0	0	0	0	0	0	0	0	0	0
Schulz_GVMAG_S_ERX555907_102	Imitervirales	0	0	0	0	0	0	0	0	0	0	0	0	0	0	0	0	0	0	0	0	0	0	0	0	0	0	0	0	0	0	1	0	0	0	0	0	0	0	0	0	0	0	0	0	0	0	0	0
Schulz_GVMAG_S_ERX555907_72	Algavirales	0	0	0	0	0	0	1	0	0	0	0	0	0	0	0	0	0	0	0	0	0	0	0	0	0	0	0	0	0	0	1	0	0	0	0	0	0	0	0	0	0	0	0	0	0	0	0	0
Schulz_GVMAG_S_ERX555907_83	Imitervirales	0	0	1	0	0	0	1	0	0	1	0	0	0	0	0	0	0	0	0	0	0	0	0	0	0	0	0	0	0	1	1	0	1	0	0	0	0	0	0	0	0	0	0	0	1	0	0	0
Schulz_GVMAG_S_ERX555907_90	Imitervirales	0	1	1	0	0	0	0	1	0	0	0	0	0	0	0	0	0	0	0	0	0	0	0	0	0	0	0	0	0	1	1	0	1	0	1	0	0	0	0	0	0	0	0	1	1	0	1	0
Schulz_GVMAG_S_ERX555907_94	Imitervirales	0	1	0	0	0	0	0	1	0	0	0	0	0	0	0	0	0	0	0	0	0	0	0	0	1	0	0	0	0	0	1	0	0	0	0	0	0	0	0	0	0	0	0	0	0	0	0	0
Schulz_GVMAG_S_ERX555913_37	Imitervirales	0	1	1	0	0	0	1	1	0	0	0	0	0	0	0	0	0	0	0	0	0	0	0	0	0	0	0	0	0	1	1	0	1	1	1	1	1	0	0	0	0	0	0	1	0	0	0	0
Schulz_GVMAG_S_ERX555915_91	Pandoravirales	0	0	0	0	0	0	0	0	0	0	0	0	0	0	0	0	0	0	0	0	0	0	0	0	0	0	0	0	0	0	0	0	0	0	0	0	0	0	0	0	0	0	0	0	0	0	0	0
Schulz_GVMAG_S_ERX555917_56	Imitervirales	0	1	1	0	0	0	1	1	0	0	0	0	0	0	0	0	0	0	0	0	0	0	0	0	0	0	0	0	0	1	1	0	1	0	1	1	0	0	0	0	0	0	0	1	0	0	0	0
Schulz_GVMAG_S_ERX555917_73	Pandoravirales	0	1	1	0	0	0	0	1	0	1	1	0	0	0	0	0	0	0	0	0	0	0	0	0	0	0	0	0	0	1	0	0	0	0	1	0	0	0	0	0	0	1	0	0	0	0	0	0
Schulz_GVMAG_S_ERX555926_38	Imitervirales	0	1	0	0	0	0	0	0	0	0	0	0	0	0	0	0	0	0	0	0	0	0	0	0	0	0	0	0	0	0	1	0	0	0	0	0	0	0	0	0	0	0	0	0	0	0	0	0
Schulz_GVMAG_S_ERX555935_167	Imitervirales	0	0	0	0	0	0	0	0	1	0	0	0	0	0	0	0	0	0	0	1	0	0	0	0	0	0	0	0	0	0	1	0	0	0	0	0	0	0	0	0	0	0	0	0	0	0	0	0
Schulz_GVMAG_S_ERX555943_23	Imitervirales	0	1	0	0	0	0	0	0	1	0	0	0	0	0	0	0	0	0	0	0	0	0	0	0	0	0	0	0	0	1	1	0	0	0	0	1	0	0	0	0	0	0	0	0	0	0	0	0
Schulz_GVMAG_S_ERX555943_30	Imitervirales	0	1	0	0	1	0	0	0	1	0	0	0	0	0	0	0	0	0	0	0	0	0	0	0	0	0	0	0	0	1	0	0	0	0	0	0	0	0	0	0	0	0	0	0	0	0	0	0
Schulz_GVMAG_S_ERX555945_21	Imitervirales	0	0	0	0	0	0	1	0	1	0	0	0	0	0	0	0	0	0	0	0	0	0	0	0	0	0	0	0	1	0	1	0	0	0	0	0	0	0	0	0	0	0	0	0	0	0	0	0
Schulz_GVMAG_S_ERX555947_63	Imitervirales	0	1	1	0	0	0	0	0	1	0	0	0	0	0	0	0	0	0	0	1	1	1	0	0	1	1	0	0	0	1	1	0	0	0	0	1	0	0	0	0	1	0	0	0	0	0	1	1
Schulz_GVMAG_S_ERX555947_70	Imitervirales	0	0	1	0	1	0	1	0	0	0	0	0	0	0	0	0	0	0	0	1	1	1	1	0	0	1	0	0	0	0	0	0	0	0	1	0	0	0	1	0	0	0	0	0	0	0	0	0
Schulz_GVMAG_S_ERX555951_64	Imitervirales	0	0	0	0	0	0	0	0	0	0	0	0	0	0	0	0	0	0	0	0	0	0	0	0	0	0	0	0	0	1	0	0	0	0	0	0	0	0	0	0	0	0	0	0	0	0	0	0
Schulz_GVMAG_S_ERX555954_49	Imitervirales	0	1	1	0	1	0	1	1	1	0	0	0	0	0	0	0	0	0	0	0	0	1	0	0	0	1	0	0	0	1	1	0	0	0	0	0	0	0	0	0	0	0	0	0	0	0	0	0
Schulz_GVMAG_S_ERX555957_26	Algavirales	0	0	1	0	0	0	0	0	0	0	0	0	0	0	0	0	0	0	0	0	0	0	0	0	0	0	0	0	0	0	0	0	0	0	0	1	0	0	0	0	0	0	0	0	0	0	0	1
Schulz_GVMAG_S_ERX555959_42	Imitervirales	0	0	0	0	0	0	0	0	1	0	0	0	0	0	0	0	0	0	0	0	0	0	0	0	0	0	0	0	0	0	0	0	0	0	0	0	0	0	0	0	0	0	0	0	0	0	0	0
Schulz_GVMAG_S_ERX555961_93	Algavirales	0	1	1	0	0	0	1	1	0	0	0	0	0	0	0	0	0	0	0	0	0	0	0	0	0	0	0	0	0	0	1	0	0	0	1	1	0	0	0	0	0	0	0	0	0	0	0	0
Schulz_GVMAG_S_ERX555964_61	Imitervirales	0	0	0	0	0	0	0	0	0	0	0	0	0	0	0	0	0	0	0	0	0	0	0	0	0	0	0	0	0	1	0	0	0	0	0	0	0	0	0	0	0	0	0	0	0	0	0	0
Schulz_GVMAG_S_ERX555965_48	Imitervirales	0	0	0	0	0	0	0	0	0	0	0	0	0	0	0	0	0	0	0	0	0	0	0	0	0	0	0	0	0	0	1	0	0	0	0	1	0	0	0	0	0	0	0	0	0	0	0	0
Schulz_GVMAG_S_ERX555967_113	Imitervirales	0	0	1	0	0	0	0	1	1	0	0	0	0	0	0	0	0	0	0	0	0	0	0	0	0	0	0	0	0	0	1	0	0	0	0	0	0	0	0	0	0	0	0	0	0	0	0	1
Schulz_GVMAG_S_ERX555967_120	Others	0	0	1	0	0	0	0	0	1	0	0	0	0	0	0	0	0	0	0	0	0	0	0	0	0	0	0	0	0	1	1	1	1	0	1	0	0	0	1	0	0	0	0	0	0	0	0	0
Schulz_GVMAG_S_ERX555967_130	Imitervirales	0	1	1	0	1	0	1	1	0	0	0	0	0	0	0	0	0	0	0	0	1	0	0	0	0	0	0	0	0	1	1	0	0	0	1	0	0	0	1	0	0	0	0	0	0	0	0	0
Schulz_GVMAG_S_ERX555967_131	Algavirales	0	0	0	0	0	0	0	0	0	0	0	0	0	0	0	0	0	0	0	0	0	0	0	0	0	0	0	0	0	0	1	0	0	0	0	0	0	0	0	0	0	0	0	0	0	0	0	0
Schulz_GVMAG_S_ERX555967_140	Imitervirales	0	1	1	0	1	0	0	1	0	0	0	0	0	0	0	0	0	0	0	0	0	0	0	0	0	0	0	0	0	0	1	0	0	0	1	0	0	0	0	0	0	0	0	0	0	0	0	0
Schulz_GVMAG_S_ERX555967_67	Imitervirales	1	0	0	0	0	0	0	0	0	0	0	0	0	0	0	0	0	0	0	0	0	0	0	0	0	0	0	0	0	0	1	0	0	0	1	1	0	0	0	0	0	0	0	0	0	0	0	0
Schulz_GVMAG_S_ERX555967_69	Imitervirales	0	1	0	0	0	0	0	0	0	0	0	0	0	0	0	0	0	0	0	1	0	1	1	1	1	1	0	1	1	0	1	1	1	0	0	0	0	0	0	0	0	0	0	0	0	0	0	0
Schulz_GVMAG_S_ERX555967_93	Imitervirales	1	0	0	0	0	0	0	0	0	0	0	0	0	0	1	0	0	0	0	0	0	0	0	0	0	0	0	0	0	0	1	0	0	0	0	0	0	0	0	0	0	0	0	0	0	0	0	0
Schulz_GVMAG_S_ERX555976_100	Algavirales	0	0	1	0	0	0	1	0	0	0	0	0	0	0	0	0	0	0	0	0	0	0	0	0	0	0	0	0	0	0	0	0	0	0	1	1	0	0	0	0	0	0	0	1	1	0	1	1
Schulz_GVMAG_S_ERX555999_24	Imitervirales	0	0	0	0	0	0	0	0	0	0	0	0	0	0	0	0	0	0	0	0	0	0	0	0	0	0	0	0	0	0	0	0	0	0	0	0	0	0	0	0	0	0	0	0	0	0	0	0
Schulz_GVMAG_S_ERX556000_70	Asfuvirales	0	0	0	0	0	0	0	0	0	0	0	0	0	0	0	0	0	0	0	0	0	0	0	0	0	0	0	0	0	0	0	0	0	0	0	0	0	0	0	0	0	0	0	0	0	0	0	0
Schulz_GVMAG_S_ERX556003_78	Algavirales	0	0	0	0	0	0	0	0	0	0	0	0	0	0	0	0	0	0	0	0	0	0	0	0	0	0	0	0	0	0	0	0	0	0	0	0	0	0	0	1	0	0	0	1	1	1	1	1
Schulz_GVMAG_S_ERX556017_93	Algavirales	0	0	0	0	0	0	0	0	0	0	0	0	0	0	0	0	0	0	0	0	0	0	0	0	0	0	0	0	0	1	0	0	0	0	0	0	0	0	0	0	0	0	0	0	0	0	0	0
Schulz_GVMAG_S_ERX556019_101	Imitervirales	0	1	1	0	1	0	0	1	0	0	0	0	0	0	0	0	0	0	0	0	0	0	0	0	0	0	0	0	0	0	1	0	0	0	1	0	0	0	0	0	0	0	0	0	0	0	0	0
Schulz_GVMAG_S_ERX556019_29	Imitervirales	0	0	1	0	0	0	1	0	0	0	0	0	0	0	0	0	0	0	0	0	0	0	0	0	0	0	0	0	0	0	1	1	1	0	0	0	0	0	1	1	0	1	0	0	0	0	1	0
Schulz_GVMAG_S_ERX556019_34	Imitervirales	0	0	1	0	0	0	0	0	0	0	0	0	0	0	0	0	0	0	0	0	0	0	0	0	0	0	0	0	0	0	0	0	0	0	0	1	0	0	0	0	0	0	0	0	0	0	0	0
Schulz_GVMAG_S_ERX556019_57	Imitervirales	0	1	1	0	1	0	1	1	1	0	0	0	0	0	0	0	0	0	0	1	0	0	0	0	0	0	0	0	0	1	0	0	0	0	1	0	0	0	1	0	0	0	0	0	0	0	0	0
Schulz_GVMAG_S_ERX556022_25	Imitervirales	0	0	0	0	0	0	0	0	1	0	0	0	0	0	0	0	0	0	0	0	0	0	0	0	0	1	0	0	0	0	0	0	1	0	0	1	0	0	0	0	0	0	0	0	0	0	0	0
Schulz_GVMAG_S_ERX556028_72	Imitervirales	0	0	1	0	1	0	1	0	0	0	0	0	0	0	0	0	0	0	0	1	1	1	1	0	0	1	0	0	0	0	0	0	0	0	1	0	1	0	1	0	1	0	1	0	1	0	0	0
Schulz_GVMAG_S_ERX556028_76	Pandoravirales	0	0	1	0	0	0	0	0	0	1	1	1	0	0	0	0	0	0	0	0	0	0	1	0	1	0	0	0	0	1	1	0	0	0	1	1	0	0	0	0	1	1	0	1	1	0	0	0
Schulz_GVMAG_S_ERX556032_80	Imitervirales	0	0	0	0	0	0	0	0	0	0	0	0	0	0	0	0	0	0	0	0	0	0	0	0	0	0	0	0	0	0	0	0	0	0	0	0	0	0	0	0	0	0	0	0	0	0	0	0
Schulz_GVMAG_S_ERX556032_86	Imitervirales	1	0	0	0	0	0	0	0	0	0	0	0	0	0	0	0	0	0	0	0	0	0	0	0	0	0	0	0	0	1	0	0	0	0	0	0	0	0	0	0	0	0	0	0	0	0	0	0
Schulz_GVMAG_S_ERX556037_58	Imitervirales	0	0	0	0	0	0	0	0	0	0	0	0	0	0	0	0	0	0	0	0	0	0	0	0	0	0	0	0	0	0	1	0	0	0	0	0	0	0	0	0	0	0	0	0	0	0	0	0
Schulz_GVMAG_S_ERX556045_64	Imitervirales	0	0	1	0	0	0	0	0	0	0	0	0	0	0	0	0	0	0	0	0	0	0	0	0	0	0	0	0	0	0	0	0	1	0	0	0	0	0	0	0	0	0	0	0	0	0	0	0
Schulz_GVMAG_S_ERX556045_90	Imitervirales	0	0	1	0	0	0	1	0	1	0	0	0	0	0	0	0	0	0	0	0	0	0	0	0	0	0	0	0	0	0	1	0	0	0	0	0	0	0	0	0	0	0	0	0	0	0	0	0
Schulz_GVMAG_S_ERX556052_48	Imitervirales	0	1	1	0	0	0	0	0	0	0	0	0	0	0	0	0	0	0	0	0	0	0	0	0	0	0	0	0	0	1	1	0	0	0	0	0	0	0	0	0	0	0	0	0	0	0	0	0
Schulz_GVMAG_S_ERX556054_45	Imitervirales	0	0	1	0	0	0	0	0	0	0	0	0	0	0	0	0	0	0	0	0	0	0	0	0	0	0	0	0	0	0	0	0	0	0	0	0	0	0	0	0	0	0	0	1	0	0	0	0
Schulz_GVMAG_S_ERX556058_31	Imitervirales	0	0	0	0	0	0	0	0	0	0	0	0	0	0	0	0	0	0	0	0	0	0	0	0	0	0	0	0	0	0	0	0	0	0	0	0	0	0	0	0	0	0	0	0	0	0	0	0
Schulz_GVMAG_S_ERX556060_80	Imitervirales	0	1	0	0	0	0	0	1	0	0	0	0	0	0	0	0	0	0	0	1	0	0	0	0	0	0	0	0	0	1	0	0	0	0	0	0	0	0	0	0	0	0	0	0	0	0	0	0
Schulz_GVMAG_S_ERX556063_31	Pandoravirales	0	0	1	0	0	0	0	1	1	0	0	0	0	0	0	0	0	0	0	0	0	0	0	0	0	1	0	0	0	0	1	0	0	0	0	1	0	0	0	0	1	0	0	0	0	0	0	0
Schulz_GVMAG_S_ERX556063_42	Imitervirales	0	0	0	0	0	0	0	1	1	0	0	0	0	0	0	0	0	0	0	1	0	0	0	0	0	0	0	0	1	0	0	0	0	0	0	0	0	0	0	0	0	0	0	0	0	0	0	0
Schulz_GVMAG_S_ERX556068_53	Imitervirales	0	0	1	0	0	0	0	0	0	0	0	0	0	0	0	0	0	0	0	0	0	0	0	0	0	0	0	0	0	0	0	0	0	0	1	0	0	0	1	0	0	0	0	0	0	0	0	0
Schulz_GVMAG_S_ERX556068_66	Imitervirales	0	0	0	0	1	0	0	0	0	0	0	0	0	0	0	0	0	0	0	0	0	0	0	0	0	0	0	0	0	0	0	0	0	0	1	1	0	0	1	0	1	0	1	0	0	0	0	1
Schulz_GVMAG_S_ERX556088_21	Imitervirales	1	0	0	0	0	0	0	1	0	0	0	0	0	0	0	0	0	0	0	0	0	0	0	0	0	0	0	0	0	0	0	0	0	0	0	0	0	0	0	0	0	0	0	0	0	0	0	0
Schulz_GVMAG_S_ERX556091_19	Imitervirales	0	0	0	0	0	0	0	0	0	0	0	0	0	0	0	0	0	0	0	0	0	0	0	0	0	0	0	0	0	0	0	0	0	0	0	0	0	0	0	0	0	0	0	0	1	0	0	1
Schulz_GVMAG_S_ERX556098_98	Imitervirales	0	1	1	0	0	0	1	1	1	0	0	0	0	0	0	0	0	0	0	1	1	1	0	0	0	1	0	0	1	1	1	0	0	1	0	1	0	0	0	0	1	0	0	0	0	0	0	1
Schulz_GVMAG_S_ERX556101_77	Imitervirales	0	0	0	0	0	0	0	0	0	0	0	0	0	0	0	0	0	0	0	0	0	0	0	0	0	0	0	0	0	0	0	0	0	0	0	0	0	0	0	0	0	0	0	1	0	0	0	0
Schulz_GVMAG_S_ERX556101_89	Algavirales	0	1	1	0	0	0	0	1	0	0	0	0	0	0	0	0	0	0	0	0	0	0	0	0	0	0	0	0	0	1	1	0	0	0	1	1	0	0	0	0	0	0	0	1	0	0	0	0
Schulz_GVMAG_S_ERX556106_33	Pandoravirales	0	0	0	0	0	0	0	0	0	0	0	0	0	0	0	0	0	0	0	0	0	0	0	0	0	0	0	0	0	0	1	0	0	0	0	1	0	0	1	0	0	0	0	0	0	0	0	0
Schulz_GVMAG_S_ERX556106_38	Imitervirales	0	0	0	0	0	0	0	0	0	0	0	0	0	0	0	0	0	0	0	0	0	0	0	0	0	0	0	0	0	0	0	0	0	0	0	1	0	0	1	0	0	0	0	0	0	0	0	0
Schulz_GVMAG_S_ERX556109_35	Algavirales	0	0	0	0	0	0	0	0	0	0	0	0	0	0	0	0	0	0	0	0	0	0	0	0	0	0	0	0	0	0	0	0	0	0	0	0	0	0	0	0	0	0	0	1	0	0	0	0
Schulz_GVMAG_S_ERX556119_27	Imitervirales	0	0	0	0	0	0	0	0	0	0	0	0	0	0	0	0	0	0	0	0	0	0	0	0	0	0	0	0	0	0	0	0	0	0	0	0	0	0	0	0	0	0	0	0	0	0	0	0
Schulz_GVMAG_S_ERX556121_86	Algavirales	0	0	0	0	0	0	0	0	0	0	0	0	0	0	0	0	0	0	0	0	0	0	0	0	0	0	0	0	0	0	0	0	0	0	0	0	0	0	1	0	0	0	0	0	0	0	0	0
Schulz_GVMAG_S_ERX556125_36	Algavirales	0	0	0	0	0	0	0	0	0	0	0	0	0	0	0	0	0	0	0	0	0	0	0	0	0	0	0	0	0	0	0	0	0	0	0	1	0	0	0	0	0	0	0	0	0	0	0	1
Schulz_GVMAG_S_ERX556126_77	Imitervirales	0	0	0	0	0	0	0	0	0	0	0	1	0	0	0	0	0	0	0	1	1	1	0	1	1	1	0	0	0	0	0	0	0	0	0	0	0	0	0	0	0	0	0	0	0	0	0	0
Schulz_GVMAG_S_ERX556126_91	Imitervirales	0	0	1	0	0	0	1	0	1	0	0	0	0	0	0	0	0	0	0	0	1	1	0	0	0	0	0	0	0	0	0	0	0	0	0	0	0	0	0	0	0	0	0	0	0	0	0	0
Schulz_GVMAG_S_ERX556126_94	Imitervirales	0	0	0	0	0	0	0	0	0	0	0	0	0	0	0	0	0	0	0	0	1	1	1	0	0	0	0	0	0	0	0	0	0	0	0	0	0	0	1	0	0	0	0	0	0	0	0	0
Schulz_GVMAG_S_ERX556126_98	Imitervirales	0	0	1	0	1	0	0	0	0	0	0	0	0	0	0	0	0	0	0	1	1	1	1	0	0	0	0	0	0	0	0	0	0	0	0	0	0	0	1	0	0	0	0	0	0	0	0	0
Schulz_GVMAG_S_ERX556127_47	Imitervirales	0	0	0	0	0	0	0	0	0	0	0	0	0	0	0	0	0	0	0	0	0	0	0	0	0	0	0	0	0	0	1	0	0	0	0	0	0	0	0	0	0	0	0	0	0	0	0	1
TARA_AON_NCLDV_00001	Imitervirales	0	0	0	0	0	0	0	0	0	0	0	0	0	0	0	0	0	0	0	0	0	0	0	0	0	0	0	0	0	0	0	0	0	0	0	0	0	0	0	0	0	0	0	0	0	0	0	0
TARA_AON_NCLDV_00002	Pimascovirales	0	0	0	0	0	0	0	0	0	0	0	0	0	0	0	0	0	0	0	0	0	0	0	0	0	1	0	0	0	0	0	0	0	0	0	0	0	0	0	0	1	1	1	0	0	0	0	0
TARA_AON_NCLDV_00003	Imitervirales	0	0	0	0	0	0	0	0	0	0	0	0	0	0	0	0	0	0	0	0	0	0	0	0	0	0	0	0	0	0	0	0	0	0	0	0	0	0	0	0	0	0	0	1	0	0	0	0
TARA_AON_NCLDV_00004	Imitervirales	0	0	0	0	0	0	0	0	1	0	0	0	0	0	0	0	0	0	0	0	0	0	0	0	0	0	0	0	0	0	0	0	0	0	0	0	0	0	0	0	0	0	0	0	0	0	0	1
TARA_AON_NCLDV_00005	Mirusviricota	0	0	0	0	0	0	0	0	0	0	0	0	0	0	0	0	0	0	0	0	0	0	0	0	0	0	0	0	0	0	0	0	0	0	0	0	0	0	0	0	0	0	0	0	0	0	0	0
TARA_AON_NCLDV_00006	Imitervirales	0	0	1	0	0	0	0	1	1	0	0	0	0	0	0	0	0	0	0	0	0	0	0	0	0	0	0	0	1	0	1	0	0	0	0	1	0	0	0	0	0	0	0	1	0	0	1	1
TARA_AON_NCLDV_00007	Imitervirales	0	0	0	0	0	0	0	0	0	0	0	0	0	0	0	0	0	0	0	0	0	0	0	0	0	0	0	0	0	0	1	0	0	0	0	0	0	0	0	0	0	1	1	0	0	0	0	0
TARA_AON_NCLDV_00008	Imitervirales	1	0	0	0	0	0	0	0	0	0	0	0	0	0	0	0	0	0	0	0	0	0	0	0	0	0	0	0	0	0	1	0	0	0	0	0	0	0	0	0	0	0	0	0	1	1	1	1
TARA_AON_NCLDV_00009	Imitervirales	1	1	1	0	0	0	0	0	0	0	0	0	0	0	0	0	0	0	0	0	0	0	0	0	0	0	0	0	0	0	1	0	0	0	0	1	0	0	0	0	0	0	0	0	0	0	0	1
TARA_AON_NCLDV_00010	Pandoravirales	1	0	0	0	0	0	0	0	1	0	0	0	0	0	0	0	0	0	0	0	0	0	0	0	0	0	0	0	0	0	0	0	0	0	0	0	0	0	0	0	0	0	0	0	0	1	1	0
TARA_AON_NCLDV_00011	Pandoravirales	0	0	0	0	0	0	0	0	0	0	0	0	0	0	0	0	0	0	0	0	0	0	0	0	0	0	0	0	0	0	0	0	0	0	0	0	0	0	0	0	0	0	0	0	1	1	1	1
TARA_AON_NCLDV_00012	Pandoravirales	0	0	0	0	0	0	0	0	0	0	0	0	0	0	0	0	0	0	0	0	0	0	0	0	0	0	0	0	0	0	0	0	0	0	0	0	0	0	0	0	0	0	0	0	0	0	0	1
TARA_AON_NCLDV_00013	Pandoravirales	1	1	0	0	0	0	0	0	0	0	0	0	0	0	0	0	0	0	0	1	1	1	0	0	1	1	0	0	0	0	1	0	0	0	0	0	0	0	0	0	0	0	0	0	1	1	1	0
TARA_AON_NCLDV_00014	Imitervirales	0	0	1	0	0	0	0	0	0	0	0	0	0	0	0	0	0	0	0	0	0	0	0	0	0	0	0	0	0	1	1	0	0	0	0	0	0	0	0	0	0	0	0	1	0	0	0	0
TARA_AON_NCLDV_00015	Imitervirales	0	0	0	0	0	0	0	0	0	0	0	0	0	0	0	0	0	0	0	0	0	0	0	0	0	0	0	0	0	0	0	0	0	0	0	0	0	0	0	0	0	0	0	0	0	0	0	0
TARA_AON_NCLDV_00016	Pimascovirales	0	0	0	0	0	0	0	0	0	0	0	0	0	0	0	0	0	0	0	0	0	0	0	0	0	0	0	0	0	0	0	1	1	0	0	0	0	0	0	1	0	1	1	0	0	0	0	0
TARA_AON_NCLDV_00017	Pimascovirales	0	0	0	0	0	0	0	0	0	0	0	0	0	0	0	0	0	0	0	0	0	0	0	0	0	0	0	0	0	0	0	0	0	0	0	0	0	0	0	0	0	1	1	0	0	0	0	0
TARA_AON_NCLDV_00018	Pimascovirales	1	0	0	0	0	0	0	0	0	0	0	0	0	0	0	0	0	0	0	0	0	0	0	0	0	0	0	0	0	0	0	0	0	0	1	1	0	0	0	0	0	0	0	0	0	0	0	0
TARA_AON_NCLDV_00019	Pandoravirales	0	0	0	0	0	0	0	0	0	0	0	0	0	0	0	0	0	0	0	0	0	0	0	0	0	0	0	0	0	0	0	0	0	0	0	0	0	0	0	0	0	0	0	0	0	0	0	0
TARA_AON_NCLDV_00020	Others	0	0	0	0	0	0	0	0	0	0	0	0	0	0	0	0	0	0	0	0	0	0	0	0	0	0	0	0	0	0	0	0	0	0	1	1	1	0	0	0	1	1	1	1	1	1	1	1
TARA_AON_NCLDV_00021	Imitervirales	0	0	0	0	0	0	0	0	0	0	0	0	0	0	0	0	0	0	0	0	0	0	0	0	0	0	0	0	0	0	0	0	0	0	0	0	0	0	0	1	0	1	1	0	0	0	0	0
TARA_AON_NCLDV_00022	Mirusviricota	0	0	0	0	0	0	0	0	0	0	0	0	0	0	0	0	0	0	0	0	0	0	0	0	0	0	0	0	0	0	0	0	0	0	0	0	0	0	0	0	0	0	0	0	0	0	0	0
TARA_AON_NCLDV_00023	Imitervirales	0	0	0	0	0	0	0	0	0	0	0	0	0	0	0	0	0	0	0	0	0	0	0	0	0	0	0	0	0	0	1	1	1	0	0	0	0	0	0	0	1	1	0	0	0	0	1	0
TARA_AON_NCLDV_00024	Imitervirales	0	0	0	0	1	0	1	0	0	0	0	0	0	0	0	0	0	0	0	0	1	1	1	0	0	1	0	0	0	0	0	0	0	1	1	0	0	0	0	0	0	0	0	0	1	0	0	1
TARA_AON_NCLDV_00025	Mirusviricota	0	0	0	0	0	0	0	0	0	0	0	0	0	0	0	0	0	0	0	0	0	0	0	0	0	0	0	0	0	0	0	0	0	0	0	0	0	0	0	0	0	0	0	0	0	0	0	0
TARA_AON_NCLDV_00026	Imitervirales	0	0	1	0	1	0	0	1	0	0	0	0	0	0	0	0	0	0	0	1	0	1	1	0	1	0	0	0	0	1	0	0	0	0	1	0	0	0	0	0	0	0	0	0	1	1	1	1
TARA_AON_NCLDV_00027	Imitervirales	0	0	0	0	0	0	0	0	0	0	0	0	0	0	0	0	0	0	0	0	0	0	0	0	0	0	0	0	0	0	0	0	0	0	0	0	0	0	0	0	0	0	0	0	0	0	0	0
TARA_AON_NCLDV_00028	Mirusviricota	1	0	0	0	0	0	0	0	0	0	0	0	0	0	0	0	0	0	0	0	0	0	0	0	0	0	0	0	0	0	0	0	0	0	0	0	0	0	0	0	0	0	0	0	0	0	0	0
TARA_AON_NCLDV_00029	Imitervirales	0	0	0	0	0	0	0	0	0	0	0	0	0	0	0	0	0	0	0	0	0	0	0	0	0	0	0	0	0	1	0	0	0	0	0	0	0	0	0	0	0	0	0	0	0	0	0	0
TARA_AON_NCLDV_00030	Pandoravirales	1	1	0	0	0	0	0	0	0	0	0	0	0	0	0	0	0	0	0	0	1	1	0	0	1	1	0	0	0	0	1	0	0	0	0	0	0	0	0	0	0	0	0	0	1	1	1	0
TARA_AON_NCLDV_00031	Imitervirales	1	0	0	0	0	0	0	0	0	0	0	0	0	0	0	0	0	0	0	0	0	0	0	0	0	0	0	0	0	0	1	0	0	0	1	1	0	0	0	0	0	0	0	1	0	0	0	1
TARA_AON_NCLDV_00032	Mirusviricota	0	1	1	0	0	0	0	0	0	0	0	0	0	0	0	0	0	0	0	0	0	0	0	0	0	0	0	0	0	0	0	0	1	0	1	0	0	0	0	0	0	0	0	0	1	1	1	0
TARA_AON_NCLDV_00033	Algavirales	0	0	0	0	0	0	0	0	0	0	0	0	0	0	0	0	0	0	0	0	0	0	0	0	0	0	0	0	0	0	0	0	0	0	0	0	0	0	0	0	0	0	0	1	1	1	1	1
TARA_AON_NCLDV_00034	Imitervirales	0	0	0	0	0	0	0	0	0	0	0	0	0	0	0	0	0	0	0	0	0	0	0	0	0	0	0	0	0	0	0	0	0	0	0	0	0	0	0	0	0	0	0	0	0	0	0	1
TARA_AON_NCLDV_00035	Imitervirales	0	0	0	0	0	0	0	0	0	0	0	0	0	0	0	0	0	0	0	0	0	0	0	0	0	0	0	0	0	0	0	0	0	0	0	0	0	0	0	1	0	1	1	0	0	0	0	0
TARA_AON_NCLDV_00036	Mirusviricota	0	0	0	0	0	0	0	0	0	0	0	0	0	0	0	0	0	0	0	0	0	0	0	0	0	0	0	0	0	0	0	0	0	0	1	0	0	0	0	0	0	0	0	0	0	0	0	1
TARA_AON_NCLDV_00037	Imitervirales	1	0	1	0	0	0	0	0	0	0	0	0	0	0	0	0	0	0	0	0	0	0	0	0	0	0	0	0	0	1	0	0	0	0	1	1	0	0	0	0	0	0	0	1	1	0	0	1
TARA_AON_NCLDV_00038	Imitervirales	0	0	1	0	0	0	0	0	0	0	0	0	0	0	0	0	0	0	0	0	0	0	0	0	0	0	0	0	0	1	0	0	0	0	0	1	0	0	0	0	0	0	0	0	0	0	0	1
TARA_AON_NCLDV_00039	Imitervirales	0	0	0	0	0	0	0	0	0	0	0	0	0	0	0	0	0	0	0	0	0	0	0	0	0	0	0	0	0	0	1	0	0	0	0	0	0	0	0	0	0	0	0	0	0	0	0	1
TARA_AON_NCLDV_00040	Mirusviricota	0	0	0	0	0	0	0	0	0	0	0	0	0	0	0	0	0	0	0	0	0	0	0	0	0	0	0	0	0	0	0	0	0	0	0	0	0	0	0	0	0	1	1	0	0	0	0	0
TARA_AON_NCLDV_00041	Imitervirales	0	0	0	0	0	0	0	0	0	0	0	0	0	0	0	0	0	0	0	0	1	1	1	0	0	1	0	0	0	0	0	0	0	0	0	0	0	0	0	0	1	1	0	0	0	0	1	0
TARA_AON_NCLDV_00042	Imitervirales	1	0	0	0	0	0	0	0	0	0	0	0	0	0	0	0	0	0	0	0	0	0	0	0	0	0	0	0	0	1	0	0	0	0	0	0	0	0	0	0	0	0	0	1	1	0	0	0
TARA_AON_NCLDV_00043	Imitervirales	0	0	0	0	0	0	0	0	0	0	0	0	0	0	0	0	0	0	0	0	0	0	0	0	0	1	0	0	0	0	0	0	0	0	1	0	0	0	0	0	0	0	0	0	0	0	0	1
TARA_AON_NCLDV_00044	Imitervirales	1	0	1	0	0	0	0	0	0	0	0	0	0	0	0	0	0	0	0	0	0	0	0	0	0	0	0	0	0	1	0	0	0	0	1	1	0	0	0	0	0	0	0	1	1	0	0	1
TARA_AON_NCLDV_00045	Imitervirales	0	0	1	1	0	0	1	0	0	1	0	0	0	0	0	0	0	0	0	0	0	0	0	0	0	0	0	0	0	1	1	0	1	0	0	0	0	0	1	0	0	0	0	0	1	0	0	0
TARA_AON_NCLDV_00046	Pimascovirales	0	0	1	0	0	0	0	0	0	0	0	0	0	0	0	0	0	0	0	0	0	0	0	0	0	1	0	0	0	0	1	0	0	0	0	1	0	0	1	1	1	1	1	0	0	0	0	0
TARA_AON_NCLDV_00047	Pimascovirales	0	0	0	0	0	0	0	0	0	0	0	0	0	0	0	0	0	0	0	0	0	0	0	0	0	0	0	0	0	0	0	0	0	0	0	0	0	0	0	0	0	0	0	0	0	0	0	1
TARA_AON_NCLDV_00048	Algavirales	0	0	0	0	0	0	0	0	0	0	0	0	0	0	0	0	0	0	0	0	0	0	0	0	0	0	0	0	0	0	0	0	0	0	0	0	0	0	1	0	0	0	0	1	1	1	1	1
TARA_AON_NCLDV_00049	Pimascovirales	1	1	0	0	0	0	0	1	0	0	0	0	0	0	0	0	0	0	0	0	0	0	1	0	0	0	0	0	0	1	1	0	1	0	1	1	0	0	0	0	0	0	0	0	0	0	0	0
TARA_AON_NCLDV_00050	Mirusviricota	0	0	0	0	0	0	0	0	0	0	0	0	0	0	0	0	0	0	0	0	0	0	0	0	0	0	0	0	0	0	0	1	1	0	0	0	0	0	0	0	0	0	0	0	0	1	1	1
TARA_AON_NCLDV_00051	Algavirales	0	0	0	0	0	0	0	0	0	0	0	0	0	0	0	0	0	0	0	0	0	0	0	0	0	0	0	0	0	0	0	0	0	0	0	0	0	0	0	0	1	0	0	1	0	0	0	0
TARA_AON_NCLDV_00052	Mirusviricota	0	0	1	0	0	0	0	0	0	0	0	0	0	0	0	0	0	0	0	0	0	0	0	0	0	0	0	0	0	0	0	0	0	0	0	0	0	0	0	0	0	0	0	0	0	0	0	0
TARA_AON_NCLDV_00053	Pimascovirales	0	0	0	0	0	0	0	0	0	0	0	0	0	0	0	0	0	0	0	0	0	0	0	0	0	0	0	0	0	0	0	1	1	0	0	0	0	0	0	1	0	1	1	0	0	0	0	0
TARA_AON_NCLDV_00054	Imitervirales	1	1	1	1	1	0	1	1	0	0	0	0	0	0	0	0	0	0	0	1	1	1	1	0	1	1	0	0	0	1	1	1	1	1	1	1	0	0	0	0	0	0	0	1	1	1	1	1
TARA_AON_NCLDV_00055	Algavirales	0	0	0	0	0	0	0	0	0	0	0	0	0	0	0	0	0	0	0	0	0	0	0	0	0	0	0	0	0	0	1	0	0	0	0	0	0	0	0	0	0	0	0	1	0	0	0	0
TARA_AON_NCLDV_00056	Mirusviricota	0	0	0	0	0	0	0	1	0	0	0	0	0	0	0	0	0	0	0	0	0	0	0	0	0	0	0	0	0	1	1	0	1	0	1	1	0	0	0	0	0	0	0	0	1	1	1	1
TARA_AON_NCLDV_00057	Imitervirales	0	0	0	0	0	0	0	1	0	0	0	0	0	0	0	0	0	0	0	0	0	0	0	0	0	0	0	0	0	1	0	0	0	0	1	0	0	0	0	0	0	0	0	1	0	0	0	1
TARA_AON_NCLDV_00058	Algavirales	0	0	0	0	0	0	0	0	1	0	0	0	0	0	0	0	0	0	0	1	0	0	0	0	0	0	0	0	1	0	0	0	0	0	0	0	0	0	1	0	0	0	0	1	1	1	1	1
TARA_AON_NCLDV_00059	Algavirales	0	0	1	0	0	0	1	0	0	0	0	0	0	0	0	0	0	0	0	0	0	0	0	0	0	0	0	0	0	0	1	0	0	0	1	1	0	0	0	0	0	0	0	1	1	0	1	1
TARA_AON_NCLDV_00060	Algavirales	0	0	1	0	0	0	0	0	0	1	1	1	1	1	1	0	0	0	0	0	0	0	0	0	0	0	0	0	0	0	1	0	0	0	0	1	0	0	0	0	0	0	0	0	0	0	0	1
TARA_AON_NCLDV_00061	Algavirales	0	0	1	0	0	0	1	0	0	0	0	0	0	0	0	0	0	0	0	0	0	0	0	0	0	0	0	0	0	0	0	0	0	0	1	1	0	0	0	0	0	0	0	0	1	0	0	1
TARA_AON_NCLDV_00062	Imitervirales	0	0	0	0	0	0	0	0	0	0	0	0	0	0	0	0	0	0	0	0	0	0	0	0	0	0	0	0	0	0	0	0	0	0	0	0	0	0	0	0	0	0	0	0	0	0	0	0
TARA_AON_NCLDV_00063	Algavirales	1	0	1	0	0	0	0	0	0	0	0	0	0	0	0	0	0	0	0	0	1	1	0	0	0	0	0	0	0	1	1	0	0	0	0	0	0	0	0	0	0	0	0	1	0	0	0	1
TARA_AON_NCLDV_00064	Imitervirales	0	0	0	0	0	0	0	0	0	0	0	0	0	0	0	0	0	0	0	0	0	0	0	0	0	0	0	0	0	0	0	0	0	0	0	0	0	0	0	0	1	0	0	0	0	0	0	0
TARA_AON_NCLDV_00065	Mirusviricota	1	1	1	0	0	0	0	0	0	0	0	0	0	0	0	0	0	0	0	0	0	0	0	0	0	0	0	0	0	1	1	0	1	0	0	0	0	0	0	0	0	0	0	0	0	0	0	1
TARA_AON_NCLDV_00066	Imitervirales	0	0	1	0	1	0	0	0	0	0	0	0	0	0	0	0	0	0	0	0	0	0	0	0	0	1	0	0	0	0	0	0	0	0	1	0	0	0	0	0	0	1	0	0	1	1	1	1
TARA_AON_NCLDV_00067	Mirusviricota	0	0	0	0	0	0	0	0	0	0	0	0	0	0	0	0	0	0	0	0	0	0	0	0	0	0	0	0	0	0	0	0	0	0	0	0	0	0	0	0	0	0	0	0	0	0	0	0
TARA_AON_NCLDV_00068	Algavirales	0	0	1	0	0	0	0	0	0	0	0	0	0	0	0	0	0	0	0	0	0	0	0	0	0	0	0	0	0	0	0	0	0	0	0	0	0	0	1	0	0	0	0	1	1	0	1	1
TARA_AON_NCLDV_00069	Others	0	0	0	0	0	0	0	0	0	0	0	0	0	0	0	0	0	0	0	0	0	0	0	0	0	0	0	0	0	0	0	0	0	0	0	0	0	0	0	0	0	1	0	0	0	0	0	0
TARA_AON_NCLDV_00070	Algavirales	0	0	1	0	0	0	1	0	0	0	0	0	0	0	0	0	0	0	0	0	0	0	0	0	0	0	0	0	0	1	0	0	0	0	1	1	0	0	0	0	0	0	0	0	0	0	0	0
TARA_AON_NCLDV_00071	Imitervirales	1	0	0	0	0	0	0	0	0	0	0	0	0	0	0	0	0	0	0	0	0	0	0	0	0	0	0	0	0	1	0	0	0	0	1	1	0	0	0	0	0	0	0	0	1	0	1	1
TARA_AON_NCLDV_00072	Algavirales	0	0	1	0	0	0	1	0	0	0	0	0	0	0	0	0	0	0	0	0	0	0	0	0	0	0	0	0	0	0	0	0	0	0	1	1	0	0	1	0	0	0	0	0	0	0	0	1
TARA_AON_NCLDV_00073	Mirusviricota	0	0	0	0	0	0	0	0	0	0	0	0	0	0	0	0	0	0	0	0	0	0	0	0	0	0	0	0	0	0	0	0	0	0	0	0	0	0	0	0	0	0	0	0	0	0	0	0
TARA_AON_NCLDV_00074	Algavirales	1	0	1	0	0	0	1	0	0	0	0	0	0	0	0	0	0	0	0	0	0	0	0	0	0	0	0	0	0	0	0	0	0	0	1	1	0	0	0	0	0	0	0	0	1	0	1	1
TARA_AOS_NCLDV_00001	Imitervirales	0	0	0	0	0	0	0	0	1	0	0	0	0	0	0	0	0	0	0	0	0	1	0	0	0	0	0	1	0	0	0	0	0	0	0	1	0	0	0	0	0	0	0	0	0	0	0	0
TARA_AOS_NCLDV_00002	Pandoravirales	0	0	0	0	0	0	0	0	0	0	0	0	0	0	0	0	0	0	0	0	0	0	0	0	0	0	0	0	0	0	0	0	0	0	0	0	0	0	0	0	0	0	0	0	0	0	0	0
TARA_AOS_NCLDV_00003	Imitervirales	1	1	1	0	1	0	1	0	1	0	0	0	0	0	0	0	0	1	0	0	0	0	0	0	0	0	0	0	0	0	0	0	0	0	0	0	0	0	0	0	0	0	0	0	0	0	0	0
TARA_AOS_NCLDV_00004	Pandoravirales	0	0	0	0	0	0	0	0	0	0	0	0	0	0	0	0	0	0	0	0	0	0	0	0	0	0	0	0	0	0	0	0	0	0	0	0	0	0	0	0	0	0	0	0	0	0	0	0
TARA_AOS_NCLDV_00005	Pimascovirales	0	0	0	0	0	0	0	0	0	0	0	0	0	0	0	0	0	0	0	0	0	0	0	0	0	0	0	0	0	0	0	0	0	0	0	0	0	0	0	1	0	1	0	0	0	0	0	0
TARA_AOS_NCLDV_00006	Imitervirales	1	0	0	0	0	0	0	0	1	0	0	0	0	0	0	0	0	0	1	0	0	0	0	0	0	0	0	0	0	0	0	1	1	0	0	0	0	0	0	0	0	0	0	0	0	0	0	0
TARA_AOS_NCLDV_00007	Imitervirales	0	0	0	0	0	1	0	0	0	0	0	0	0	0	0	0	0	0	0	0	0	0	0	0	0	0	0	0	1	1	0	0	0	0	0	0	0	0	0	0	0	0	0	0	0	1	1	1
TARA_AOS_NCLDV_00008	Pandoravirales	0	0	0	0	0	0	0	0	0	0	0	0	0	0	0	0	0	0	0	0	0	0	0	0	0	0	0	0	0	0	0	0	0	0	0	0	0	0	0	0	0	0	0	0	0	0	0	0
TARA_AOS_NCLDV_00009	Imitervirales	0	0	0	0	0	0	0	0	0	0	0	0	0	0	0	0	0	0	0	0	0	0	0	0	0	0	0	0	0	0	0	0	0	0	0	0	0	0	1	0	0	0	0	0	0	0	0	0
TARA_AOS_NCLDV_00010	Pandoravirales	0	0	0	0	0	0	0	0	0	0	0	0	0	0	0	0	0	0	0	0	0	0	0	0	0	0	0	0	0	0	0	0	0	0	0	0	0	0	0	0	0	0	0	0	0	0	0	0
TARA_AOS_NCLDV_00011	Imitervirales	1	0	0	0	0	0	0	0	1	0	0	0	0	1	1	0	0	0	0	0	0	0	0	0	0	0	0	0	1	1	1	1	0	0	0	1	0	0	0	0	0	0	0	0	0	0	0	0
TARA_AOS_NCLDV_00012	Imitervirales	0	0	1	0	1	0	0	0	1	0	0	0	0	0	0	0	0	0	0	0	0	0	0	0	0	0	0	0	0	1	0	0	0	0	0	1	0	0	0	0	0	0	0	0	0	0	1	0
TARA_AOS_NCLDV_00013	Pimascovirales	0	0	0	0	0	0	0	0	0	0	0	0	0	0	0	0	0	0	0	0	0	0	0	0	0	0	0	0	1	1	0	0	0	0	0	0	0	0	0	0	0	0	0	0	0	0	0	0
TARA_AOS_NCLDV_00014	Pandoravirales	0	0	1	0	1	0	1	0	0	0	0	0	0	0	0	0	0	0	0	0	0	0	0	0	0	0	0	0	0	0	0	0	0	0	0	0	0	0	0	0	0	0	0	0	0	0	0	0
TARA_AOS_NCLDV_00015	Imitervirales	0	0	0	0	0	0	0	0	0	0	0	0	0	0	0	0	0	0	0	0	0	0	0	0	0	0	0	0	0	0	0	0	0	0	0	0	0	0	0	0	0	0	0	0	0	0	0	0
TARA_AOS_NCLDV_00016	Imitervirales	0	0	0	0	0	0	0	0	0	0	0	0	0	0	0	0	0	0	0	0	0	0	0	0	0	0	0	0	0	0	0	0	0	0	0	0	0	0	0	0	0	0	0	0	0	0	0	0
TARA_AOS_NCLDV_00017	Pimascovirales	0	0	0	0	0	0	0	0	0	0	0	0	0	0	0	0	0	0	0	0	0	0	0	0	0	0	0	0	0	0	0	0	0	0	0	0	0	0	0	0	0	0	0	0	0	0	0	0
TARA_AOS_NCLDV_00018	Pimascovirales	0	0	0	0	0	0	0	0	0	0	0	0	0	0	0	0	0	0	0	0	0	0	0	0	0	0	0	0	0	0	1	0	0	0	0	0	0	0	0	0	0	0	0	0	0	0	0	0
TARA_AOS_NCLDV_00019	Imitervirales	0	0	0	0	0	0	0	0	0	0	0	0	0	0	0	0	0	0	0	1	0	1	0	0	0	0	0	0	0	0	0	0	0	0	0	0	0	0	1	0	0	0	0	0	0	0	0	0
TARA_AOS_NCLDV_00020	Imitervirales	1	0	0	0	0	1	0	0	0	0	0	0	0	0	0	0	0	0	0	0	0	0	0	0	0	0	0	0	0	0	1	0	0	0	1	0	0	0	1	0	0	0	0	0	0	0	0	0
TARA_AOS_NCLDV_00021	Imitervirales	1	0	0	0	0	0	0	0	0	0	0	0	0	0	0	0	0	0	0	0	0	0	0	0	0	0	0	0	0	0	0	0	0	0	0	0	0	0	0	0	0	0	0	0	0	0	0	0
TARA_AOS_NCLDV_00022	Pimascovirales	0	0	0	0	0	0	0	0	0	0	0	0	0	0	0	0	0	0	0	0	0	0	0	0	0	0	0	0	0	0	0	0	0	0	0	0	0	0	0	0	0	0	0	0	0	0	0	0
TARA_AOS_NCLDV_00023	Imitervirales	0	0	1	0	1	0	0	0	1	0	0	0	0	0	0	0	0	0	1	0	0	0	0	0	0	0	0	0	0	0	1	0	0	0	0	1	0	0	0	0	0	0	0	0	0	0	1	0
TARA_AOS_NCLDV_00024	Imitervirales	1	0	0	0	1	0	0	0	1	0	0	0	0	0	0	0	0	0	0	0	0	0	0	0	0	0	0	0	0	0	1	0	0	0	0	0	0	0	0	0	0	0	0	0	0	0	0	0
TARA_AOS_NCLDV_00025	Pandoravirales	0	0	0	0	0	0	0	0	0	0	0	0	0	0	0	0	0	0	0	0	0	0	0	0	0	0	0	0	0	0	0	0	0	0	0	0	0	0	0	0	0	0	0	0	0	0	0	0
TARA_AOS_NCLDV_00026	Imitervirales	0	1	1	0	1	0	1	1	1	0	0	0	0	0	0	0	0	0	0	0	0	0	0	0	0	0	0	0	0	1	0	0	0	0	1	0	0	0	1	0	0	0	0	0	0	0	0	0
TARA_AOS_NCLDV_00027	Imitervirales	0	0	0	0	0	0	0	0	0	0	0	0	0	0	0	0	0	0	0	0	0	0	0	0	0	0	0	0	1	0	1	0	0	0	0	0	0	0	0	0	0	0	0	0	0	0	0	0
TARA_AOS_NCLDV_00028	Imitervirales	0	0	0	0	0	0	0	0	0	0	0	0	0	0	0	0	0	0	0	0	0	0	0	0	0	0	0	0	1	0	0	0	0	0	0	0	0	0	0	0	0	0	0	0	0	0	0	0
TARA_ARC_NCLDV_00001	Imitervirales	0	0	0	0	0	0	0	0	0	0	0	0	0	0	0	0	0	0	0	0	0	0	0	0	0	0	0	0	0	0	0	0	0	0	0	0	0	0	0	0	0	0	0	0	0	0	0	0
TARA_ARC_NCLDV_00002	Imitervirales	0	0	0	0	0	0	0	0	0	0	0	0	0	0	0	0	0	0	0	0	0	0	0	0	0	0	0	0	0	0	0	0	0	0	0	0	0	0	0	0	0	0	0	0	0	0	0	0
TARA_ARC_NCLDV_00003	Pandoravirales	0	0	0	0	0	0	0	0	0	0	0	0	0	0	0	0	0	0	0	0	0	0	0	0	0	0	0	0	0	0	0	0	0	0	0	0	0	0	0	0	0	0	0	0	0	0	0	0
TARA_ARC_NCLDV_00004	Imitervirales	0	0	0	0	0	0	0	0	0	0	0	0	0	0	0	0	0	0	0	0	0	0	0	0	0	0	0	0	0	0	0	0	0	0	0	0	0	0	0	0	0	0	0	0	0	0	0	0
TARA_ARC_NCLDV_00005	Imitervirales	0	0	0	0	0	0	0	0	0	0	0	0	0	0	0	0	0	0	0	0	0	0	0	0	0	0	0	0	0	0	0	0	0	0	0	0	0	0	0	0	0	0	0	0	0	0	0	0
TARA_ARC_NCLDV_00006	Imitervirales	0	0	0	0	0	0	0	0	0	0	0	0	0	0	0	0	0	0	0	0	0	0	0	0	0	0	0	0	0	0	0	0	0	0	0	0	0	0	0	0	0	0	0	0	0	0	0	0
TARA_ARC_NCLDV_00007	Imitervirales	0	0	0	0	0	0	0	0	0	0	0	0	0	0	0	0	0	0	0	0	0	0	0	0	0	0	0	0	0	0	0	0	0	0	0	0	0	0	0	0	0	0	0	0	0	0	0	0
TARA_ARC_NCLDV_00008	Pandoravirales	0	0	0	0	0	0	0	0	0	0	0	0	0	0	0	0	0	0	0	0	0	0	0	0	0	0	0	0	0	0	0	0	0	0	0	0	0	0	0	0	0	0	0	0	0	0	0	0
TARA_ARC_NCLDV_00009	Pandoravirales	0	0	0	0	0	0	0	0	0	0	0	0	0	0	0	0	0	0	0	0	0	0	0	0	0	0	0	0	0	0	0	0	0	0	0	0	0	0	0	0	0	0	0	0	0	0	0	0
TARA_ARC_NCLDV_00010	Imitervirales	0	0	0	0	0	0	0	0	0	0	0	0	0	0	0	0	0	0	0	0	0	0	0	0	0	0	0	0	0	0	0	0	0	0	0	0	0	0	0	0	0	0	0	0	0	0	0	0
TARA_ARC_NCLDV_00011	Pandoravirales	0	0	0	0	0	0	0	0	0	0	0	0	0	0	0	0	0	0	0	0	0	0	0	0	0	0	0	0	0	0	0	0	0	0	0	0	0	0	0	0	0	0	0	0	0	0	0	0
TARA_ARC_NCLDV_00012	Imitervirales	0	0	0	0	0	0	0	0	0	0	0	0	0	0	0	0	0	0	0	0	0	0	0	0	0	0	0	0	0	0	0	0	0	0	0	0	0	0	0	0	0	0	0	0	0	0	1	0
TARA_ARC_NCLDV_00013	Pandoravirales	0	0	0	0	0	0	0	0	0	0	0	0	0	0	0	0	0	0	0	0	0	0	0	0	0	0	0	0	0	0	0	0	0	0	0	0	0	0	0	0	0	0	0	0	0	0	0	0
TARA_ARC_NCLDV_00014	Imitervirales	0	0	0	0	0	0	0	0	0	0	0	0	0	0	0	0	0	0	0	0	0	0	0	0	0	0	0	0	0	0	0	0	0	0	0	0	0	0	0	0	0	0	0	0	0	0	0	0
TARA_ARC_NCLDV_00015	Imitervirales	0	0	0	0	0	0	0	0	0	0	0	0	0	0	0	0	0	0	0	0	0	0	0	0	0	0	0	0	0	0	0	0	0	0	0	0	0	0	0	0	0	0	0	0	0	0	0	0
TARA_ARC_NCLDV_00016	Pandoravirales	0	0	0	0	0	0	0	0	0	0	0	0	0	0	0	0	0	0	0	0	0	0	0	0	0	0	0	0	0	0	0	0	0	0	0	0	0	0	0	0	0	0	0	0	0	0	0	0
TARA_ARC_NCLDV_00017	Imitervirales	0	0	0	0	0	0	0	0	0	0	0	0	0	0	0	0	0	0	0	0	0	0	0	0	0	0	0	0	0	0	0	0	0	0	0	0	0	0	0	0	0	0	0	0	0	0	0	0
TARA_ARC_NCLDV_00018	Imitervirales	0	0	0	0	0	0	0	0	0	0	0	0	0	0	0	0	0	0	0	0	0	0	0	0	0	0	0	0	0	0	0	0	0	0	0	0	0	0	0	0	0	0	0	0	0	0	0	0
TARA_ARC_NCLDV_00019	Imitervirales	0	0	0	0	0	0	0	0	0	0	0	0	0	0	0	0	0	0	0	0	0	0	0	0	0	0	0	0	0	0	0	0	0	0	0	0	0	0	0	0	0	0	0	0	0	0	0	0
TARA_ARC_NCLDV_00020	Imitervirales	0	0	0	0	0	0	0	0	0	0	0	0	0	0	0	0	0	0	0	0	0	0	0	0	0	0	0	0	0	0	1	0	0	0	0	0	0	0	0	0	0	0	0	0	0	0	0	0
TARA_ARC_NCLDV_00021	Pimascovirales	0	0	0	0	0	0	0	0	0	0	0	0	0	0	0	0	0	0	0	0	0	0	0	0	0	0	0	0	0	0	0	0	0	0	0	0	0	0	0	0	0	0	0	0	0	0	0	0
TARA_ARC_NCLDV_00022	Imitervirales	0	0	0	0	0	0	0	0	0	0	0	0	0	0	0	0	0	0	0	0	0	0	0	0	0	0	0	0	0	0	0	0	0	0	0	0	0	0	0	0	0	0	0	0	0	0	0	0
TARA_ARC_NCLDV_00023	Mirusviricota	0	0	0	0	0	0	0	0	0	0	0	0	0	0	0	0	0	0	0	0	0	0	0	0	0	0	0	0	0	0	0	0	0	0	0	0	0	0	0	0	0	0	0	0	0	0	0	0
TARA_ARC_NCLDV_00024	Pandoravirales	0	0	0	0	0	0	0	0	0	0	0	0	0	0	0	0	0	0	0	0	0	0	0	0	0	0	0	0	0	0	0	0	0	0	0	0	0	0	0	0	0	0	0	0	0	0	0	0
TARA_ARC_NCLDV_00025	Imitervirales	0	0	0	0	0	0	0	0	0	0	0	0	0	0	0	0	0	0	0	0	0	0	0	0	0	0	0	0	0	0	0	0	0	0	0	0	0	0	1	0	0	0	0	0	0	0	0	0
TARA_ARC_NCLDV_00026	Imitervirales	0	0	0	0	0	0	0	0	0	0	0	0	0	0	0	0	0	0	0	0	0	0	0	0	0	0	0	0	0	0	0	0	0	0	0	0	0	0	0	0	0	0	0	0	0	0	0	0
TARA_ARC_NCLDV_00027	Mirusviricota	0	0	0	0	0	0	0	0	0	0	0	0	0	0	0	0	0	0	0	0	0	0	0	0	0	0	0	0	0	0	0	0	0	0	0	0	0	0	0	0	0	0	0	0	1	0	0	0
TARA_ARC_NCLDV_00028	Mirusviricota	0	0	0	0	0	0	0	0	0	0	0	0	0	0	0	0	0	0	0	0	0	0	0	0	0	0	0	0	0	0	0	0	0	0	0	0	0	0	0	0	0	0	0	0	0	0	0	0
TARA_ARC_NCLDV_00029	Imitervirales	0	0	0	0	0	0	0	0	0	0	0	0	0	0	0	0	0	0	0	0	0	0	0	0	0	0	0	0	0	0	0	0	0	0	0	0	0	0	0	0	0	0	0	0	0	0	0	0
TARA_ARC_NCLDV_00030	Imitervirales	0	0	0	0	0	0	0	0	0	0	0	0	0	0	0	0	0	0	0	0	0	0	0	0	0	0	0	0	0	0	0	0	0	0	0	0	0	0	0	0	0	0	0	0	0	0	0	0
TARA_ARC_NCLDV_00031	Mirusviricota	0	0	0	0	0	0	0	0	0	0	0	0	0	0	0	0	0	0	0	0	0	0	0	0	0	0	0	0	0	0	0	0	0	0	0	0	0	0	0	0	0	0	0	0	0	0	0	0
TARA_ARC_NCLDV_00032	Mirusviricota	0	0	0	0	0	0	0	0	0	0	0	0	0	0	0	0	0	0	0	0	0	0	0	0	0	0	0	0	0	0	0	0	0	0	0	0	0	0	0	0	0	0	0	0	0	0	0	0
TARA_ARC_NCLDV_00033	Imitervirales	0	0	0	0	0	0	0	0	0	0	0	0	0	0	0	0	0	0	0	0	0	0	0	0	0	0	0	0	0	0	0	0	0	0	0	0	0	0	0	0	0	0	0	0	0	0	0	0
TARA_ARC_NCLDV_00034	Pandoravirales	0	0	0	0	0	0	0	0	0	0	0	0	0	0	0	0	0	0	0	0	0	0	0	0	0	0	0	0	0	0	0	0	0	0	0	0	0	0	0	0	0	0	0	0	0	0	0	0
TARA_ARC_NCLDV_00035	Mirusviricota	0	0	0	0	0	0	0	0	0	0	0	0	0	0	0	0	0	0	0	0	0	0	0	0	0	0	0	0	0	0	0	0	0	0	0	0	0	0	0	0	0	0	0	0	0	0	0	0
TARA_ARC_NCLDV_00036	Pandoravirales	1	0	0	0	0	0	0	0	0	0	0	0	0	0	0	0	0	0	0	0	0	0	0	0	0	0	0	0	0	0	0	0	0	0	0	0	0	0	0	0	0	0	0	0	0	0	0	0
TARA_ARC_NCLDV_00037	Pandoravirales	0	0	0	0	0	0	0	0	0	0	0	0	0	0	0	0	0	0	0	0	0	0	0	0	0	0	0	0	0	0	0	0	0	0	0	0	0	0	0	0	0	0	0	0	0	0	0	0
TARA_ARC_NCLDV_00038	Mirusviricota	0	0	0	0	0	0	0	0	0	0	0	0	0	0	0	0	0	0	0	0	0	0	0	0	0	0	0	0	0	0	0	0	0	0	0	0	0	0	0	0	0	0	0	0	0	0	0	0
TARA_ARC_NCLDV_00039	Imitervirales	0	0	0	0	0	0	0	0	0	0	0	0	0	0	0	0	0	0	0	0	0	0	0	0	0	0	0	0	0	0	0	0	0	0	0	0	0	0	0	0	0	0	0	0	0	0	0	0
TARA_ARC_NCLDV_00040	Pimascovirales	0	0	0	0	0	0	0	0	0	0	0	0	0	0	0	0	0	0	0	0	0	0	0	0	0	0	0	0	0	0	0	0	0	0	0	0	0	0	0	0	0	0	0	0	0	0	0	0
TARA_ARC_NCLDV_00041	Imitervirales	0	0	0	0	0	0	0	0	0	0	0	0	0	0	0	0	0	0	0	0	0	0	0	0	0	0	0	0	0	0	0	0	0	0	0	0	0	0	0	0	0	0	0	0	0	0	0	0
TARA_ARC_NCLDV_00042	Imitervirales	0	0	0	0	0	0	0	0	0	0	0	0	0	0	0	0	0	0	0	0	0	0	0	0	0	0	0	0	0	0	0	0	0	0	0	0	0	0	0	0	0	0	0	0	0	0	0	0
TARA_ARC_NCLDV_00043	Imitervirales	0	0	0	0	0	0	0	0	0	0	0	0	0	0	0	0	0	0	0	0	0	0	0	0	0	0	0	0	0	0	0	0	0	0	0	0	0	0	0	0	0	0	0	0	0	0	0	0
TARA_ARC_NCLDV_00044	Imitervirales	0	0	0	0	0	0	0	0	0	0	0	0	0	0	0	0	0	0	0	0	0	0	0	0	0	0	0	0	0	0	0	0	0	0	0	0	0	0	0	0	0	0	0	0	0	0	0	0
TARA_ARC_NCLDV_00045	Imitervirales	0	0	0	0	0	0	0	0	0	0	0	0	0	0	0	0	0	0	0	0	0	0	0	0	0	0	0	0	0	0	0	0	0	0	0	0	0	0	0	0	0	0	0	0	0	0	0	0
TARA_ARC_NCLDV_00046	Imitervirales	0	0	0	0	0	0	0	0	0	0	0	0	0	0	0	0	0	0	0	0	0	0	0	0	0	0	0	0	0	0	0	0	0	0	0	0	0	0	0	0	0	0	0	0	0	0	0	0
TARA_ARC_NCLDV_00047	Mirusviricota	0	0	0	0	0	0	0	0	0	0	0	0	0	0	0	0	0	0	0	0	0	0	0	0	0	0	0	0	0	0	0	0	0	0	0	0	0	0	0	0	0	0	0	0	0	0	0	0
TARA_ARC_NCLDV_00048	Imitervirales	0	0	0	0	0	0	0	0	0	0	0	0	0	0	0	0	0	0	0	0	0	0	0	0	0	0	0	0	0	0	0	0	0	0	0	0	0	0	0	0	0	0	0	0	0	0	0	0
TARA_ARC_NCLDV_00049	Imitervirales	0	0	0	0	0	0	0	0	0	0	0	0	0	0	0	0	0	0	0	0	0	0	0	0	0	0	0	0	0	0	0	0	0	0	0	0	0	0	0	0	0	0	0	0	0	0	0	0
TARA_ARC_NCLDV_00050	Imitervirales	0	0	0	0	0	0	0	0	0	0	0	0	0	0	0	0	0	0	0	0	0	0	0	0	0	0	0	0	0	0	0	0	0	0	0	1	0	0	0	0	0	0	0	1	0	0	0	0
TARA_ARC_NCLDV_00051	Imitervirales	0	0	0	0	0	0	0	0	0	0	0	0	0	0	0	0	0	0	0	0	0	0	0	0	0	0	0	0	0	0	0	0	0	0	0	0	0	0	0	0	0	0	0	0	0	0	0	0
TARA_ARC_NCLDV_00052	Imitervirales	0	0	0	0	0	0	0	0	0	0	0	0	0	0	0	0	0	0	0	0	0	0	0	0	0	0	0	0	0	0	0	0	0	0	0	0	0	0	0	0	0	0	0	0	0	0	0	0
TARA_ARC_NCLDV_00053	Imitervirales	0	0	0	0	0	0	0	0	0	0	0	0	0	0	0	0	0	0	0	0	0	0	0	0	0	0	0	0	0	0	0	0	0	0	0	0	0	0	0	0	0	0	0	0	0	0	0	0
TARA_ARC_NCLDV_00054	Mirusviricota	0	0	0	0	0	0	0	0	0	0	0	0	0	0	0	0	0	0	0	0	0	0	0	0	0	0	0	0	0	0	0	0	0	0	0	0	0	0	0	0	0	0	0	0	0	0	0	0
TARA_ARC_NCLDV_00055	Imitervirales	0	0	0	0	0	0	0	0	0	0	0	0	0	0	0	0	0	0	0	0	0	0	0	0	0	0	0	0	0	0	0	0	0	0	0	0	0	0	0	0	0	0	0	0	0	0	0	0
TARA_ARC_NCLDV_00056	Imitervirales	0	0	0	0	0	0	0	0	0	0	0	0	0	0	0	0	0	0	0	0	0	0	0	0	0	0	0	0	0	0	0	0	0	0	0	0	0	0	0	0	0	0	0	0	0	0	0	0
TARA_ARC_NCLDV_00057	Pandoravirales	0	0	0	0	0	0	0	0	0	0	0	0	0	0	0	0	0	0	0	0	0	0	0	0	0	0	0	0	0	0	0	0	0	0	0	0	0	0	0	0	0	0	0	0	0	0	0	0
TARA_ARC_NCLDV_00058	Imitervirales	0	0	0	0	0	0	0	0	0	0	0	0	0	0	0	0	0	0	0	0	0	0	0	0	0	0	0	0	0	0	0	0	0	0	0	0	0	0	0	0	0	0	0	0	0	0	0	0
TARA_ARC_NCLDV_00059	Imitervirales	0	0	0	0	0	0	0	0	0	0	0	0	0	0	0	0	0	0	0	0	0	0	0	0	0	0	0	0	0	0	0	0	0	0	0	0	0	0	0	0	0	0	0	0	0	0	0	0
TARA_ARC_NCLDV_00060	Pandoravirales	0	0	0	0	0	0	0	0	0	0	0	0	0	0	0	0	0	0	0	0	0	0	0	0	0	0	0	0	0	0	0	0	0	0	0	0	0	0	0	0	0	0	0	0	0	0	0	0
TARA_ARC_NCLDV_00061	Pandoravirales	0	0	0	0	0	0	0	0	0	0	0	0	0	0	0	0	0	0	0	0	0	0	0	0	0	0	0	0	0	0	0	0	0	0	0	0	0	0	0	0	0	0	0	0	0	0	0	0
TARA_ARC_NCLDV_00062	Pandoravirales	0	0	0	0	0	0	0	0	0	0	0	0	0	0	0	0	0	0	0	0	0	0	0	0	0	0	0	0	0	0	0	0	0	0	0	0	0	0	0	0	0	0	0	0	0	0	0	0
TARA_ARC_NCLDV_00063	Imitervirales	0	0	0	0	0	0	0	0	0	0	0	0	0	0	0	0	0	0	0	0	0	0	0	0	0	0	0	0	0	0	0	0	0	0	0	0	0	0	0	0	0	0	0	0	0	0	0	0
TARA_ARC_NCLDV_00064	Pandoravirales	0	0	0	0	0	0	0	0	0	0	0	0	0	0	0	0	0	0	0	0	0	0	0	0	0	0	0	0	0	0	0	0	0	0	0	0	0	0	0	0	0	0	0	0	0	0	0	0
TARA_ARC_NCLDV_00065	Imitervirales	0	0	0	0	0	0	0	0	0	0	0	0	0	0	0	0	0	0	0	0	0	0	0	0	0	0	0	0	0	0	0	0	0	0	0	0	0	0	0	0	0	0	0	0	0	0	0	0
TARA_ARC_NCLDV_00066	Imitervirales	0	0	0	0	0	0	0	0	0	0	0	0	0	0	0	0	0	0	0	0	0	0	0	0	0	0	0	0	0	0	0	0	0	0	0	0	0	0	0	0	0	0	0	0	0	0	0	0
TARA_ARC_NCLDV_00067	Imitervirales	0	0	0	0	0	0	0	0	0	0	0	0	0	0	0	0	0	0	0	0	0	0	0	0	0	0	0	0	0	0	0	0	0	0	0	0	0	0	0	0	0	0	0	0	0	0	0	0
TARA_ARC_NCLDV_00068	Pandoravirales	0	0	0	0	0	0	0	0	0	0	0	0	0	0	0	0	0	0	0	0	0	0	0	0	0	0	0	0	0	0	0	0	0	0	0	0	0	0	0	0	0	0	0	0	0	0	0	0
TARA_ARC_NCLDV_00069	Imitervirales	0	0	0	0	0	0	0	0	0	0	0	0	0	0	0	0	0	0	0	0	0	0	0	0	0	0	0	0	0	0	0	0	0	0	0	0	0	0	0	0	0	0	0	0	0	0	0	0
TARA_ARC_NCLDV_00070	Imitervirales	0	0	0	0	0	0	0	0	0	0	0	0	0	0	0	0	0	0	0	0	0	0	0	0	0	0	0	0	0	0	0	0	0	0	0	0	0	0	0	0	0	0	0	0	0	0	0	0
TARA_ARC_NCLDV_00071	Imitervirales	0	0	0	0	0	0	0	0	0	0	0	0	0	0	0	0	0	0	0	0	0	0	0	0	0	0	0	0	0	0	0	0	0	0	0	0	0	0	0	0	0	0	0	0	0	0	0	0
TARA_ARC_NCLDV_00072	Mirusviricota	0	0	0	0	0	0	0	0	0	0	0	0	0	0	0	0	0	0	0	0	0	0	0	0	0	0	0	0	0	0	0	0	0	0	0	0	0	0	0	0	0	0	0	0	0	0	0	0
TARA_ARC_NCLDV_00073	Imitervirales	0	0	0	0	0	0	0	0	0	0	0	0	0	0	0	0	0	0	0	0	0	0	0	0	0	0	0	0	0	0	0	0	0	0	0	0	0	0	0	0	0	0	0	0	0	0	0	0
TARA_ARC_NCLDV_00074	Asfuvirales	0	0	0	0	0	0	0	0	0	0	0	0	0	0	0	0	0	0	0	0	0	0	0	0	0	0	0	0	0	0	0	0	0	0	0	0	0	0	0	0	0	0	0	0	0	0	0	0
TARA_ARC_NCLDV_00075	Imitervirales	0	0	0	0	0	0	0	0	0	0	0	0	0	0	0	0	0	0	0	0	0	0	0	0	0	0	0	0	0	0	0	0	0	0	0	0	0	0	0	0	0	0	0	0	0	0	0	0
TARA_ARC_NCLDV_00076	Imitervirales	0	0	0	0	0	0	0	0	0	0	0	0	0	0	0	0	0	0	0	0	0	0	0	0	0	0	0	0	0	0	0	0	0	0	0	0	0	0	0	0	0	0	0	0	0	0	0	0
TARA_ARC_NCLDV_00077	Imitervirales	0	0	0	0	0	0	0	0	0	0	0	0	0	0	0	0	0	0	0	0	0	0	0	0	0	0	0	0	0	0	0	0	0	0	0	0	0	0	0	0	0	0	0	0	0	0	0	0
TARA_ARC_NCLDV_00078	Mirusviricota	0	0	0	0	0	0	0	0	0	0	0	0	0	0	0	0	0	0	0	0	0	0	0	0	0	0	0	0	0	0	0	0	0	0	0	0	0	0	0	0	0	0	0	0	0	0	0	0
TARA_ARC_NCLDV_00079	Pandoravirales	0	0	0	0	0	0	0	0	0	0	0	0	0	0	0	0	0	0	0	0	0	0	0	0	0	0	0	0	0	0	0	0	0	0	0	0	0	0	0	0	0	0	0	0	0	0	0	0
TARA_ARC_NCLDV_00080	Imitervirales	0	0	0	0	0	0	0	0	0	0	0	0	0	0	0	0	0	0	0	0	0	0	0	0	0	0	0	0	0	0	0	0	0	0	0	0	0	0	0	0	0	0	0	0	0	0	0	0
TARA_ARC_NCLDV_00081	Imitervirales	0	0	0	0	0	0	0	0	0	0	0	0	0	0	0	0	0	0	0	0	0	0	0	0	0	0	0	0	0	0	0	0	0	0	0	0	0	0	0	0	0	0	0	0	0	0	0	0
TARA_ARC_NCLDV_00082	Imitervirales	0	0	0	0	0	0	0	0	0	0	0	0	0	0	0	0	0	0	0	0	0	0	0	0	0	0	0	0	0	0	0	0	0	0	0	0	0	0	0	0	0	0	0	0	0	0	0	0
TARA_ARC_NCLDV_00083	Imitervirales	0	0	0	0	0	0	0	0	0	0	0	0	0	0	0	0	0	0	0	0	0	0	0	0	0	0	0	0	0	0	0	0	0	0	0	0	0	0	0	0	0	0	0	0	0	0	0	0
TARA_ARC_NCLDV_00084	Imitervirales	0	0	0	0	0	0	0	0	0	0	0	0	0	0	0	0	0	0	0	0	0	0	0	0	0	0	0	0	0	0	0	0	0	0	0	0	0	0	0	0	0	0	0	0	0	0	0	0
TARA_ARC_NCLDV_00085	Others	0	0	0	0	0	0	0	0	0	0	0	0	0	0	0	0	0	0	0	0	0	0	0	0	0	0	0	0	0	0	0	0	0	0	0	0	0	0	0	0	0	0	0	0	0	0	0	0
TARA_ARC_NCLDV_00086	Imitervirales	0	0	0	0	0	0	0	0	0	0	0	0	0	0	0	0	0	0	0	0	0	0	0	0	0	0	0	0	0	0	0	0	0	0	0	0	0	0	0	0	0	0	0	0	0	0	0	0
TARA_ARC_NCLDV_00087	Imitervirales	0	0	0	0	0	0	0	0	0	0	0	0	0	0	0	0	0	0	0	0	0	0	0	0	0	0	0	0	0	0	0	0	0	0	0	0	0	0	0	0	0	0	0	0	0	0	0	0
TARA_ARC_NCLDV_00088	Imitervirales	0	0	0	0	0	0	0	0	0	0	0	0	0	0	0	0	0	0	0	0	0	0	0	0	0	0	0	0	0	0	0	0	0	0	0	0	0	0	0	0	0	0	0	0	0	0	0	0
TARA_ARC_NCLDV_00089	Imitervirales	0	0	0	0	0	0	0	0	0	0	0	0	0	0	0	0	0	0	0	0	0	0	0	0	0	0	0	0	0	0	0	0	0	0	0	0	0	0	0	0	0	0	0	0	0	0	0	0
TARA_ARC_NCLDV_00090	Imitervirales	0	0	0	0	0	0	0	0	0	0	0	0	0	0	0	0	0	0	0	0	0	0	0	0	0	0	0	0	0	0	0	0	0	0	0	0	0	0	0	0	0	0	0	0	0	0	0	0
TARA_ARC_NCLDV_00091	Imitervirales	0	0	0	0	0	0	0	0	0	0	0	0	0	0	0	0	0	0	0	0	0	0	0	0	0	0	0	0	0	0	0	0	0	0	0	0	0	0	0	0	0	0	0	0	0	0	0	0
TARA_ARC_NCLDV_00092	Imitervirales	0	0	0	0	0	0	0	0	0	0	0	0	0	0	0	0	0	0	0	0	0	0	0	0	0	0	0	0	0	0	0	0	0	0	0	0	0	0	0	0	0	0	0	0	0	0	0	0
TARA_ARC_NCLDV_00093	Imitervirales	0	0	0	0	0	0	0	0	0	0	0	0	0	0	0	0	0	0	0	0	0	0	0	0	0	0	0	0	0	0	0	0	0	0	0	0	0	0	0	0	0	0	0	0	0	0	0	0
TARA_ARC_NCLDV_00094	Imitervirales	0	0	0	0	0	0	0	0	0	0	0	0	0	0	0	0	0	0	0	0	0	0	0	0	0	0	0	0	0	0	0	0	0	0	0	0	0	0	0	0	0	0	0	0	0	0	0	0
TARA_ARC_NCLDV_00095	Imitervirales	0	1	0	0	0	0	0	0	0	0	0	0	0	0	0	0	0	0	0	0	0	0	0	0	0	0	0	0	0	0	0	0	0	0	0	0	0	0	0	0	0	0	0	0	0	0	0	0
TARA_ARC_NCLDV_00096	Imitervirales	0	0	0	0	0	0	0	0	0	0	0	0	0	0	0	0	0	0	0	0	0	0	0	0	0	0	0	0	0	0	0	0	0	0	0	0	0	0	0	0	0	0	0	0	0	0	0	0
TARA_ARC_NCLDV_00097	Algavirales	0	0	0	0	0	0	0	0	0	0	0	0	0	1	1	0	0	0	0	0	0	0	0	0	0	0	0	0	0	0	0	0	0	0	0	0	0	0	0	0	0	0	0	0	0	0	0	0
TARA_ARC_NCLDV_00098	Imitervirales	0	0	0	0	0	0	0	0	0	0	0	0	0	0	0	0	0	0	0	0	0	0	0	0	0	0	0	0	0	0	0	0	0	0	0	0	0	0	0	0	0	0	0	0	0	0	0	0
TARA_ARC_NCLDV_00099	Imitervirales	0	0	0	0	0	0	0	0	0	0	0	0	0	0	0	0	0	0	0	0	0	0	0	0	0	0	0	0	0	0	0	0	0	0	0	0	0	0	0	0	0	0	0	0	0	0	0	0
TARA_ARC_NCLDV_00100	Imitervirales	0	0	0	0	0	0	0	0	0	0	0	0	0	0	0	0	0	0	0	0	0	0	0	0	0	0	0	0	0	0	0	0	0	0	0	0	0	0	0	0	0	0	0	0	0	0	0	0
TARA_ARC_NCLDV_00101	Mirusviricota	0	0	0	0	0	0	0	0	0	0	0	0	0	0	0	0	0	0	0	0	0	0	0	0	0	0	0	0	0	0	0	0	0	0	0	0	0	0	0	0	0	0	0	0	0	0	0	0
TARA_ARC_NCLDV_00102	Imitervirales	0	0	0	0	0	0	0	0	0	0	0	0	0	0	0	0	0	0	0	0	0	0	0	0	0	0	0	0	0	0	0	0	0	0	0	0	0	0	0	0	0	0	0	0	0	0	0	0
TARA_ARC_NCLDV_00103	Imitervirales	0	0	0	0	0	0	0	0	0	0	0	0	0	0	0	0	0	0	0	0	0	0	0	0	0	0	0	0	0	0	0	0	0	0	0	0	0	0	0	0	0	0	0	0	0	0	0	0
TARA_ARC_NCLDV_00104	Pandoravirales	0	0	0	0	0	0	0	0	0	0	0	0	0	0	0	0	0	0	0	0	0	0	0	0	0	0	0	0	0	0	0	0	0	0	0	0	0	0	0	0	0	0	0	0	0	0	0	0
TARA_ARC_NCLDV_00105	Imitervirales	0	0	0	0	0	0	0	0	0	0	0	0	0	0	0	0	0	0	0	0	0	0	0	0	0	0	0	0	0	0	0	0	0	0	0	0	0	0	0	0	0	0	0	0	0	0	0	0
TARA_ARC_NCLDV_00106	Mirusviricota	0	0	0	0	0	0	0	0	0	0	0	0	0	0	0	0	0	0	0	0	0	0	0	0	0	0	0	0	0	0	0	0	0	0	0	0	0	0	0	0	0	0	0	0	0	0	0	0
TARA_ARC_NCLDV_00107	Imitervirales	0	0	0	0	0	0	0	0	0	0	0	0	0	0	0	0	0	0	0	0	0	0	0	0	0	0	0	0	0	0	0	0	0	0	0	0	0	0	0	0	0	0	0	0	0	0	0	0
TARA_ARC_NCLDV_00108	Algavirales	0	0	0	0	0	0	0	0	0	0	0	0	0	0	0	0	0	0	0	0	0	0	0	0	0	0	0	0	0	0	0	0	0	0	0	0	0	0	0	0	0	0	0	0	0	0	0	0
TARA_ARC_NCLDV_00109	Imitervirales	0	0	0	0	0	0	0	0	0	0	0	0	0	0	0	0	0	0	0	0	0	0	0	0	0	0	0	0	0	0	0	0	0	0	0	0	0	0	0	0	0	0	0	0	0	0	0	0
TARA_ARC_NCLDV_00110	Others	0	0	0	0	0	0	0	0	0	0	0	0	0	0	0	0	0	0	0	0	0	0	0	0	0	0	0	0	0	0	0	0	0	0	0	0	0	0	0	0	0	0	0	0	0	0	0	0
TARA_ARC_NCLDV_00111	Imitervirales	0	0	0	0	0	0	0	0	0	0	0	0	0	0	0	0	0	0	0	0	0	0	0	0	0	0	0	0	0	0	0	0	0	0	0	0	0	0	0	0	0	0	0	0	0	0	0	0
TARA_ARC_NCLDV_00112	Imitervirales	0	0	1	0	0	0	0	0	0	0	0	0	0	0	0	0	0	0	0	0	0	0	0	0	0	0	0	0	0	1	1	0	0	0	0	1	0	0	0	0	0	0	0	0	0	0	0	1
TARA_ARC_NCLDV_00113	Imitervirales	0	0	0	0	0	0	0	0	0	0	0	0	0	0	0	0	0	0	0	0	0	0	0	0	0	0	0	0	0	0	0	0	0	0	0	0	0	0	0	0	0	0	0	0	0	0	0	0
TARA_ARC_NCLDV_00114	Imitervirales	0	0	0	0	0	0	0	0	0	0	0	0	0	0	0	0	0	0	0	0	0	0	0	0	0	0	0	0	0	0	0	0	0	0	0	0	0	0	0	0	0	0	0	0	0	0	0	0
TARA_ARC_NCLDV_00115	Mirusviricota	0	0	0	0	0	0	0	0	0	0	0	0	0	0	0	0	0	0	0	0	0	0	0	0	0	0	0	0	0	0	0	0	0	0	0	0	0	0	0	0	0	0	0	0	0	0	0	0
TARA_ARC_NCLDV_00116	Pandoravirales	0	0	0	0	0	0	0	0	0	0	0	0	0	0	0	0	0	0	0	0	0	0	0	0	0	0	0	0	0	0	0	0	0	0	0	0	0	0	0	0	0	0	0	0	0	0	0	0
TARA_ARC_NCLDV_00117	Imitervirales	0	0	0	0	0	0	0	0	0	0	0	0	0	0	0	0	0	0	0	0	0	0	0	0	0	0	0	0	0	0	0	0	0	0	0	0	0	0	0	0	0	0	0	1	0	0	0	0
TARA_ARC_NCLDV_00118	Mirusviricota	0	0	0	0	0	0	0	0	0	0	0	0	0	0	0	0	0	0	0	0	0	0	0	0	0	0	0	0	0	0	0	0	0	0	0	0	0	0	0	0	0	0	0	0	0	0	0	0
TARA_ARC_NCLDV_00119	Imitervirales	0	0	0	0	0	0	0	0	0	0	0	0	0	0	0	0	0	0	0	0	0	0	0	0	0	0	0	0	0	0	0	0	0	0	0	0	0	0	0	0	0	0	0	0	0	0	0	0
TARA_ARC_NCLDV_00120	Imitervirales	0	0	0	0	0	0	0	0	0	0	0	0	0	0	0	0	0	0	0	0	0	0	0	0	0	0	0	0	0	0	0	0	0	0	0	0	0	0	0	0	0	0	0	0	0	0	0	0
TARA_ARC_NCLDV_00121	Imitervirales	0	0	0	0	0	0	0	0	0	0	0	0	0	0	0	0	0	0	0	0	0	0	0	0	0	0	0	0	0	0	0	0	0	0	0	0	0	0	0	0	0	0	0	0	0	0	0	0
TARA_ARC_NCLDV_00122	Imitervirales	0	0	0	0	0	0	0	0	0	0	0	0	0	0	0	0	0	0	0	0	0	0	0	0	0	0	0	0	0	0	0	0	0	0	0	0	0	0	0	0	0	0	0	0	0	0	0	0
TARA_ARC_NCLDV_00123	Mirusviricota	0	0	0	0	0	0	0	0	0	0	0	0	0	0	0	0	0	0	0	0	0	0	0	0	0	0	0	0	0	0	0	0	0	0	0	0	0	0	0	0	0	0	0	0	0	0	0	0
TARA_ARC_NCLDV_00124	Imitervirales	0	0	0	0	0	0	0	0	0	0	0	0	0	0	0	0	0	0	0	0	0	0	0	0	0	0	0	0	0	0	0	0	0	0	0	0	0	0	0	0	0	0	0	0	0	0	0	0
TARA_ARC_NCLDV_00125	Mirusviricota	0	0	0	0	0	0	0	0	0	0	0	0	0	0	0	0	0	0	0	0	0	0	0	0	0	0	0	0	0	0	0	0	0	0	0	0	0	0	0	0	0	0	0	0	0	0	0	0
TARA_ARC_NCLDV_00126	Imitervirales	0	0	0	0	0	0	0	0	0	0	0	0	0	0	0	0	0	0	0	0	0	0	0	0	0	0	0	0	0	0	0	0	0	0	0	0	0	0	0	0	0	0	0	0	0	0	0	0
TARA_ARC_NCLDV_00127	Algavirales	0	0	0	0	0	0	0	0	0	0	0	0	0	0	0	0	0	0	0	0	0	0	0	0	0	0	0	0	0	0	0	0	0	0	0	0	0	0	0	0	0	0	0	1	0	0	0	0
TARA_ARC_NCLDV_00128	Mirusviricota	0	0	0	0	0	0	0	0	0	0	0	0	0	0	0	0	0	0	0	0	1	0	1	0	0	0	0	0	0	0	0	0	0	0	0	0	0	0	0	0	0	0	0	0	0	0	0	0
TARA_ARC_NCLDV_00129	Algavirales	0	0	0	0	0	0	0	0	0	0	0	0	0	0	0	0	0	0	0	0	0	0	0	0	0	0	0	0	0	0	0	0	0	0	0	0	0	0	0	0	0	0	0	0	0	0	0	0
TARA_ARC_NCLDV_00130	Others	0	0	0	0	0	0	0	0	0	0	0	0	0	0	0	0	0	0	0	0	0	0	0	0	0	0	0	0	0	0	0	0	0	0	0	0	0	0	0	0	0	0	0	0	0	0	0	0
TARA_ARC_NCLDV_00131	Others	0	0	0	0	0	0	0	0	0	0	0	0	0	0	0	0	0	0	0	0	0	0	0	0	0	0	0	0	0	0	0	0	0	0	0	0	0	0	0	0	0	0	0	0	0	0	0	0
TARA_ARC_NCLDV_00132	Algavirales	0	0	0	0	0	0	0	0	0	0	0	0	0	0	0	0	0	0	0	0	0	0	0	0	0	0	0	0	0	0	0	0	0	0	0	0	0	0	0	0	0	0	0	0	0	0	0	0
TARA_ARC_NCLDV_00133	Imitervirales	0	0	0	0	0	0	0	0	0	0	0	0	0	0	0	0	0	0	0	0	0	0	0	0	0	0	0	0	0	0	0	0	0	0	0	0	0	0	0	0	0	0	0	0	0	0	0	0
TARA_ARC_NCLDV_00134	Imitervirales	0	0	0	0	0	0	0	0	0	0	0	0	0	0	0	0	0	0	0	0	0	0	0	0	0	0	0	0	0	0	0	0	0	0	0	0	0	0	0	0	0	0	0	0	0	0	0	0
TARA_ARC_NCLDV_00135	Others	0	0	0	0	0	0	0	0	0	0	0	0	0	0	0	0	0	0	0	0	0	0	0	0	0	0	0	0	0	0	0	0	0	0	0	0	0	0	0	0	0	0	0	0	0	0	0	0
TARA_ARC_NCLDV_00136	Imitervirales	0	0	0	0	0	0	0	0	0	0	0	0	0	0	0	0	0	0	0	0	0	0	0	0	0	0	0	0	0	0	0	0	0	0	0	0	0	0	0	0	0	0	0	0	0	0	0	0
TARA_ARC_NCLDV_00137	Imitervirales	0	0	0	0	0	0	0	0	0	0	0	0	0	0	0	0	0	0	0	0	0	0	0	0	0	0	0	0	0	0	0	0	0	0	0	0	0	0	0	0	0	0	0	0	0	0	0	0
TARA_ARC_NCLDV_00138	Mirusviricota	0	0	0	0	0	0	0	0	0	0	0	0	0	0	0	0	0	0	0	0	0	0	0	0	0	0	0	0	0	0	0	0	0	0	0	0	0	0	0	0	0	0	0	0	0	0	0	0
TARA_ARC_NCLDV_00139	Pandoravirales	0	0	0	0	0	0	0	0	0	0	0	0	0	0	0	0	0	0	0	0	0	0	0	0	0	0	0	0	0	0	0	0	0	0	0	0	0	0	0	0	0	0	0	0	0	0	0	0
TARA_ARC_NCLDV_00140	Pimascovirales	0	0	0	0	0	0	0	0	0	0	0	0	0	0	0	0	0	0	0	0	0	0	0	0	0	0	0	0	0	0	0	0	0	0	0	0	0	0	0	0	0	0	0	0	0	0	0	0
TARA_ARC_NCLDV_00141	Asfuvirales	0	0	0	0	0	0	0	0	0	0	0	0	0	0	0	0	0	0	0	0	0	0	0	0	0	0	0	0	0	0	0	0	0	0	0	0	0	0	0	0	0	0	0	0	0	0	0	0
TARA_ARC_NCLDV_00142	Mirusviricota	0	0	0	0	0	0	0	0	0	0	0	0	0	0	0	0	0	0	0	0	0	0	0	0	0	0	0	0	0	0	0	0	0	0	0	0	0	0	0	0	0	0	0	0	0	0	0	0
TARA_ARC_NCLDV_00143	Imitervirales	0	0	0	0	0	0	0	0	0	0	0	0	0	0	0	0	0	0	0	0	0	0	0	0	0	0	0	0	0	0	0	0	0	0	0	0	0	0	0	0	0	0	0	0	0	0	0	0
TARA_ARC_NCLDV_00144	Imitervirales	0	0	0	0	0	0	0	0	0	0	0	0	0	0	0	0	0	0	0	0	0	0	0	0	0	0	0	0	0	0	0	0	0	0	0	0	0	0	0	0	0	0	0	0	0	0	0	0
TARA_ARC_NCLDV_00145	Algavirales	0	0	0	0	0	0	0	0	0	0	0	0	0	0	0	0	0	0	0	0	0	0	0	0	0	0	0	0	0	0	0	0	0	0	0	0	0	0	0	0	0	0	0	0	0	0	0	0
TARA_ARC_NCLDV_00146	Imitervirales	0	0	0	0	0	0	0	0	0	0	0	0	0	0	0	0	0	0	0	0	0	0	0	0	0	0	0	0	0	0	0	0	0	0	0	0	0	0	0	0	0	0	0	0	0	0	0	0
TARA_ARC_NCLDV_00147	Imitervirales	0	0	0	0	0	0	0	0	0	0	0	0	0	0	0	0	0	0	0	0	0	0	0	0	0	0	0	0	0	0	0	0	0	0	0	0	0	0	0	0	0	0	0	0	0	0	0	0
TARA_ARC_NCLDV_00148	Mirusviricota	0	0	0	0	0	0	0	0	0	0	0	0	0	0	0	0	0	0	0	0	0	0	0	0	0	0	0	0	0	0	0	0	0	0	0	0	0	0	0	0	0	0	0	0	0	0	0	0
TARA_ARC_NCLDV_00149	Imitervirales	0	0	0	0	0	0	0	1	0	0	0	0	0	0	0	0	0	0	0	0	0	0	0	0	0	0	0	0	0	0	0	0	0	0	0	0	0	0	0	0	0	0	0	0	0	0	0	0
TARA_ARC_NCLDV_00150	Mirusviricota	0	0	0	0	0	0	0	0	0	0	0	0	0	0	0	0	0	0	0	0	0	0	0	0	0	0	0	0	0	0	0	0	0	0	0	0	0	0	0	0	0	0	0	0	0	0	0	0
TARA_ARC_NCLDV_00151	Others	0	0	0	0	0	0	0	0	0	0	0	0	0	0	0	0	0	0	0	0	0	0	0	0	0	0	0	0	0	0	0	0	0	0	0	0	0	0	0	0	0	0	0	0	0	0	0	0
TARA_ARC_NCLDV_00152	Imitervirales	0	0	0	0	0	0	0	0	0	0	0	0	0	0	0	0	0	0	0	0	0	0	0	0	0	0	0	0	0	0	0	0	0	0	0	0	0	0	0	0	0	0	0	0	0	0	0	0
TARA_ARC_NCLDV_00153	Pandoravirales	0	0	0	0	0	0	0	0	0	0	0	0	0	0	0	0	0	0	0	0	0	0	0	0	0	0	0	0	0	0	0	0	0	0	0	0	0	0	0	0	0	0	0	0	0	0	0	0
TARA_ARC_NCLDV_00154	Imitervirales	0	0	0	0	0	0	0	0	0	0	0	0	0	0	0	0	0	0	0	0	0	0	0	0	0	0	0	0	0	0	0	0	0	0	0	0	0	0	0	0	0	0	0	0	0	0	0	0
TARA_ARC_NCLDV_00155	Pandoravirales	0	0	0	0	0	0	0	0	0	0	0	0	0	0	0	0	0	0	0	0	0	0	0	0	0	0	0	0	0	0	0	0	0	0	0	0	0	0	0	0	0	0	0	0	0	0	0	0
TARA_ARC_NCLDV_00156	Algavirales	0	0	0	0	0	0	0	0	0	0	0	0	0	0	0	0	0	0	0	0	0	0	0	0	0	0	0	0	0	0	0	0	0	0	0	0	0	0	0	0	0	0	0	0	0	0	0	0
TARA_ARC_NCLDV_00157	Imitervirales	0	0	0	0	0	0	0	0	0	0	0	0	0	0	0	0	0	0	0	0	0	0	0	0	0	0	0	0	0	0	0	0	0	0	0	0	0	0	0	0	0	0	0	0	0	0	0	0
TARA_ARC_NCLDV_00158	Imitervirales	0	0	0	0	0	0	0	0	0	0	0	0	0	0	0	0	0	0	0	0	0	0	0	0	0	0	0	0	0	0	0	0	0	0	0	0	0	0	0	0	0	0	0	0	0	0	0	0
TARA_ARC_NCLDV_00159	Imitervirales	0	0	0	0	0	0	0	0	0	0	0	0	0	0	0	0	0	0	0	0	0	0	0	0	0	0	0	0	0	0	0	0	0	0	0	0	0	0	0	0	0	0	0	0	0	0	0	0
TARA_ARC_NCLDV_00160	Imitervirales	0	0	0	0	0	0	0	0	0	0	0	0	0	0	0	0	0	0	0	0	0	0	0	0	0	0	0	0	0	0	0	0	0	0	0	0	0	0	0	0	0	0	0	0	0	0	0	0
TARA_ARC_NCLDV_00161	Algavirales	0	0	0	0	0	0	0	0	0	0	0	0	0	0	0	0	0	0	0	0	0	0	0	0	0	0	0	0	0	0	0	0	0	0	0	0	0	0	0	0	0	0	0	0	0	0	0	0
TARA_ARC_NCLDV_00162	Imitervirales	0	0	0	0	0	0	0	0	0	0	0	0	0	0	0	0	0	0	0	0	0	0	0	0	0	0	0	0	0	0	0	0	0	0	0	0	0	0	0	0	0	0	0	0	0	0	0	0
TARA_ARC_NCLDV_00163	Pimascovirales	0	0	0	0	0	0	0	0	0	0	0	0	0	0	0	0	0	0	0	0	0	0	0	0	0	0	0	0	0	0	0	0	0	0	0	0	0	0	0	0	0	0	0	0	0	0	0	0
TARA_ARC_NCLDV_00164	Algavirales	1	0	0	0	0	1	0	0	0	0	0	0	0	0	0	0	0	0	0	0	0	1	0	0	0	0	0	0	0	0	0	0	0	0	0	0	0	0	0	0	0	0	0	0	0	0	0	0
TARA_ARC_NCLDV_00165	Imitervirales	0	0	0	0	0	0	0	0	0	0	0	0	0	0	0	0	0	0	0	0	0	0	0	0	0	0	0	0	0	0	0	0	0	0	0	0	0	0	0	0	0	0	0	0	0	0	0	0
TARA_ARC_NCLDV_00166	Others	0	0	0	0	0	0	0	0	0	0	0	0	0	0	0	0	0	0	0	0	0	0	0	0	0	0	0	0	0	0	0	0	0	0	0	0	0	0	0	0	0	0	0	0	0	0	0	0
TARA_ARC_NCLDV_00167	Others	0	0	0	0	0	0	0	0	0	0	0	0	0	0	0	0	0	0	0	0	0	0	0	0	0	0	0	0	0	0	0	0	0	0	0	0	0	0	0	0	0	0	0	0	0	0	0	0
TARA_ARC_NCLDV_00168	Algavirales	0	0	0	0	0	0	0	0	0	0	0	0	0	0	0	0	0	0	0	0	0	0	0	0	0	0	0	0	0	0	0	0	0	0	0	0	0	0	0	0	0	0	0	0	0	0	0	0
TARA_ARC_NCLDV_00169	Pimascovirales	0	0	0	0	0	0	0	0	0	0	0	0	0	0	0	0	0	0	0	0	0	0	0	0	0	0	0	0	0	0	0	0	0	0	0	0	0	0	0	0	0	0	0	0	0	0	0	0
TARA_ARC_NCLDV_00170	Pandoravirales	0	0	0	0	0	0	0	0	0	0	0	0	0	0	0	0	0	0	0	0	0	0	0	0	0	0	0	0	0	0	0	0	0	0	0	0	0	0	0	0	0	0	0	0	0	0	0	0
TARA_ARC_NCLDV_00171	Pimascovirales	0	0	0	0	0	0	0	0	0	0	0	0	0	0	0	0	0	0	0	0	0	0	0	0	0	0	0	0	0	0	0	0	0	0	0	0	0	0	0	0	0	0	0	0	0	0	0	0
TARA_ARC_NCLDV_00172	Imitervirales	0	0	0	0	0	0	0	0	0	0	0	0	0	0	0	0	0	0	0	0	0	0	0	0	0	0	0	0	0	0	0	0	0	0	0	0	0	0	0	0	0	0	0	0	0	0	0	0
TARA_ARC_NCLDV_00173	Imitervirales	0	0	0	0	0	0	0	0	0	0	0	0	0	0	0	0	0	0	0	0	0	0	0	0	0	0	0	0	0	0	0	0	0	0	0	0	0	0	0	0	0	0	0	0	0	0	0	0
TARA_ARC_NCLDV_00174	Algavirales	0	0	0	0	0	0	0	0	0	0	0	0	0	0	0	0	0	0	0	0	0	0	0	0	0	0	0	0	0	0	0	0	0	0	0	0	0	0	0	0	0	0	0	1	0	0	0	0
TARA_ARC_NCLDV_00175	Imitervirales	0	0	0	0	0	0	0	0	0	0	0	0	0	0	0	0	0	0	0	0	0	0	0	0	0	0	0	0	0	0	0	0	0	0	0	0	0	0	0	0	0	0	0	0	0	0	0	0
TARA_ARC_NCLDV_00176	Imitervirales	0	0	0	0	0	0	0	0	0	0	0	0	0	0	0	0	0	0	0	0	0	0	0	0	0	0	0	0	0	0	0	0	0	0	0	0	0	0	0	0	0	0	0	0	0	0	0	0
TARA_ARC_NCLDV_00177	Algavirales	0	0	0	0	0	0	0	0	0	0	0	0	0	0	0	0	0	0	0	0	0	0	0	0	0	0	0	0	0	0	0	0	0	0	0	0	0	0	0	0	0	0	0	1	0	0	0	0
TARA_ARC_NCLDV_00178	Mirusviricota	0	0	0	0	0	0	0	0	0	0	0	0	0	0	0	0	0	0	0	0	0	0	0	0	0	0	0	0	0	0	0	0	0	0	0	0	0	0	0	0	0	0	0	0	0	0	0	0
TARA_ARC_NCLDV_00179	Algavirales	0	0	0	0	0	0	0	0	0	0	0	0	0	0	0	0	0	0	0	0	0	0	0	0	0	0	0	0	0	0	0	0	0	0	0	0	0	0	0	0	0	0	0	0	0	0	0	0
TARA_ARC_NCLDV_00180	Imitervirales	0	0	0	0	0	0	0	0	0	0	0	0	0	0	0	0	0	0	0	0	0	0	0	0	0	0	0	0	0	0	0	0	0	0	0	0	0	0	0	0	0	0	0	0	0	0	0	0
TARA_ARC_NCLDV_00181	Mirusviricota	1	0	0	0	0	0	0	0	0	0	0	0	0	0	0	0	0	0	0	0	0	0	0	0	0	0	0	0	0	0	0	0	0	0	0	0	0	0	0	0	0	0	0	0	0	0	0	0
TARA_ARC_NCLDV_00182	Pandoravirales	0	0	0	0	0	0	0	0	0	0	0	0	0	0	0	0	0	0	0	0	0	0	0	0	0	0	0	0	0	0	0	0	0	0	0	0	0	0	0	0	0	0	0	0	0	0	0	0
TARA_ARC_NCLDV_00183	Imitervirales	0	0	0	0	0	0	0	0	0	0	0	0	0	0	0	0	0	0	0	0	0	0	0	0	0	0	0	0	0	0	0	0	0	0	0	0	0	0	0	0	0	0	0	0	0	0	0	0
TARA_ARC_NCLDV_00184	Imitervirales	0	0	0	0	0	0	0	0	0	0	0	0	0	0	0	0	0	0	0	0	0	0	0	0	0	0	0	0	0	0	0	0	0	0	0	1	0	0	0	0	0	0	0	1	0	0	0	1
TARA_ARC_NCLDV_00185	Algavirales	0	0	0	0	0	0	0	0	0	0	0	0	0	0	0	0	0	0	0	0	0	0	0	0	0	0	0	0	0	0	0	0	0	0	0	0	0	0	0	0	0	0	0	0	0	0	0	0
TARA_ARC_NCLDV_00186	Others	0	0	0	0	0	0	0	0	0	0	0	0	0	0	0	0	0	0	0	0	0	0	0	0	0	0	0	0	0	0	0	0	0	0	0	0	0	0	0	0	0	0	0	0	0	0	0	0
TARA_ARC_NCLDV_00187	Imitervirales	0	0	0	0	0	0	0	0	0	0	0	0	0	0	0	0	0	0	0	0	0	0	0	0	0	0	0	0	0	0	0	0	0	0	0	0	0	0	0	0	0	0	0	0	0	0	0	0
TARA_ARC_NCLDV_00188	Algavirales	0	0	0	0	0	0	0	0	0	0	0	0	0	0	0	0	0	0	0	0	0	0	0	0	0	0	0	0	0	0	0	0	0	0	0	0	0	0	0	0	0	0	0	1	0	0	0	0
TARA_ARC_NCLDV_00189	Imitervirales	0	0	0	0	0	0	0	0	0	0	0	0	0	0	0	0	0	0	0	0	0	0	0	0	0	0	0	0	0	0	0	0	0	0	0	0	0	0	0	0	0	0	0	0	0	0	0	0
TARA_ARC_NCLDV_00190	Imitervirales	0	0	0	0	0	0	0	0	0	0	0	0	0	0	0	0	0	0	0	0	0	0	0	0	0	0	0	0	0	0	0	0	0	0	0	0	0	0	0	0	0	0	0	0	0	0	0	0
TARA_ARC_NCLDV_00191	Imitervirales	0	0	0	0	0	0	0	0	0	0	0	0	0	0	0	0	0	0	0	0	0	0	0	0	0	0	0	0	0	0	0	0	0	0	0	0	0	0	0	0	0	0	0	0	0	0	0	0
TARA_ARC_NCLDV_00192	Mirusviricota	0	0	0	0	0	0	0	0	0	0	0	0	0	0	0	0	0	0	0	0	0	0	0	0	0	0	0	0	0	0	0	0	0	0	0	0	0	0	0	0	0	0	0	0	0	0	0	0
TARA_ARC_NCLDV_00193	Imitervirales	0	0	0	0	0	0	0	0	0	0	0	0	0	0	0	0	0	0	0	0	0	0	0	0	0	0	0	0	0	0	0	0	0	0	0	0	0	0	0	0	0	0	0	0	0	0	0	0
TARA_ION_NCLDV_00001	Imitervirales	1	0	1	0	1	0	0	0	0	0	0	0	0	0	0	0	0	0	0	0	0	1	0	0	0	0	0	0	0	0	0	1	1	0	0	0	1	0	1	0	0	0	0	0	0	0	0	0
TARA_ION_NCLDV_00002	Imitervirales	0	0	0	0	1	0	0	0	1	0	0	0	1	0	0	1	0	1	1	0	0	0	0	0	0	0	0	0	1	1	0	0	0	0	1	1	0	0	0	0	0	0	0	0	0	0	0	0
TARA_ION_NCLDV_00003	Imitervirales	0	0	0	0	0	0	0	0	0	0	0	0	0	0	0	0	0	0	0	0	0	0	0	0	0	0	0	0	0	0	0	0	0	0	0	0	0	0	0	0	0	0	0	0	0	0	0	0
TARA_ION_NCLDV_00004	Imitervirales	0	0	0	0	1	0	0	0	0	0	0	0	0	0	0	0	0	0	0	0	0	0	0	0	0	0	0	1	0	0	0	0	0	0	1	1	0	0	0	1	0	0	0	0	0	0	0	0
TARA_ION_NCLDV_00005	Imitervirales	0	0	0	0	0	0	0	0	0	0	0	0	0	0	0	0	0	0	0	0	0	0	0	0	0	0	0	0	0	0	0	0	0	0	0	0	0	0	0	0	0	0	0	0	0	0	0	0
TARA_ION_NCLDV_00006	Imitervirales	1	0	0	0	0	0	0	0	0	0	0	0	0	0	0	0	0	0	0	0	0	0	0	0	0	0	0	0	0	1	0	0	0	0	0	0	0	0	1	1	0	0	0	0	0	0	0	0
TARA_ION_NCLDV_00007	Imitervirales	0	0	0	0	1	0	0	0	0	0	0	0	0	0	0	0	0	0	0	0	0	0	0	0	0	0	0	0	0	0	0	0	0	0	0	0	0	0	0	0	0	0	0	0	0	0	0	0
TARA_ION_NCLDV_00008	Imitervirales	0	0	0	0	0	0	0	0	0	0	0	0	0	0	0	0	0	0	0	0	0	0	0	0	0	0	0	0	0	1	0	0	0	0	0	0	0	0	0	0	0	0	0	0	0	0	0	0
TARA_ION_NCLDV_00009	Imitervirales	0	0	0	0	1	0	0	0	0	0	0	0	0	0	0	0	0	0	0	0	0	0	0	0	0	0	0	0	0	0	0	0	0	0	1	0	1	0	0	0	0	0	0	0	0	0	0	0
TARA_ION_NCLDV_00010	Pimascovirales	1	0	0	0	0	0	0	0	0	0	0	0	0	0	0	0	0	0	0	0	0	0	0	0	0	0	0	0	0	0	0	0	0	0	0	0	0	0	0	0	0	0	0	0	0	0	0	0
TARA_ION_NCLDV_00011	Mirusviricota	0	0	0	0	0	0	0	0	0	0	0	0	0	0	0	0	0	0	0	0	0	0	0	0	0	0	0	0	0	0	0	1	1	0	0	0	0	0	1	0	0	0	0	0	0	0	0	0
TARA_ION_NCLDV_00012	Pimascovirales	0	0	0	0	0	0	0	0	0	0	0	0	0	0	0	0	0	0	0	0	0	0	0	0	0	0	0	0	0	0	0	0	0	0	0	0	0	0	0	0	0	0	0	0	0	0	0	0
TARA_ION_NCLDV_00013	Others	0	0	0	0	0	0	0	0	0	0	0	0	0	0	0	0	0	0	0	0	0	0	0	0	0	0	0	0	0	0	0	0	0	0	0	1	0	0	0	0	0	0	0	0	0	0	0	0
TARA_ION_NCLDV_00014	Mirusviricota	0	0	0	0	0	0	0	0	0	0	0	0	0	0	0	0	0	0	0	0	0	0	0	0	0	0	0	1	0	0	0	0	0	0	0	0	0	0	0	0	0	0	0	0	0	0	0	0
TARA_ION_NCLDV_00015	Others	1	0	0	0	0	1	0	0	0	0	0	0	0	0	0	0	0	0	0	0	0	0	0	0	0	0	0	0	0	1	0	0	0	0	0	0	0	0	1	1	0	0	0	0	0	0	0	0
TARA_ION_NCLDV_00016	Imitervirales	0	1	0	0	1	0	0	0	1	0	0	0	0	0	0	0	0	0	0	0	0	0	0	0	0	0	0	0	0	0	0	0	0	0	0	0	0	0	0	0	0	0	0	0	0	0	0	0
TARA_ION_NCLDV_00017	Imitervirales	0	0	0	0	0	0	0	0	1	0	0	0	0	0	0	0	0	0	0	0	0	0	0	0	0	0	0	0	0	0	1	0	0	0	0	0	0	0	0	0	0	0	0	0	0	0	0	0
TARA_IOS_NCLDV_00001	Pimascovirales	0	0	0	0	0	0	0	0	0	0	0	0	0	0	0	0	0	0	0	0	0	0	0	0	0	0	0	0	0	0	0	0	0	0	0	0	0	0	0	0	0	1	1	0	0	0	0	0
TARA_IOS_NCLDV_00002	Imitervirales	0	0	0	1	0	0	1	0	1	1	0	0	0	0	0	0	0	0	0	0	0	0	0	0	0	0	0	0	1	1	1	0	0	0	0	0	0	0	1	0	0	0	0	0	1	0	0	0
TARA_IOS_NCLDV_00003	Imitervirales	0	0	1	0	0	0	0	0	0	0	0	0	0	0	0	0	0	0	0	1	0	0	0	0	0	0	0	0	1	0	0	0	1	0	1	1	0	0	1	0	1	1	1	1	1	1	1	1
TARA_IOS_NCLDV_00004	Mirusviricota	0	0	0	0	0	0	0	0	0	0	0	0	0	0	0	0	0	0	0	0	0	0	0	0	0	0	0	0	0	0	0	0	0	0	0	0	0	0	0	0	0	0	0	0	0	0	0	0
TARA_IOS_NCLDV_00005	Algavirales	0	0	1	0	0	0	1	0	0	0	0	0	0	0	0	0	0	0	0	0	0	0	0	0	0	0	0	0	0	0	0	0	0	0	1	1	0	0	0	0	0	0	0	0	1	0	1	1
TARA_IOS_NCLDV_00006	Pimascovirales	0	0	0	0	1	0	0	0	0	0	0	0	0	0	0	0	0	0	0	1	0	0	1	0	0	1	1	0	0	0	0	0	0	0	0	1	0	0	1	0	0	0	0	0	1	1	1	0
TARA_IOS_NCLDV_00007	Imitervirales	0	0	0	0	0	0	1	0	1	0	0	0	0	0	0	0	0	0	0	0	0	0	1	0	0	0	0	0	1	0	1	0	0	0	0	0	0	0	0	0	0	0	0	0	0	0	0	0
TARA_IOS_NCLDV_00008	Imitervirales	0	0	0	0	0	0	1	0	1	0	0	0	0	0	0	0	0	0	0	0	0	0	1	0	0	0	0	0	1	0	1	0	0	0	0	0	0	0	0	0	0	0	0	0	0	0	0	0
TARA_IOS_NCLDV_00009	Mirusviricota	0	1	0	0	1	0	0	0	0	1	1	1	1	0	0	0	0	0	0	0	0	0	0	0	0	0	0	0	0	0	0	0	0	0	0	0	0	0	0	0	0	1	1	0	0	0	0	0
TARA_IOS_NCLDV_00010	Algavirales	0	0	0	0	0	0	0	0	0	0	0	0	0	0	0	0	0	0	0	0	0	0	0	0	0	0	0	0	0	0	0	0	0	0	0	0	0	0	1	1	0	0	0	0	1	0	0	0
TARA_IOS_NCLDV_00011	Algavirales	0	0	1	0	0	0	1	0	0	0	0	0	0	0	0	0	0	0	0	0	0	0	0	0	0	0	0	0	0	0	1	0	0	0	1	1	0	0	0	0	0	0	0	1	1	1	1	1
TARA_IOS_NCLDV_00012	Algavirales	0	0	1	0	0	0	1	0	0	0	0	0	0	0	0	0	0	0	0	0	0	0	0	0	0	0	0	0	0	0	0	0	0	0	1	1	0	0	1	0	0	0	0	0	0	0	0	1
TARA_IOS_NCLDV_00013	Mirusviricota	1	0	1	0	1	0	0	0	0	0	1	0	1	0	0	0	0	0	0	0	0	0	0	1	0	0	0	0	1	0	0	0	0	0	0	1	0	0	0	0	0	0	0	0	0	0	0	0
TARA_IOS_NCLDV_00014	Pimascovirales	0	0	1	0	0	0	0	1	0	0	0	0	0	0	0	0	0	0	0	0	0	0	0	0	0	0	0	0	0	0	0	0	0	0	0	0	0	0	0	0	0	0	0	0	0	0	0	0
TARA_MED_NCLDV_00001	Imitervirales	0	0	0	0	0	0	0	0	0	0	0	0	0	0	0	0	0	0	0	0	0	0	0	0	0	0	0	0	0	0	0	0	0	0	0	0	0	0	0	1	0	0	0	0	0	1	0	1
TARA_MED_NCLDV_00002	Imitervirales	1	0	0	0	0	0	0	0	0	0	0	0	0	0	0	0	0	0	0	0	0	0	0	0	0	0	0	0	1	0	0	0	0	0	0	0	0	0	0	0	0	0	0	0	0	0	0	0
TARA_MED_NCLDV_00003	Imitervirales	1	0	0	0	0	0	0	0	1	0	0	0	0	0	0	0	0	0	0	0	0	0	0	0	0	0	0	0	0	0	1	0	0	0	0	0	0	0	0	0	0	0	0	0	0	0	0	0
TARA_MED_NCLDV_00004	Imitervirales	1	0	0	0	0	0	0	0	0	0	0	0	0	0	0	0	0	0	0	0	0	0	0	0	0	0	0	0	0	1	0	0	0	0	0	0	0	0	0	0	0	0	0	0	0	0	0	0
TARA_MED_NCLDV_00005	Imitervirales	1	0	0	0	0	0	0	1	1	0	0	0	0	0	0	0	0	0	0	0	0	0	0	0	0	0	0	1	0	0	1	0	0	0	0	1	0	0	0	0	0	0	0	0	0	0	0	0
TARA_MED_NCLDV_00006	Pandoravirales	0	0	0	0	0	0	0	0	1	0	0	0	0	0	0	0	0	0	0	0	0	0	0	0	0	0	0	0	1	1	0	0	0	0	0	1	0	0	0	0	0	1	1	0	0	0	0	0
TARA_MED_NCLDV_00007	Pandoravirales	1	0	0	0	1	0	0	0	0	0	0	0	0	0	0	0	0	0	0	0	0	0	0	0	0	0	0	0	0	0	0	0	0	0	0	0	0	0	0	0	0	0	0	0	0	0	0	0
TARA_MED_NCLDV_00008	Imitervirales	0	0	0	0	0	0	0	0	1	0	0	0	0	0	0	0	0	0	0	0	0	0	0	0	0	0	0	0	0	0	0	0	0	0	0	0	0	0	0	0	0	0	0	0	0	0	0	0
TARA_MED_NCLDV_00009	Imitervirales	1	0	1	0	0	0	0	0	0	0	0	0	0	0	0	0	0	0	0	0	0	0	0	0	0	0	0	0	0	0	0	0	0	0	0	0	0	0	0	0	0	1	0	0	0	0	0	0
TARA_MED_NCLDV_00010	Imitervirales	0	0	0	0	0	0	0	0	0	0	0	0	0	0	0	0	0	0	0	0	0	0	0	0	0	0	0	0	0	0	0	1	1	0	1	0	0	0	0	0	0	0	0	0	0	0	0	0
TARA_MED_NCLDV_00011	Imitervirales	0	0	0	0	0	0	0	0	0	0	0	0	0	0	0	0	0	0	0	0	0	0	0	0	0	0	0	0	0	1	0	0	0	0	0	0	0	0	1	1	0	1	0	0	0	0	0	0
TARA_MED_NCLDV_00012	Asfuvirales	0	0	0	0	0	0	0	0	0	0	0	0	0	0	0	0	0	0	0	0	0	0	0	0	0	0	0	0	0	0	0	0	0	0	0	0	0	0	0	0	0	0	0	0	0	0	0	0
TARA_MED_NCLDV_00013	Imitervirales	1	0	0	0	0	1	0	0	0	0	0	0	0	0	0	0	0	0	0	0	0	0	0	0	0	0	0	0	0	0	0	0	1	0	0	0	0	0	1	0	1	0	0	0	0	0	0	0
TARA_MED_NCLDV_00014	Imitervirales	1	0	0	0	0	1	0	0	0	0	0	0	0	0	0	0	0	0	0	0	0	0	0	0	0	0	0	0	0	0	0	0	0	0	0	0	0	0	0	0	0	0	0	0	0	0	0	0
TARA_MED_NCLDV_00015	Imitervirales	1	0	0	0	0	0	0	0	0	0	0	0	0	0	0	0	0	0	0	0	0	0	0	0	0	0	0	0	0	0	1	0	0	0	0	0	0	0	0	0	0	0	0	0	0	0	0	0
TARA_MED_NCLDV_00016	Imitervirales	1	0	0	0	0	0	0	0	0	0	0	0	0	0	0	0	0	0	0	0	0	0	0	0	0	0	0	0	0	1	0	0	0	0	0	0	0	0	1	0	0	0	0	0	0	0	0	0
TARA_MED_NCLDV_00017	Imitervirales	0	0	0	0	0	0	0	0	0	0	0	0	0	0	0	0	0	0	0	0	0	0	0	0	0	0	0	0	0	0	0	0	0	0	0	0	0	0	0	0	0	0	0	0	0	0	0	0
TARA_MED_NCLDV_00018	Imitervirales	1	0	0	0	0	0	0	0	0	0	0	0	0	0	0	0	0	0	0	0	0	0	0	0	0	0	0	0	0	0	0	0	0	0	0	0	0	0	0	0	0	0	0	0	0	0	0	0
TARA_MED_NCLDV_00019	Imitervirales	0	0	0	0	1	0	0	0	0	0	0	0	0	0	0	0	0	0	0	0	0	0	0	0	0	0	0	0	0	0	0	0	0	0	0	0	0	0	0	0	0	0	0	0	0	0	0	0
TARA_MED_NCLDV_00020	Imitervirales	1	0	0	0	0	0	0	0	1	0	0	0	0	0	0	1	0	1	1	0	0	0	0	0	0	0	0	0	0	0	0	0	0	0	0	0	0	0	0	0	0	0	0	0	0	0	0	0
TARA_MED_NCLDV_00021	Imitervirales	0	0	0	0	0	0	0	0	0	0	0	0	0	0	0	0	0	0	0	0	0	0	0	0	0	0	0	0	0	0	1	0	1	0	0	0	0	0	0	0	0	0	0	0	0	0	0	0
TARA_MED_NCLDV_00022	Imitervirales	1	0	1	0	1	0	0	0	1	1	0	0	0	0	0	0	0	0	0	0	1	1	1	0	0	1	0	0	0	0	1	0	0	0	0	1	0	0	0	0	0	0	0	0	0	0	1	0
TARA_MED_NCLDV_00023	Pandoravirales	0	0	0	0	0	0	0	0	0	0	0	0	0	0	0	0	0	0	0	0	0	0	0	0	0	0	0	0	0	0	0	0	0	0	0	0	0	0	0	0	0	0	0	0	0	0	0	0
TARA_MED_NCLDV_00024	Others	0	0	0	0	0	0	0	0	0	0	0	0	0	0	0	0	0	0	0	0	0	0	0	0	0	0	0	0	0	0	0	0	0	0	0	0	0	0	0	0	0	0	0	0	0	0	0	0
TARA_MED_NCLDV_00025	Imitervirales	1	0	0	0	0	0	0	0	0	0	0	0	0	0	0	0	0	0	0	0	0	0	0	0	0	0	0	0	0	0	0	0	0	0	0	0	0	0	0	0	0	0	0	0	0	0	0	0
TARA_MED_NCLDV_00026	Imitervirales	0	0	1	0	0	0	0	0	0	0	0	0	0	0	0	0	0	0	0	0	0	0	0	0	0	0	0	0	0	0	0	0	0	0	1	0	0	0	0	0	0	0	0	0	0	1	1	0
TARA_MED_NCLDV_00027	Imitervirales	0	0	0	0	0	0	0	0	0	0	0	0	0	0	0	0	0	0	0	0	0	0	0	0	0	0	0	0	0	0	0	0	0	0	0	0	0	0	0	0	0	0	0	0	0	0	0	0
TARA_MED_NCLDV_00028	Imitervirales	0	0	0	0	0	0	0	0	1	0	0	0	0	0	0	0	0	0	0	0	0	0	0	0	0	0	0	0	0	0	0	0	0	0	0	0	0	0	0	0	0	0	0	0	0	0	0	0
TARA_MED_NCLDV_00029	Imitervirales	0	0	0	0	0	1	0	0	0	0	0	0	0	0	0	0	0	0	0	0	0	0	0	0	0	0	0	0	0	0	0	0	0	0	0	0	0	0	1	0	0	0	0	0	0	0	0	0
TARA_MED_NCLDV_00030	Imitervirales	0	0	0	0	0	0	0	0	0	0	0	0	0	0	0	0	0	0	0	0	0	0	0	0	0	0	0	0	0	0	0	0	0	0	0	0	0	0	0	0	0	0	0	0	0	0	0	0
TARA_MED_NCLDV_00031	Imitervirales	1	0	0	0	0	1	0	0	0	0	0	0	0	0	0	0	0	0	0	0	0	0	0	0	0	0	0	0	0	0	1	0	0	0	0	0	0	0	0	0	0	0	0	0	0	0	0	0
TARA_MED_NCLDV_00032	Imitervirales	1	0	0	0	0	1	0	0	1	0	0	0	0	0	0	0	0	0	0	0	0	0	0	0	0	0	0	0	0	0	0	0	0	0	0	0	0	0	0	0	0	0	0	0	0	0	1	1
TARA_MED_NCLDV_00033	Imitervirales	1	0	0	0	0	1	0	0	0	0	0	0	0	0	0	0	0	0	0	0	0	0	0	0	0	0	0	0	0	0	0	0	0	0	0	0	0	0	0	0	0	0	0	0	0	0	0	0
TARA_MED_NCLDV_00034	Imitervirales	1	0	0	0	0	1	0	1	1	0	0	0	0	0	0	1	0	1	1	0	0	0	0	0	0	0	0	0	0	1	1	1	1	0	1	0	0	0	0	1	0	0	0	0	0	0	0	0
TARA_MED_NCLDV_00035	Imitervirales	1	0	0	0	0	1	0	0	0	0	0	0	0	0	0	0	0	0	0	0	0	0	0	0	0	0	0	1	1	0	1	1	1	0	0	1	0	0	1	0	0	0	0	1	1	0	0	0
TARA_MED_NCLDV_00036	Imitervirales	1	0	0	0	0	0	0	0	0	0	0	0	0	0	0	0	0	0	0	0	0	0	0	0	0	0	0	0	0	0	0	0	0	0	0	0	0	0	0	0	0	0	0	0	0	0	0	0
TARA_MED_NCLDV_00037	Imitervirales	0	0	0	0	0	0	0	0	1	0	0	0	0	0	0	0	0	0	0	0	0	0	0	0	0	0	0	0	0	0	0	0	0	0	0	0	0	0	0	0	0	0	0	0	0	0	0	0
TARA_MED_NCLDV_00038	Imitervirales	0	0	0	0	0	0	0	0	0	0	0	0	0	0	0	0	0	0	0	0	0	0	0	0	0	0	0	0	0	0	0	0	0	0	0	0	0	0	0	0	0	0	0	0	0	0	0	0
TARA_MED_NCLDV_00039	Imitervirales	0	0	1	0	0	0	1	0	0	0	0	0	0	0	0	0	0	0	0	0	0	1	0	1	0	0	0	0	1	0	0	0	0	0	1	0	1	0	0	0	0	0	0	0	0	0	0	0
TARA_MED_NCLDV_00040	Imitervirales	1	1	1	0	0	1	0	0	0	0	0	0	0	0	0	0	0	0	0	0	0	0	0	0	0	0	0	0	0	0	0	0	0	0	0	0	0	0	0	0	0	0	0	0	0	0	0	0
TARA_MED_NCLDV_00041	Imitervirales	0	0	0	0	0	0	0	0	0	0	0	0	0	0	0	0	0	0	0	0	0	0	0	0	0	0	0	0	0	0	0	0	0	0	0	0	0	0	0	0	0	0	0	0	0	0	0	0
TARA_MED_NCLDV_00042	Imitervirales	1	0	0	0	0	0	0	0	0	0	0	0	0	0	0	0	0	0	0	0	0	0	0	0	0	0	0	0	0	1	0	0	0	0	0	0	0	0	0	1	0	0	0	0	0	0	0	0
TARA_MED_NCLDV_00043	Imitervirales	1	0	0	0	1	0	0	0	1	0	0	0	0	1	1	1	0	1	1	0	0	0	0	0	0	1	0	0	1	0	1	0	0	0	1	0	0	0	1	0	0	0	0	0	0	0	0	0
TARA_MED_NCLDV_00044	Pandoravirales	0	0	0	0	0	0	0	0	0	0	0	0	0	0	0	0	0	0	0	0	0	0	0	0	0	0	0	0	0	0	0	0	0	0	0	0	0	0	0	0	0	0	0	0	0	0	0	0
TARA_MED_NCLDV_00045	Imitervirales	1	1	0	0	1	0	0	0	1	0	0	0	0	0	0	0	0	0	0	1	0	0	0	0	0	0	0	0	0	0	0	0	0	0	1	0	0	0	0	0	0	0	0	0	0	0	0	0
TARA_MED_NCLDV_00046	Imitervirales	0	0	0	0	0	0	0	0	0	0	0	0	0	0	0	0	0	0	0	0	0	0	0	0	0	0	0	0	0	0	0	0	0	0	0	0	0	0	0	0	0	0	0	0	0	0	0	0
TARA_MED_NCLDV_00047	Pandoravirales	0	0	0	0	0	0	0	0	1	0	0	0	0	0	0	0	0	0	0	0	0	0	0	0	0	0	0	0	0	0	0	0	0	0	0	0	0	0	0	0	0	0	0	0	0	0	0	0
TARA_MED_NCLDV_00048	Mirusviricota	1	0	0	0	0	1	0	1	0	0	0	0	0	0	0	0	0	1	1	0	0	0	0	0	0	0	0	0	0	1	0	0	0	0	0	1	0	0	0	0	0	0	0	0	0	0	0	0
TARA_MED_NCLDV_00049	Pandoravirales	0	0	0	0	0	0	0	0	0	0	0	0	0	0	0	0	1	0	0	0	0	0	0	0	0	0	0	0	0	0	0	0	0	0	0	0	0	1	0	0	0	0	0	0	0	0	0	0
TARA_MED_NCLDV_00050	Imitervirales	0	0	0	0	0	0	0	0	0	0	0	0	0	0	0	0	0	0	0	0	0	0	0	0	0	0	0	0	0	0	0	0	0	0	0	0	0	0	0	0	0	0	0	0	0	0	0	0
TARA_MED_NCLDV_00051	Imitervirales	1	0	0	0	0	0	0	0	0	0	0	0	0	0	0	0	0	0	0	0	0	0	0	0	0	0	0	0	0	0	0	0	0	0	0	0	0	0	0	0	0	0	0	0	0	0	0	0
TARA_MED_NCLDV_00052	Imitervirales	0	0	0	0	0	0	0	0	1	0	0	0	0	0	0	0	0	0	0	0	0	0	0	0	0	0	0	0	0	0	0	0	0	0	0	0	0	0	1	0	0	0	0	0	0	0	0	0
TARA_MED_NCLDV_00053	Pimascovirales	0	0	0	0	0	1	1	0	1	0	0	0	0	0	0	0	0	0	0	0	0	0	0	0	0	1	0	0	0	0	0	0	0	0	0	0	0	0	1	0	0	0	0	0	0	0	0	0
TARA_MED_NCLDV_00054	Imitervirales	0	0	1	0	1	0	0	0	0	0	0	0	0	0	0	0	0	0	0	0	0	0	0	0	0	0	0	0	0	0	0	0	0	1	1	0	0	0	1	0	0	0	0	0	0	0	0	0
TARA_MED_NCLDV_00055	Imitervirales	1	0	0	0	0	0	0	1	1	1	0	0	0	0	0	0	0	0	0	0	0	0	0	0	0	0	1	0	1	0	1	0	1	0	1	0	0	0	0	0	0	0	0	0	0	0	0	1
TARA_MED_NCLDV_00056	Imitervirales	1	1	0	0	1	1	0	0	0	0	0	0	0	0	0	0	0	0	0	0	0	0	0	0	0	0	0	0	1	1	0	0	0	0	0	0	0	0	0	0	0	0	0	0	0	0	0	0
TARA_MED_NCLDV_00057	Pimascovirales	1	0	0	0	0	0	0	0	0	0	0	0	0	0	0	0	0	0	0	0	0	0	0	0	0	0	0	0	0	0	0	0	0	0	0	0	0	0	0	0	0	0	0	0	0	0	0	0
TARA_MED_NCLDV_00058	Imitervirales	1	0	0	0	0	1	0	0	1	0	0	0	0	0	0	0	0	0	0	0	0	0	0	0	0	0	0	0	0	0	0	0	0	0	0	0	0	0	0	0	0	0	0	0	0	0	0	0
TARA_MED_NCLDV_00059	Imitervirales	1	0	1	0	1	1	0	0	1	0	0	0	0	0	0	0	0	0	0	0	0	0	1	0	0	0	0	0	0	0	1	1	1	1	1	1	1	0	1	0	0	0	0	0	0	0	1	0
TARA_MED_NCLDV_00060	Imitervirales	0	1	1	0	1	0	1	1	1	1	0	0	0	0	0	0	0	0	0	1	1	1	1	1	1	1	1	1	1	1	0	0	0	0	0	0	1	0	1	1	0	0	0	0	0	0	1	0
TARA_MED_NCLDV_00061	Imitervirales	1	0	0	0	0	0	0	0	0	0	0	0	0	0	0	0	0	0	0	0	0	0	0	0	0	0	0	0	0	0	0	0	0	0	0	0	0	0	0	0	0	0	0	0	0	0	0	0
TARA_MED_NCLDV_00062	Imitervirales	0	0	0	0	0	0	0	0	0	0	0	0	0	0	0	0	0	0	0	0	0	0	0	0	0	0	0	0	0	0	1	0	0	0	0	0	0	0	0	0	0	0	0	0	0	0	0	0
TARA_MED_NCLDV_00063	Imitervirales	0	0	0	0	0	0	0	0	1	0	0	0	0	1	1	1	0	1	1	1	0	1	0	0	0	0	0	0	1	0	1	0	1	0	0	0	0	0	0	0	0	0	0	0	0	0	0	0
TARA_MED_NCLDV_00064	Imitervirales	0	0	0	0	0	0	0	0	0	0	0	0	0	0	0	0	0	0	0	0	0	0	0	0	0	0	0	0	0	0	0	0	0	0	0	0	0	0	1	0	0	0	0	0	0	0	0	0
TARA_MED_NCLDV_00065	Imitervirales	0	0	0	0	0	0	0	0	1	0	0	0	0	0	0	1	0	1	1	0	0	0	0	0	0	0	0	0	1	1	1	0	0	0	0	1	0	0	0	0	0	0	0	0	0	0	0	0
TARA_MED_NCLDV_00066	Imitervirales	1	0	0	0	1	0	1	0	1	0	0	0	0	0	0	0	0	0	0	0	0	0	0	0	0	0	0	1	0	0	0	0	0	0	1	0	0	0	1	0	0	0	0	0	0	0	0	0
TARA_MED_NCLDV_00067	Mirusviricota	0	0	0	0	0	0	0	0	0	0	0	0	0	0	0	0	0	0	0	0	0	0	0	0	0	0	0	0	0	0	0	1	1	0	0	0	0	0	0	0	0	0	0	0	0	0	0	0
TARA_MED_NCLDV_00068	Mirusviricota	1	0	0	0	0	0	0	0	0	0	0	0	0	0	0	0	0	1	1	0	0	0	0	0	0	0	0	0	1	0	1	0	0	0	0	0	0	0	0	0	0	0	0	0	0	0	0	0
TARA_MED_NCLDV_00069	Mirusviricota	0	0	0	0	0	0	0	0	0	0	0	0	0	0	0	0	0	0	0	0	0	0	0	0	0	0	0	0	0	0	0	0	0	0	0	0	0	0	0	0	0	0	0	0	0	0	0	0
TARA_MED_NCLDV_00070	Pimascovirales	1	0	0	0	0	0	0	0	0	0	0	0	0	0	0	0	0	0	0	0	0	0	0	0	0	0	0	0	0	1	0	0	0	0	0	0	0	0	0	1	0	0	0	0	0	0	0	0
TARA_MED_NCLDV_00071	Mirusviricota	0	0	0	0	0	0	0	0	0	0	0	0	0	0	0	0	0	0	0	1	0	0	0	0	0	0	0	0	0	1	0	0	0	0	0	0	0	0	0	0	0	0	0	0	0	0	0	0
TARA_MED_NCLDV_00072	Mirusviricota	1	1	0	0	0	0	0	0	0	0	0	0	0	0	0	0	0	0	0	0	0	0	0	0	0	0	0	0	0	0	0	0	0	0	0	0	0	0	0	0	0	0	0	0	0	0	0	0
TARA_MED_NCLDV_00073	Pimascovirales	1	0	0	0	0	0	0	0	0	0	0	0	0	0	0	0	0	0	0	0	0	0	0	0	0	0	0	0	0	0	0	0	0	0	0	0	0	0	0	0	0	1	0	0	0	0	0	0
TARA_MED_NCLDV_00074	Imitervirales	0	0	0	0	0	0	0	0	0	0	0	0	0	0	0	0	0	0	0	0	0	0	0	0	0	0	0	0	0	0	0	0	0	0	0	0	0	0	0	0	0	0	0	0	0	0	0	0
TARA_MED_NCLDV_00075	Imitervirales	0	1	0	0	1	0	0	1	1	0	0	0	0	0	0	0	0	0	0	0	0	0	0	0	0	0	0	0	0	0	0	0	0	0	0	0	0	0	1	0	0	0	0	0	0	0	0	0
TARA_MED_NCLDV_00076	Mirusviricota	1	0	0	0	0	0	0	0	0	0	0	0	0	0	0	0	0	0	0	0	0	0	0	0	0	0	0	0	0	0	0	0	0	0	0	0	0	0	0	0	0	0	0	0	0	0	0	0
TARA_MED_NCLDV_00077	Imitervirales	0	0	0	0	0	0	0	0	1	0	0	0	0	0	0	0	0	0	0	0	0	0	0	0	0	0	0	1	0	0	1	0	0	0	0	0	0	0	0	0	0	0	0	0	0	0	0	0
TARA_MED_NCLDV_00078	Mirusviricota	1	0	0	0	0	0	0	0	0	0	0	0	0	0	0	0	0	0	0	0	0	0	0	0	0	0	0	0	0	0	0	0	0	0	0	0	0	0	0	0	0	0	0	0	0	0	0	0
TARA_MED_NCLDV_00079	Imitervirales	1	0	1	0	1	0	0	0	0	0	0	0	0	0	0	0	0	0	0	0	0	1	0	0	0	0	0	0	0	0	0	1	1	0	0	0	1	0	1	0	0	0	0	0	0	0	0	0
TARA_MED_NCLDV_00080	Imitervirales	0	0	0	0	0	1	0	0	0	0	0	0	0	0	0	0	0	0	0	0	0	0	0	0	0	0	0	0	1	0	0	0	0	0	0	0	0	0	0	0	0	0	0	0	0	0	0	0
TARA_MED_NCLDV_00081	Pimascovirales	0	0	0	0	0	0	0	0	0	0	0	0	0	0	0	0	0	0	0	0	0	0	0	0	0	0	0	0	1	1	0	0	0	0	0	0	0	0	0	0	0	0	0	0	0	0	0	0
TARA_MED_NCLDV_00082	Imitervirales	1	0	1	0	1	0	0	0	0	0	0	0	0	0	0	0	0	0	0	1	0	1	0	0	1	1	0	0	0	0	0	0	0	1	1	0	0	0	0	0	0	0	0	0	0	0	0	0
TARA_MED_NCLDV_00083	Mirusviricota	1	0	0	0	0	0	0	0	0	0	0	0	0	0	0	0	0	0	0	0	0	0	0	0	0	0	0	0	0	0	0	0	0	0	0	0	0	0	0	0	0	1	0	0	0	0	0	0
TARA_MED_NCLDV_00084	Imitervirales	1	0	0	0	0	1	0	0	0	0	0	0	0	0	0	0	0	0	0	0	0	0	0	0	0	0	0	0	0	0	0	0	0	0	0	0	0	0	1	0	0	0	0	0	0	0	0	0
TARA_MED_NCLDV_00085	Pimascovirales	0	0	1	1	0	0	1	0	0	0	0	0	0	0	0	0	0	0	0	0	0	0	0	0	0	0	0	0	0	0	0	0	1	0	1	1	0	0	0	0	0	0	0	0	0	0	0	0
TARA_MED_NCLDV_00086	Imitervirales	1	0	0	0	1	1	0	1	1	0	0	0	0	0	0	1	0	1	1	0	0	0	0	0	0	0	0	0	0	1	1	1	1	0	1	0	0	0	0	1	0	0	0	0	0	0	0	0
TARA_MED_NCLDV_00087	Imitervirales	0	0	0	0	0	0	0	0	0	0	0	0	0	0	0	0	0	0	0	0	0	0	0	0	0	0	0	0	0	0	0	0	0	0	0	0	0	0	1	0	0	0	0	0	0	0	0	0
TARA_MED_NCLDV_00088	Imitervirales	1	0	0	0	0	1	0	0	0	0	0	0	0	0	0	0	0	0	0	0	0	0	0	0	0	0	0	0	0	0	0	1	1	0	0	0	0	0	0	0	0	0	0	0	0	0	0	0
TARA_MED_NCLDV_00089	Imitervirales	1	0	0	0	0	1	0	0	0	0	0	0	0	0	0	0	0	0	0	0	0	0	0	0	0	0	0	0	0	0	0	0	0	0	0	0	0	0	0	0	0	0	0	0	0	0	0	0
TARA_MED_NCLDV_00090	Imitervirales	0	0	0	0	0	0	0	0	0	0	0	0	0	0	0	0	0	0	1	0	0	0	0	0	0	0	0	0	0	0	1	0	0	0	0	0	0	0	0	0	0	0	0	0	0	0	0	0
TARA_MED_NCLDV_00091	Mirusviricota	1	0	0	0	0	0	0	0	0	0	0	0	0	0	0	0	0	0	0	0	0	0	0	0	0	0	0	0	0	0	0	0	0	0	0	0	0	0	0	0	0	0	0	0	0	0	0	0
TARA_MED_NCLDV_00092	Pimascovirales	0	0	0	0	0	0	0	0	0	0	0	0	0	0	0	0	0	0	0	0	0	0	0	0	0	0	0	0	0	0	0	0	0	0	0	0	0	0	0	0	0	0	0	0	0	0	0	0
TARA_MED_NCLDV_00093	Pimascovirales	1	0	0	0	0	0	0	0	0	0	0	0	0	0	0	0	0	0	0	0	0	0	0	0	0	0	0	0	0	0	0	0	0	0	0	0	0	0	0	0	0	0	0	0	0	0	0	0
TARA_MED_NCLDV_00094	Mirusviricota	0	1	0	0	1	0	0	0	0	0	0	0	0	0	0	0	0	0	0	0	0	0	0	0	0	0	0	1	1	0	0	0	0	0	0	1	0	0	0	0	0	0	0	0	0	0	0	0
TARA_MED_NCLDV_00095	Pandoravirales	0	0	0	0	0	0	0	0	0	0	0	0	0	0	0	0	0	0	0	0	0	0	0	0	0	0	0	0	0	0	0	0	0	0	0	0	0	0	0	0	0	0	0	0	0	0	0	0
TARA_MED_NCLDV_00096	Mirusviricota	0	0	0	0	0	0	0	0	0	0	0	0	0	0	0	0	0	0	0	0	0	0	0	0	0	0	0	0	0	0	0	0	0	0	0	0	0	0	0	0	0	0	0	0	0	0	0	0
TARA_MED_NCLDV_00097	Imitervirales	0	0	0	0	0	0	0	0	0	0	0	0	0	0	0	0	0	0	0	0	0	0	0	0	0	0	0	0	0	0	0	0	0	0	0	0	0	0	0	0	0	0	0	0	0	0	0	0
TARA_MED_NCLDV_00098	Mirusviricota	1	0	0	0	0	0	0	0	0	0	0	0	0	0	0	0	0	0	0	0	0	0	0	0	0	0	0	0	0	0	0	0	0	0	0	0	0	0	0	0	0	0	0	1	0	0	0	0
TARA_MED_NCLDV_00099	Mirusviricota	0	0	0	0	0	0	0	0	0	0	0	0	0	0	0	0	0	0	0	0	0	0	0	0	0	0	0	0	0	0	0	0	0	0	0	0	0	0	1	0	0	0	0	0	0	0	0	0
TARA_MED_NCLDV_00100	Mirusviricota	0	1	1	0	0	0	0	0	0	0	1	1	0	1	1	0	0	0	0	0	1	1	0	0	1	0	0	0	0	0	0	0	0	1	0	0	0	0	0	0	0	0	0	0	0	0	0	0
TARA_MED_NCLDV_00101	Imitervirales	1	0	0	0	0	1	0	0	0	0	0	0	0	0	0	0	0	0	0	0	0	0	0	0	0	0	0	0	0	0	1	0	0	0	0	0	0	0	0	0	0	0	0	0	0	0	0	0
TARA_MED_NCLDV_00102	Imitervirales	1	1	0	0	1	1	0	0	0	0	0	0	0	0	0	0	0	0	0	0	0	0	0	0	0	0	0	0	1	1	0	0	0	0	0	0	0	0	0	0	0	0	0	0	0	0	0	0
TARA_MED_NCLDV_00103	Mirusviricota	1	0	0	0	0	1	0	0	1	0	0	0	0	0	0	0	0	0	0	0	0	0	0	0	0	0	0	0	1	0	0	0	0	0	0	0	0	0	0	0	0	0	1	1	0	0	0	1
TARA_MED_NCLDV_00104	Mirusviricota	1	0	0	0	0	0	0	0	0	0	0	0	0	0	0	0	0	0	0	0	0	0	0	0	0	0	0	0	1	0	1	1	0	0	0	0	0	0	0	0	0	0	0	0	0	0	0	0
TARA_MED_NCLDV_00105	Imitervirales	0	0	0	0	0	0	0	0	1	0	0	0	0	0	0	0	0	0	0	0	0	0	0	0	0	0	0	0	0	0	0	0	0	0	0	0	0	0	1	0	0	1	0	0	0	0	0	0
TARA_MED_NCLDV_00106	Mirusviricota	1	0	0	0	0	0	0	0	0	0	0	0	0	0	0	0	0	0	0	0	0	0	0	0	0	0	0	0	0	0	0	0	0	0	0	0	0	0	0	0	0	0	0	0	1	1	0	0
TARA_MED_NCLDV_00107	Mirusviricota	0	0	0	0	0	0	0	0	0	0	0	0	0	0	0	0	0	0	0	0	0	0	0	0	0	0	0	0	0	0	0	0	0	0	0	0	0	0	0	0	0	0	0	0	0	0	0	0
TARA_MED_NCLDV_00108	Mirusviricota	1	1	0	0	0	0	0	0	0	0	0	0	0	0	0	0	0	0	0	0	0	0	0	0	0	0	0	0	0	0	0	0	0	0	0	1	0	0	0	0	0	0	0	0	0	0	0	0
TARA_MED_NCLDV_00109	Imitervirales	0	1	1	0	0	0	0	1	0	0	0	0	0	0	0	0	0	0	0	0	0	0	0	0	0	0	0	0	0	0	0	0	0	0	0	0	0	0	0	0	0	0	0	1	0	0	0	1
TARA_MED_NCLDV_00110	Imitervirales	0	0	0	0	0	0	0	0	0	0	0	0	0	0	0	0	0	0	1	0	0	0	0	0	0	0	0	0	0	0	1	0	0	0	0	0	0	0	0	0	0	0	0	0	0	0	0	0
TARA_MED_NCLDV_00111	Imitervirales	1	0	0	0	0	0	0	0	0	0	0	0	0	0	0	0	0	0	0	0	0	0	0	0	0	0	0	0	0	0	0	0	0	0	1	1	0	0	0	0	0	0	0	0	0	0	0	0
TARA_MED_NCLDV_00112	Mirusviricota	1	0	0	0	0	0	0	0	0	0	0	0	0	0	0	0	0	0	0	0	0	0	0	0	0	0	0	1	1	0	0	0	0	0	0	0	0	0	0	0	0	0	0	0	0	0	0	0
TARA_MED_NCLDV_00113	Algavirales	0	0	0	0	0	0	0	0	0	0	0	0	0	0	0	0	0	0	0	0	0	0	0	0	0	0	0	0	0	0	0	0	0	0	0	0	0	0	0	0	0	0	0	0	0	0	0	0
TARA_MED_NCLDV_00114	Mirusviricota	1	1	1	0	0	0	0	0	0	0	0	0	0	0	0	0	0	0	0	0	0	0	0	0	0	0	0	0	0	0	0	0	0	0	0	0	0	0	0	0	0	0	0	0	0	0	0	0
TARA_MED_NCLDV_00115	Imitervirales	0	0	0	0	0	0	0	0	0	0	0	0	0	0	0	0	0	0	0	1	0	0	0	0	0	0	0	0	0	0	0	0	0	0	0	0	0	0	1	0	0	0	0	0	0	0	0	0
TARA_MED_NCLDV_00116	Imitervirales	1	0	0	0	0	0	0	0	0	0	0	0	0	0	0	0	0	0	0	0	0	0	0	0	0	0	0	0	0	0	1	0	0	0	0	0	0	0	0	0	0	0	0	0	0	0	0	0
TARA_MED_NCLDV_00117	Pimascovirales	0	0	0	0	0	0	0	0	0	0	0	0	0	0	0	0	0	0	0	0	0	0	0	0	0	0	0	0	0	0	0	0	0	0	0	0	0	0	0	0	0	0	0	0	0	0	0	0
TARA_MED_NCLDV_00118	Mirusviricota	1	0	0	0	0	0	0	0	0	0	0	0	0	0	0	0	0	0	0	0	0	0	0	0	0	0	0	0	0	0	0	0	0	0	0	0	0	0	0	0	0	0	0	0	0	0	0	0
TARA_MED_NCLDV_00119	Imitervirales	0	1	0	0	0	0	0	1	1	0	0	0	0	0	0	0	0	0	0	0	0	0	0	0	0	0	0	0	0	1	1	0	0	0	0	0	0	0	1	0	0	0	0	0	0	0	0	0
TARA_MED_NCLDV_00120	Imitervirales	0	0	0	0	0	1	0	0	0	0	0	0	0	0	0	0	0	0	0	0	0	0	0	0	0	0	0	0	0	0	0	0	0	0	0	0	0	0	0	0	0	0	0	0	0	0	0	0
TARA_MED_NCLDV_00121	Pimascovirales	0	0	0	0	0	0	0	0	0	0	0	0	0	0	0	0	0	0	0	0	0	0	0	0	0	0	0	0	0	0	0	0	0	0	0	0	0	0	0	0	0	0	0	0	0	0	0	0
TARA_MED_NCLDV_00122	Pimascovirales	1	0	0	0	0	0	0	0	0	0	0	0	0	0	0	0	0	0	0	0	0	0	0	0	0	0	0	0	0	0	0	0	0	0	0	0	0	0	0	0	0	0	0	0	0	0	1	0
TARA_MED_NCLDV_00123	Imitervirales	1	0	0	0	0	1	0	0	0	0	0	0	0	0	0	0	0	0	0	0	0	0	0	0	0	0	0	0	0	0	1	0	0	0	0	0	0	0	1	0	0	0	0	0	0	0	0	0
TARA_MED_NCLDV_00124	Imitervirales	1	0	1	0	0	1	0	0	0	0	0	0	0	0	0	0	0	0	0	0	0	1	0	0	0	0	0	0	0	0	0	0	0	0	0	0	0	0	0	0	0	0	0	0	0	0	0	0
TARA_MED_NCLDV_00125	Mirusviricota	1	0	0	0	0	0	0	0	1	0	0	0	0	0	0	0	0	0	0	0	0	0	0	0	0	0	0	0	0	0	1	0	0	0	1	0	0	0	0	0	0	0	0	0	0	0	0	0
TARA_MED_NCLDV_00126	Imitervirales	1	0	0	0	0	0	0	0	0	0	0	0	0	0	0	0	0	0	0	0	0	0	0	0	0	0	0	0	0	0	1	0	0	0	0	0	0	0	0	0	0	0	0	0	0	0	0	0
TARA_MED_NCLDV_00127	Imitervirales	1	0	0	0	0	0	0	0	0	0	0	0	0	0	0	0	0	0	0	0	0	0	0	0	0	0	0	0	0	0	0	0	0	0	0	0	0	0	0	0	0	0	0	0	0	0	0	0
TARA_MED_NCLDV_00128	Imitervirales	1	0	0	0	0	0	0	0	0	0	0	0	0	0	0	0	0	0	0	0	0	0	0	0	0	0	0	0	0	1	1	0	0	0	0	0	0	0	0	0	0	0	0	0	0	0	0	0
TARA_MED_NCLDV_00129	Others	1	0	0	0	0	0	0	0	0	0	0	0	0	0	0	0	0	0	0	0	0	0	0	1	0	0	0	0	1	1	0	0	0	0	0	0	0	0	1	0	0	0	0	0	0	0	0	0
TARA_MED_NCLDV_00130	Imitervirales	0	0	1	0	0	0	0	0	1	0	0	0	0	0	0	0	0	0	0	0	0	0	0	0	0	0	0	0	0	0	0	0	0	0	0	0	0	0	0	0	0	0	0	0	0	0	0	0
TARA_MED_NCLDV_00131	Imitervirales	0	0	0	0	0	0	0	0	1	0	0	0	0	0	0	0	0	0	0	0	0	0	0	0	0	0	0	0	0	1	0	0	0	0	0	0	0	0	0	0	0	0	0	0	0	0	0	0
TARA_MED_NCLDV_00132	Algavirales	0	0	0	0	0	0	0	0	1	0	0	0	0	0	0	0	0	0	0	0	0	0	0	0	0	0	0	0	0	1	1	0	0	0	1	1	0	0	0	0	0	0	0	1	0	0	1	1
TARA_MED_NCLDV_00133	Imitervirales	1	0	0	0	1	1	0	0	1	0	0	0	0	0	0	0	0	0	0	0	0	1	0	0	0	0	0	0	1	1	1	0	0	0	0	1	0	0	0	0	0	0	0	0	0	0	0	0
TARA_MED_NCLDV_00134	Imitervirales	0	0	0	0	0	0	0	0	0	0	0	0	0	0	0	0	0	0	0	0	0	0	0	0	0	0	0	0	0	0	0	0	0	0	0	0	0	0	0	0	0	0	1	0	0	0	1	0
TARA_MED_NCLDV_00135	Algavirales	0	0	1	0	0	0	0	0	0	0	0	0	0	0	0	0	0	0	0	0	0	0	0	0	0	0	0	0	0	1	1	0	0	0	1	1	0	0	0	0	0	0	0	0	0	0	0	1
TARA_MED_NCLDV_00136	Mirusviricota	1	0	0	0	0	1	0	0	0	0	0	0	0	0	0	0	0	0	0	0	0	1	0	0	0	0	0	0	0	0	0	0	0	0	0	0	0	0	0	0	0	0	0	0	0	0	0	0
TARA_MED_NCLDV_00137	Pandoravirales	0	0	0	0	0	0	0	0	0	0	0	0	0	0	0	0	0	0	0	0	0	0	0	0	0	0	0	0	0	0	0	0	0	0	0	0	0	0	0	0	0	0	0	0	0	0	0	0
TARA_MED_NCLDV_00138	Imitervirales	0	0	1	0	0	0	0	0	0	0	0	0	0	0	0	0	0	0	0	1	1	1	1	0	0	0	0	0	0	0	0	0	0	0	0	0	0	0	0	0	0	0	0	0	0	0	0	0
TARA_MED_NCLDV_00139	Imitervirales	1	0	0	0	1	0	0	0	0	0	0	0	0	0	0	0	0	0	0	0	0	0	0	0	0	0	0	0	0	0	0	0	0	0	0	0	0	0	0	0	0	0	0	0	0	0	0	0
TARA_MED_NCLDV_00140	Imitervirales	1	0	0	0	0	0	0	0	0	0	0	0	0	0	0	0	0	0	0	0	0	0	0	0	0	0	0	0	0	0	0	0	0	0	0	0	0	0	0	0	0	0	0	0	0	0	0	0
TARA_MED_NCLDV_00141	Imitervirales	0	1	1	0	1	0	1	0	1	1	0	0	0	0	0	0	0	0	0	1	1	1	1	0	0	1	0	0	0	1	1	0	0	0	1	1	0	0	1	1	0	0	0	0	0	0	0	0
TARA_MED_NCLDV_00142	Others	1	0	1	0	0	0	0	0	0	0	0	0	0	0	0	0	0	0	0	0	1	1	0	0	0	0	0	0	0	1	1	0	0	0	0	0	0	0	0	0	0	0	0	0	0	0	0	1
TARA_MED_NCLDV_00143	Imitervirales	1	1	0	0	1	0	0	0	0	0	0	0	0	0	0	0	0	0	0	0	0	1	0	0	0	0	0	0	0	0	0	0	0	0	0	0	0	0	1	0	0	0	0	0	0	0	0	0
TARA_MED_NCLDV_00144	Imitervirales	1	0	1	1	1	0	1	0	1	0	0	0	0	0	0	0	0	0	0	0	0	0	0	1	0	0	1	0	0	0	1	0	0	1	1	1	0	0	1	0	0	0	0	0	0	0	0	0
TARA_MED_NCLDV_00145	Imitervirales	0	0	0	0	0	0	0	0	0	0	0	0	0	0	0	0	0	0	0	0	0	0	0	0	0	0	0	0	0	0	0	0	0	0	0	0	0	0	0	0	0	0	0	0	0	0	0	0
TARA_PON_NCLDV_00001	Imitervirales	0	0	0	0	1	0	0	0	0	0	0	0	0	0	0	0	0	0	0	1	0	0	0	0	0	0	0	0	0	1	0	1	1	0	0	1	0	0	1	0	0	0	0	0	0	0	0	0
TARA_PON_NCLDV_00002	Imitervirales	0	0	0	0	0	0	0	0	0	0	0	0	0	0	0	0	0	0	0	0	0	0	0	0	0	0	0	0	0	0	0	0	1	0	1	0	0	0	0	0	0	0	0	0	0	0	0	0
TARA_PON_NCLDV_00003	Imitervirales	0	0	0	0	0	0	0	0	0	0	0	0	0	0	0	0	0	0	0	0	0	0	0	0	0	0	0	0	0	0	1	1	1	0	0	0	0	0	0	0	0	0	0	0	0	0	0	0
TARA_PON_NCLDV_00004	Pimascovirales	0	0	0	0	0	0	0	0	0	0	0	0	0	0	0	0	0	0	0	0	0	0	0	0	0	0	0	0	0	1	0	0	0	0	0	1	0	0	1	0	0	1	0	0	0	0	0	0
TARA_PON_NCLDV_00005	Imitervirales	0	0	0	0	0	0	0	0	0	0	0	0	0	0	0	0	0	0	0	0	0	0	0	0	0	0	0	0	0	0	1	1	1	0	0	0	0	0	0	0	0	0	0	0	0	0	0	0
TARA_PON_NCLDV_00006	Imitervirales	0	0	0	0	1	0	0	0	0	0	0	0	0	0	0	0	0	1	1	0	0	0	0	0	0	0	0	0	1	1	0	0	0	0	1	1	0	0	1	0	0	0	0	0	0	0	0	0
TARA_PON_NCLDV_00007	Imitervirales	0	0	1	0	1	0	0	0	0	0	0	0	0	0	0	0	0	0	0	0	0	1	0	0	0	0	0	0	0	0	0	0	0	0	0	0	1	0	0	0	0	0	0	0	1	1	0	0
TARA_PON_NCLDV_00008	Imitervirales	0	0	0	1	1	0	0	0	0	0	0	0	0	0	0	0	0	0	0	0	0	0	0	0	0	0	0	0	0	0	1	0	0	0	1	0	0	0	1	0	0	0	0	0	0	0	0	0
TARA_PON_NCLDV_00009	Imitervirales	0	0	0	0	0	0	0	0	1	0	0	0	0	0	0	0	0	0	0	0	0	0	0	0	0	0	0	0	0	1	1	0	0	0	1	1	0	0	0	0	0	0	0	0	0	0	0	0
TARA_PON_NCLDV_00010	Imitervirales	0	0	1	0	0	0	0	0	0	0	0	0	0	0	0	0	0	0	0	0	0	0	0	0	0	0	0	0	0	1	1	0	0	0	0	1	0	0	0	0	0	0	0	0	0	0	0	0
TARA_PON_NCLDV_00011	Imitervirales	0	0	0	0	0	0	0	0	0	0	0	0	0	0	0	0	0	0	0	0	0	0	0	0	0	0	0	0	0	0	1	1	1	0	0	0	0	0	1	0	0	0	0	0	0	0	0	0
TARA_PON_NCLDV_00012	Mirusviricota	1	0	0	0	0	0	0	0	0	0	0	0	0	0	0	0	0	0	0	0	0	0	0	0	0	0	0	0	0	0	1	1	1	0	0	1	0	0	0	0	0	0	0	0	0	0	0	0
TARA_PON_NCLDV_00013	Imitervirales	0	0	1	0	0	0	1	0	0	1	0	0	0	0	0	0	0	0	0	0	0	0	0	0	0	0	0	0	0	1	1	1	1	0	0	0	0	0	0	0	0	0	0	0	1	0	0	0
TARA_PON_NCLDV_00014	Pimascovirales	0	0	0	0	0	0	0	0	0	0	0	0	0	0	0	0	0	0	0	0	0	0	0	0	0	0	0	0	0	0	1	1	1	0	0	0	0	0	0	0	0	0	0	0	0	0	0	0
TARA_PON_NCLDV_00015	Pimascovirales	0	0	0	0	0	0	0	0	0	0	0	0	0	0	0	0	0	0	0	0	0	0	0	0	0	0	0	0	0	0	0	1	1	0	0	0	0	0	0	0	0	0	0	0	0	0	0	0
TARA_PON_NCLDV_00016	Pimascovirales	0	0	0	0	0	0	0	0	1	0	0	0	0	0	0	0	0	0	0	0	0	0	0	0	0	0	0	0	0	0	1	1	1	0	0	0	0	0	0	0	0	0	0	0	0	0	0	0
TARA_PON_NCLDV_00017	Pimascovirales	0	0	0	0	0	0	0	0	0	0	0	0	0	0	0	0	0	0	0	0	0	0	0	0	0	0	0	0	1	0	0	0	0	0	0	0	0	0	0	1	0	0	0	0	0	0	0	0
TARA_PON_NCLDV_00018	Mirusviricota	0	0	0	0	0	0	0	0	0	0	0	0	0	0	0	0	0	0	0	0	0	0	0	0	0	0	0	0	0	0	0	0	0	0	0	1	0	0	0	0	0	0	0	0	0	0	0	0
TARA_PON_NCLDV_00019	Pimascovirales	0	0	0	1	1	0	0	0	0	0	0	0	0	0	0	0	0	0	0	1	0	1	0	0	1	0	1	0	0	1	0	0	0	0	1	0	0	0	1	0	0	0	0	0	0	0	0	0
TARA_PON_NCLDV_00020	Mirusviricota	1	0	0	0	0	0	0	0	0	0	0	0	0	0	0	0	0	0	0	0	0	0	0	0	0	0	0	1	0	1	0	0	0	0	0	1	0	0	0	0	0	0	0	0	0	0	0	0
TARA_PON_NCLDV_00021	Mirusviricota	0	0	0	0	1	0	0	0	0	0	0	0	0	0	0	0	0	0	0	0	0	0	0	0	0	0	0	0	0	0	0	0	0	0	0	0	0	0	0	0	0	0	0	0	0	0	0	0
TARA_PON_NCLDV_00022	Pandoravirales	0	0	0	0	0	0	0	0	0	0	0	0	0	0	0	0	0	0	0	0	0	0	0	0	0	0	0	0	0	0	0	0	0	0	0	0	1	0	0	0	0	0	0	0	0	0	0	0
TARA_PON_NCLDV_00023	Imitervirales	0	0	0	0	1	0	0	0	0	0	0	0	0	0	0	0	0	0	0	0	0	0	0	0	0	0	0	1	0	0	0	0	0	0	1	1	1	0	0	1	0	0	0	0	0	0	0	0
TARA_PON_NCLDV_00024	Imitervirales	0	0	0	0	1	0	0	0	0	1	0	1	1	1	1	0	0	0	0	0	0	0	0	0	0	0	0	0	0	0	0	0	0	0	0	0	0	0	1	0	0	0	0	0	0	0	0	0
TARA_PON_NCLDV_00025	Imitervirales	0	0	1	0	0	0	0	0	0	0	0	0	0	0	0	0	0	0	0	0	0	0	0	0	0	0	0	0	0	0	1	1	1	0	0	1	0	0	0	0	0	0	0	0	0	0	0	0
TARA_PON_NCLDV_00026	Imitervirales	0	0	1	0	0	0	0	1	1	0	0	0	0	0	0	0	0	0	0	0	0	0	0	0	0	0	0	0	0	0	1	0	0	0	0	0	0	0	0	0	0	0	0	0	0	0	1	0
TARA_PON_NCLDV_00027	Pimascovirales	0	1	0	1	1	0	0	0	0	0	0	0	0	0	0	0	0	0	0	1	1	1	1	1	1	1	1	0	0	0	0	0	0	0	1	1	1	0	1	0	0	0	0	0	0	0	0	0
TARA_PON_NCLDV_00028	Imitervirales	0	0	1	0	1	0	1	0	0	0	0	0	0	0	0	0	0	0	0	0	0	0	0	0	0	1	0	0	0	0	1	0	0	1	1	1	0	0	0	0	0	0	0	0	0	0	0	0
TARA_PON_NCLDV_00029	Others	0	0	0	0	1	0	0	0	0	0	0	0	0	0	0	0	0	0	0	0	0	0	0	0	0	0	0	0	0	0	0	0	0	0	0	0	1	0	0	0	0	0	0	0	0	0	0	0
TARA_PON_NCLDV_00030	Imitervirales	0	0	0	0	0	0	1	0	1	0	0	0	0	0	0	0	0	0	0	0	0	0	0	0	0	0	0	0	0	0	1	1	1	0	0	0	0	0	0	0	0	0	0	0	0	0	0	0
TARA_PON_NCLDV_00031	Pimascovirales	0	0	0	0	0	0	0	0	0	0	0	0	0	0	0	0	0	0	0	0	0	0	0	0	0	0	0	0	0	0	1	1	1	0	0	0	0	0	0	0	0	0	0	0	0	0	0	0
TARA_PON_NCLDV_00032	Imitervirales	0	0	0	0	0	0	0	0	0	0	0	0	0	0	0	0	0	0	0	0	0	0	0	0	0	0	0	0	0	0	0	0	0	0	0	0	1	0	1	0	0	0	0	0	0	0	0	0
TARA_PON_NCLDV_00033	Mirusviricota	0	0	0	0	0	0	0	0	0	0	0	0	0	0	0	0	0	0	0	0	0	0	0	0	0	0	0	0	0	0	1	1	1	0	0	0	0	0	0	0	0	0	0	0	0	0	0	0
TARA_PON_NCLDV_00034	Mirusviricota	1	0	1	0	0	0	0	0	0	0	0	0	0	0	0	0	0	0	0	0	0	0	0	0	0	0	0	0	0	0	1	1	1	0	0	0	0	0	0	0	0	1	0	0	0	0	0	0
TARA_PON_NCLDV_00035	Imitervirales	0	0	0	0	0	0	0	0	0	0	0	0	0	0	0	0	0	0	0	0	0	0	0	0	0	0	0	0	0	0	1	0	1	0	0	0	0	0	0	0	0	0	0	0	0	0	0	0
TARA_PON_NCLDV_00036	Imitervirales	0	0	0	0	0	0	0	1	0	0	0	0	0	0	0	0	0	0	0	0	0	0	0	0	0	0	0	0	0	0	1	1	1	0	0	0	0	0	0	0	0	0	0	0	0	0	0	0
TARA_PON_NCLDV_00037	Imitervirales	0	0	0	1	1	0	0	0	0	0	0	0	0	0	1	0	0	0	0	0	1	0	0	0	0	0	0	0	0	0	1	0	0	0	1	1	1	0	1	0	0	0	1	0	0	0	0	0
TARA_PON_NCLDV_00038	Mirusviricota	0	0	1	0	0	0	0	0	0	0	0	0	0	0	0	0	0	0	0	1	0	0	0	1	0	0	0	0	0	0	1	0	0	0	0	0	0	0	0	0	0	0	0	0	0	0	0	0
TARA_PON_NCLDV_00039	Others	1	0	1	1	1	0	1	0	0	0	0	0	0	0	0	0	0	0	0	0	0	0	0	0	0	0	0	0	0	0	1	1	1	0	0	0	0	0	1	0	0	0	0	0	0	0	0	0
TARA_PON_NCLDV_00040	Mirusviricota	0	0	0	0	1	0	0	0	0	0	0	0	0	0	0	0	0	0	0	0	0	1	0	0	0	0	0	0	0	0	0	0	0	0	0	0	0	0	0	0	0	0	0	0	0	0	0	0
TARA_PON_NCLDV_00041	Imitervirales	0	0	0	0	0	0	0	0	1	0	0	0	0	0	0	0	0	1	1	0	0	0	0	0	0	0	0	0	1	1	1	0	0	1	0	1	0	0	0	0	0	0	0	0	0	0	0	0
TARA_PON_NCLDV_00042	Pimascovirales	0	0	1	0	1	0	0	0	0	0	0	0	0	0	0	0	0	0	0	0	0	0	0	0	0	0	0	0	0	0	0	0	0	1	1	0	1	0	0	0	0	0	0	0	0	0	0	0
TARA_PON_NCLDV_00043	Pimascovirales	0	0	0	0	0	0	0	0	0	0	0	0	0	0	0	0	0	0	0	0	0	0	0	0	0	0	0	1	0	0	0	0	0	0	0	0	1	0	0	0	0	0	0	0	0	0	0	0
TARA_PON_NCLDV_00044	Others	0	0	0	0	1	0	0	0	0	0	0	0	0	0	0	0	0	0	0	0	0	0	0	0	0	0	0	0	0	0	0	0	0	0	0	0	0	0	0	0	0	0	0	0	0	0	0	0
TARA_PON_NCLDV_00045	Mirusviricota	0	1	0	0	1	0	0	0	0	0	0	0	0	0	0	0	0	0	0	0	0	0	0	0	0	0	0	0	1	0	0	0	0	0	0	0	0	0	0	0	0	0	0	0	0	0	0	0
TARA_PON_NCLDV_00046	Pimascovirales	0	0	0	0	0	0	0	0	0	0	0	0	0	0	0	0	0	0	0	0	0	0	0	0	1	0	0	1	0	0	0	0	0	0	0	1	0	0	0	0	0	0	0	0	0	0	0	0
TARA_PON_NCLDV_00047	Imitervirales	0	0	0	0	0	0	0	0	0	0	0	0	0	0	0	0	0	0	0	0	0	0	0	0	0	0	0	0	0	0	0	1	1	0	0	0	0	0	0	0	0	0	0	0	0	0	0	0
TARA_PON_NCLDV_00048	Imitervirales	0	0	0	0	0	0	1	0	1	0	0	0	0	0	0	0	0	0	0	0	0	0	0	0	0	0	0	0	0	0	1	1	1	0	0	1	0	0	0	0	0	0	0	0	0	0	0	0
TARA_PON_NCLDV_00049	Imitervirales	0	0	0	1	1	0	0	0	0	0	0	0	0	0	0	0	0	0	0	0	0	0	0	0	0	0	0	0	0	0	0	0	0	0	1	0	0	0	1	0	0	0	0	0	0	0	0	0
TARA_PON_NCLDV_00050	Others	0	0	0	0	1	0	0	0	0	1	0	0	1	1	1	0	0	0	0	0	0	0	0	0	0	0	0	0	0	0	0	0	0	0	0	0	0	0	1	0	0	0	0	0	0	0	0	0
TARA_PON_NCLDV_00051	Imitervirales	0	0	0	0	1	0	0	0	0	0	0	0	0	0	0	0	0	0	0	0	0	0	0	0	0	0	0	0	0	0	0	0	0	0	1	0	1	0	0	0	0	0	0	0	0	0	0	0
TARA_PON_NCLDV_00052	Imitervirales	0	1	1	0	1	0	0	0	0	0	0	0	0	0	0	0	0	0	0	0	0	0	0	1	0	0	0	0	1	1	0	0	0	0	1	0	1	0	0	0	0	0	0	0	0	0	0	0
TARA_PON_NCLDV_00053	Pimascovirales	0	0	0	0	0	0	0	0	0	0	0	0	0	0	0	0	0	0	0	0	0	0	0	0	0	0	0	0	0	0	1	1	1	0	0	0	0	0	0	0	0	0	0	0	0	0	0	0
TARA_PON_NCLDV_00054	Imitervirales	0	0	0	0	1	0	0	0	0	0	0	0	0	0	0	0	0	0	0	0	0	1	1	0	0	0	0	0	0	0	0	0	0	0	1	0	1	0	1	0	0	0	0	0	0	0	0	0
TARA_PON_NCLDV_00055	Imitervirales	0	0	0	0	1	0	0	0	0	0	0	0	0	0	0	0	0	0	0	0	0	1	0	0	0	0	0	0	0	0	0	0	0	0	1	0	1	0	1	0	0	0	0	0	0	0	0	0
TARA_PON_NCLDV_00056	Imitervirales	0	0	0	0	0	0	0	1	0	0	0	0	0	0	0	0	0	0	0	0	0	0	0	0	0	0	0	0	0	0	1	1	1	0	0	0	0	0	0	0	0	0	0	0	0	0	0	0
TARA_PON_NCLDV_00057	Imitervirales	1	0	0	1	1	0	0	1	1	0	0	0	0	0	0	0	0	0	0	0	0	0	0	0	0	0	1	0	0	1	0	0	0	0	1	0	0	0	0	0	0	0	0	0	1	0	0	0
TARA_PSE_NCLDV_00001	Others	0	1	1	0	0	0	1	0	0	0	0	0	0	0	0	0	0	0	0	0	0	0	0	0	0	1	0	0	0	0	1	0	1	0	1	0	0	0	0	0	0	1	0	0	0	0	0	0
TARA_PSE_NCLDV_00002	Imitervirales	0	0	0	0	0	0	0	0	0	0	0	0	0	0	0	0	0	0	0	0	0	0	0	0	0	0	0	0	0	0	0	0	0	0	0	0	0	0	0	0	0	0	0	0	0	0	0	0
TARA_PSE_NCLDV_00003	Others	0	1	0	0	0	0	0	0	0	0	0	0	0	0	0	0	0	0	0	0	0	0	0	0	0	1	0	0	0	0	1	0	1	0	1	0	0	0	0	0	0	1	0	0	0	0	0	0
TARA_PSE_NCLDV_00004	Imitervirales	0	0	0	0	0	0	0	0	0	0	0	0	0	0	0	0	0	0	0	0	0	0	0	0	0	0	0	0	0	1	0	0	0	0	0	0	0	0	0	0	0	0	0	0	0	0	0	0
TARA_PSE_NCLDV_00005	Imitervirales	1	0	0	0	0	0	0	1	1	0	0	0	0	0	0	0	0	0	0	0	0	0	0	0	0	0	0	0	0	0	1	0	0	0	0	1	0	0	0	0	0	0	0	0	0	0	0	0
TARA_PSE_NCLDV_00006	Imitervirales	0	0	0	0	0	0	0	0	1	0	0	0	1	1	1	1	0	1	1	0	0	0	0	0	0	0	0	0	0	1	1	0	0	0	0	0	0	0	0	0	0	0	0	0	0	0	0	0
TARA_PSE_NCLDV_00007	Imitervirales	1	0	0	0	0	1	0	0	1	0	0	0	0	0	0	0	0	0	0	0	0	0	0	0	0	0	0	0	0	0	0	0	0	0	0	0	0	0	0	0	0	0	0	0	0	0	0	0
TARA_PSE_NCLDV_00008	Pandoravirales	0	0	0	0	0	0	0	0	0	0	0	0	0	0	0	0	0	0	0	0	0	0	0	0	0	0	0	0	0	0	0	0	0	0	0	0	0	0	0	0	0	0	0	0	0	0	0	0
TARA_PSE_NCLDV_00009	Pimascovirales	0	0	1	0	1	0	0	0	0	0	0	0	0	0	0	0	0	0	0	0	0	0	0	0	0	0	0	0	0	0	0	1	1	0	0	0	0	0	0	0	0	0	0	0	0	0	0	0
TARA_PSE_NCLDV_00010	Imitervirales	0	0	0	0	0	0	0	0	1	0	0	0	0	0	0	0	0	0	0	0	0	0	0	0	0	0	0	0	0	1	1	0	0	0	1	1	0	0	0	0	0	0	0	0	0	0	0	0
TARA_PSE_NCLDV_00011	Pandoravirales	0	0	0	0	0	0	0	0	0	0	0	0	0	0	0	0	0	0	0	0	0	0	0	0	0	0	0	0	0	0	0	0	0	0	0	0	0	0	0	0	0	0	0	0	0	0	0	0
TARA_PSE_NCLDV_00012	Imitervirales	0	0	1	0	0	0	0	0	0	0	0	0	0	0	0	0	0	0	0	0	0	0	0	0	0	0	0	0	0	0	0	1	1	1	0	0	0	0	0	0	0	0	0	0	0	0	0	0
TARA_PSE_NCLDV_00013	Mirusviricota	1	0	1	0	1	0	0	0	0	0	0	0	0	0	0	0	0	0	0	0	0	0	0	0	0	0	0	0	0	1	1	0	0	0	1	0	0	0	0	0	0	0	0	0	0	0	0	0
TARA_PSE_NCLDV_00014	Imitervirales	0	0	1	0	0	0	0	0	0	0	0	0	0	0	0	0	0	0	0	0	0	0	0	0	0	0	0	0	0	0	0	0	0	0	1	0	0	0	0	0	0	0	0	0	0	0	0	0
TARA_PSE_NCLDV_00015	Mirusviricota	0	0	0	0	0	0	0	0	0	0	0	0	0	0	0	0	0	0	0	0	0	0	0	0	0	0	0	0	0	1	0	0	0	0	0	0	0	0	0	0	0	0	0	0	0	0	0	0
TARA_PSE_NCLDV_00016	Imitervirales	0	0	0	0	0	0	0	0	1	0	0	0	0	0	0	0	0	0	0	0	0	0	0	0	0	0	0	0	1	0	1	0	0	0	0	0	0	0	0	0	0	0	0	0	0	0	0	0
TARA_PSE_NCLDV_00017	Imitervirales	1	1	1	0	1	0	0	0	0	0	0	0	0	0	0	0	0	0	0	0	0	0	0	0	0	0	0	0	0	0	0	0	0	0	0	0	1	0	0	0	0	0	0	0	1	1	0	0
TARA_PSE_NCLDV_00018	Pandoravirales	0	0	0	0	0	0	0	0	1	0	0	0	0	0	0	0	0	0	0	0	0	0	0	0	0	0	0	0	0	0	0	0	0	0	0	0	0	0	0	0	0	0	0	0	0	0	0	0
TARA_PSE_NCLDV_00019	Imitervirales	0	0	1	0	0	1	1	1	0	0	0	0	0	0	0	0	0	0	0	0	0	0	0	0	0	0	0	0	0	0	1	0	0	0	0	0	0	0	0	0	0	0	0	0	0	0	0	0
TARA_PSE_NCLDV_00020	Imitervirales	0	0	0	0	0	0	0	0	1	0	0	0	0	0	0	0	0	0	0	0	0	0	0	0	0	0	0	0	0	0	0	0	0	0	0	0	0	0	0	0	0	0	0	0	0	0	0	0
TARA_PSE_NCLDV_00021	Pandoravirales	0	0	0	0	0	0	0	0	0	0	0	0	0	0	0	0	0	0	0	0	0	0	0	0	0	0	0	0	0	0	0	0	0	0	0	0	0	0	0	0	0	0	0	0	0	0	0	0
TARA_PSE_NCLDV_00022	Imitervirales	0	1	1	1	1	0	0	0	0	0	0	0	0	0	0	0	0	0	0	0	0	0	0	1	0	0	0	0	1	1	0	0	0	0	1	0	1	0	0	0	0	0	0	0	0	0	0	0
TARA_PSE_NCLDV_00023	Imitervirales	1	0	0	0	0	0	0	0	1	0	0	0	0	0	0	0	0	1	1	0	0	0	0	0	0	0	0	0	1	1	1	0	0	0	0	0	0	0	0	0	0	1	0	0	0	0	0	0
TARA_PSE_NCLDV_00024	Imitervirales	1	0	1	1	1	0	1	1	1	0	0	0	0	0	0	0	0	0	0	0	0	0	0	1	0	0	1	0	0	0	1	0	0	1	1	1	0	0	1	0	0	0	0	0	0	0	0	0
TARA_PSE_NCLDV_00025	Pimascovirales	1	0	0	0	0	0	0	0	0	0	0	0	0	0	0	0	0	0	0	0	0	0	0	0	0	0	0	0	0	0	0	0	0	0	0	0	0	0	0	0	0	0	0	0	0	0	0	0
TARA_PSE_NCLDV_00026	Mirusviricota	0	1	0	0	0	0	0	0	0	0	0	0	0	0	0	0	0	0	0	0	0	0	0	0	0	0	0	0	0	0	0	0	0	0	0	0	0	0	0	0	0	0	0	0	0	0	0	0
TARA_PSE_NCLDV_00027	Imitervirales	0	0	1	0	0	0	0	0	0	0	0	0	0	0	0	0	0	0	0	1	0	0	0	0	0	0	0	0	0	0	0	0	0	0	0	0	0	0	0	0	0	0	0	0	0	0	0	0
TARA_PSE_NCLDV_00028	Algavirales	0	1	1	0	1	0	0	1	1	0	0	0	0	0	0	0	0	0	0	0	0	1	1	0	0	0	0	0	0	1	1	1	1	0	1	1	0	0	0	0	0	0	0	0	0	0	1	1
TARA_PSE_NCLDV_00029	Imitervirales	1	0	1	0	0	0	0	1	1	0	0	0	0	0	0	0	0	0	0	0	0	0	0	0	0	0	0	0	0	0	1	0	0	0	0	0	0	0	0	0	0	0	0	0	0	0	0	1
TARA_PSE_NCLDV_00030	Imitervirales	1	0	1	0	1	1	0	1	1	0	0	0	0	0	0	0	0	0	1	0	0	1	0	0	0	0	0	0	1	0	1	0	0	0	1	1	0	0	1	0	0	0	0	0	0	0	0	0
TARA_PSE_NCLDV_00031	Imitervirales	1	0	1	0	1	0	0	1	1	0	0	0	0	0	0	0	0	0	0	0	0	1	0	0	0	0	0	0	1	0	1	0	0	0	1	1	0	0	1	0	0	0	0	0	0	0	0	0
TARA_PSE_NCLDV_00032	Pandoravirales	0	0	1	0	1	0	1	0	0	0	0	0	0	0	0	0	0	0	0	0	0	0	0	0	0	0	0	0	0	0	0	0	0	0	0	0	0	0	0	0	0	0	0	0	0	0	0	0
TARA_PSE_NCLDV_00033	Imitervirales	0	0	0	0	0	0	0	0	1	0	0	0	0	0	0	0	0	0	0	0	0	0	0	0	0	0	0	1	0	0	0	0	0	0	0	0	0	0	0	0	0	0	0	0	0	0	0	0
TARA_PSE_NCLDV_00034	Mirusviricota	0	0	1	0	0	0	0	0	0	0	0	0	0	0	0	0	0	0	0	0	0	0	0	0	0	0	0	0	1	0	1	0	0	0	0	0	0	0	0	0	0	0	0	0	0	0	0	0
TARA_PSE_NCLDV_00035	Algavirales	0	0	1	1	1	0	1	0	0	0	0	0	0	0	0	0	0	0	0	0	0	0	0	0	0	0	0	0	0	0	0	0	0	0	1	1	0	0	1	1	0	0	0	0	0	0	0	1
TARA_PSE_NCLDV_00036	Pimascovirales	0	0	0	0	0	0	0	0	0	0	0	0	0	0	0	0	0	0	0	0	0	0	0	0	0	0	0	0	0	0	1	0	1	0	0	0	0	0	0	0	0	0	0	0	0	0	0	0
TARA_PSE_NCLDV_00037	Imitervirales	0	0	0	0	0	0	0	0	0	0	0	0	0	0	0	0	0	0	0	0	0	0	0	0	0	0	0	0	0	0	1	0	0	0	0	0	0	0	1	0	0	0	0	0	0	0	0	0
TARA_PSE_NCLDV_00038	Algavirales	0	0	1	1	1	0	1	0	0	0	0	0	0	0	0	0	0	0	0	0	0	0	0	0	0	0	0	0	0	0	0	0	1	0	0	0	0	0	0	0	0	0	0	0	0	0	0	0
TARA_PSE_NCLDV_00039	Imitervirales	1	0	1	0	0	0	0	0	0	0	0	0	0	0	0	0	0	0	0	0	0	0	0	0	0	0	0	0	0	0	0	0	0	0	0	0	0	0	0	0	0	0	0	0	0	0	0	0
TARA_PSE_NCLDV_00040	Algavirales	0	0	1	0	0	0	0	0	0	0	0	0	0	0	0	0	0	0	0	0	0	0	0	0	0	0	0	0	0	0	1	0	0	0	0	1	0	0	0	0	0	0	0	0	0	0	0	0
TARA_PSE_NCLDV_00041	Pimascovirales	0	0	0	0	0	0	0	0	0	0	0	0	0	0	0	0	0	0	0	0	0	0	0	0	0	0	0	0	0	0	1	0	1	0	0	0	0	0	0	0	0	0	0	0	0	0	0	0
TARA_PSE_NCLDV_00042	Mirusviricota	0	0	0	1	1	0	1	0	0	0	0	0	0	0	0	0	0	0	0	0	0	1	1	0	0	0	0	0	0	0	0	0	0	0	0	0	0	0	0	0	0	0	1	0	0	0	0	0
TARA_PSE_NCLDV_00043	Imitervirales	0	1	1	0	1	0	0	1	0	0	0	0	0	0	0	0	0	0	1	1	1	1	1	1	1	1	0	1	0	0	1	0	0	0	0	0	0	0	0	0	0	0	0	0	0	0	0	0
TARA_PSE_NCLDV_00044	Imitervirales	0	1	0	0	0	0	0	0	1	0	0	0	0	0	0	0	0	1	0	0	0	1	0	1	0	0	0	1	0	1	0	0	0	0	0	0	0	0	0	0	0	0	0	0	0	0	0	0
TARA_PSE_NCLDV_00045	Imitervirales	0	0	0	0	0	0	0	0	0	0	0	0	0	0	0	0	0	0	0	0	0	0	0	0	0	0	0	0	0	0	0	0	0	0	0	0	0	0	0	0	0	0	0	0	0	0	0	0
TARA_PSE_NCLDV_00046	Others	1	0	0	0	0	0	0	0	1	0	0	0	0	0	0	0	0	0	0	0	0	1	0	0	0	0	0	0	1	1	1	0	0	0	0	1	0	0	0	0	0	0	0	0	0	0	0	0
TARA_PSE_NCLDV_00047	Imitervirales	0	1	0	0	1	0	1	1	0	0	0	0	0	0	0	0	0	0	0	0	0	0	0	0	0	0	0	0	0	0	0	0	0	0	1	0	0	0	0	0	0	0	0	0	0	0	0	0
TARA_PSE_NCLDV_00048	Pandoravirales	0	0	0	0	1	0	1	0	1	0	0	0	0	0	0	0	0	0	0	0	0	0	0	0	0	0	1	0	0	0	0	0	0	0	0	0	0	0	0	0	0	0	0	0	0	0	0	0
TARA_PSE_NCLDV_00049	Imitervirales	1	0	1	0	0	0	0	0	0	0	0	0	0	0	0	0	0	0	0	0	0	0	0	0	0	0	0	0	0	0	0	0	1	0	1	0	0	0	0	0	0	0	0	0	0	0	0	0
TARA_PSE_NCLDV_00050	Mirusviricota	1	0	1	1	1	0	0	0	0	0	0	0	0	0	0	0	0	0	0	0	1	0	1	0	1	1	1	0	0	0	0	0	0	0	0	0	1	0	0	0	0	0	0	0	0	0	0	0
TARA_PSW_NCLDV_00001	Imitervirales	0	0	0	0	0	0	0	0	0	0	0	0	0	0	0	0	0	0	0	0	0	0	0	0	1	1	0	0	0	0	0	0	0	0	0	0	0	0	0	0	0	0	0	0	0	0	0	0
TARA_PSW_NCLDV_00002	Imitervirales	0	0	0	0	0	0	0	0	0	1	1	1	1	1	1	0	0	0	0	0	0	0	0	0	0	0	0	0	0	0	0	0	0	1	0	0	0	0	0	0	0	0	0	0	0	0	0	0
TARA_PSW_NCLDV_00003	Imitervirales	0	0	0	0	0	0	0	0	0	1	1	1	1	1	1	0	0	0	0	0	0	0	0	0	0	0	0	0	0	0	0	0	0	0	0	0	1	0	0	0	0	0	0	0	0	0	0	0
TARA_PSW_NCLDV_00004	Imitervirales	1	0	0	0	0	0	0	0	0	1	1	1	1	1	1	0	0	0	0	0	0	0	0	0	0	0	0	0	0	0	0	0	0	0	0	0	0	0	0	0	0	0	0	0	0	0	0	1
TARA_PSW_NCLDV_00005	Imitervirales	0	0	1	0	1	0	1	0	0	1	1	1	1	1	1	0	0	0	0	0	0	0	0	0	0	0	0	0	1	0	1	1	1	1	1	0	0	0	1	0	0	0	1	1	1	1	0	1
TARA_PSW_NCLDV_00006	Imitervirales	0	0	0	0	1	0	0	0	0	1	1	1	1	1	1	0	0	0	0	0	0	0	0	0	0	0	0	0	0	0	0	0	0	0	0	0	0	0	0	0	0	0	0	0	0	0	0	0
TARA_PSW_NCLDV_00007	Imitervirales	0	0	0	0	0	0	0	0	1	1	1	1	1	1	1	0	0	0	0	0	0	0	0	0	0	0	0	0	0	0	0	1	1	0	0	1	0	0	1	0	0	0	0	0	0	0	1	0
TARA_PSW_NCLDV_00008	Imitervirales	0	0	0	0	0	0	0	0	0	0	0	0	0	0	0	0	0	0	0	1	1	1	1	1	1	0	0	1	0	0	0	0	0	1	0	1	0	0	0	1	0	1	1	0	0	0	0	0
TARA_PSW_NCLDV_00009	Imitervirales	1	0	0	0	1	0	0	0	0	0	0	0	0	0	0	0	0	0	0	1	1	1	0	0	0	0	0	0	0	0	0	0	0	0	0	0	0	0	0	0	0	0	0	0	0	0	0	0
TARA_PSW_NCLDV_00010	Imitervirales	0	0	0	0	1	0	0	0	0	1	1	1	1	1	1	0	0	0	0	0	0	0	0	0	0	0	0	0	0	0	0	0	0	0	1	0	1	0	1	0	0	0	0	0	0	0	0	0
TARA_PSW_NCLDV_00011	Imitervirales	0	0	0	0	0	0	0	0	0	1	1	1	1	1	1	0	0	0	0	0	0	0	0	0	0	0	0	0	0	0	0	0	0	0	0	0	0	0	0	0	0	0	0	0	0	0	0	0
TARA_PSW_NCLDV_00012	Pandoravirales	0	0	0	0	1	0	0	0	0	1	1	1	1	1	1	0	0	0	0	0	0	0	0	0	0	0	0	0	0	0	0	0	0	0	1	0	0	0	0	0	0	0	0	0	0	0	0	0
TARA_PSW_NCLDV_00013	Imitervirales	0	0	0	0	0	0	0	0	0	1	1	1	0	0	0	0	0	0	0	0	0	0	0	0	0	0	0	0	0	0	1	0	0	0	0	0	0	0	0	0	0	0	0	0	0	0	0	0
TARA_PSW_NCLDV_00014	Imitervirales	0	0	0	0	0	0	0	0	0	1	1	1	1	1	1	0	0	0	0	0	0	0	0	0	0	0	0	0	0	0	0	0	0	0	0	1	0	0	1	1	0	0	0	1	0	0	0	1
TARA_PSW_NCLDV_00015	Imitervirales	0	1	0	0	1	0	1	0	1	0	0	0	0	0	0	0	0	0	0	0	0	1	1	1	1	0	0	0	0	0	0	0	0	0	1	0	0	0	0	0	0	0	0	0	0	0	0	0
TARA_PSW_NCLDV_00016	Imitervirales	0	0	0	0	1	0	0	0	0	0	0	0	0	0	0	0	0	0	0	0	1	1	1	0	0	0	0	0	0	0	0	0	0	0	1	0	1	0	1	0	0	0	0	0	0	0	0	0
TARA_PSW_NCLDV_00017	Imitervirales	0	0	0	0	0	0	0	0	0	0	0	0	0	0	0	0	0	0	0	0	0	1	1	0	0	1	0	0	0	0	0	0	0	0	0	0	0	0	1	0	0	0	0	0	0	0	0	0
TARA_PSW_NCLDV_00018	Imitervirales	0	0	0	0	0	0	0	0	0	0	0	0	0	0	0	0	0	0	0	0	0	1	1	1	1	0	1	1	0	0	0	0	0	0	0	1	0	0	0	1	0	1	1	0	0	0	0	0
TARA_PSW_NCLDV_00019	Imitervirales	0	0	0	0	1	0	0	1	1	1	1	1	1	1	1	1	0	1	1	0	0	0	0	1	0	0	0	0	0	0	0	0	0	1	1	0	0	0	0	1	0	0	0	0	0	0	0	0
TARA_PSW_NCLDV_00020	Others	0	0	0	0	0	0	0	0	0	0	0	0	0	0	0	0	0	0	1	0	0	0	0	0	0	0	0	0	0	0	0	0	0	0	0	0	0	0	0	0	0	0	0	0	0	0	0	0
TARA_PSW_NCLDV_00021	Mirusviricota	0	1	0	0	0	0	0	0	0	0	0	0	0	0	0	0	0	0	0	0	1	1	1	0	0	0	0	0	0	0	0	0	0	0	0	0	0	0	0	0	0	0	0	0	0	0	0	0
TARA_PSW_NCLDV_00022	Imitervirales	0	0	0	0	1	0	1	0	0	0	0	0	0	0	0	0	0	0	0	1	0	1	1	0	1	0	1	0	0	0	0	0	0	0	1	0	0	0	0	1	0	0	0	0	0	0	0	0
TARA_PSW_NCLDV_00023	Imitervirales	0	0	0	0	0	0	0	0	0	1	1	1	1	1	1	0	0	0	0	0	0	0	0	0	0	0	0	0	0	0	0	0	0	0	0	0	0	0	0	0	1	0	0	0	0	0	0	0
TARA_PSW_NCLDV_00024	Imitervirales	0	0	0	0	1	0	0	0	0	1	1	1	1	1	1	0	0	0	0	0	0	0	0	0	0	0	0	0	0	0	0	0	0	0	1	0	1	0	1	0	0	0	0	0	0	0	0	0
TARA_PSW_NCLDV_00025	Imitervirales	0	0	1	0	0	1	0	0	0	1	1	1	1	1	1	0	0	0	0	0	0	0	0	0	0	0	0	0	0	0	0	0	0	0	0	0	0	0	0	0	0	0	0	0	0	0	0	0
TARA_PSW_NCLDV_00026	Mirusviricota	0	1	0	0	0	0	0	0	0	1	1	1	1	1	1	0	0	0	0	0	0	0	0	0	0	0	0	0	0	0	0	0	0	0	0	0	0	0	0	0	0	0	0	0	0	0	0	0
TARA_PSW_NCLDV_00027	Imitervirales	0	0	0	0	0	0	0	0	0	1	1	1	1	1	1	1	0	1	0	0	0	0	0	0	0	0	0	0	0	0	0	0	0	0	0	0	0	0	0	0	0	0	0	0	0	0	0	0
TARA_PSW_NCLDV_00028	Imitervirales	0	0	0	0	0	0	0	0	0	1	1	1	1	1	1	0	0	0	0	0	0	0	0	0	0	0	0	0	0	0	0	0	0	0	0	0	0	0	0	0	0	0	0	0	0	0	0	0
TARA_PSW_NCLDV_00029	Imitervirales	0	0	0	0	0	0	0	0	0	1	1	1	1	1	0	0	0	0	0	0	0	0	0	0	0	0	0	0	0	0	0	0	0	1	1	0	0	0	0	0	0	0	0	0	0	0	0	0
TARA_PSW_NCLDV_00030	Imitervirales	0	0	1	0	1	1	1	0	0	1	1	1	1	1	1	1	0	0	0	0	0	0	0	0	0	0	0	0	0	0	0	0	0	0	1	0	0	0	1	0	0	0	0	0	0	0	0	0
TARA_PSW_NCLDV_00031	Imitervirales	0	0	0	0	0	0	0	0	0	1	0	1	0	0	0	0	0	0	0	0	0	0	0	0	0	0	0	0	0	0	0	0	0	0	0	0	0	0	0	0	0	0	0	0	0	0	0	0
TARA_PSW_NCLDV_00032	Imitervirales	1	0	1	1	1	0	1	0	0	0	0	0	0	0	0	0	0	0	0	1	1	1	1	1	1	1	1	0	0	1	1	1	1	1	1	1	1	0	0	0	0	0	0	1	1	1	1	1
TARA_PSW_NCLDV_00033	Imitervirales	0	0	0	0	0	0	0	0	0	1	1	1	1	1	1	0	0	0	0	0	0	0	0	0	0	0	0	0	0	0	0	0	0	0	0	0	0	0	1	0	0	0	0	0	0	0	0	0
TARA_PSW_NCLDV_00034	Pandoravirales	0	0	0	0	0	0	0	0	0	1	1	1	1	1	1	0	0	0	0	0	0	0	0	0	0	0	0	0	0	0	0	0	0	0	0	0	0	0	0	0	0	0	0	0	0	0	0	0
TARA_PSW_NCLDV_00035	Imitervirales	0	0	0	0	0	0	0	0	0	0	0	0	0	0	0	0	0	0	0	1	0	1	0	0	0	0	0	0	0	0	0	0	0	0	1	0	0	0	0	0	0	0	0	0	0	0	0	0
TARA_PSW_NCLDV_00036	Algavirales	0	0	0	0	0	0	0	0	0	1	1	1	1	1	1	0	0	0	0	0	0	0	0	0	0	0	0	0	0	0	0	0	0	0	0	0	0	0	0	0	0	0	0	0	0	0	0	0
TARA_PSW_NCLDV_00037	Imitervirales	0	0	0	0	0	0	0	0	0	0	0	0	0	0	0	0	0	0	0	0	1	1	1	0	0	0	0	0	0	0	0	0	0	0	0	0	0	0	0	1	1	0	1	0	0	0	0	0
TARA_PSW_NCLDV_00038	Algavirales	0	0	0	0	0	0	0	0	0	0	0	0	0	1	1	0	0	0	0	0	0	0	0	0	0	0	0	0	0	0	0	0	0	0	0	0	0	0	0	0	0	0	0	0	0	0	0	0
TARA_PSW_NCLDV_00039	Algavirales	0	0	0	0	0	0	0	0	0	0	0	0	0	0	0	0	0	0	0	0	1	1	1	0	0	0	0	0	0	0	0	0	0	0	0	0	0	0	0	0	0	0	0	0	0	0	0	0
TARA_PSW_NCLDV_00040	Mirusviricota	0	0	0	0	0	0	0	0	0	0	0	0	0	0	0	0	0	0	0	0	0	1	1	0	0	0	0	0	0	0	0	0	0	0	0	0	1	0	0	0	0	0	0	0	0	0	0	0
TARA_PSW_NCLDV_00041	Pandoravirales	0	0	0	0	0	0	0	0	0	0	0	0	0	0	0	0	0	0	0	0	1	1	0	0	0	0	0	0	0	0	0	0	0	0	0	0	0	0	0	0	0	0	0	0	0	0	0	0
TARA_PSW_NCLDV_00042	Pimascovirales	0	0	0	0	0	0	0	0	0	1	1	1	1	1	1	0	0	0	0	0	0	0	0	0	0	0	0	0	0	0	0	0	0	0	0	0	0	0	0	0	0	0	0	0	0	0	0	0
TARA_PSW_NCLDV_00043	Mirusviricota	0	0	0	0	0	0	0	0	0	1	1	1	1	0	0	0	0	0	0	0	1	0	0	0	0	0	0	0	0	0	0	0	0	0	0	0	0	0	0	0	0	0	0	0	0	0	0	0
TARA_PSW_NCLDV_00044	Mirusviricota	0	0	0	0	0	0	0	0	0	0	0	0	0	1	1	0	0	0	0	0	0	0	0	0	0	0	0	0	0	0	0	0	0	0	0	0	0	0	0	0	0	0	0	0	0	0	0	0
TARA_PSW_NCLDV_00045	Mirusviricota	0	0	0	0	0	0	0	0	0	0	0	0	0	0	0	0	0	0	0	0	1	1	1	0	0	0	0	0	0	0	0	0	0	0	0	0	0	0	0	0	0	0	0	0	0	0	0	0
TARA_PSW_NCLDV_00046	Mirusviricota	0	0	0	0	0	0	0	0	0	1	1	1	1	1	1	0	0	0	0	0	0	0	0	0	0	0	0	0	0	0	0	0	0	0	0	0	0	0	0	0	0	0	0	0	0	0	0	0
TARA_PSW_NCLDV_00047	Imitervirales	0	0	0	0	0	0	0	0	0	1	1	1	1	1	1	1	0	1	0	0	0	0	0	0	0	0	0	0	0	0	0	0	0	0	0	0	0	0	0	0	0	0	0	0	0	0	0	0
TARA_PSW_NCLDV_00048	Pimascovirales	0	0	0	0	1	0	0	0	0	0	0	0	0	0	0	0	0	0	0	1	1	1	1	1	1	1	1	0	0	0	0	0	0	0	1	0	1	0	0	0	0	0	0	0	0	0	0	0
TARA_PSW_NCLDV_00049	Pandoravirales	0	0	0	1	1	0	1	1	0	1	1	1	1	0	0	0	0	0	0	1	1	1	1	1	1	1	1	1	0	1	0	1	1	1	0	0	0	0	1	0	1	0	0	1	0	0	0	0
TARA_PSW_NCLDV_00050	Imitervirales	0	0	0	0	0	0	0	0	0	0	0	0	0	1	1	0	0	0	0	0	0	0	0	0	0	0	0	0	0	0	0	0	0	0	0	0	0	0	0	0	0	0	0	0	0	0	0	0
TARA_PSW_NCLDV_00051	Mirusviricota	0	0	0	0	0	0	0	0	0	0	0	0	0	0	0	0	0	0	0	0	0	1	1	0	1	0	0	0	0	0	0	0	0	0	0	1	0	0	1	0	0	1	0	0	0	0	0	0
TARA_PSW_NCLDV_00052	Algavirales	0	0	0	0	0	0	0	0	0	1	0	0	0	1	1	0	0	0	0	0	0	0	0	0	0	0	0	0	0	0	0	0	0	0	0	0	0	0	0	0	0	0	0	0	0	0	0	0
TARA_PSW_NCLDV_00053	Imitervirales	0	0	1	0	0	0	0	0	0	1	1	1	1	1	1	0	0	0	0	0	0	0	0	0	0	0	0	0	0	0	0	0	0	0	0	0	0	0	0	0	1	1	0	0	0	0	0	0
TARA_PSW_NCLDV_00054	Mirusviricota	0	0	0	0	0	0	0	0	0	1	1	1	0	0	0	0	0	0	0	0	0	0	0	0	0	0	0	0	0	0	0	0	0	0	0	0	0	0	0	1	0	0	0	0	0	0	0	0
TARA_PSW_NCLDV_00055	Mirusviricota	0	0	0	0	0	0	0	0	0	1	1	1	1	1	1	0	0	0	0	0	0	0	0	0	0	0	0	0	0	0	0	0	0	0	0	0	0	0	0	0	0	0	0	0	0	0	0	0
TARA_PSW_NCLDV_00056	Pandoravirales	0	0	0	0	0	0	0	0	0	1	1	1	1	1	1	0	0	1	0	0	0	0	0	0	0	0	0	0	0	0	0	0	0	0	0	0	0	0	0	0	0	0	0	0	0	0	0	0
TARA_PSW_NCLDV_00057	Imitervirales	0	0	1	1	1	0	1	0	0	0	0	0	0	0	0	0	0	0	0	1	1	1	1	1	1	1	1	0	0	0	0	0	0	1	1	1	0	0	1	0	1	1	1	0	1	1	1	0
TARA_PSW_NCLDV_00058	Algavirales	0	0	0	0	0	0	0	0	0	0	0	0	0	0	0	0	0	0	0	0	1	1	1	0	0	0	0	0	0	0	0	0	0	0	0	0	0	0	0	0	0	0	0	0	0	0	0	0
TARA_PSW_NCLDV_00059	Imitervirales	0	0	1	1	1	0	0	1	0	0	0	0	0	0	0	0	0	0	0	1	1	1	1	0	1	0	0	0	0	1	0	0	0	0	1	0	0	0	0	0	0	0	0	0	1	1	1	1
TARA_PSW_NCLDV_00060	Mirusviricota	0	0	0	0	0	0	0	0	0	1	1	1	1	0	0	0	0	0	0	0	0	0	0	0	0	0	0	0	0	0	0	0	0	0	0	0	0	0	0	0	0	0	0	0	0	0	0	0
TARA_PSW_NCLDV_00061	Mirusviricota	0	0	0	0	0	0	0	0	0	1	1	1	1	1	1	0	0	0	0	0	0	0	0	0	0	0	0	0	0	0	0	0	0	0	0	0	0	0	0	0	0	0	0	0	0	0	0	0
TARA_PSW_NCLDV_00062	Mirusviricota	1	1	1	0	0	0	0	0	0	1	1	1	1	0	0	0	0	0	0	0	0	0	0	0	0	0	0	0	0	0	1	0	0	0	0	1	0	0	0	0	0	0	0	0	0	0	0	0
TARA_PSW_NCLDV_00063	Pandoravirales	0	0	0	0	0	0	0	0	0	1	1	1	1	1	1	1	0	1	0	0	0	0	0	0	0	1	0	0	0	0	0	0	0	0	0	0	0	0	0	0	0	0	0	0	0	0	0	0
TARA_PSW_NCLDV_00064	Imitervirales	0	0	0	0	0	0	0	0	0	0	0	0	1	1	1	1	0	1	0	0	0	0	0	0	0	0	0	0	0	0	0	0	0	0	0	0	0	0	0	0	0	0	0	0	0	0	0	0
TARA_PSW_NCLDV_00065	Imitervirales	0	0	0	0	0	0	0	0	0	1	1	1	0	1	1	0	0	0	0	0	0	0	0	0	0	0	0	0	0	0	0	0	0	0	0	0	0	0	0	1	0	0	0	0	0	0	0	0
TARA_PSW_NCLDV_00066	Mirusviricota	0	0	0	0	0	0	0	0	0	1	1	1	1	1	1	0	0	0	0	0	0	0	0	0	0	0	0	0	0	0	0	0	0	0	0	0	0	0	0	0	0	0	0	0	0	0	0	0
TARA_PSW_NCLDV_00067	Imitervirales	0	0	0	0	0	0	0	0	0	1	1	1	1	0	0	0	0	0	0	0	0	0	0	0	0	0	0	0	0	0	0	0	0	1	1	0	0	0	0	0	0	0	0	0	0	0	0	0
TARA_PSW_NCLDV_00068	Imitervirales	0	0	0	0	0	0	0	0	0	1	0	0	0	1	1	0	0	0	0	0	0	0	0	0	0	0	0	0	0	0	0	0	0	0	0	0	0	0	0	0	0	0	0	0	0	0	0	0
TARA_PSW_NCLDV_00069	Pimascovirales	0	0	0	0	0	1	0	0	0	1	1	1	1	1	1	1	0	1	0	0	0	0	0	0	0	0	0	0	0	0	0	0	0	0	0	0	0	0	0	0	0	0	0	0	0	0	0	0
TARA_PSW_NCLDV_00070	Mirusviricota	0	0	1	0	0	0	0	0	0	0	0	0	0	0	0	0	0	0	0	0	1	1	1	0	0	0	0	0	0	0	0	0	0	0	0	0	0	0	0	0	0	0	0	0	0	0	0	0
TARA_PSW_NCLDV_00071	Imitervirales	0	0	0	0	0	0	0	0	0	1	1	1	0	1	1	0	0	0	0	0	0	0	0	0	0	0	0	0	0	0	0	0	0	0	0	0	0	0	0	0	0	0	0	0	0	0	0	0
TARA_PSW_NCLDV_00072	Imitervirales	0	0	0	0	0	0	0	0	0	1	1	1	0	1	1	0	0	0	0	0	0	0	0	0	0	0	0	0	0	0	0	0	0	0	0	0	0	0	0	0	0	0	0	0	0	0	0	0
TARA_PSW_NCLDV_00073	Imitervirales	1	0	1	1	1	0	1	0	0	0	0	0	0	0	0	0	0	0	0	1	1	1	1	0	1	1	1	0	0	1	1	1	1	1	1	1	0	0	0	0	0	0	0	0	1	0	0	0
TARA_PSW_NCLDV_00074	Pandoravirales	0	0	1	0	0	0	0	0	0	1	1	1	0	0	0	0	0	0	0	0	0	0	0	0	0	0	0	0	0	0	0	0	0	0	0	0	0	0	0	0	0	0	0	0	0	0	0	0
TARA_PSW_NCLDV_00075	Mirusviricota	0	0	0	0	0	0	0	0	0	0	1	1	1	1	1	0	0	0	0	0	0	0	0	0	0	0	0	0	0	0	0	0	0	0	0	0	0	0	0	0	0	0	0	0	0	0	0	0
TARA_PSW_NCLDV_00076	Mirusviricota	0	0	0	0	0	0	0	0	0	0	0	0	0	0	0	0	0	0	0	0	0	1	1	0	0	0	0	0	0	0	0	0	0	0	0	1	1	0	0	0	0	0	0	0	0	0	0	0
TARA_PSW_NCLDV_00077	Algavirales	0	0	0	0	0	0	0	0	0	1	1	1	1	1	1	0	0	0	0	0	0	0	0	0	0	0	0	0	0	0	0	0	0	0	0	0	0	0	0	0	0	0	0	1	1	0	1	1
TARA_PSW_NCLDV_00078	Algavirales	0	0	0	0	0	0	0	0	0	1	1	1	1	1	1	0	0	0	0	0	0	0	0	0	0	0	0	0	0	0	0	0	0	0	0	0	0	0	0	0	0	0	0	0	0	0	0	0
TARA_PSW_NCLDV_00079	Pimascovirales	1	1	0	1	0	0	0	1	0	0	0	0	0	0	0	0	0	0	0	1	1	1	1	1	1	1	1	0	0	1	0	0	0	0	1	1	0	0	0	0	0	0	0	0	0	0	0	0
TARA_PSW_NCLDV_00080	Mirusviricota	0	0	1	0	0	0	0	0	0	0	1	1	1	1	1	0	0	0	0	0	0	0	0	0	0	0	0	0	0	0	0	0	0	0	0	0	0	0	0	0	0	0	0	0	0	0	0	0
TARA_PSW_NCLDV_00081	Algavirales	0	0	1	0	0	0	0	0	0	1	1	1	1	1	1	1	0	1	0	0	0	0	0	0	0	0	0	0	0	0	1	0	0	0	0	1	0	0	1	0	0	0	0	0	0	0	0	1
TARA_PSW_NCLDV_00082	Algavirales	0	0	1	0	0	0	0	0	0	1	1	1	1	1	1	1	0	1	0	0	0	0	0	0	0	0	0	0	0	0	1	0	0	0	0	1	0	0	1	0	0	0	0	0	0	0	0	1
TARA_PSW_NCLDV_00083	Mirusviricota	0	0	0	0	0	0	0	0	0	1	1	1	1	1	1	0	0	0	0	0	0	0	0	0	0	0	0	0	0	0	0	0	0	0	0	0	0	0	0	0	0	0	0	0	0	0	0	0
TARA_PSW_NCLDV_00084	Imitervirales	0	0	0	0	0	0	0	0	0	0	0	0	0	0	0	0	0	0	0	1	0	1	0	1	1	0	0	0	0	0	0	0	0	0	1	0	0	0	0	0	0	0	0	0	0	0	0	0
TARA_PSW_NCLDV_00085	Mirusviricota	0	0	1	1	0	0	0	0	0	0	0	0	0	0	0	0	0	0	0	1	0	1	0	1	0	1	0	0	0	0	1	0	0	0	0	0	0	0	0	0	0	0	0	0	0	0	0	0
TARA_PSW_NCLDV_00086	Imitervirales	0	0	0	0	0	0	0	0	0	1	1	1	1	1	1	0	0	0	0	0	0	0	0	0	0	0	0	0	0	0	0	0	0	0	0	0	0	0	0	0	0	0	0	0	0	0	0	0
TARA_PSW_NCLDV_00087	Mirusviricota	0	0	0	0	0	0	0	0	0	1	0	0	0	1	1	0	0	0	0	0	0	0	0	0	0	0	0	0	0	0	0	0	0	0	0	0	0	0	0	0	0	0	0	0	0	0	0	0
TARA_PSW_NCLDV_00088	Mirusviricota	0	0	0	0	0	0	0	0	0	1	1	1	1	1	1	0	0	0	0	0	0	0	0	0	0	0	0	0	0	0	0	0	0	0	0	0	0	0	0	1	0	0	0	0	0	0	0	0
TARA_PSW_NCLDV_00089	Imitervirales	1	1	0	0	0	0	0	0	1	0	0	0	0	0	0	0	0	0	1	1	1	1	0	1	1	0	1	0	0	0	0	0	0	0	0	1	0	0	0	0	0	0	0	0	0	0	0	0
TARA_PSW_NCLDV_00090	Algavirales	0	0	0	0	0	0	0	0	0	1	1	0	1	1	1	0	0	0	0	0	0	0	0	0	0	0	0	0	0	0	0	0	0	0	0	0	0	0	0	0	0	0	0	0	0	0	0	0
TARA_PSW_NCLDV_00091	Imitervirales	0	0	0	0	0	0	0	0	0	0	0	0	0	0	0	0	0	0	0	1	0	1	0	0	1	0	1	0	0	0	0	0	0	0	0	0	0	0	0	0	0	0	0	0	0	0	0	0
TARA_RED_NCLDV_00001	Mirusviricota	0	1	0	0	0	0	0	0	0	0	0	0	0	0	0	0	0	0	0	0	0	1	0	0	0	0	0	0	0	0	0	0	0	0	0	0	1	0	0	0	0	0	0	0	0	0	0	0
TARA_SOC_NCLDV_00001	Imitervirales	0	0	0	0	0	0	0	0	0	0	0	0	0	0	0	0	0	0	0	0	0	0	0	0	0	0	0	0	0	0	0	0	0	0	0	0	0	0	0	0	0	0	0	0	0	0	0	0
TARA_SOC_NCLDV_00002	Mirusviricota	0	0	0	0	0	0	0	0	0	0	0	0	0	0	0	0	0	0	0	0	0	0	0	0	0	0	0	0	0	0	0	0	0	0	0	0	0	0	0	0	0	0	0	0	0	0	0	0
TARA_SOC_NCLDV_00003	Pandoravirales	0	0	0	0	0	0	0	0	0	0	0	0	0	0	0	0	0	0	0	0	0	0	0	0	0	0	0	0	0	0	0	0	0	0	0	0	0	0	0	0	0	0	0	0	0	0	0	0
TARA_SOC_NCLDV_00004	Mirusviricota	0	0	0	0	0	0	0	0	0	0	0	0	0	0	0	0	0	0	0	0	0	0	0	0	0	0	0	0	0	0	0	0	0	0	0	0	0	0	0	0	0	0	0	0	0	0	0	0
TARA_SOC_NCLDV_00005	Pandoravirales	0	0	0	0	0	0	0	0	0	0	0	0	0	0	0	0	0	0	0	0	0	0	0	0	0	0	0	0	0	0	0	0	0	0	0	0	0	0	0	0	0	0	0	0	0	0	0	0
TARA_SOC_NCLDV_00006	Imitervirales	0	0	0	0	0	0	0	0	0	0	0	0	0	0	0	0	0	0	0	0	0	0	0	0	0	0	0	0	0	0	0	0	0	0	0	0	0	0	0	0	0	0	0	0	0	0	0	0
TARA_SOC_NCLDV_00007	Mirusviricota	0	0	0	0	0	0	0	0	0	0	0	0	0	0	0	0	0	0	0	0	0	0	0	0	0	0	0	0	0	0	0	0	0	0	0	0	0	0	0	0	0	0	0	0	0	0	0	0
TARA_SOC_NCLDV_00008	Imitervirales	0	0	0	0	0	0	0	0	0	0	0	0	0	0	0	0	0	0	0	0	0	0	0	0	0	0	0	0	0	0	0	0	0	0	0	0	0	0	0	0	0	0	0	0	0	0	0	0
TARA_SOC_NCLDV_00009	Mirusviricota	0	0	0	0	0	0	0	0	0	0	0	0	0	0	0	0	0	0	0	0	0	0	0	0	0	0	0	0	0	0	0	0	0	0	0	0	0	0	0	0	0	0	0	0	0	0	0	0
TARA_SOC_NCLDV_00010	Imitervirales	0	0	0	0	0	0	0	0	0	0	0	0	0	0	0	0	0	0	0	0	0	0	0	0	0	0	0	0	0	0	0	0	0	0	0	0	0	0	0	0	0	0	0	0	0	0	0	0
TARA_SOC_NCLDV_00011	Imitervirales	0	0	0	0	0	0	0	0	0	0	0	0	0	0	0	0	0	0	0	0	0	0	0	0	0	0	0	0	0	0	0	0	0	0	0	0	0	0	0	0	0	0	0	0	0	0	0	0
TARA_SOC_NCLDV_00012	Imitervirales	0	0	0	0	0	0	0	0	0	0	0	0	0	0	0	0	0	0	0	0	0	0	0	0	0	0	0	0	0	0	0	0	0	0	0	0	0	0	0	0	0	0	0	0	0	0	0	0
TARA_SOC_NCLDV_00013	Imitervirales	0	0	0	0	0	0	0	0	0	0	0	0	0	0	0	0	0	0	0	0	0	0	0	0	0	0	0	0	0	0	0	0	0	0	0	0	0	0	0	0	0	0	0	0	0	0	0	0
TARA_SOC_NCLDV_00014	Pandoravirales	0	0	0	0	0	0	0	0	0	0	0	0	0	0	0	0	0	0	0	0	0	0	0	0	0	0	0	0	0	0	0	0	0	0	0	0	0	0	0	0	0	0	0	0	0	0	0	0
TARA_SOC_NCLDV_00015	Asfuvirales	0	0	0	0	0	0	0	0	0	0	0	0	0	0	0	0	0	0	0	0	0	0	0	0	0	0	0	0	0	0	0	0	0	0	0	0	0	0	0	0	0	0	0	0	0	0	0	0
TARA_SOC_NCLDV_00016	Mirusviricota	0	0	0	0	0	0	0	0	0	0	0	0	0	0	0	0	0	0	0	0	0	0	0	0	0	0	0	0	0	0	0	0	0	0	0	0	0	0	0	0	0	0	0	0	0	0	0	0
TARA_SOC_NCLDV_00017	Pandoravirales	0	0	0	0	0	0	0	0	0	0	0	0	0	0	0	0	0	0	0	0	0	0	0	0	0	0	0	0	0	0	0	0	0	0	0	0	0	0	0	0	0	0	0	0	0	0	0	0
TARA_SOC_NCLDV_00018	Imitervirales	0	0	0	0	0	0	0	0	0	0	0	0	0	0	0	0	0	0	0	0	0	0	0	0	0	0	0	0	0	0	0	0	0	0	0	0	0	0	0	0	0	0	0	0	0	0	0	0
TARA_SOC_NCLDV_00019	Imitervirales	0	0	0	0	0	0	0	0	0	0	0	0	0	0	0	0	0	0	0	0	0	0	0	0	0	0	0	0	0	0	0	0	0	0	0	0	0	0	0	0	0	0	0	0	0	0	0	0
TARA_SOC_NCLDV_00020	Imitervirales	0	0	0	0	0	0	0	0	0	0	0	0	0	0	0	0	0	0	0	0	0	0	0	0	0	0	0	0	0	0	0	0	0	0	0	0	0	0	0	0	0	0	0	0	0	0	0	0
TARA_SOC_NCLDV_00021	Algavirales	0	0	0	0	0	0	0	0	0	0	0	0	0	0	0	0	0	0	0	0	0	0	0	0	0	0	0	0	0	0	0	0	0	0	0	0	0	0	0	0	0	0	0	0	0	0	0	0
TARA_SOC_NCLDV_00022	Imitervirales	0	0	0	0	0	0	0	0	0	0	0	0	0	0	0	0	0	0	0	0	0	0	0	0	0	0	0	0	0	0	0	0	0	0	0	0	0	0	0	0	0	0	0	0	0	0	0	0
TARA_SOC_NCLDV_00023	Imitervirales	0	0	0	0	0	0	0	0	0	0	0	0	0	0	0	0	0	0	0	0	0	0	0	0	0	0	0	0	0	0	0	0	0	0	0	0	0	0	0	0	0	0	0	0	0	0	0	0
TARA_SOC_NCLDV_00024	Others	0	0	0	0	0	0	0	0	0	0	0	0	0	0	0	0	0	0	0	0	0	0	0	0	0	0	0	0	0	0	0	0	0	0	0	0	0	0	0	0	0	0	0	0	0	0	0	0
TARA_SOC_NCLDV_00025	Imitervirales	0	0	0	0	0	0	0	0	0	0	0	0	0	0	0	0	0	0	0	0	0	0	0	0	0	0	0	0	0	0	0	0	0	0	0	0	0	0	0	0	0	0	0	0	0	0	0	0
TARA_SOC_NCLDV_00026	Algavirales	0	0	0	0	0	0	0	0	0	0	0	0	0	0	0	0	0	0	0	0	0	0	0	0	0	0	0	0	0	0	0	0	0	0	0	0	0	0	0	0	0	0	0	0	0	0	0	0
TARA_SOC_NCLDV_00027	Asfuvirales	0	0	0	0	0	0	0	0	0	0	0	0	0	0	0	0	0	0	0	0	0	0	0	0	0	0	0	0	0	0	0	0	0	0	0	0	0	0	0	0	0	0	0	0	0	0	0	0
[truncated: 94 more columns]

## Sheet: Fig1_Virus-Eukaryote_Cooccurren
TARA_PSW_86_MAG_00272	Moniruzzaman_EP01_ERX552279_2_dc	0.402408
TARA_AOS_82_MAG_00032	Moniruzzaman_LP01_ERX552274_25_dc	0.263766
TARA_IOS_50_MAG_00056	Moniruzzaman_LP01_ERX555978_25_dc	0.369599
TARA_PSW_86_MAG_00105	Moniruzzaman_LP01_ERX555978_25_dc	0.331066
TARA_AOS_82_MAG_00186	Moniruzzaman_LP01_ERX556023_2_dc	0.380128
TARA_ANE_2018_MAG_00101	Moniruzzaman_LP01_ERX556037_11_dc	0.300377
TARA_ARC_108_MAG_00219	Moniruzzaman_LP01_ERX556037_11_dc	0.289164
TARA_AON_82_MAG_00338	Moniruzzaman_LP01_ERX556101_60_dc	-0.451006
Metagenome_centric_SAG_TOSAG41_5	Moniruzzaman_LP01_SRX514547_24_dc	0.296455
TARA_AON_82_MAG_00307	Moniruzzaman_LP01_SRX802076_50_dc	0.303717
TARA_MED_95_MAG_00400	Moniruzzaman_LP04_ERX552283_9_dc	0.27269
TARA_PSE_93_MAG_00182	Moniruzzaman_LP04_ERX555917_66_dc	0.500343
TARA_PSW_86_MAG_00160	Moniruzzaman_LP04_ERX555917_66_dc	0.360179
TARA_MED_95_MAG_00393	Moniruzzaman_MM01_ERX288947_11_dc	0.293994
TARA_MED_95_MAG_00470	Moniruzzaman_MM01_ERX288947_11_dc	0.271031
TARA_PSE_93_MAG_00182	Moniruzzaman_MM01_ERX552243_92_dc	0.263877
TARA_ASE_2028_MAG_00032	Moniruzzaman_MM01_ERX552244_9_dc	0.319194
TARA_MED_95_MAG_00402	Moniruzzaman_MM01_ERX552246_27_dc	0.54684
TARA_MED_95_MAG_00424	Moniruzzaman_MM01_ERX552246_27_dc	0.435307
TARA_MED_95_MAG_00444	Moniruzzaman_MM01_ERX552246_27_dc	0.47606
TARA_PSE_93_MAG_00267	Moniruzzaman_MM01_ERX552252_1_dc	0.379793
TARA_PSE_93_MAG_00213	Moniruzzaman_MM01_ERX552257_75_dc	0.295184
TARA_AON_82_MAG_00274	Moniruzzaman_MM01_ERX552270_24_dc	0.276117
TARA_AON_82_MAG_00304	Moniruzzaman_MM01_ERX552270_62_dc	0.303854
TARA_PSE_93_MAG_00227	Moniruzzaman_MM01_ERX552274_30_dc	0.271787
TARA_AOS_82_MAG_00132	Moniruzzaman_MM01_ERX552274_9_dc	0.265327
TARA_PSE_93_MAG_00203	Moniruzzaman_MM01_ERX552274_9_dc	0.428418
TARA_PSE_93_MAG_00236	Moniruzzaman_MM01_ERX552292_53_dc	0.331371
TARA_PSW_86_MAG_00280	Moniruzzaman_MM01_ERX552292_53_dc	0.300984
TARA_ION_45_MAG_00163	Moniruzzaman_MM01_ERX552296_13_dc	0.351024
TARA_PSE_93_MAG_00207	Moniruzzaman_MM01_ERX552296_34_dc	0.384721
TARA_MED_95_MAG_00469	Moniruzzaman_MM01_ERX552296_45_dc	0.297664
TARA_AON_82_MAG_00354	Moniruzzaman_MM01_ERX552302_25_dc	0.304863
TARA_AOS_82_MAG_00129	Moniruzzaman_MM01_ERX552302_42_dc	0.274846
TARA_MED_95_MAG_00443	Moniruzzaman_MM01_ERX555913_6_dc	0.294968
TARA_AOS_82_MAG_00150	Moniruzzaman_MM01_ERX555951_10_dc	0.722254
TARA_ARC_108_MAG_00219	Moniruzzaman_MM01_ERX555951_10_dc	0.277987
TARA_ARC_108_MAG_00315	Moniruzzaman_MM01_ERX555965_56_dc	0.31688
TARA_PSE_93_MAG_00240	Moniruzzaman_MM01_ERX556007_6_dc	0.279701
TARA_PSW_86_MAG_00260	Moniruzzaman_MM01_ERX556007_6_dc	0.813424
TARA_AON_82_MAG_00159	Moniruzzaman_MM01_ERX556028_70_dc	0.304667
TARA_MED_95_MAG_00424	Moniruzzaman_MM01_ERX556028_70_dc	0.542583
TARA_AON_82_MAG_00301	Moniruzzaman_MM01_ERX556037_19_dc	0.277945
TARA_AON_82_MAG_00301	Moniruzzaman_MM01_ERX556045_12_dc	0.408333
TARA_AOS_82_MAG_00140	Moniruzzaman_MM01_ERX556045_12_dc	0.333847
TARA_SOC_28_MAG_00059	Moniruzzaman_MM01_ERX556058_18_dc	0.528489
TARA_SOC_28_MAG_00061	Moniruzzaman_MM01_ERX556058_18_dc	-0.641521
TARA_SOC_28_MAG_00067	Moniruzzaman_MM01_ERX556058_18_dc	0.324921
TARA_AON_82_MAG_00340	Moniruzzaman_MM01_SRX802076_68_dc	0.44484
TARA_ARC_108_MAG_00220	Moniruzzaman_MM01_SRX803008_24_dc	0.332938
Metagenome_centric_SAG_TOSAG00_18	Moniruzzaman_MM05_ERX556094_31_dc	0.361286
TARA_ARC_108_MAG_00219	Moniruzzaman_MM07_ERX552253_37_dc	0.268882
TARA_PSE_93_MAG_00182	Moniruzzaman_MM07_ERX552255_64_dc	0.446392
TARA_PSW_86_MAG_00287	Moniruzzaman_MM07_ERX552256_88_dc	0.264276
TARA_IOS_50_MAG_00127	Moniruzzaman_MM07_ERX552302_17_dc	0.296107
TARA_MED_95_MAG_00475	Moniruzzaman_MM07_ERX552302_17_dc	0.386434
TARA_ARC_108_MAG_00315	Moniruzzaman_MM07_SRX803008_112_dc	0.342853
TARA_PSE_93_MAG_00199	Moniruzzaman_MM08_ERX552287_8_dc	0.312856
TARA_AON_82_MAG_00340	Moniruzzaman_MM09_ERX552302_1_dc	0.356601
TARA_AOS_82_MAG_00129	Moniruzzaman_MM09_ERX552302_1_dc	0.381988
TARA_PON_109_MAG_00124	Moniruzzaman_MM09_ERX552302_1_dc	0.301198
TARA_PSE_93_MAG_00218	Moniruzzaman_MM09_ERX552302_45_dc	0.281387
TARA_PSE_93_MAG_00236	Moniruzzaman_MM09_ERX556034_16_dc	0.273723
TARA_ION_45_MAG_00169	Moniruzzaman_MM09_ERX556134_17_dc	0.299247
TARA_PSW_86_MAG_00317	Moniruzzaman_MM11_ERX552257_96_dc	0.317401
TARA_SOC_28_MAG_00071	Moniruzzaman_MM12_ERX555997_39_dc	0.267667
TARA_AON_82_MAG_00097	Moniruzzaman_MM12_ERX556059_13_dc	0.477348
TARA_PSW_86_MAG_00106	Moniruzzaman_MM12_ERX556059_41_dc	0.639491
TARA_PSE_93_MAG_00182	Moniruzzaman_MM16_ERX552255_53_dc	0.39607
TARA_ASE_2028_MAG_00032	Phycodnaviridae_HM004432_Bathycoccus_sp_RCC1105_virus_BpV1	0.354599
TARA_ARC_108_MAG_00312	Phycodnaviridae_HQ633059_Ostreococcus_lucimarinus_virus_OlV6	0.385215
TARA_PON_109_MAG_00217	Phycodnaviridae_JF974316_Ostreococcus_lucimarinus_virus_OlV4	0.342816
TARA_ARC_108_MAG_00233	Schulz_GVMAG_M_3300001718_3	0.321055
TARA_ARC_108_MAG_00264	Schulz_GVMAG_M_3300001718_3	0.387543
TARA_ARC_108_MAG_00262	Schulz_GVMAG_M_3300006165_1	0.609266
TARA_AOS_82_MAG_00184	Schulz_GVMAG_M_3300006805_8	0.264103
TARA_ARC_108_MAG_00317	Schulz_GVMAG_M_3300006805_8	0.315977
TARA_SOC_28_MAG_00031	Schulz_GVMAG_M_3300006805_8	0.436611
TARA_ARC_108_MAG_00209	Schulz_GVMAG_M_3300009071_15	0.317096
TARA_ARC_108_MAG_00219	Schulz_GVMAG_M_3300009071_15	0.409769
TARA_ARC_108_MAG_00312	Schulz_GVMAG_M_3300009076_8	0.790855
Metagenome_centric_SAG_TOSAG23_30	Schulz_GVMAG_M_3300009076_8	0.389813
TARA_PON_109_MAG_00226	Schulz_GVMAG_M_3300009434_22	0.306761
TARA_SOC_28_MAG_00031	Schulz_GVMAG_M_3300009443_14	0.914816
TARA_ION_45_MAG_00187	Schulz_GVMAG_M_3300012920_24	0.286856
TARA_ION_45_MAG_00145	Schulz_GVMAG_M_3300012936_34	0.543963
TARA_ION_45_MAG_00162	Schulz_GVMAG_M_3300012936_34	0.292068
TARA_ION_45_MAG_00187	Schulz_GVMAG_M_3300012936_34	0.346002
Metagenome_centric_SAG_TOSAG00_13	Schulz_GVMAG_M_3300012936_34	0.343048
TARA_PSE_93_MAG_00188	Schulz_GVMAG_M_3300012953_22	0.417335
TARA_PSE_93_MAG_00199	Schulz_GVMAG_M_3300012953_22	0.348792
TARA_ION_45_MAG_00160	Schulz_GVMAG_M_3300017735_4	0.337908
TARA_IOS_50_MAG_00127	Schulz_GVMAG_M_3300017763_4	0.367248
TARA_PSW_86_MAG_00289	Schulz_GVMAG_M_3300017771_11	0.297231
TARA_PSW_86_MAG_00283	Schulz_GVMAG_M_3300017786_5	0.262957
TARA_AON_82_MAG_00338	Schulz_GVMAG_M_3300017969_5	0.496904
TARA_AOS_82_MAG_00181	Schulz_GVMAG_M_3300020051_27	0.522753
TARA_AON_82_MAG_00137	Schulz_GVMAG_M_3300020165_47	0.299056
TARA_AON_82_MAG_00341	Schulz_GVMAG_M_3300020165_47	0.263713
TARA_AON_82_MAG_00012	Schulz_GVMAG_M_3300020178_21	0.568073
TARA_PON_109_MAG_00221	Schulz_GVMAG_M_3300020185_10	0.464451
TARA_SOC_28_MAG_00069	Schulz_GVMAG_M_3300020185_35	0.312204
TARA_ANE_2018_MAG_00101	Schulz_GVMAG_M_3300020185_39	0.477495
TARA_PSW_86_MAG_00261	Schulz_GVMAG_M_3300020185_49	0.342074
TARA_PON_109_MAG_00124	Schulz_GVMAG_M_3300020185_59	0.308292
Metagenome_centric_SAG_TOSAG41_19	Schulz_GVMAG_M_3300020187_37	0.315079
TARA_AOS_82_MAG_00150	Schulz_GVMAG_M_3300020187_69	0.293758
TARA_ARC_108_MAG_00326	Schulz_GVMAG_M_3300020187_69	0.351964
TARA_MED_95_MAG_00415	Schulz_GVMAG_M_3300020194_30	0.284601
TARA_PSE_93_MAG_00201	Schulz_GVMAG_M_3300020595_32	0.534694
Metagenome_centric_SAG_TOSAG41_19	Schulz_GVMAG_M_3300020595_32	0.581048
TARA_PSE_93_MAG_00141	Schulz_GVMAG_M_3300020810_3	0.322562
TARA_MED_95_MAG_00390	Schulz_GVMAG_M_3300021365_10	-0.306952
TARA_AON_82_MAG_00303	Schulz_GVMAG_M_3300021379_1	0.453753
TARA_AON_82_MAG_00338	Schulz_GVMAG_M_3300021379_1	0.504479
Metagenome_centric_SAG_TOSAG41_24	Schulz_GVMAG_M_3300021425_14	0.365462
TARA_MED_95_MAG_00504	Schulz_GVMAG_M_3300021958_1	0.565947
TARA_AOS_82_MAG_00154	Schulz_GVMAG_M_3300021958_32	0.345035
TARA_PON_109_MAG_00221	Schulz_GVMAG_M_3300021964_16	-0.28631
TARA_AON_82_MAG_00012	Schulz_GVMAG_M_3300021964_29	0.35619
TARA_AON_82_MAG_00097	Schulz_GVMAG_M_3300022905_10	0.402138
TARA_AON_82_MAG_00301	Schulz_GVMAG_M_3300022925_12	0.30336
TARA_AON_82_MAG_00189	Schulz_GVMAG_M_3300023109_20	0.305603
TARA_ION_45_MAG_00156	Schulz_GVMAG_M_3300024180_11	0.270373
TARA_ARC_108_MAG_00312	Schulz_GVMAG_M_3300024252_27	0.680538
TARA_AON_82_MAG_00274	Schulz_GVMAG_M_3300024261_56	0.300376
TARA_ARC_108_MAG_00219	Schulz_GVMAG_M_3300024261_78	0.279177
TARA_MED_95_MAG_00504	Schulz_GVMAG_M_3300024261_78	0.283091
TARA_MED_95_MAG_00308	Schulz_GVMAG_M_3300025652_16	0.330243
TARA_AON_82_MAG_00271	Schulz_GVMAG_M_3300025727_44	0.279078
TARA_AON_82_MAG_00300	Schulz_GVMAG_M_3300025727_44	0.409795
TARA_AON_82_MAG_00315	Schulz_GVMAG_M_3300025874_52	0.482461
TARA_ARC_108_MAG_00326	Schulz_GVMAG_M_3300025897_2	0.503854
TARA_SOC_28_MAG_00057	Schulz_GVMAG_M_3300027779_26	0.28622
TARA_SOC_28_MAG_00072	Schulz_GVMAG_M_3300027779_26	-0.69381
TARA_PSE_93_MAG_00201	Schulz_GVMAG_S_1016728_84	0.386931
TARA_ARC_108_MAG_00220	Schulz_GVMAG_S_1039698_54	0.422371
TARA_ARC_108_MAG_00312	Schulz_GVMAG_S_1039698_54	0.51085
TARA_MED_95_MAG_00390	Schulz_GVMAG_S_1040241_131	-0.399615
TARA_AON_82_MAG_00118	Schulz_GVMAG_S_1055481_12	0.358449
TARA_ARC_108_MAG_00312	Schulz_GVMAG_S_1055481_12	0.394206
TARA_PON_109_MAG_00166	Schulz_GVMAG_S_1059924_57	0.387485
TARA_SOC_28_MAG_00070	Schulz_GVMAG_S_1074258_71	0.609275
TARA_SOC_28_MAG_00074	Schulz_GVMAG_S_1074258_71	0.596541
TARA_SOC_28_MAG_00078	Schulz_GVMAG_S_1074258_71	0.583093
TARA_SOC_28_MAG_00061	Schulz_GVMAG_S_1074260_43	-0.322507
TARA_AON_82_MAG_00306	Schulz_GVMAG_S_1102244_55	0.285763
TARA_ARC_108_MAG_00326	Schulz_GVMAG_S_3300000115_70	0.291157
TARA_SOC_28_MAG_00053	Schulz_GVMAG_S_3300000115_70	0.321336
TARA_PSW_86_MAG_00261	Schulz_GVMAG_S_3300004097_149	0.357388
TARA_AON_82_MAG_00275	Schulz_GVMAG_S_3300006565_14	0.307576
TARA_ION_45_MAG_00156	Schulz_GVMAG_S_3300006565_14	0.320371
TARA_ASW_2018_MAG_00042	Schulz_GVMAG_S_3300012919_55	0.289389
TARA_PSE_93_MAG_00255	Schulz_GVMAG_S_3300012919_55	0.412413
TARA_PSE_93_MAG_00219	Schulz_GVMAG_S_3300012919_62	0.286789
TARA_AON_82_MAG_00304	Schulz_GVMAG_S_3300012919_72	0.33108
TARA_ARC_108_MAG_00233	Schulz_GVMAG_S_405408_30	0.299336
TARA_PSW_86_MAG_00257	Schulz_GVMAG_S_ERX555907_90	0.412946
TARA_PSE_93_MAG_00216	Schulz_GVMAG_S_ERX555917_73	0.404172
TARA_PSE_93_MAG_00200	Schulz_GVMAG_S_ERX555926_38	0.391142
TARA_PON_109_MAG_00222	Schulz_GVMAG_S_ERX555943_23	0.41869
TARA_PSE_93_MAG_00213	Schulz_GVMAG_S_ERX555947_70	0.32444
TARA_PSW_86_MAG_00268	Schulz_GVMAG_S_ERX555947_70	0.324628
TARA_PON_109_MAG_00222	Schulz_GVMAG_S_ERX555967_113	0.293204
TARA_PSE_93_MAG_00207	Schulz_GVMAG_S_ERX555967_113	0.464087
Metagenome_centric_SAG_TOSAG23_30	Schulz_GVMAG_S_ERX555967_67	0.284801
TARA_IOS_50_MAG_00114	Schulz_GVMAG_S_ERX555967_69	0.324635
TARA_ION_45_MAG_00010	Schulz_GVMAG_S_ERX555976_100	0.261303
TARA_AOS_82_MAG_00132	Schulz_GVMAG_S_ERX555999_24	-0.493894
TARA_PSE_93_MAG_00203	Schulz_GVMAG_S_ERX555999_24	0.503616
TARA_AON_82_MAG_00306	Schulz_GVMAG_S_ERX556003_78	0.431745
TARA_AON_82_MAG_00356	Schulz_GVMAG_S_ERX556003_78	0.301494
TARA_ION_45_MAG_00143	Schulz_GVMAG_S_ERX556003_78	0.303378
TARA_ION_45_MAG_00165	Schulz_GVMAG_S_ERX556019_34	0.418111
TARA_MED_95_MAG_00378	Schulz_GVMAG_S_ERX556019_34	0.371413
TARA_AON_82_MAG_00299	Schulz_GVMAG_S_ERX556028_72	0.277
TARA_IOS_50_MAG_00098	Schulz_GVMAG_S_ERX556028_72	0.340899
TARA_AON_82_MAG_00304	Schulz_GVMAG_S_ERX556028_76	0.427106
TARA_MED_95_MAG_00438	Schulz_GVMAG_S_ERX556028_76	0.264542
TARA_AON_82_MAG_00271	Schulz_GVMAG_S_ERX556037_58	0.29388
TARA_AON_82_MAG_00354	Schulz_GVMAG_S_ERX556037_58	0.730376
TARA_ARC_108_MAG_00264	Schulz_GVMAG_S_ERX556037_58	-0.330986
TARA_IOS_50_MAG_00124	Schulz_GVMAG_S_ERX556037_58	0.58747
TARA_PSE_93_MAG_00090	Schulz_GVMAG_S_ERX556037_58	0.36501
TARA_PSE_93_MAG_00214	Schulz_GVMAG_S_ERX556045_64	0.507445
TARA_PSW_86_MAG_00287	Schulz_GVMAG_S_ERX556052_48	-0.293964
Metagenome_centric_SAG_TOSAG00_9	Schulz_GVMAG_S_ERX556052_48	0.406071
TARA_ARC_108_MAG_00262	Schulz_GVMAG_S_ERX556058_31	-0.425259
TARA_SOC_28_MAG_00031	Schulz_GVMAG_S_ERX556058_31	0.96441
TARA_PSE_93_MAG_00267	Schulz_GVMAG_S_ERX556060_80	0.407121
Metagenome_centric_SAG_TOSAG00_13	Schulz_GVMAG_S_ERX556068_66	0.274048
TARA_AON_82_MAG_00299	Schulz_GVMAG_S_ERX556098_98	0.34431
TARA_PSW_86_MAG_00272	Schulz_GVMAG_S_ERX556098_98	0.263559
TARA_ARC_108_MAG_00219	Schulz_GVMAG_S_ERX556101_89	0.30491
TARA_ION_45_MAG_00163	Schulz_GVMAG_S_ERX556106_38	0.276424
TARA_PON_109_MAG_00239	Schulz_GVMAG_S_ERX556106_38	0.808205
TARA_ARC_108_MAG_00209	Schulz_GVMAG_S_ERX556109_35	0.332633
TARA_PSW_86_MAG_00257	Schulz_GVMAG_S_ERX556119_27	0.285549
Metagenome_centric_SAG_TOSAG41_19	Schulz_GVMAG_S_ERX556125_36	0.270441
TARA_PSW_86_MAG_00261	Schulz_GVMAG_S_ERX556126_77	0.28933
TARA_AON_82_MAG_00304	Schulz_GVMAG_S_ERX556127_47	0.333572
TARA_AOS_82_MAG_00150	TARA_AON_NCLDV_00065	0.301065
TARA_IOS_50_MAG_00124	TARA_AON_NCLDV_00065	0.276442
TARA_MED_95_MAG_00488	TARA_AON_NCLDV_00062	0.270764
TARA_ANE_2018_MAG_00101	TARA_AON_NCLDV_00012	0.76558
TARA_AON_82_MAG_00354	TARA_AON_NCLDV_00034	0.386986
TARA_AON_82_MAG_00137	TARA_AON_NCLDV_00059	0.266157
TARA_AON_82_MAG_00306	TARA_AON_NCLDV_00068	0.352348
TARA_IOS_50_MAG_00065	TARA_AON_NCLDV_00068	0.26925
TARA_AON_82_MAG_00303	TARA_AON_NCLDV_00042	0.371016
TARA_AON_82_MAG_00297	TARA_AON_NCLDV_00057	0.274394
TARA_AON_82_MAG_00276	TARA_AON_NCLDV_00049	0.299237
TARA_AON_82_MAG_00189	TARA_AON_NCLDV_00044	0.262243
TARA_MED_95_MAG_00492	TARA_AON_NCLDV_00044	0.27987
TARA_AOS_82_MAG_00181	TARA_AON_NCLDV_00055	0.315316
TARA_AON_82_MAG_00097	TARA_AON_NCLDV_00058	0.288433
TARA_AOS_82_MAG_00032	TARA_AON_NCLDV_00024	0.277459
TARA_MED_95_MAG_00198	TARA_AON_NCLDV_00054	0.276693
TARA_PON_109_MAG_00124	TARA_AON_NCLDV_00008	0.364119
TARA_AON_82_MAG_00137	TARA_AON_NCLDV_00037	0.383861
TARA_AON_82_MAG_00307	TARA_AON_NCLDV_00020	0.9431
TARA_AON_82_MAG_00278	TARA_AON_NCLDV_00011	0.336368
TARA_AON_82_MAG_00283	TARA_AON_NCLDV_00011	0.324951
TARA_IOS_50_MAG_00065	TARA_AON_NCLDV_00048	0.407565
TARA_AON_82_MAG_00307	TARA_AON_NCLDV_00033	0.344379
TARA_AON_82_MAG_00340	TARA_AON_NCLDV_00036	0.310498
TARA_ARC_108_MAG_00275	TARA_AON_NCLDV_00036	0.322753
TARA_PON_109_MAG_00166	TARA_AON_NCLDV_00036	0.285131
TARA_ARC_108_MAG_00319	TARA_AON_NCLDV_00022	0.422425
TARA_SOC_28_MAG_00048	TARA_AON_NCLDV_00022	0.584609
TARA_SOC_28_MAG_00052	TARA_AON_NCLDV_00022	0.974083
TARA_SOC_28_MAG_00070	TARA_AON_NCLDV_00022	-0.561503
TARA_SOC_28_MAG_00078	TARA_AON_NCLDV_00022	-0.344451
TARA_AON_82_MAG_00278	TARA_AON_NCLDV_00050	0.270244
TARA_MED_95_MAG_00409	TARA_AOS_NCLDV_00011	0.515472
TARA_PSE_93_MAG_00188	TARA_AOS_NCLDV_00011	0.296564
TARA_RED_2018_MAG_00112	TARA_AOS_NCLDV_00026	0.32912
TARA_ION_45_MAG_00163	TARA_AOS_NCLDV_00001	0.442505
TARA_SOC_28_MAG_00048	TARA_ARC_NCLDV_00006	0.430645
Metagenome_centric_SAG_TOSAG23_30	TARA_ARC_NCLDV_00112	0.26577
TARA_AOS_82_MAG_00182	TARA_ARC_NCLDV_00146	-0.516459
TARA_SOC_28_MAG_00061	TARA_ARC_NCLDV_00146	0.365787
TARA_ARC_108_MAG_00220	TARA_ARC_NCLDV_00127	0.465242
Metagenome_centric_SAG_TOSAG00_8	TARA_ION_NCLDV_00017	0.349943
Metagenome_centric_SAG_TOSAG00_9	TARA_ION_NCLDV_00017	0.262507
TARA_PON_109_MAG_00229	TARA_ION_NCLDV_00006	0.281544
TARA_PSE_93_MAG_00203	TARA_ION_NCLDV_00001	0.50123
Metagenome_centric_SAG_TOSAG41_24	TARA_ION_NCLDV_00004	0.589765
Metagenome_centric_SAG_TOSAG46_2	TARA_ION_NCLDV_00004	0.427505
TARA_ION_45_MAG_00154	TARA_ION_NCLDV_00008	0.271371
Metagenome_centric_SAG_TOSAG00_9	TARA_ION_NCLDV_00008	0.29655
TARA_ION_45_MAG_00145	TARA_ION_NCLDV_00007	0.291748
TARA_PSW_86_MAG_00280	TARA_ION_NCLDV_00007	0.300209
TARA_ION_45_MAG_00162	TARA_ION_NCLDV_00016	0.260984
TARA_IOS_50_MAG_00056	TARA_IOS_NCLDV_00012	0.336201
TARA_AOS_82_MAG_00131	TARA_IOS_NCLDV_00005	0.262634
TARA_IOS_50_MAG_00065	TARA_IOS_NCLDV_00003	0.491668
TARA_IOS_50_MAG_00056	TARA_IOS_NCLDV_00004	0.352141
Metagenome_centric_SAG_TOSAG46_2	TARA_IOS_NCLDV_00004	0.347643
TARA_IOS_50_MAG_00149	TARA_IOS_NCLDV_00009	0.445096
TARA_AOS_82_MAG_00132	TARA_MED_NCLDV_00017	0.302519
TARA_MED_95_MAG_00413	TARA_MED_NCLDV_00017	0.290254
TARA_PSE_93_MAG_00200	TARA_MED_NCLDV_00058	-0.284635
TARA_MED_95_MAG_00393	TARA_MED_NCLDV_00062	0.825487
Metagenome_centric_SAG_TOSAG00_7	TARA_MED_NCLDV_00133	0.270465
TARA_MED_95_MAG_00362	TARA_MED_NCLDV_00004	0.263857
TARA_IOS_50_MAG_00098	TARA_MED_NCLDV_00138	0.278824
TARA_MED_95_MAG_00511	TARA_MED_NCLDV_00003	0.453269
TARA_PON_109_MAG_00219	TARA_MED_NCLDV_00141	0.387034
TARA_MED_95_MAG_00393	TARA_MED_NCLDV_00046	0.352718
TARA_MED_95_MAG_00424	TARA_MED_NCLDV_00046	-0.32419
TARA_MED_95_MAG_00444	TARA_MED_NCLDV_00046	0.342473
TARA_MED_95_MAG_00393	TARA_MED_NCLDV_00074	0.969391
TARA_PSW_86_MAG_00260	TARA_MED_NCLDV_00053	0.406736
TARA_ION_45_MAG_00010	TARA_MED_NCLDV_00142	0.480868
TARA_PSW_86_MAG_00275	TARA_MED_NCLDV_00142	0.368137
TARA_MED_95_MAG_00409	TARA_MED_NCLDV_00020	0.329811
TARA_RED_2018_MAG_00112	TARA_MED_NCLDV_00027	0.332169
TARA_MED_95_MAG_00395	TARA_MED_NCLDV_00023	0.336379
TARA_MED_95_MAG_00413	TARA_MED_NCLDV_00089	0.389758
TARA_PSE_93_MAG_00228	TARA_MED_NCLDV_00077	0.285731
TARA_MED_95_MAG_00488	TARA_MED_NCLDV_00033	0.26413
TARA_AON_82_MAG_00159	TARA_MED_NCLDV_00057	0.261133
TARA_MED_95_MAG_00393	TARA_MED_NCLDV_00057	0.288247
TARA_PSE_93_MAG_00255	TARA_MED_NCLDV_00052	0.395554
TARA_MED_95_MAG_00422	TARA_MED_NCLDV_00011	0.801861
TARA_MED_95_MAG_00393	TARA_MED_NCLDV_00035	0.272725
Metagenome_centric_SAG_TOSAG00_7	TARA_MED_NCLDV_00070	0.499438
TARA_MED_95_MAG_00393	TARA_MED_NCLDV_00061	0.411771
TARA_MED_95_MAG_00444	TARA_MED_NCLDV_00079	0.498632
TARA_ION_45_MAG_00194	TARA_MED_NCLDV_00005	0.35942
TARA_ION_45_MAG_00168	TARA_MED_NCLDV_00037	0.350381
Metagenome_centric_SAG_TOSAG00_8	TARA_MED_NCLDV_00037	0.267582
TARA_MED_95_MAG_00470	TARA_MED_NCLDV_00019	0.481574
TARA_MED_95_MAG_00444	TARA_MED_NCLDV_00094	0.268563
TARA_PSW_86_MAG_00274	TARA_MED_NCLDV_00060	0.329643
TARA_PSE_93_MAG_00255	TARA_MED_NCLDV_00109	0.289516
TARA_MED_95_MAG_00444	TARA_MED_NCLDV_00087	0.310967
TARA_MED_95_MAG_00462	TARA_MED_NCLDV_00136	0.482246
TARA_MED_95_MAG_00442	TARA_MED_NCLDV_00118	0.405092
Metagenome_centric_SAG_TOSAG23_28	TARA_MED_NCLDV_00104	0.264118
TARA_ANE_2018_MAG_00101	TARA_MED_NCLDV_00103	0.351731
TARA_ARC_108_MAG_00219	TARA_MED_NCLDV_00103	0.410666
TARA_MED_95_MAG_00437	TARA_MED_NCLDV_00099	0.35397
TARA_MED_95_MAG_00393	TARA_MED_NCLDV_00112	0.276187
TARA_PSE_93_MAG_00201	TARA_MED_NCLDV_00100	0.588053
TARA_MED_95_MAG_00444	TARA_MED_NCLDV_00076	0.343474
TARA_PSW_86_MAG_00268	TARA_PON_NCLDV_00027	0.275572
Metagenome_centric_SAG_TOSAG41_5	TARA_PON_NCLDV_00001	0.32623
TARA_MED_95_MAG_00216	TARA_PON_NCLDV_00011	0.553932
TARA_ION_45_MAG_00163	TARA_PON_NCLDV_00041	0.34104
TARA_MED_95_MAG_00435	TARA_PON_NCLDV_00041	0.316127
TARA_PSE_93_MAG_00188	TARA_PON_NCLDV_00041	0.328449
TARA_MED_95_MAG_00413	TARA_PON_NCLDV_00019	0.615835
Metagenome_centric_SAG_TOSAG00_10	TARA_PON_NCLDV_00019	0.397914
TARA_PSE_93_MAG_00121	TARA_PON_NCLDV_00054	0.278703
TARA_ION_45_MAG_00168	TARA_PON_NCLDV_00055	0.338502
TARA_PSW_86_MAG_00274	TARA_PON_NCLDV_00057	0.336063
TARA_PON_109_MAG_00217	TARA_PON_NCLDV_00010	0.661401
TARA_PON_109_MAG_00226	TARA_PON_NCLDV_00010	0.366833
TARA_PON_109_MAG_00239	TARA_PON_NCLDV_00006	0.364283
TARA_PSE_93_MAG_00228	TARA_PSE_NCLDV_00007	0.500368
TARA_PSE_93_MAG_00228	TARA_PSE_NCLDV_00020	0.324295
TARA_PSE_93_MAG_00200	TARA_PSE_NCLDV_00044	0.262366
TARA_AOS_82_MAG_00132	TARA_PSE_NCLDV_00023	0.292042
TARA_MED_95_MAG_00396	TARA_PSE_NCLDV_00023	0.50719
TARA_PSE_93_MAG_00203	TARA_PSE_NCLDV_00023	-0.304441
TARA_AOS_82_MAG_00185	TARA_PSE_NCLDV_00029	0.269271
TARA_PSE_93_MAG_00207	TARA_PSE_NCLDV_00012	0.265394
TARA_AON_82_MAG_00315	TARA_PSE_NCLDV_00036	-0.27272
TARA_PSE_93_MAG_00216	TARA_PSE_NCLDV_00036	0.376212
TARA_AON_82_MAG_00229	TARA_PSE_NCLDV_00038	0.29
TARA_PSE_93_MAG_00201	TARA_PSE_NCLDV_00038	0.392657
TARA_ION_45_MAG_00145	TARA_PSE_NCLDV_00024	0.297864
TARA_PSW_86_MAG_00236	TARA_PSE_NCLDV_00043	0.308395
TARA_PSE_93_MAG_00216	TARA_PSE_NCLDV_00041	-0.374397
TARA_ION_45_MAG_00156	TARA_PSE_NCLDV_00013	0.300038
TARA_PSW_86_MAG_00318	TARA_PSW_NCLDV_00058	0.379796
TARA_PSW_86_MAG_00280	TARA_PSW_NCLDV_00070	0.300755
TARA_PSW_86_MAG_00275	TARA_PSW_NCLDV_00016	0.346815
TARA_PSW_86_MAG_00283	TARA_PSW_NCLDV_00016	-0.441846
TARA_AON_82_MAG_00275	TARA_PSW_NCLDV_00057	0.281907
TARA_PSW_86_MAG_00208	TARA_PSW_NCLDV_00048	0.40139
TARA_PSW_86_MAG_00318	TARA_PSW_NCLDV_00048	0.353788
Metagenome_centric_SAG_TOSAG41_24	TARA_PSW_NCLDV_00024	-0.340847
TARA_MED_95_MAG_00395	TARA_PSW_NCLDV_00053	0.516836
TARA_MED_95_MAG_00464	TARA_PSW_NCLDV_00014	0.2844
Metagenome_centric_SAG_TOSAG41_24	TARA_PSW_NCLDV_00010	0.356001
TARA_PSW_86_MAG_00274	TARA_PSW_NCLDV_00063	0.299469
TARA_MED_95_MAG_00464	TARA_PSW_NCLDV_00007	0.273818
TARA_ION_45_MAG_00145	TARA_PSW_NCLDV_00030	0.673811
TARA_MED_95_MAG_00437	TARA_PSW_NCLDV_00030	0.432594
Metagenome_centric_SAG_TOSAG00_13	TARA_PSW_NCLDV_00015	0.317103
TARA_PSE_93_MAG_00218	TARA_PSW_NCLDV_00079	0.395674
TARA_PSW_86_MAG_00160	TARA_PSW_NCLDV_00079	0.439067
TARA_MED_95_MAG_00393	TARA_PSW_NCLDV_00009	0.389634
TARA_PSW_86_MAG_00253	TARA_PSW_NCLDV_00045	0.861896
TARA_PSW_86_MAG_00270	TARA_PSW_NCLDV_00051	0.268401
TARA_PSW_86_MAG_00283	TARA_PSW_NCLDV_00021	0.287714
TARA_ARC_108_MAG_00262	TARA_SOC_NCLDV_00022	-0.28942
TARA_SOC_28_MAG_00070	TARA_SOC_NCLDV_00021	-0.270434
TARA_SOC_28_MAG_00071	TARA_SOC_NCLDV_00021	0.460755
TARA_SOC_28_MAG_00074	TARA_SOC_NCLDV_00021	-0.311391
TARA_SOC_28_MAG_00052	TARA_SOC_NCLDV_00006	-0.281109
TARA_SOC_28_MAG_00056	TARA_SOC_NCLDV_00006	0.514065
TARA_SOC_28_MAG_00057	TARA_SOC_NCLDV_00006	-0.400315
TARA_SOC_28_MAG_00065	TARA_SOC_NCLDV_00006	0.28033
TARA_AOS_82_MAG_00045	TARA_SOC_NCLDV_00026	-0.494163
TARA_AOS_82_MAG_00183	TARA_SOC_NCLDV_00026	-0.295443
TARA_ASW_2018_MAG_00036	TARA_SOC_NCLDV_00026	-0.348225
TARA_SOC_28_MAG_00057	TARA_SOC_NCLDV_00026	-0.48025
TARA_SOC_28_MAG_00059	TARA_SOC_NCLDV_00026	-0.458096
TARA_AON_82_MAG_00281	TARA_SOC_NCLDV_00011	0.551632
TARA_SOC_28_MAG_00056	TARA_SOC_NCLDV_00011	0.873298
TARA_SOC_28_MAG_00070	TARA_SOC_NCLDV_00025	0.621037
TARA_SOC_28_MAG_00071	TARA_SOC_NCLDV_00025	0.479821
TARA_SOC_28_MAG_00053	TARA_SOC_NCLDV_00004	0.625206
TARA_SOC_28_MAG_00065	TARA_SOC_NCLDV_00004	-0.282283
TARA_SOC_28_MAG_00052	TARA_SOC_NCLDV_00007	0.742297
TARA_SOC_28_MAG_00056	TARA_SOC_NCLDV_00007	0.513322
TARA_SOC_28_MAG_00074	TARA_SOC_NCLDV_00007	0.446484
TARA_PSW_86_MAG_00160	Moniruzzaman_EP01_ERX552279_2_dc	0.411022
TARA_PSW_86_MAG_00301	Moniruzzaman_EP01_ERX552279_2_dc	0.353309
TARA_AOS_82_MAG_00147	Moniruzzaman_IR01_ERX552270_122_dc	0.39093
TARA_PON_109_MAG_00273	Moniruzzaman_LP01_ERX555907_107_dc	-0.376682
TARA_PON_109_MAG_00217	Moniruzzaman_LP01_ERX555961_17_dc	0.282878
TARA_AON_82_MAG_00353	Moniruzzaman_LP01_ERX556037_11_dc	0.291459
TARA_PON_109_MAG_00273	Moniruzzaman_LP04_ERX556034_5_dc	0.344524
TARA_PSE_93_MAG_00268	Moniruzzaman_MM01_ERX552296_31_dc	0.304423
TARA_RED_19_MAG_00057	Moniruzzaman_MM01_ERX552296_31_dc	0.370653
TARA_PSE_93_MAG_00209	Moniruzzaman_MM01_ERX555913_6_dc	0.310999
TARA_MED_95_MAG_00504	Moniruzzaman_MM01_ERX555951_10_dc	0.541324
TARA_AON_82_MAG_00300	Moniruzzaman_MM01_ERX555967_26_dc	0.306316
TARA_AOS_82_MAG_00032	Moniruzzaman_MM01_ERX556007_6_dc	0.323051
TARA_PSE_93_MAG_00213	Moniruzzaman_MM01_ERX556007_6_dc	0.669698
TARA_RED_19_MAG_00059	Moniruzzaman_MM01_ERX556031_10_dc	-0.279773
TARA_AON_82_MAG_00346	Moniruzzaman_MM01_ERX556037_19_dc	0.468867
TARA_PSE_93_MAG_00246	Moniruzzaman_MM01_ERX556037_19_dc	-0.280248
TARA_MED_95_MAG_00410	Moniruzzaman_MM01_ERX556068_30_dc	0.306357
TARA_PSW_86_MAG_00311	Moniruzzaman_MM01_ERX556068_30_dc	0.293126
TARA_ARC_108_MAG_00221	Moniruzzaman_MM01_SRX802073_99_dc	0.563274
TARA_ARC_108_MAG_00309	Moniruzzaman_MM01_SRX802143_26_dc	0.367148
TARA_ARC_108_MAG_00260	Moniruzzaman_MM01_SRX802143_8_dc	0.45258
TARA_ARC_108_MAG_00259	Moniruzzaman_MM01_SRX802189_102_dc	0.408543
TARA_ARC_108_MAG_00248	Moniruzzaman_MM01_SRX803008_123_dc	0.303379
TARA_PON_109_MAG_00264	Moniruzzaman_MM05_ERX552264_42_dc	0.28506
TARA_PON_109_MAG_00270	Moniruzzaman_MM05_ERX552264_42_dc	-0.334396
TARA_ARC_108_MAG_00278	Moniruzzaman_MM05_ERX552270_36_dc	0.606536
TARA_PSE_93_MAG_00201	Moniruzzaman_MM05_ERX555954_49_dc	0.300335
TARA_ARC_108_MAG_00209	Moniruzzaman_MM05_SRX802963_50_dc	0.324828
TARA_ARC_108_MAG_00319	Moniruzzaman_MM05_SRX802963_50_dc	-0.470365
TARA_AON_82_MAG_00305	Moniruzzaman_MM06_ERX555933_51_dc	-0.31004
TARA_MED_95_MAG_00461	Moniruzzaman_MM06_ERX555933_51_dc	0.322588
TARA_AOS_82_MAG_00178	Moniruzzaman_MM07_ERX552255_64_dc	0.465193
TARA_ION_45_MAG_00181	Moniruzzaman_MM07_ERX555963_2_dc	0.32351
TARA_RED_19_MAG_00059	Moniruzzaman_MM07_ERX555963_2_dc	0.36536
TARA_ARC_108_MAG_00287	Moniruzzaman_MM07_SRX802073_62_dc	0.314768
TARA_MED_95_MAG_00519	Moniruzzaman_MM08_ERX552287_8_dc	0.33559
TARA_ARC_108_MAG_00249	Moniruzzaman_MM08_SRX802202_7_dc	0.305425
TARA_ARC_108_MAG_00263	Moniruzzaman_MM09_ERX552302_1_dc	0.395165
TARA_PON_109_MAG_00217	Moniruzzaman_MM09_ERX552302_45_dc	0.337178
TARA_AOS_82_MAG_00131	Moniruzzaman_MM09_ERX556134_17_dc	0.377241
TARA_PON_109_MAG_00270	Moniruzzaman_MM11_ERX552257_96_dc	0.476628
TARA_PSE_93_MAG_00256	Moniruzzaman_MM11_ERX552257_96_dc	-0.473757
TARA_PSE_93_MAG_00236	Moniruzzaman_MM16_ERX552255_53_dc	0.311484
TARA_PSW_86_MAG_00320	Moniruzzaman_MM16_ERX555926_32_dc	0.281412
TARA_PSW_86_MAG_00312	oPacV_421	0.512962
TARA_ARC_108_MAG_00234	Phycodnaviridae_FN429076_Emiliania_huxleyi_virus_99B1	0.294812
TARA_PON_109_MAG_00273	Phycodnaviridae_JF974316_Ostreococcus_lucimarinus_virus_OlV4	0.613286
TARA_PSW_86_MAG_00276	Phycodnaviridae_KF481686_Emiliania_huxleyi_virus_145	0.340019
TARA_ARC_108_MAG_00264	Schulz_GVMAG_M_3300000115_12	0.426092
TARA_ARC_108_MAG_00138	Schulz_GVMAG_M_3300000115_18	0.347937
TARA_ARC_108_MAG_00215	Schulz_GVMAG_M_3300000115_3	0.409266
TARA_ARC_108_MAG_00278	Schulz_GVMAG_M_3300000115_3	0.313528
TARA_ARC_108_MAG_00221	Schulz_GVMAG_M_3300000115_9	0.338235
TARA_ARC_108_MAG_00225	Schulz_GVMAG_M_3300000116_5	0.479459
TARA_ARC_108_MAG_00209	Schulz_GVMAG_M_3300001589_6	0.305266
TARA_AON_82_MAG_00338	Schulz_GVMAG_M_3300009076_8	0.31567
TARA_ARC_108_MAG_00116	Schulz_GVMAG_M_3300009077_7	0.308561
TARA_ARC_108_MAG_00239	Schulz_GVMAG_M_3300009077_7	0.280117
TARA_ARC_108_MAG_00276	Schulz_GVMAG_M_3300009077_7	0.307089
TARA_ARC_108_MAG_00255	Schulz_GVMAG_M_3300009149_34	0.288936
TARA_ARC_108_MAG_00245	Schulz_GVMAG_M_3300009422_16	0.294508
TARA_ARC_108_MAG_00266	Schulz_GVMAG_M_3300009422_16	0.286584
TARA_ARC_108_MAG_00279	Schulz_GVMAG_M_3300009428_8	0.361197
TARA_ARC_108_MAG_00063	Schulz_GVMAG_M_3300009434_22	0.304898
TARA_AON_82_MAG_00340	Schulz_GVMAG_M_3300009436_18	0.31449
TARA_ARC_108_MAG_00123	Schulz_GVMAG_M_3300009436_18	0.357133
TARA_AOS_82_MAG_00149	Schulz_GVMAG_M_3300009544_28	0.568631
TARA_ARC_108_MAG_00257	Schulz_GVMAG_M_3300009544_28	0.36695
TARA_ARC_108_MAG_00261	Schulz_GVMAG_M_3300009544_28	0.296398
TARA_ARC_108_MAG_00122	Schulz_GVMAG_M_3300009706_42	0.460269
TARA_ARC_108_MAG_00309	Schulz_GVMAG_M_3300009785_4	0.427802
TARA_AON_82_MAG_00340	Schulz_GVMAG_M_3300010368_24	0.314599
TARA_IOS_50_MAG_00154	Schulz_GVMAG_M_3300012936_34	0.419768
TARA_AON_82_MAG_00336	Schulz_GVMAG_M_3300012952_3	0.318037
TARA_AOS_82_MAG_00160	Schulz_GVMAG_M_3300012952_3	0.408374
TARA_AOS_82_MAG_00179	Schulz_GVMAG_M_3300012952_3	-0.314814
TARA_RED_19_MAG_00051	Schulz_GVMAG_M_3300012952_3	0.831615
TARA_ASE_2028_MAG_00032	Schulz_GVMAG_M_3300017772_13	0.320862
TARA_ARC_108_MAG_00326	Schulz_GVMAG_M_3300017824_14	0.753056
TARA_SOC_28_MAG_00069	Schulz_GVMAG_M_3300020165_1	0.367801
TARA_ARC_108_MAG_00212	Schulz_GVMAG_M_3300020166_5	0.340622
TARA_ARC_108_MAG_00262	Schulz_GVMAG_M_3300020166_5	0.293839
TARA_ARC_108_MAG_00266	Schulz_GVMAG_M_3300020166_5	0.516954
TARA_AOS_82_MAG_00149	Schulz_GVMAG_M_3300020169_51	0.578669
TARA_ARC_108_MAG_00233	Schulz_GVMAG_M_3300020185_3	0.302434
TARA_AOS_82_MAG_00147	Schulz_GVMAG_M_3300020185_49	0.305011
TARA_ARC_108_MAG_00233	Schulz_GVMAG_M_3300020185_70	0.406983
TARA_PSW_86_MAG_00301	Schulz_GVMAG_M_3300020187_12	0.554385
TARA_ARC_108_MAG_00217	Schulz_GVMAG_M_3300020187_69	0.292225
TARA_AOS_82_MAG_00050	Schulz_GVMAG_M_3300020595_15	0.454927
TARA_ION_45_MAG_00189	Schulz_GVMAG_M_3300020595_32	0.349956
TARA_RED_19_MAG_00050	Schulz_GVMAG_M_3300020595_32	0.346903
TARA_ARC_108_MAG_00244	Schulz_GVMAG_M_3300021365_13	0.475271
TARA_ARC_108_MAG_00260	Schulz_GVMAG_M_3300021365_13	0.355448
TARA_AON_82_MAG_00297	Schulz_GVMAG_M_3300021389_45	0.402559
TARA_ARC_108_MAG_00259	Schulz_GVMAG_M_3300021389_49	0.287659
TARA_AOS_82_MAG_00050	Schulz_GVMAG_M_3300021389_5	0.314718
TARA_ARC_108_MAG_00247	Schulz_GVMAG_M_3300021389_5	0.290823
TARA_ARC_108_MAG_00319	Schulz_GVMAG_M_3300021389_5	0.469811
TARA_ION_45_MAG_00155	Schulz_GVMAG_M_3300021425_14	0.292419
TARA_PSW_86_MAG_00292	Schulz_GVMAG_M_3300021425_14	0.554058
TARA_PSW_86_MAG_00310	Schulz_GVMAG_M_3300021425_14	0.282802
TARA_AOS_82_MAG_00162	Schulz_GVMAG_M_3300021957_23	-0.348394
TARA_ARC_108_MAG_00063	Schulz_GVMAG_M_3300021957_23	0.286404
TARA_ARC_108_MAG_00219	Schulz_GVMAG_M_3300021957_23	0.278698
TARA_ASE_2028_MAG_00032	Schulz_GVMAG_M_3300021957_23	-0.315907
TARA_ARC_108_MAG_00255	Schulz_GVMAG_M_3300021960_31	0.396163
TARA_ARC_108_MAG_00310	Schulz_GVMAG_M_3300021960_31	0.387849
TARA_MED_95_MAG_00477	Schulz_GVMAG_M_3300022905_10	0.284813
TARA_MED_95_MAG_00198	Schulz_GVMAG_M_3300022920_3	0.439512
TARA_ARC_108_MAG_00284	Schulz_GVMAG_M_3300022925_12	0.290494
TARA_ARC_108_MAG_00219	Schulz_GVMAG_M_3300022933_32	0.389862
TARA_AOS_82_MAG_00176	Schulz_GVMAG_M_3300023109_20	0.352901
TARA_SOC_28_MAG_00031	Schulz_GVMAG_M_3300023109_20	0.287505
TARA_ARC_108_MAG_00275	Schulz_GVMAG_M_3300023109_32	0.376548
TARA_ARC_108_MAG_00287	Schulz_GVMAG_M_3300023109_32	0.293408
TARA_ARC_108_MAG_00224	Schulz_GVMAG_M_3300024185_6	0.403515
TARA_MED_95_MAG_00504	Schulz_GVMAG_M_3300024230_8	0.668247
TARA_MED_95_MAG_00478	Schulz_GVMAG_M_3300024252_29	0.501181
TARA_PSW_86_MAG_00276	Schulz_GVMAG_M_3300024252_35	0.431959
TARA_ARC_108_MAG_00221	Schulz_GVMAG_M_3300024302_11	0.425746
TARA_MED_95_MAG_00308	Schulz_GVMAG_M_3300025654_17	0.33684
TARA_AON_82_MAG_00298	Schulz_GVMAG_M_3300025727_44	0.298849
TARA_MED_95_MAG_00485	Schulz_GVMAG_M_3300025767_13	0.358922
TARA_AON_82_MAG_00338	Schulz_GVMAG_M_3300025822_14	0.475036
TARA_ARC_108_MAG_00276	Schulz_GVMAG_M_3300025860_17	0.521263
TARA_AOS_82_MAG_00050	Schulz_GVMAG_M_3300025874_67	0.295257
TARA_ION_45_MAG_00196	Schulz_GVMAG_M_3300025897_2	0.288898
TARA_PON_109_MAG_00266	Schulz_GVMAG_M_3300025897_2	0.29925
TARA_ARC_108_MAG_00248	Schulz_GVMAG_M_3300027687_8	0.491843
TARA_ARC_108_MAG_00262	Schulz_GVMAG_M_3300027687_8	0.326675
TARA_ARC_108_MAG_00123	Schulz_GVMAG_M_3300027779_64	-0.396824
TARA_ARC_108_MAG_00188	Schulz_GVMAG_M_3300027833_22	0.31905
TARA_ARC_108_MAG_00305	Schulz_GVMAG_S_1016713_148	0.386968
TARA_ARC_108_MAG_00225	Schulz_GVMAG_S_1016722_118	0.306042
TARA_ARC_108_MAG_00326	Schulz_GVMAG_S_1040241_131	0.545224
TARA_AON_82_MAG_00338	Schulz_GVMAG_S_1055481_12	0.504923
TARA_ARC_108_MAG_00108	Schulz_GVMAG_S_1074260_36	0.304341
TARA_ARC_108_MAG_00317	Schulz_GVMAG_S_1074260_43	0.336654
TARA_ARC_108_MAG_00287	Schulz_GVMAG_S_1074264_73	0.329154
TARA_ARC_108_MAG_00063	Schulz_GVMAG_S_1102104_103	0.422795
TARA_ARC_108_MAG_00245	Schulz_GVMAG_S_1102107_72	-0.281396
TARA_ARC_108_MAG_00223	Schulz_GVMAG_S_1102109_162	0.331258
TARA_ARC_108_MAG_00108	Schulz_GVMAG_S_1102113_118	0.362514
TARA_ARC_108_MAG_00247	Schulz_GVMAG_S_1102114_101	0.304316
TARA_ARC_108_MAG_00306	Schulz_GVMAG_S_1102114_101	0.527691
TARA_ARC_108_MAG_00100	Schulz_GVMAG_S_1102114_126	0.619592
TARA_ARC_108_MAG_00116	Schulz_GVMAG_S_1102114_126	0.444948
TARA_ARC_108_MAG_00261	Schulz_GVMAG_S_1102237_47	0.517432
TARA_ARC_108_MAG_00301	Schulz_GVMAG_S_1102238_66	0.337634
TARA_PON_109_MAG_00274	Schulz_GVMAG_S_1102244_53	0.411244
TARA_ARC_108_MAG_00244	Schulz_GVMAG_S_1102994_63	0.314663
TARA_ARC_108_MAG_00122	Schulz_GVMAG_S_1103012_103	0.337081
TARA_ARC_108_MAG_00246	Schulz_GVMAG_S_1103018_80	0.367327
TARA_MED_95_MAG_00493	Schulz_GVMAG_S_1103018_80	0.510534
TARA_AON_82_MAG_00315	Schulz_GVMAG_S_1103018_91	-0.676715
TARA_AOS_82_MAG_00184	Schulz_GVMAG_S_1103018_91	0.683427
TARA_ARC_108_MAG_00187	Schulz_GVMAG_S_3300000115_70	0.341621
TARA_ARC_108_MAG_00286	Schulz_GVMAG_S_3300000115_70	0.315079
TARA_ARC_108_MAG_00266	Schulz_GVMAG_S_3300000929_19	0.404872
TARA_ARC_108_MAG_00312	Schulz_GVMAG_S_3300000929_19	0.328054
TARA_ARC_108_MAG_00314	Schulz_GVMAG_S_3300000929_19	0.345323
TARA_ARC_108_MAG_00317	Schulz_GVMAG_S_3300000929_19	0.425339
TARA_ARC_108_MAG_00325	Schulz_GVMAG_S_3300000929_19	0.318213
TARA_AON_82_MAG_00298	Schulz_GVMAG_S_3300004097_149	0.319105
TARA_PSE_93_MAG_00221	Schulz_GVMAG_S_3300010368_67	0.349682
TARA_ARC_108_MAG_00306	Schulz_GVMAG_S_3300010368_80	0.320001
TARA_MED_95_MAG_00410	Schulz_GVMAG_S_3300012919_55	0.531982
TARA_AOS_82_MAG_00174	Schulz_GVMAG_S_403982_53	0.307577
TARA_ARC_108_MAG_00257	Schulz_GVMAG_S_403983_43	0.317005
TARA_MED_95_MAG_00410	Schulz_GVMAG_S_ERX555907_102	0.301319
TARA_MED_95_MAG_00441	Schulz_GVMAG_S_ERX555907_72	0.382771
TARA_RED_19_MAG_00051	Schulz_GVMAG_S_ERX555935_167	0.281092
TARA_AON_82_MAG_00314	Schulz_GVMAG_S_ERX555959_42	0.375818
TARA_MED_95_MAG_00520	Schulz_GVMAG_S_ERX555959_42	0.317217
TARA_MED_95_MAG_00484	Schulz_GVMAG_S_ERX555964_61	0.306017
TARA_PON_109_MAG_00273	Schulz_GVMAG_S_ERX555967_120	0.292429
TARA_PON_109_MAG_00273	Schulz_GVMAG_S_ERX555967_140	0.322809
TARA_MED_95_MAG_00459	Schulz_GVMAG_S_ERX556019_29	0.335456
TARA_MED_95_MAG_00419	Schulz_GVMAG_S_ERX556032_80	0.285148
TARA_MED_95_MAG_00441	Schulz_GVMAG_S_ERX556032_80	0.668069
TARA_MED_95_MAG_00493	Schulz_GVMAG_S_ERX556032_80	0.685415
TARA_PSW_86_MAG_00305	Schulz_GVMAG_S_ERX556032_80	0.541923
TARA_AON_82_MAG_00300	Schulz_GVMAG_S_ERX556037_58	0.418627
TARA_RED_19_MAG_00057	Schulz_GVMAG_S_ERX556045_90	0.286077
TARA_MED_95_MAG_00414	Schulz_GVMAG_S_ERX556052_48	0.339569
TARA_MED_95_MAG_00472	Schulz_GVMAG_S_ERX556063_31	0.297531
TARA_ION_45_MAG_00180	Schulz_GVMAG_S_ERX556068_53	0.44429
TARA_AOS_82_MAG_00032	Schulz_GVMAG_S_ERX556068_66	0.490191
TARA_MED_95_MAG_00510	Schulz_GVMAG_S_ERX556068_66	0.288234
TARA_AOS_82_MAG_00147	Schulz_GVMAG_S_ERX556126_77	0.748243
TARA_IOS_50_MAG_00114	Schulz_GVMAG_S_ERX556126_77	0.313036
TARA_AON_82_MAG_00333	TARA_AON_NCLDV_00012	0.300259
TARA_AON_82_MAG_00300	TARA_AON_NCLDV_00031	0.344492
TARA_AON_82_MAG_00340	TARA_AON_NCLDV_00057	0.467764
TARA_PSE_93_MAG_00255	TARA_AON_NCLDV_00072	0.295277
TARA_MED_95_MAG_00419	TARA_AON_NCLDV_00010	0.422333
TARA_PSE_93_MAG_00243	TARA_AON_NCLDV_00030	-0.374185
TARA_PSW_86_MAG_00297	TARA_AON_NCLDV_00030	0.386407
TARA_PSE_93_MAG_00233	TARA_AON_NCLDV_00067	0.359331
TARA_AON_82_MAG_00346	TARA_AON_NCLDV_00024	0.316584
TARA_SOC_28_MAG_00069	TARA_AON_NCLDV_00029	0.282999
TARA_AOS_82_MAG_00050	TARA_AON_NCLDV_00015	0.285299
TARA_AON_82_MAG_00297	TARA_AON_NCLDV_00003	0.297052
TARA_ARC_108_MAG_00319	TARA_AON_NCLDV_00003	0.345294
TARA_IOS_50_MAG_00114	TARA_AON_NCLDV_00013	0.300972
TARA_AOS_82_MAG_00160	TARA_AON_NCLDV_00041	-0.318181
TARA_AOS_82_MAG_00141	TARA_AON_NCLDV_00028	0.379473
TARA_MED_95_MAG_00504	TARA_AON_NCLDV_00028	-0.354584
TARA_AON_82_MAG_00344	TARA_AON_NCLDV_00032	0.293036
TARA_ARC_108_MAG_00108	TARA_AON_NCLDV_00022	0.43494
TARA_SOC_28_MAG_00069	TARA_AON_NCLDV_00022	0.429185
TARA_PON_109_MAG_00124	TARA_AON_NCLDV_00001	0.339588
TARA_AOS_82_MAG_00050	TARA_AON_NCLDV_00052	0.473808
TARA_AOS_82_MAG_00178	TARA_AOS_NCLDV_00020	0.557937
TARA_PSE_93_MAG_00244	TARA_AOS_NCLDV_00006	-0.28163
TARA_ARC_108_MAG_00223	TARA_AOS_NCLDV_00016	0.425319
TARA_ARC_108_MAG_00108	TARA_ARC_NCLDV_00141	0.295686
TARA_ARC_108_MAG_00137	TARA_ARC_NCLDV_00141	0.719743
TARA_ARC_108_MAG_00223	TARA_ARC_NCLDV_00141	0.295229
TARA_AON_82_MAG_00271	TARA_ARC_NCLDV_00073	0.386815
TARA_AOS_82_MAG_00050	TARA_ARC_NCLDV_00073	0.4357
TARA_AOS_82_MAG_00161	TARA_ARC_NCLDV_00073	0.285347
TARA_ARC_108_MAG_00280	TARA_ARC_NCLDV_00073	-0.306647
TARA_MED_95_MAG_00430	TARA_ARC_NCLDV_00073	0.340516
TARA_PSE_93_MAG_00090	TARA_ARC_NCLDV_00073	0.379158
TARA_ARC_108_MAG_00234	TARA_ARC_NCLDV_00193	0.496804
TARA_ARC_108_MAG_00256	TARA_ARC_NCLDV_00193	0.592609
TARA_ARC_108_MAG_00215	TARA_ARC_NCLDV_00030	0.30682
TARA_ARC_108_MAG_00220	TARA_ARC_NCLDV_00030	0.347312
TARA_ARC_108_MAG_00234	TARA_ARC_NCLDV_00030	0.302312
TARA_ARC_108_MAG_00225	TARA_ARC_NCLDV_00040	0.385369
TARA_ARC_108_MAG_00237	TARA_ARC_NCLDV_00040	0.306841
TARA_ARC_108_MAG_00287	TARA_ARC_NCLDV_00174	0.400387
TARA_ARC_108_MAG_00308	TARA_ARC_NCLDV_00174	0.415044
TARA_ARC_108_MAG_00219	TARA_ARC_NCLDV_00083	0.342025
TARA_ARC_108_MAG_00282	TARA_ARC_NCLDV_00083	0.283397
TARA_ARC_108_MAG_00316	TARA_ARC_NCLDV_00066	0.3553
TARA_ARC_108_MAG_00063	TARA_ARC_NCLDV_00056	0.292887
TARA_AOS_82_MAG_00141	TARA_ARC_NCLDV_00075	0.298675
TARA_ARC_108_MAG_00246	TARA_ARC_NCLDV_00152	0.321734
TARA_ARC_108_MAG_00266	TARA_ARC_NCLDV_00099	0.281775
TARA_ARC_108_MAG_00317	TARA_ARC_NCLDV_00165	0.302713
TARA_ARC_108_MAG_00220	TARA_ARC_NCLDV_00191	0.403974
TARA_ARC_108_MAG_00188	TARA_ARC_NCLDV_00018	0.44595
TARA_ARC_108_MAG_00291	TARA_ARC_NCLDV_00180	0.432084
TARA_ARC_108_MAG_00239	TARA_ARC_NCLDV_00017	0.343538
TARA_ARC_108_MAG_00239	TARA_ARC_NCLDV_00007	0.364114
TARA_ARC_108_MAG_00246	TARA_ARC_NCLDV_00007	0.519453
TARA_ARC_108_MAG_00325	TARA_ARC_NCLDV_00007	0.347702
TARA_ARC_108_MAG_00279	TARA_ARC_NCLDV_00077	0.429856
TARA_ARC_108_MAG_00320	TARA_ARC_NCLDV_00071	0.332302
TARA_ARC_108_MAG_00147	TARA_ARC_NCLDV_00130	0.498626
TARA_ARC_108_MAG_00237	TARA_ARC_NCLDV_00162	0.457598
TARA_ARC_108_MAG_00291	TARA_ARC_NCLDV_00168	0.297936
TARA_ARC_108_MAG_00316	TARA_ARC_NCLDV_00168	0.528301
TARA_ARC_108_MAG_00137	TARA_ARC_NCLDV_00005	0.302777
TARA_ARC_108_MAG_00225	TARA_ARC_NCLDV_00111	0.383647
TARA_ARC_108_MAG_00317	TARA_ARC_NCLDV_00097	0.360941
TARA_ARC_108_MAG_00266	TARA_ARC_NCLDV_00020	0.318363
TARA_AOS_82_MAG_00149	TARA_ARC_NCLDV_00057	0.614007
TARA_ARC_108_MAG_00248	TARA_ARC_NCLDV_00057	0.730541
TARA_ARC_108_MAG_00244	TARA_ARC_NCLDV_00096	0.637093
TARA_AOS_82_MAG_00162	TARA_ARC_NCLDV_00134	0.404202
TARA_ARC_108_MAG_00209	TARA_ARC_NCLDV_00147	0.420003
TARA_ARC_108_MAG_00259	TARA_ARC_NCLDV_00124	0.388794
TARA_ARC_108_MAG_00268	TARA_ARC_NCLDV_00124	0.415323
TARA_ARC_108_MAG_00314	TARA_ARC_NCLDV_00011	-0.463659
TARA_ARC_108_MAG_00212	TARA_ARC_NCLDV_00123	-0.365705
TARA_ARC_108_MAG_00255	TARA_ARC_NCLDV_00123	0.382147
TARA_ARC_108_MAG_00212	TARA_ARC_NCLDV_00070	0.58767
TARA_ARC_108_MAG_00255	TARA_ARC_NCLDV_00070	0.696468
TARA_ARC_108_MAG_00278	TARA_ARC_NCLDV_00070	0.463137
TARA_ARC_108_MAG_00247	TARA_ARC_NCLDV_00014	0.386734
TARA_ARC_108_MAG_00315	TARA_ARC_NCLDV_00025	0.360213
TARA_ARC_108_MAG_00138	TARA_ARC_NCLDV_00053	0.518736
TARA_ARC_108_MAG_00301	TARA_ARC_NCLDV_00053	0.450458
TARA_ARC_108_MAG_00306	TARA_ARC_NCLDV_00053	0.517164
TARA_ARC_108_MAG_00221	TARA_ARC_NCLDV_00065	0.406015
TARA_ARC_108_MAG_00240	TARA_ARC_NCLDV_00183	0.58852
TARA_ARC_108_MAG_00244	TARA_ARC_NCLDV_00183	0.428414
TARA_ARC_108_MAG_00247	TARA_ARC_NCLDV_00183	0.299332
TARA_ARC_108_MAG_00256	TARA_ARC_NCLDV_00185	0.431183
TARA_ARC_108_MAG_00221	TARA_ARC_NCLDV_00029	0.344558
TARA_ARC_108_MAG_00325	TARA_ARC_NCLDV_00105	0.381735
TARA_ARC_108_MAG_00209	TARA_ARC_NCLDV_00161	0.529525
TARA_ARC_108_MAG_00063	TARA_ARC_NCLDV_00188	0.301647
TARA_ARC_108_MAG_00312	TARA_ARC_NCLDV_00188	0.332764
TARA_ARC_108_MAG_00188	TARA_ARC_NCLDV_00081	0.54488
TARA_ARC_108_MAG_00188	TARA_ARC_NCLDV_00103	-0.326811
TARA_ARC_108_MAG_00276	TARA_ARC_NCLDV_00122	0.344361
TARA_ARC_108_MAG_00250	TARA_ARC_NCLDV_00041	0.305562
TARA_ARC_108_MAG_00256	TARA_ARC_NCLDV_00041	0.318748
TARA_ARC_108_MAG_00100	TARA_ARC_NCLDV_00137	0.383019
TARA_ARC_108_MAG_00215	TARA_ARC_NCLDV_00031	0.564035
TARA_ARC_108_MAG_00261	TARA_ARC_NCLDV_00031	0.439459
TARA_ARC_108_MAG_00244	TARA_ARC_NCLDV_00021	0.375842
TARA_ARC_108_MAG_00306	TARA_ARC_NCLDV_00175	0.481587
TARA_ARC_108_MAG_00230	TARA_ARC_NCLDV_00113	0.569054
TARA_AON_82_MAG_00271	TARA_ARC_NCLDV_00026	0.328531
TARA_AON_82_MAG_00338	TARA_ARC_NCLDV_00026	0.374638
TARA_PSE_93_MAG_00090	TARA_ARC_NCLDV_00026	0.33357
TARA_PSW_86_MAG_00276	TARA_ARC_NCLDV_00026	0.416416
TARA_ARC_108_MAG_00305	TARA_ARC_NCLDV_00049	0.364018
TARA_ARC_108_MAG_00224	TARA_ARC_NCLDV_00144	-0.35858
TARA_ARC_108_MAG_00108	TARA_ARC_NCLDV_00157	0.377602
TARA_ARC_108_MAG_00314	TARA_ARC_NCLDV_00061	0.959563
TARA_ARC_108_MAG_00137	TARA_ARC_NCLDV_00178	0.323358
TARA_ARC_108_MAG_00220	TARA_ARC_NCLDV_00072	0.582549
TARA_ARC_108_MAG_00316	TARA_ARC_NCLDV_00072	0.367402
TARA_ARC_108_MAG_00268	TARA_ARC_NCLDV_00027	0.398314
TARA_ARC_108_MAG_00137	TARA_ARC_NCLDV_00023	0.605506
TARA_ARC_108_MAG_00217	TARA_ARC_NCLDV_00023	0.440029
TARA_ARC_108_MAG_00239	TARA_ARC_NCLDV_00023	0.358201
TARA_ARC_108_MAG_00253	TARA_ARC_NCLDV_00023	0.544448
TARA_ARC_108_MAG_00245	TARA_ARC_NCLDV_00118	0.528212
TARA_ARC_108_MAG_00137	TARA_ARC_NCLDV_00128	0.76591
TARA_ARC_108_MAG_00223	TARA_ARC_NCLDV_00035	0.497748
TARA_ARC_108_MAG_00237	TARA_ARC_NCLDV_00035	0.361698
TARA_ARC_108_MAG_00315	TARA_ARC_NCLDV_00035	0.650423
TARA_ARC_108_MAG_00147	TARA_ARC_NCLDV_00054	0.344767
TARA_ARC_108_MAG_00288	TARA_ARC_NCLDV_00054	0.342156
TARA_ARC_108_MAG_00230	TARA_ARC_NCLDV_00047	0.348881
TARA_ARC_108_MAG_00240	TARA_ARC_NCLDV_00047	0.321481
TARA_ARC_108_MAG_00248	TARA_ARC_NCLDV_00101	0.35441
TARA_ARC_108_MAG_00215	TARA_ARC_NCLDV_00028	0.509268
TARA_ARC_108_MAG_00268	TARA_ARC_NCLDV_00032	-0.279081
TARA_ARC_108_MAG_00268	TARA_ARC_NCLDV_00142	0.339513
TARA_ARC_108_MAG_00108	TARA_ARC_NCLDV_00078	0.318844
TARA_ARC_108_MAG_00223	TARA_ARC_NCLDV_00078	0.322327
TARA_SOC_28_MAG_00037	TARA_ARC_NCLDV_00078	0.351163
TARA_ARC_108_MAG_00230	TARA_ARC_NCLDV_00148	0.289018
TARA_ARC_108_MAG_00316	TARA_ARC_NCLDV_00148	0.321095
TARA_MED_95_MAG_00504	TARA_ARC_NCLDV_00148	0.576183
TARA_ION_45_MAG_00180	TARA_ION_NCLDV_00004	0.379046
TARA_PON_109_MAG_00266	TARA_ION_NCLDV_00004	0.412699
TARA_PSE_93_MAG_00252	TARA_ION_NCLDV_00004	0.349985
TARA_PSW_86_MAG_00301	TARA_IOS_NCLDV_00006	0.432744
TARA_MED_95_MAG_00498	TARA_MED_NCLDV_00017	0.503517
TARA_ARC_108_MAG_00217	TARA_MED_NCLDV_00134	0.31261
TARA_MED_95_MAG_00446	TARA_MED_NCLDV_00066	0.380188
TARA_MED_95_MAG_00419	TARA_MED_NCLDV_00122	0.300015
TARA_MED_95_MAG_00520	TARA_MED_NCLDV_00122	0.419992
TARA_IOS_50_MAG_00146	TARA_MED_NCLDV_00101	0.373644
TARA_MED_95_MAG_00446	TARA_MED_NCLDV_00101	0.487063
TARA_MED_95_MAG_00451	TARA_MED_NCLDV_00101	0.320407
TARA_MED_95_MAG_00478	TARA_MED_NCLDV_00062	0.377565
TARA_PSE_93_MAG_00230	TARA_MED_NCLDV_00102	-0.304191
TARA_PSE_93_MAG_00201	TARA_MED_NCLDV_00138	0.368172
TARA_PSE_93_MAG_00255	TARA_MED_NCLDV_00085	0.540119
TARA_MED_95_MAG_00509	TARA_MED_NCLDV_00007	0.615036
TARA_PSW_86_MAG_00288	TARA_MED_NCLDV_00020	0.318945
TARA_MED_95_MAG_00461	TARA_MED_NCLDV_00027	0.288686
TARA_MED_95_MAG_00493	TARA_MED_NCLDV_00027	-0.364193
TARA_MED_95_MAG_00512	TARA_MED_NCLDV_00027	0.302472
TARA_AON_82_MAG_00322	TARA_MED_NCLDV_00021	0.286239
TARA_MED_95_MAG_00485	TARA_MED_NCLDV_00021	0.281381
TARA_PON_109_MAG_00276	TARA_MED_NCLDV_00021	-0.315715
TARA_MED_95_MAG_00448	TARA_MED_NCLDV_00026	0.305141
TARA_AOS_82_MAG_00178	TARA_MED_NCLDV_00123	0.414775
TARA_MED_95_MAG_00451	TARA_MED_NCLDV_00073	0.303553
TARA_MED_95_MAG_00484	TARA_MED_NCLDV_00073	0.644179
TARA_PSE_93_MAG_00223	TARA_MED_NCLDV_00077	0.285479
TARA_MED_95_MAG_00498	TARA_MED_NCLDV_00105	0.455997
TARA_PSE_93_MAG_00230	TARA_MED_NCLDV_00056	0.298099
TARA_IOS_50_MAG_00166	TARA_MED_NCLDV_00005	0.321906
TARA_MED_95_MAG_00510	TARA_MED_NCLDV_00036	0.754425
TARA_MED_95_MAG_00478	TARA_MED_NCLDV_00109	0.583064
TARA_MED_95_MAG_00479	TARA_MED_NCLDV_00039	-0.294784
TARA_MED_95_MAG_00508	TARA_MED_NCLDV_00039	0.590267
TARA_PSE_93_MAG_00222	TARA_MED_NCLDV_00039	0.444387
TARA_AOS_82_MAG_00188	TARA_MED_NCLDV_00107	0.36996
TARA_MED_95_MAG_00480	TARA_MED_NCLDV_00136	0.388479
TARA_MED_95_MAG_00514	TARA_MED_NCLDV_00118	0.345746
TARA_MED_95_MAG_00520	TARA_MED_NCLDV_00118	0.320394
TARA_MED_95_MAG_00451	TARA_MED_NCLDV_00083	0.61431
TARA_AOS_82_MAG_00178	TARA_MED_NCLDV_00104	0.302396
TARA_MED_95_MAG_00506	TARA_MED_NCLDV_00104	0.464995
TARA_MED_95_MAG_00477	TARA_MED_NCLDV_00103	0.298098
TARA_AON_82_MAG_00298	TARA_MED_NCLDV_00106	0.312129
TARA_PSW_86_MAG_00300	TARA_MED_NCLDV_00106	0.427694
TARA_ION_45_MAG_00179	TARA_PON_NCLDV_00023	0.324231
TARA_ION_45_MAG_00181	TARA_PON_NCLDV_00023	0.498478
TARA_ION_45_MAG_00196	TARA_PON_NCLDV_00023	0.791664
TARA_MED_95_MAG_00509	TARA_PON_NCLDV_00023	0.41586
TARA_PON_109_MAG_00266	TARA_PON_NCLDV_00023	0.522165
TARA_RED_19_MAG_00059	TARA_PON_NCLDV_00023	0.294682
TARA_PON_109_MAG_00273	TARA_PON_NCLDV_00025	0.317852
TARA_MED_95_MAG_00455	TARA_PON_NCLDV_00054	0.37054
TARA_ION_45_MAG_00181	TARA_PON_NCLDV_00006	-0.359587
TARA_PSE_93_MAG_00262	TARA_PON_NCLDV_00021	0.385675
TARA_ARC_108_MAG_00286	TARA_PON_NCLDV_00038	0.448459
TARA_PSE_93_MAG_00223	TARA_PSE_NCLDV_00007	0.423917
TARA_PSE_93_MAG_00239	TARA_PSE_NCLDV_00007	-0.426612
TARA_PSE_93_MAG_00251	TARA_PSE_NCLDV_00007	0.290967
TARA_MED_95_MAG_00508	TARA_PSE_NCLDV_00020	0.289279
TARA_PSE_93_MAG_00223	TARA_PSE_NCLDV_00020	0.296673
TARA_PSW_86_MAG_00288	TARA_PSE_NCLDV_00020	0.282951
TARA_MED_95_MAG_00498	TARA_PSE_NCLDV_00004	0.419665
TARA_PSW_86_MAG_00236	TARA_PSE_NCLDV_00038	-0.306716
TARA_PON_109_MAG_00217	TARA_PSE_NCLDV_00032	0.332884
TARA_PSE_93_MAG_00256	TARA_PSE_NCLDV_00031	0.320722
TARA_PSW_86_MAG_00160	TARA_PSE_NCLDV_00043	0.336018
TARA_MED_95_MAG_00478	TARA_PSE_NCLDV_00027	0.295517
TARA_PSE_93_MAG_00221	TARA_PSE_NCLDV_00050	0.481046
TARA_ION_45_MAG_00189	TARA_PSE_NCLDV_00042	0.618965
TARA_PSE_93_MAG_00213	TARA_PSE_NCLDV_00042	0.561457
TARA_IOS_50_MAG_00153	TARA_PSW_NCLDV_00058	0.303213
TARA_PSW_86_MAG_00308	TARA_PSW_NCLDV_00016	0.341491
TARA_RED_19_MAG_00055	TARA_PSW_NCLDV_00016	0.598014
TARA_PSW_86_MAG_00306	TARA_PSW_NCLDV_00048	0.28537
TARA_PSW_86_MAG_00307	TARA_PSW_NCLDV_00048	0.36201
TARA_PSW_86_MAG_00312	TARA_PSW_NCLDV_00048	0.455229
TARA_PSW_86_MAG_00315	TARA_PSW_NCLDV_00048	-0.42781
TARA_AON_82_MAG_00323	TARA_PSW_NCLDV_00019	0.340012
TARA_PON_109_MAG_00266	TARA_PSW_NCLDV_00019	0.441014
TARA_IOS_50_MAG_00154	TARA_PSW_NCLDV_00039	0.284685
TARA_PON_109_MAG_00274	TARA_PSW_NCLDV_00012	0.316419
TARA_PSE_93_MAG_00248	TARA_PSW_NCLDV_00030	0.369962
TARA_PON_109_MAG_00256	TARA_PSW_NCLDV_00015	0.396224
TARA_MED_95_MAG_00504	TARA_PSW_NCLDV_00079	0.318473
TARA_IOS_50_MAG_00154	TARA_PSW_NCLDV_00017	0.285993
TARA_PSW_86_MAG_00253	TARA_PSW_NCLDV_00017	0.533786
TARA_PSE_93_MAG_00256	TARA_PSW_NCLDV_00037	0.54
TARA_RED_19_MAG_00055	TARA_PSW_NCLDV_00037	0.339898
TARA_PON_109_MAG_00124	TARA_PSW_NCLDV_00085	0.593446
TARA_PON_109_MAG_00273	TARA_PSW_NCLDV_00085	0.383565
TARA_PSE_93_MAG_00201	TARA_PSW_NCLDV_00085	0.294843
TARA_ARC_108_MAG_00219	TARA_SOC_NCLDV_00010	0.288203
TARA_ARC_108_MAG_00275	TARA_SOC_NCLDV_00010	0.562253
TARA_ARC_108_MAG_00310	TARA_SOC_NCLDV_00010	0.414269
TARA_AOS_82_MAG_00149	TARA_SOC_NCLDV_00013	0.40007
TARA_ARC_108_MAG_00123	TARA_SOC_NCLDV_00013	0.94167
TARA_ARC_108_MAG_00319	TARA_SOC_NCLDV_00026	0.74431
TARA_AOS_82_MAG_00141	TARA_SOC_NCLDV_00011	0.351205
TARA_AOS_82_MAG_00149	TARA_SOC_NCLDV_00011	0.43538
TARA_AOS_82_MAG_00184	TARA_SOC_NCLDV_00011	-0.456219
TARA_ARC_108_MAG_00326	TARA_SOC_NCLDV_00011	0.281034
TARA_MED_95_MAG_00504	TARA_SOC_NCLDV_00011	0.389032
TARA_PSW_86_MAG_00270	Moniruzzaman_EP01_ERX552279_2_dc	0.256823
TARA_AON_82_MAG_00353	Moniruzzaman_LP01_ERX552333_20_dc	0.245384
TARA_IOS_50_MAG_00153	Moniruzzaman_LP01_ERX555978_25_dc	-0.282295
TARA_MED_95_MAG_00516	Moniruzzaman_LP01_ERX555978_25_dc	0.26893
TARA_PSW_86_MAG_00299	Moniruzzaman_LP01_ERX555978_25_dc	0.244873
TARA_MED_95_MAG_00405	Moniruzzaman_LP01_ERX555987_14_dc	0.258797
TARA_MED_95_MAG_00448	Moniruzzaman_LP01_ERX556023_2_dc	0.291882
TARA_AOS_82_MAG_00177	Moniruzzaman_LP01_SRX514547_24_dc	0.424409
TARA_RED_19_MAG_00045	Moniruzzaman_LP01_SRX514547_24_dc	0.433689
TARA_AON_82_MAG_00314	Moniruzzaman_LP04_ERX555917_66_dc	0.303074
TARA_ION_45_MAG_00200	Moniruzzaman_LP04_ERX555917_66_dc	0.342134
TARA_MED_95_MAG_00410	Moniruzzaman_LP04_ERX555919_35_dc	0.273438
TARA_MED_95_MAG_00519	Moniruzzaman_LP04_ERX556017_11_dc	0.279159
TARA_MED_95_MAG_00461	Moniruzzaman_LP04_ERX556101_9_dc	0.245745
TARA_MED_95_MAG_00494	Moniruzzaman_MM01_ERX288947_11_dc	0.353696
TARA_MED_95_MAG_00432	Moniruzzaman_MM01_ERX552243_80_dc	0.240227
TARA_MED_95_MAG_00508	Moniruzzaman_MM01_ERX552243_92_dc	0.236184
TARA_PSW_86_MAG_00301	Moniruzzaman_MM01_ERX552243_92_dc	0.256447
TARA_AON_82_MAG_00300	Moniruzzaman_MM01_ERX552270_87_dc	0.275997
TARA_MED_95_MAG_00491	Moniruzzaman_MM01_ERX552274_30_dc	0.322372
TARA_AOS_82_MAG_00168	Moniruzzaman_MM01_ERX552288_39_dc	-0.239409
TARA_AOS_82_MAG_00178	Moniruzzaman_MM01_ERX552288_95_dc	0.236535
TARA_PSE_93_MAG_00229	Moniruzzaman_MM01_ERX552288_95_dc	0.299106
TARA_PSW_86_MAG_00292	Moniruzzaman_MM01_ERX552292_53_dc	0.288678
TARA_AON_82_MAG_00300	Moniruzzaman_MM01_ERX552302_47_dc	0.243592
TARA_ARC_108_MAG_00302	Moniruzzaman_MM01_ERX555913_6_dc	0.443776
TARA_MED_95_MAG_00457	Moniruzzaman_MM01_ERX555913_6_dc	0.401318
TARA_ION_45_MAG_00172	Moniruzzaman_MM01_ERX555913_65_dc	0.385063
TARA_AON_82_MAG_00284	Moniruzzaman_MM01_ERX555951_10_dc	0.25891
TARA_PON_109_MAG_00233	Moniruzzaman_MM01_ERX555954_29_dc	0.387775
TARA_PSE_93_MAG_00231	Moniruzzaman_MM01_ERX555965_56_dc	0.334919
TARA_AON_82_MAG_00300	Moniruzzaman_MM01_ERX555988_97_dc	0.314963
TARA_PON_109_MAG_00266	Moniruzzaman_MM01_ERX556007_6_dc	0.270507
TARA_PSE_93_MAG_00222	Moniruzzaman_MM01_ERX556007_6_dc	-0.320494
TARA_PSE_93_MAG_00236	Moniruzzaman_MM01_ERX556007_6_dc	0.374881
TARA_PSE_93_MAG_00248	Moniruzzaman_MM01_ERX556007_6_dc	0.444552
TARA_PSE_93_MAG_00257	Moniruzzaman_MM01_ERX556007_6_dc	0.294701
TARA_AON_82_MAG_00314	Moniruzzaman_MM01_ERX556028_70_dc	0.260536
TARA_ION_45_MAG_00173	Moniruzzaman_MM01_ERX556031_42_dc	0.245841
TARA_MED_95_MAG_00457	Moniruzzaman_MM01_ERX556068_30_dc	0.250144
TARA_ARC_108_MAG_00290	Moniruzzaman_MM01_SRX802073_99_dc	0.291831
TARA_ARC_108_MAG_00229	Moniruzzaman_MM01_SRX802143_26_dc	0.240824
TARA_ARC_108_MAG_00277	Moniruzzaman_MM01_SRX802143_8_dc	0.257971
TARA_ARC_108_MAG_00223	Moniruzzaman_MM05_ERX552270_36_dc	0.261797
TARA_MED_95_MAG_00465	Moniruzzaman_MM05_ERX552270_38_dc	0.319847
TARA_PSE_93_MAG_00182	Moniruzzaman_MM05_ERX552285_69_dc	0.359156
TARA_MED_95_MAG_00497	Moniruzzaman_MM05_ERX555907_15_dc	0.375192
TARA_ARC_108_MAG_00273	Moniruzzaman_MM05_SRX802073_24_dc	0.292648
TARA_ARC_108_MAG_00290	Moniruzzaman_MM05_SRX802963_50_dc	0.289877
TARA_ARC_108_MAG_00322	Moniruzzaman_MM05_SRX802963_50_dc	0.347268
TARA_MED_95_MAG_00491	Moniruzzaman_MM07_ERX552256_88_dc	0.263808
TARA_AON_82_MAG_00340	Moniruzzaman_MM07_ERX552302_17_dc	0.401706
TARA_PSE_93_MAG_00234	Moniruzzaman_MM07_ERX555957_21_dc	0.257844
TARA_PSE_93_MAG_00213	Moniruzzaman_MM07_ERX555963_2_dc	0.290529
TARA_ASW_2018_MAG_00036	Moniruzzaman_MM07_SRX803008_112_dc	0.333092
TARA_PSW_86_MAG_00301	Moniruzzaman_MM08_ERX555935_69_dc	0.3176
TARA_AON_82_MAG_00317	Moniruzzaman_MM08_SRX802202_7_dc	0.295251
TARA_MED_95_MAG_00498	Moniruzzaman_MM09_ERX552255_7_dc	0.246453
TARA_PSE_93_MAG_00182	Moniruzzaman_MM09_ERX552270_42_dc	0.373746
TARA_PSE_93_MAG_00246	Moniruzzaman_MM09_ERX556134_17_dc	0.299301
TARA_AON_82_MAG_00332	Moniruzzaman_MM11_ERX552257_96_dc	0.29232
TARA_AON_82_MAG_00336	Moniruzzaman_MM11_ERX552257_96_dc	0.271489
TARA_SOC_28_MAG_00066	Moniruzzaman_MM12_ERX555997_39_dc	0.562889
TARA_IOS_50_MAG_00158	Moniruzzaman_MM16_ERX552256_53_dc	0.274578
TARA_PSE_93_MAG_00256	Moniruzzaman_MM16_ERX556094_26_dc	0.303414
TARA_ARC_108_MAG_00122	Phycodnaviridae_FN429076_Emiliania_huxleyi_virus_99B1	0.486123
TARA_ARC_108_MAG_00298	Phycodnaviridae_FN429076_Emiliania_huxleyi_virus_99B1	0.24381
TARA_ARC_108_MAG_00318	Phycodnaviridae_FN429076_Emiliania_huxleyi_virus_99B1	0.353773
TARA_ARC_108_MAG_00273	Phycodnaviridae_KF481686_Emiliania_huxleyi_virus_145	0.274114
TARA_AON_82_MAG_00329	Phycodnaviridae_KT820662_Chrysochromulina_ericina_virus_isolate_CeV_01B	-0.294392
TARA_ARC_108_MAG_00273	Phycodnaviridae_KT820662_Chrysochromulina_ericina_virus_isolate_CeV_01B	0.321344
TARA_ARC_108_MAG_00297	Phycodnaviridae_KT820662_Chrysochromulina_ericina_virus_isolate_CeV_01B	0.303345
TARA_ARC_108_MAG_00225	Schulz_GVMAG_M_3300000115_19	0.247167
TARA_ARC_108_MAG_00258	Schulz_GVMAG_M_3300000115_9	0.311948
TARA_ARC_108_MAG_00298	Schulz_GVMAG_M_3300000115_9	0.331501
TARA_ARC_108_MAG_00314	Schulz_GVMAG_M_3300001349_29	0.319134
TARA_ARC_108_MAG_00258	Schulz_GVMAG_M_3300002186_2	-0.335532
TARA_ARC_108_MAG_00285	Schulz_GVMAG_M_3300002186_2	0.252534
TARA_ARC_108_MAG_00292	Schulz_GVMAG_M_3300002186_2	0.357882
TARA_PSE_93_MAG_00221	Schulz_GVMAG_M_3300005523_3	0.249793
TARA_AOS_82_MAG_00183	Schulz_GVMAG_M_3300006805_8	0.446109
TARA_ASW_2018_MAG_00036	Schulz_GVMAG_M_3300006805_8	0.470789
TARA_AOS_82_MAG_00183	Schulz_GVMAG_M_3300009426_8	0.390957
TARA_ARC_108_MAG_00322	Schulz_GVMAG_M_3300009426_8	0.470975
TARA_ASW_2018_MAG_00036	Schulz_GVMAG_M_3300009426_8	0.354535
TARA_ARC_108_MAG_00314	Schulz_GVMAG_M_3300009441_23	0.261262
TARA_AOS_82_MAG_00174	Schulz_GVMAG_M_3300009443_14	0.245412
TARA_ARC_108_MAG_00296	Schulz_GVMAG_M_3300009544_28	0.241354
TARA_AOS_82_MAG_00178	Schulz_GVMAG_M_3300009550_18	0.251866
TARA_PON_109_MAG_00233	Schulz_GVMAG_M_3300012920_30	0.264859
TARA_ION_45_MAG_00179	Schulz_GVMAG_M_3300012936_34	0.248488
TARA_IOS_50_MAG_00143	Schulz_GVMAG_M_3300012936_34	0.328796
TARA_AON_82_MAG_00229	Schulz_GVMAG_M_3300012936_37	0.516511
TARA_MED_95_MAG_00410	Schulz_GVMAG_M_3300012953_22	0.497185
TARA_PON_109_MAG_00272	Schulz_GVMAG_M_3300017783_9	0.314961
TARA_ION_45_MAG_00172	Schulz_GVMAG_M_3300017786_5	0.509851
TARA_ION_45_MAG_00156	Schulz_GVMAG_M_3300018428_35	0.498362
TARA_ARC_108_MAG_00229	Schulz_GVMAG_M_3300020165_1	0.257062
TARA_AON_82_MAG_00322	Schulz_GVMAG_M_3300020165_47	0.276898
TARA_AON_82_MAG_00344	Schulz_GVMAG_M_3300020165_47	0.253568
TARA_MED_95_MAG_00485	Schulz_GVMAG_M_3300020165_47	-0.27287
TARA_MED_95_MAG_00520	Schulz_GVMAG_M_3300020165_47	0.296469
TARA_ARC_108_MAG_00231	Schulz_GVMAG_M_3300020166_5	0.245163
TARA_MED_95_MAG_00431	Schulz_GVMAG_M_3300020178_21	0.328468
TARA_ARC_108_MAG_00225	Schulz_GVMAG_M_3300020185_3	0.358292
TARA_ARC_108_MAG_00299	Schulz_GVMAG_M_3300020185_3	0.327057
TARA_SOC_28_MAG_00066	Schulz_GVMAG_M_3300020185_35	0.315126
TARA_MED_95_MAG_00448	Schulz_GVMAG_M_3300020187_12	0.277304
TARA_MED_95_MAG_00431	Schulz_GVMAG_M_3300020194_30	0.432187
TARA_AON_82_MAG_00284	Schulz_GVMAG_M_3300020810_20	0.250219
TARA_ION_45_MAG_00172	Schulz_GVMAG_M_3300021425_14	0.663299
TARA_ARC_108_MAG_00116	Schulz_GVMAG_M_3300021960_31	0.298584
TARA_ARC_108_MAG_00226	Schulz_GVMAG_M_3300021960_31	0.444988
TARA_PSW_86_MAG_00299	Schulz_GVMAG_M_3300022905_10	0.268934
TARA_ARC_108_MAG_00299	Schulz_GVMAG_M_3300022920_3	0.249058
TARA_ARC_108_MAG_00230	Schulz_GVMAG_M_3300024185_6	0.334029
TARA_MED_95_MAG_00500	Schulz_GVMAG_M_3300024252_29	0.240788
TARA_ARC_108_MAG_00302	Schulz_GVMAG_M_3300024252_35	0.335559
TARA_ARC_108_MAG_00225	Schulz_GVMAG_M_3300025652_16	0.282237
TARA_ARC_108_MAG_00280	Schulz_GVMAG_M_3300025652_16	0.314104
TARA_MED_95_MAG_00465	Schulz_GVMAG_M_3300025727_44	0.242885
TARA_MED_95_MAG_00497	Schulz_GVMAG_M_3300025727_44	0.314877
TARA_MED_95_MAG_00465	Schulz_GVMAG_M_3300025767_21	0.326222
TARA_PON_109_MAG_00272	Schulz_GVMAG_M_3300025767_21	0.384084
TARA_ARC_108_MAG_00189	Schulz_GVMAG_M_3300025860_17	0.289318
TARA_ARC_108_MAG_00230	Schulz_GVMAG_M_3300025860_25	0.413327
TARA_ARC_108_MAG_00231	Schulz_GVMAG_M_3300025860_25	0.417041
TARA_ARC_108_MAG_00277	Schulz_GVMAG_M_3300025860_25	0.262602
TARA_AOS_82_MAG_00162	Schulz_GVMAG_M_3300025874_52	0.320818
TARA_AOS_82_MAG_00183	Schulz_GVMAG_M_3300025897_2	-0.335471
TARA_ASW_2018_MAG_00036	Schulz_GVMAG_M_3300025897_2	0.355984
TARA_ARC_108_MAG_00252	Schulz_GVMAG_S_1016713_148	0.27025
TARA_ARC_108_MAG_00231	Schulz_GVMAG_S_1016722_118	0.342536
TARA_PSE_93_MAG_00248	Schulz_GVMAG_S_1016728_84	0.279603
TARA_ARC_108_MAG_00273	Schulz_GVMAG_S_1017745_132	0.404491
TARA_AON_82_MAG_00317	Schulz_GVMAG_S_1040241_131	0.290291
TARA_ARC_108_MAG_00270	Schulz_GVMAG_S_1059924_57	0.242244
TARA_SOC_28_MAG_00060	Schulz_GVMAG_S_1074258_71	0.316603
TARA_SOC_28_MAG_00064	Schulz_GVMAG_S_1074258_71	-0.297749
TARA_SOC_28_MAG_00067	Schulz_GVMAG_S_1074258_71	0.326947
TARA_SOC_28_MAG_00067	Schulz_GVMAG_S_1074260_43	0.669465
TARA_ARC_108_MAG_00290	Schulz_GVMAG_S_1074260_58	0.25916
TARA_ARC_108_MAG_00263	Schulz_GVMAG_S_1092152_17	0.244355
TARA_ARC_108_MAG_00292	Schulz_GVMAG_S_1102104_120	0.250695
TARA_ARC_108_MAG_00254	Schulz_GVMAG_S_1102105_80	0.515692
TARA_ARC_108_MAG_00304	Schulz_GVMAG_S_1102107_72	0.452552
TARA_ARC_108_MAG_00116	Schulz_GVMAG_S_1102109_162	0.46634
TARA_ARC_108_MAG_00295	Schulz_GVMAG_S_1102109_162	0.368477
TARA_ARC_108_MAG_00296	Schulz_GVMAG_S_1102109_162	0.284476
TARA_ARC_108_MAG_00321	Schulz_GVMAG_S_1102110_122	0.305232
TARA_ARC_108_MAG_00239	Schulz_GVMAG_S_1102113_118	0.840934
TARA_ARC_108_MAG_00316	Schulz_GVMAG_S_1102113_118	0.321815
TARA_ARC_108_MAG_00226	Schulz_GVMAG_S_1102114_101	0.326017
TARA_ARC_108_MAG_00231	Schulz_GVMAG_S_1102114_101	0.394095
TARA_ARC_108_MAG_00296	Schulz_GVMAG_S_1102114_101	0.310835
TARA_ARC_108_MAG_00290	Schulz_GVMAG_S_1102114_126	0.378663
TARA_ARC_108_MAG_00296	Schulz_GVMAG_S_1102237_47	0.26436
TARA_ARC_108_MAG_00223	Schulz_GVMAG_S_1102994_63	0.258392
TARA_ARC_108_MAG_00252	Schulz_GVMAG_S_1103012_103	0.31941
TARA_AOS_82_MAG_00162	Schulz_GVMAG_S_3300000115_46	0.333941
TARA_ARC_108_MAG_00273	Schulz_GVMAG_S_3300000929_19	0.319552
TARA_MED_95_MAG_00416	Schulz_GVMAG_S_3300010299_37	0.38198
TARA_ARC_108_MAG_00254	Schulz_GVMAG_S_3300010368_80	0.296243
TARA_PON_109_MAG_00124	Schulz_GVMAG_S_3300012919_62	0.299891
TARA_AON_82_MAG_00332	Schulz_GVMAG_S_3300012919_72	0.258368
TARA_ARC_108_MAG_00299	Schulz_GVMAG_S_403982_53	0.258938
TARA_ARC_108_MAG_00165	Schulz_GVMAG_S_403983_43	0.31929
TARA_ARC_108_MAG_00269	Schulz_GVMAG_S_403983_43	-0.253013
TARA_MED_95_MAG_00441	Schulz_GVMAG_S_ERX555907_102	0.271577
TARA_MED_95_MAG_00519	Schulz_GVMAG_S_ERX555907_94	0.342257
TARA_MED_95_MAG_00451	Schulz_GVMAG_S_ERX555945_21	0.256424
TARA_PON_109_MAG_00267	Schulz_GVMAG_S_ERX555947_70	0.278222
TARA_PSW_86_MAG_00160	Schulz_GVMAG_S_ERX555947_70	0.249416
TARA_AON_82_MAG_00284	Schulz_GVMAG_S_ERX555951_64	0.276883
TARA_MED_95_MAG_00480	Schulz_GVMAG_S_ERX555964_61	0.310163
TARA_MED_95_MAG_00518	Schulz_GVMAG_S_ERX555964_61	0.382442
TARA_ION_45_MAG_00172	Schulz_GVMAG_S_ERX556019_101	0.343174
TARA_MED_95_MAG_00477	Schulz_GVMAG_S_ERX556019_29	0.253206
TARA_ION_45_MAG_00167	Schulz_GVMAG_S_ERX556019_34	0.308345
TARA_ION_45_MAG_00171	Schulz_GVMAG_S_ERX556019_57	0.273378
TARA_IOS_50_MAG_00136	Schulz_GVMAG_S_ERX556019_57	-0.262766
TARA_PSW_86_MAG_00298	Schulz_GVMAG_S_ERX556028_72	0.297978
TARA_MED_95_MAG_00457	Schulz_GVMAG_S_ERX556063_31	0.236501
TARA_PSW_86_MAG_00304	Schulz_GVMAG_S_ERX556068_53	0.302201
TARA_ION_45_MAG_00166	Schulz_GVMAG_S_ERX556068_66	0.25401
TARA_IOS_50_MAG_00143	Schulz_GVMAG_S_ERX556068_66	0.261252
TARA_PSE_93_MAG_00234	Schulz_GVMAG_S_ERX556119_27	-0.347533
TARA_ION_45_MAG_00156	Schulz_GVMAG_S_ERX556125_36	0.294787
TARA_PSW_86_MAG_00236	Schulz_GVMAG_S_ERX556126_77	0.303712
TARA_PSE_93_MAG_00259	Schulz_GVMAG_S_ERX556126_91	0.351241
TARA_AON_82_MAG_00284	Schulz_GVMAG_S_ERX556127_47	0.241521
TARA_AON_82_MAG_00322	TARA_AON_NCLDV_00012	0.401155
TARA_MED_95_MAG_00485	TARA_AON_NCLDV_00012	-0.377639
TARA_MED_95_MAG_00495	TARA_AON_NCLDV_00012	0.278505
TARA_AON_82_MAG_00298	TARA_AON_NCLDV_00071	0.293492
TARA_PSE_93_MAG_00263	TARA_AON_NCLDV_00068	0.249191
TARA_AON_82_MAG_00349	TARA_AON_NCLDV_00045	0.25933
TARA_IOS_50_MAG_00158	TARA_AON_NCLDV_00045	0.239368
TARA_MED_95_MAG_00445	TARA_AON_NCLDV_00061	0.269304
TARA_ARC_108_MAG_00288	TARA_AON_NCLDV_00051	-0.300756
TARA_AON_82_MAG_00346	TARA_AON_NCLDV_00018	0.291499
TARA_PSW_86_MAG_00305	TARA_AON_NCLDV_00018	0.406541
TARA_MED_95_MAG_00410	TARA_AON_NCLDV_00010	0.293513
TARA_AON_82_MAG_00327	TARA_AON_NCLDV_00019	0.241156
TARA_AON_82_MAG_00349	TARA_AON_NCLDV_00019	0.266619
TARA_MED_95_MAG_00456	TARA_AON_NCLDV_00019	0.448706
TARA_MED_95_MAG_00514	TARA_AON_NCLDV_00002	0.27596
TARA_AON_82_MAG_00343	TARA_AON_NCLDV_00035	0.303322
TARA_AON_82_MAG_00350	TARA_AON_NCLDV_00046	0.370364
TARA_PSE_93_MAG_00246	TARA_AON_NCLDV_00024	0.338242
TARA_AON_82_MAG_00305	TARA_AON_NCLDV_00037	0.243875
TARA_MED_95_MAG_00495	TARA_AON_NCLDV_00037	0.326138
TARA_AON_82_MAG_00322	TARA_AON_NCLDV_00020	0.275858
TARA_MED_95_MAG_00485	TARA_AON_NCLDV_00020	0.266618
TARA_MED_95_MAG_00499	TARA_AON_NCLDV_00006	0.372081
TARA_MED_95_MAG_00491	TARA_AON_NCLDV_00041	0.28848
TARA_PSW_86_MAG_00313	TARA_AON_NCLDV_00041	0.242515
TARA_AON_82_MAG_00348	TARA_AON_NCLDV_00016	0.28195
TARA_AON_82_MAG_00298	TARA_AON_NCLDV_00056	0.243181
TARA_SOC_28_MAG_00060	TARA_AON_NCLDV_00022	0.495381
TARA_AON_82_MAG_00346	TARA_AOS_NCLDV_00026	0.252008
TARA_AOS_82_MAG_00131	TARA_AOS_NCLDV_00028	0.251071
TARA_AOS_82_MAG_00175	TARA_AOS_NCLDV_00024	0.307028
TARA_PSE_93_MAG_00236	TARA_AOS_NCLDV_00014	0.247954
TARA_MED_95_MAG_00484	TARA_AOS_NCLDV_00003	0.246999
TARA_ARC_108_MAG_00232	TARA_ARC_NCLDV_00141	0.297924
TARA_ARC_108_MAG_00276	TARA_ARC_NCLDV_00141	0.35002
TARA_PSE_93_MAG_00171	TARA_ARC_NCLDV_00141	0.405783
TARA_ARC_108_MAG_00261	TARA_ARC_NCLDV_00193	0.487306
TARA_ARC_108_MAG_00269	TARA_ARC_NCLDV_00193	0.659367
TARA_ARC_108_MAG_00225	TARA_ARC_NCLDV_00042	0.327922
TARA_ARC_108_MAG_00298	TARA_ARC_NCLDV_00042	0.237009
TARA_ARC_108_MAG_00269	TARA_ARC_NCLDV_00030	0.291497
TARA_ARC_108_MAG_00314	TARA_ARC_NCLDV_00030	0.455202
TARA_ARC_108_MAG_00321	TARA_ARC_NCLDV_00176	0.504211
TARA_ARC_108_MAG_00273	TARA_ARC_NCLDV_00033	0.879284
TARA_ARC_108_MAG_00298	TARA_ARC_NCLDV_00033	0.485032
TARA_ARC_108_MAG_00299	TARA_ARC_NCLDV_00033	0.596758
TARA_ARC_108_MAG_00299	TARA_ARC_NCLDV_00083	0.347621
TARA_ARC_108_MAG_00316	TARA_ARC_NCLDV_00056	0.324328
TARA_ARC_108_MAG_00226	TARA_ARC_NCLDV_00152	0.38081
TARA_ARC_108_MAG_00226	TARA_ARC_NCLDV_00092	0.262557
TARA_ARC_108_MAG_00285	TARA_ARC_NCLDV_00018	0.468367
TARA_ARC_108_MAG_00295	TARA_ARC_NCLDV_00143	0.310205
TARA_ARC_108_MAG_00226	TARA_ARC_NCLDV_00017	0.279645
TARA_SOC_28_MAG_00037	TARA_ARC_NCLDV_00019	0.368577
TARA_ARC_108_MAG_00265	TARA_ARC_NCLDV_00005	0.35406
TARA_ARC_108_MAG_00285	TARA_ARC_NCLDV_00005	-0.240166
TARA_PSE_93_MAG_00171	TARA_ARC_NCLDV_00005	0.275504
TARA_ARC_108_MAG_00225	TARA_ARC_NCLDV_00097	0.270219
TARA_ARC_108_MAG_00314	TARA_ARC_NCLDV_00097	0.493843
TARA_ARC_108_MAG_00322	TARA_ARC_NCLDV_00096	0.25152
TARA_ARC_108_MAG_00223	TARA_ARC_NCLDV_00107	0.263724
TARA_ARC_108_MAG_00302	TARA_ARC_NCLDV_00133	0.461131
TARA_ARC_108_MAG_00321	TARA_ARC_NCLDV_00133	0.384841
TARA_ARC_108_MAG_00232	TARA_ARC_NCLDV_00051	0.242856
TARA_ARC_108_MAG_00304	TARA_ARC_NCLDV_00102	0.353934
TARA_ARC_108_MAG_00258	TARA_ARC_NCLDV_00076	0.363419
TARA_AON_82_MAG_00329	TARA_ARC_NCLDV_00011	-0.31578
TARA_ARC_108_MAG_00297	TARA_ARC_NCLDV_00011	0.324716
TARA_ARC_108_MAG_00231	TARA_ARC_NCLDV_00053	0.270255
TARA_ARC_108_MAG_00277	TARA_ARC_NCLDV_00053	0.23635
TARA_ARC_108_MAG_00231	TARA_ARC_NCLDV_00065	0.278924
TARA_ARC_108_MAG_00232	TARA_ARC_NCLDV_00069	0.23861
TARA_ARC_108_MAG_00292	TARA_ARC_NCLDV_00069	0.299248
TARA_ARC_108_MAG_00273	TARA_ARC_NCLDV_00161	0.257799
TARA_ARC_108_MAG_00285	TARA_ARC_NCLDV_00081	-0.259841
TARA_SOC_28_MAG_00037	TARA_ARC_NCLDV_00081	0.266496
TARA_ARC_108_MAG_00252	TARA_ARC_NCLDV_00103	0.277655
TARA_SOC_28_MAG_00037	TARA_ARC_NCLDV_00137	0.430786
TARA_ARC_108_MAG_00122	TARA_ARC_NCLDV_00031	0.287446
TARA_ARC_108_MAG_00217	TARA_ARC_NCLDV_00031	0.395148
TARA_ARC_108_MAG_00314	TARA_ARC_NCLDV_00031	0.312564
TARA_ARC_108_MAG_00319	TARA_ARC_NCLDV_00031	0.248555
TARA_ARC_108_MAG_00254	TARA_ARC_NCLDV_00175	0.557307
TARA_ARC_108_MAG_00252	TARA_ARC_NCLDV_00026	0.254602
TARA_ARC_108_MAG_00189	TARA_ARC_NCLDV_00084	0.309074
TARA_ARC_108_MAG_00189	TARA_ARC_NCLDV_00157	0.534091
TARA_ARC_108_MAG_00254	TARA_ARC_NCLDV_00119	0.28161
TARA_ARC_108_MAG_00239	TARA_ARC_NCLDV_00158	0.239052
TARA_ARC_108_MAG_00100	TARA_ARC_NCLDV_00061	0.24876
TARA_ARC_108_MAG_00322	TARA_ARC_NCLDV_00061	0.752549
TARA_ARC_108_MAG_00277	TARA_ARC_NCLDV_00149	0.547761
TARA_ARC_108_MAG_00265	TARA_ARC_NCLDV_00072	0.246047
TARA_ARC_108_MAG_00189	TARA_ARC_NCLDV_00023	0.241459
TARA_PSW_86_MAG_00308	TARA_ARC_NCLDV_00128	0.654363
TARA_ARC_108_MAG_00295	TARA_ARC_NCLDV_00032	0.301899
TARA_PSE_93_MAG_00171	TARA_ARC_NCLDV_00032	0.250562
TARA_ARC_108_MAG_00137	TARA_ARC_NCLDV_00078	0.246738
TARA_ARC_108_MAG_00318	TARA_ARC_NCLDV_00181	0.347169
TARA_ARC_108_MAG_00223	TARA_ARC_NCLDV_00192	0.402311
TARA_PSE_93_MAG_00261	TARA_ION_NCLDV_00002	0.301304
TARA_ION_45_MAG_00167	TARA_ION_NCLDV_00017	0.256249
TARA_ION_45_MAG_00185	TARA_ION_NCLDV_00017	0.297839
TARA_PSE_93_MAG_00261	TARA_ION_NCLDV_00004	0.254019
TARA_PON_109_MAG_00266	TARA_ION_NCLDV_00007	0.237559
TARA_PSE_93_MAG_00213	TARA_ION_NCLDV_00007	0.274775
TARA_IOS_50_MAG_00143	TARA_ION_NCLDV_00011	-0.563982
TARA_PON_109_MAG_00266	TARA_ION_NCLDV_00011	0.294382
TARA_ION_45_MAG_00200	TARA_ION_NCLDV_00013	0.352324
TARA_AON_82_MAG_00305	TARA_IOS_NCLDV_00014	-0.241742
TARA_IOS_50_MAG_00158	TARA_IOS_NCLDV_00014	0.321235
TARA_MED_95_MAG_00404	TARA_IOS_NCLDV_00014	0.409805
TARA_ION_45_MAG_00195	TARA_IOS_NCLDV_00004	0.543249
TARA_ION_45_MAG_00198	TARA_IOS_NCLDV_00004	-0.45426
TARA_IOS_50_MAG_00167	TARA_IOS_NCLDV_00009	0.255417
TARA_AON_82_MAG_00325	TARA_MED_NCLDV_00122	-0.241107
TARA_AOS_82_MAG_00178	TARA_MED_NCLDV_00122	0.242763
TARA_ION_45_MAG_00185	TARA_MED_NCLDV_00138	0.272127
TARA_MED_95_MAG_00416	TARA_MED_NCLDV_00138	0.441751
TARA_IOS_50_MAG_00137	TARA_MED_NCLDV_00055	0.276359
TARA_PSE_93_MAG_00247	TARA_MED_NCLDV_00141	0.407661
TARA_MED_95_MAG_00431	TARA_MED_NCLDV_00053	0.255624
TARA_MED_95_MAG_00516	TARA_MED_NCLDV_00092	0.48637
TARA_RED_19_MAG_00046	TARA_MED_NCLDV_00092	0.337221
TARA_MED_95_MAG_00462	TARA_MED_NCLDV_00020	0.305983
TARA_PSE_93_MAG_00231	TARA_MED_NCLDV_00047	0.4582
TARA_MED_95_MAG_00512	TARA_MED_NCLDV_00018	0.451133
TARA_MED_95_MAG_00480	TARA_MED_NCLDV_00023	0.390691
TARA_MED_95_MAG_00404	TARA_MED_NCLDV_00021	0.247731
TARA_MED_95_MAG_00493	TARA_MED_NCLDV_00026	0.278001
TARA_MED_95_MAG_00457	TARA_MED_NCLDV_00073	0.445475
TARA_MED_95_MAG_00501	TARA_MED_NCLDV_00013	0.247578
TARA_PSE_93_MAG_00248	TARA_MED_NCLDV_00059	0.247265
TARA_AON_82_MAG_00343	TARA_MED_NCLDV_00070	0.320797
TARA_MED_95_MAG_00431	TARA_MED_NCLDV_00070	0.252132
TARA_AOS_82_MAG_00032	TARA_MED_NCLDV_00079	0.280202
TARA_MED_95_MAG_00416	TARA_MED_NCLDV_00019	-0.247793
TARA_MED_95_MAG_00431	TARA_MED_NCLDV_00019	0.333639
TARA_MED_95_MAG_00445	TARA_MED_NCLDV_00019	0.248107
TARA_MED_95_MAG_00456	TARA_MED_NCLDV_00019	0.510253
TARA_MED_95_MAG_00479	TARA_MED_NCLDV_00019	0.293952
TARA_MED_95_MAG_00500	TARA_MED_NCLDV_00019	0.278354
TARA_MED_95_MAG_00405	TARA_MED_NCLDV_00036	0.246253
TARA_MED_95_MAG_00414	TARA_MED_NCLDV_00036	0.477446
TARA_MED_95_MAG_00494	TARA_MED_NCLDV_00036	0.413915
TARA_IOS_50_MAG_00162	TARA_MED_NCLDV_00119	0.24994
TARA_PSE_93_MAG_00182	TARA_MED_NCLDV_00075	0.441865
TARA_IOS_50_MAG_00162	TARA_MED_NCLDV_00060	0.362337
TARA_PSW_86_MAG_00297	TARA_MED_NCLDV_00060	0.285032
TARA_MED_95_MAG_00416	TARA_MED_NCLDV_00109	0.267547
TARA_MED_95_MAG_00500	TARA_MED_NCLDV_00039	0.469496
TARA_PSE_93_MAG_00257	TARA_MED_NCLDV_00039	0.292698
TARA_PSE_93_MAG_00262	TARA_MED_NCLDV_00039	0.302937
TARA_MED_95_MAG_00495	TARA_MED_NCLDV_00087	0.268401
TARA_MED_95_MAG_00414	TARA_MED_NCLDV_00118	0.421106
TARA_MED_95_MAG_00441	TARA_MED_NCLDV_00118	0.241965
TARA_MED_95_MAG_00501	TARA_MED_NCLDV_00048	0.241473
TARA_PSW_86_MAG_00305	TARA_MED_NCLDV_00108	0.31381
TARA_MED_95_MAG_00459	TARA_MED_NCLDV_00104	0.244294
TARA_MED_95_MAG_00514	TARA_MED_NCLDV_00104	0.268015
TARA_AON_82_MAG_00322	TARA_MED_NCLDV_00068	-0.461972
TARA_MED_95_MAG_00485	TARA_MED_NCLDV_00068	0.490377
TARA_MED_95_MAG_00414	TARA_MED_NCLDV_00099	0.271412
TARA_MED_95_MAG_00416	TARA_MED_NCLDV_00100	0.242421
TARA_MED_95_MAG_00457	TARA_MED_NCLDV_00106	0.615745
TARA_ION_45_MAG_00171	TARA_PON_NCLDV_00027	0.24364
TARA_PSW_86_MAG_00236	TARA_PON_NCLDV_00027	0.348844
TARA_AON_82_MAG_00343	TARA_PON_NCLDV_00023	0.260626
TARA_PON_109_MAG_00269	TARA_PON_NCLDV_00008	0.435817
TARA_MED_95_MAG_00457	TARA_PON_NCLDV_00001	0.29909
TARA_PSE_93_MAG_00261	TARA_PON_NCLDV_00041	0.394352
TARA_IOS_50_MAG_00150	TARA_PON_NCLDV_00019	0.443473
TARA_AOS_82_MAG_00177	TARA_PON_NCLDV_00050	0.37735
TARA_IOS_50_MAG_00137	TARA_PON_NCLDV_00024	0.255758
TARA_PON_109_MAG_00233	TARA_PON_NCLDV_00049	0.39813
TARA_ARC_108_MAG_00100	TARA_PON_NCLDV_00036	0.320836
TARA_AON_82_MAG_00300	TARA_PON_NCLDV_00012	0.249881
TARA_AON_82_MAG_00290	TARA_PON_NCLDV_00057	0.25977
TARA_ION_45_MAG_00178	TARA_PON_NCLDV_00006	0.274759
TARA_PON_109_MAG_00269	TARA_PON_NCLDV_00006	0.277237
TARA_PSE_93_MAG_00201	TARA_PON_NCLDV_00045	0.284338
TARA_PSW_86_MAG_00236	TARA_PON_NCLDV_00040	0.286096
TARA_MED_95_MAG_00477	TARA_PSE_NCLDV_00007	0.243593
TARA_PSE_93_MAG_00182	TARA_PSE_NCLDV_00047	0.375688
TARA_PSE_93_MAG_00259	TARA_PSE_NCLDV_00012	0.52371
TARA_PSE_93_MAG_00201	TARA_PSE_NCLDV_00022	0.401477
TARA_PON_109_MAG_00273	TARA_PSE_NCLDV_00040	0.455861
TARA_MED_95_MAG_00462	TARA_PSE_NCLDV_00018	0.393561
TARA_ION_45_MAG_00167	TARA_PSE_NCLDV_00038	-0.317811
TARA_PSE_93_MAG_00231	TARA_PSE_NCLDV_00038	0.298322
TARA_PSE_93_MAG_00259	TARA_PSE_NCLDV_00038	0.329492
TARA_PSW_86_MAG_00260	TARA_PSE_NCLDV_00038	-0.426794
TARA_PON_109_MAG_00266	TARA_PSE_NCLDV_00024	0.248806
TARA_PSE_93_MAG_00254	TARA_PSE_NCLDV_00024	0.269405
TARA_ION_45_MAG_00184	TARA_PSE_NCLDV_00043	-0.261184
TARA_PSE_93_MAG_00231	TARA_PSE_NCLDV_00027	0.334296
TARA_ION_45_MAG_00172	TARA_PSE_NCLDV_00013	0.322145
TARA_PON_109_MAG_00273	TARA_PSE_NCLDV_00034	0.35864
TARA_MED_95_MAG_00491	TARA_PSE_NCLDV_00003	0.311372
TARA_PSW_86_MAG_00306	TARA_PSW_NCLDV_00058	0.390452
TARA_PSW_86_MAG_00315	TARA_PSW_NCLDV_00016	0.312373
TARA_PSE_93_MAG_00121	TARA_PSW_NCLDV_00048	0.332853
TARA_PSW_86_MAG_00281	TARA_PSW_NCLDV_00048	0.354606
TARA_PSW_86_MAG_00315	TARA_PSW_NCLDV_00039	-0.314444
TARA_PSE_93_MAG_00223	TARA_PSW_NCLDV_00004	0.254853
TARA_PSE_93_MAG_00239	TARA_PSW_NCLDV_00004	0.260787
TARA_ION_45_MAG_00185	TARA_PSW_NCLDV_00010	0.250831
TARA_ION_45_MAG_00149	TARA_PSW_NCLDV_00007	0.37463
TARA_PON_109_MAG_00266	TARA_PSW_NCLDV_00030	0.434785
TARA_RED_19_MAG_00047	TARA_PSW_NCLDV_00030	0.28899
TARA_PSE_93_MAG_00236	TARA_PSW_NCLDV_00015	0.247386
TARA_AON_82_MAG_00348	TARA_PSW_NCLDV_00037	0.490029
TARA_MED_95_MAG_00512	TARA_PSW_NCLDV_00037	0.244934
TARA_PSW_86_MAG_00315	TARA_PSW_NCLDV_00045	0.416375
TARA_MED_95_MAG_00491	TARA_PSW_NCLDV_00021	0.274044
TARA_PSW_86_MAG_00308	TARA_PSW_NCLDV_00021	0.479971
TARA_SOC_28_MAG_00059	TARA_SOC_NCLDV_00010	0.236034
TARA_ASW_2018_MAG_00036	TARA_SOC_NCLDV_00021	0.599011
TARA_SOC_28_MAG_00066	TARA_SOC_NCLDV_00021	0.479166
TARA_AOS_82_MAG_00183	TARA_SOC_NCLDV_00006	-0.260439
TARA_SOC_28_MAG_00059	TARA_SOC_NCLDV_00006	-0.252528
TARA_SOC_28_MAG_00060	TARA_SOC_NCLDV_00026	0.264879
TARA_SOC_28_MAG_00060	TARA_SOC_NCLDV_00025	-0.284307
TARA_AON_82_MAG_00298	TARA_SOC_NCLDV_00004	0.319425
TARA_SOC_28_MAG_00064	TARA_SOC_NCLDV_00016	0.27131
TARA_SOC_28_MAG_00067	TARA_SOC_NCLDV_00016	0.296941
TARA_IOS_50_MAG_00154	Moniruzzaman_LP01_ERX555978_25_dc	0.235966
TARA_PSW_86_MAG_00292	Moniruzzaman_LP01_SRX514547_24_dc	0.289511
TARA_RED_19_MAG_00046	Moniruzzaman_LP01_SRX514547_24_dc	0.251114
TARA_AOS_82_MAG_00182	Moniruzzaman_LP04_SRX802143_131_dc	-0.560098
TARA_ASW_2018_MAG_00036	Moniruzzaman_LP04_SRX802143_131_dc	0.57031
TARA_MED_95_MAG_00416	Moniruzzaman_MM01_ERX552246_27_dc	0.49364
TARA_MED_95_MAG_00463	Moniruzzaman_MM01_ERX552246_27_dc	0.329521
TARA_MED_95_MAG_00500	Moniruzzaman_MM01_ERX552246_27_dc	-0.446843
TARA_MED_95_MAG_00505	Moniruzzaman_MM01_ERX552246_27_dc	-0.347651
TARA_MED_95_MAG_00521	Moniruzzaman_MM01_ERX552246_27_dc	0.39502
TARA_PSE_93_MAG_00265	Moniruzzaman_MM01_ERX552246_27_dc	0.313531
TARA_MED_95_MAG_00456	Moniruzzaman_MM01_ERX552255_28_dc	0.240185
TARA_MED_95_MAG_00485	Moniruzzaman_MM01_ERX552274_30_dc	0.309016
TARA_MED_95_MAG_00518	Moniruzzaman_MM01_ERX552288_39_dc	0.298286
TARA_PON_109_MAG_00267	Moniruzzaman_MM01_ERX552292_53_dc	0.321667
TARA_PSE_93_MAG_00222	Moniruzzaman_MM01_ERX552292_53_dc	-0.276057
TARA_AON_82_MAG_00298	Moniruzzaman_MM01_ERX552302_25_dc	0.239818
TARA_AON_82_MAG_00319	Moniruzzaman_MM01_ERX555913_6_dc	0.445931
TARA_AON_82_MAG_00322	Moniruzzaman_MM01_ERX555951_10_dc	0.27002
TARA_MED_95_MAG_00485	Moniruzzaman_MM01_ERX555951_10_dc	0.279175
TARA_PSE_93_MAG_00242	Moniruzzaman_MM01_ERX555965_10_dc	0.396304
TARA_PSE_93_MAG_00242	Moniruzzaman_MM01_ERX555965_56_dc	0.308317
TARA_PON_109_MAG_00263	Moniruzzaman_MM01_ERX555988_97_dc	0.253804
TARA_PSW_86_MAG_00160	Moniruzzaman_MM01_ERX555988_97_dc	0.251374
TARA_ION_45_MAG_00182	Moniruzzaman_MM01_ERX556009_6_dc	0.238164
TARA_AON_82_MAG_00348	Moniruzzaman_MM01_ERX556028_70_dc	0.276786
TARA_RED_19_MAG_00053	Moniruzzaman_MM01_ERX556031_42_dc	0.284202
TARA_AOS_82_MAG_00183	Moniruzzaman_MM01_ERX556058_18_dc	-0.274882
TARA_SOC_28_MAG_00064	Moniruzzaman_MM01_ERX556058_18_dc	-0.30702
TARA_PSW_86_MAG_00286	Moniruzzaman_MM01_SRX802077_84_dc	-0.252572
TARA_PSW_86_MAG_00299	Moniruzzaman_MM01_SRX802077_84_dc	0.237015
TARA_AON_82_MAG_00344	Moniruzzaman_MM05_ERX552264_42_dc	0.246409
TARA_AON_82_MAG_00332	Moniruzzaman_MM05_ERX552285_69_dc	0.333481
TARA_ION_45_MAG_00181	Moniruzzaman_MM05_ERX556094_31_dc	0.288554
TARA_ARC_108_MAG_00318	Moniruzzaman_MM05_SRX802073_24_dc	0.72351
TARA_PON_109_MAG_00272	Moniruzzaman_MM05_SRX802074_61_dc	0.335583
TARA_AON_82_MAG_00298	Moniruzzaman_MM07_ERX552253_37_dc	0.311929
TARA_PSW_86_MAG_00294	Moniruzzaman_MM07_ERX552255_64_dc	0.382345
TARA_PSW_86_MAG_00305	Moniruzzaman_MM07_ERX552256_88_dc	0.312867
TARA_AON_82_MAG_00229	Moniruzzaman_MM07_ERX555963_2_dc	0.258144
TARA_AON_82_MAG_00343	Moniruzzaman_MM07_ERX555963_2_dc	0.239244
TARA_AOS_82_MAG_00182	Moniruzzaman_MM07_SRX803008_112_dc	-0.272032
TARA_AON_82_MAG_00332	Moniruzzaman_MM08_ERX555935_69_dc	0.292404
TARA_AON_82_MAG_00320	Moniruzzaman_MM09_ERX552255_7_dc	0.374793
TARA_IOS_50_MAG_00114	Moniruzzaman_MM11_ERX552257_96_dc	0.268067
TARA_PSW_86_MAG_00297	Moniruzzaman_MM11_ERX552257_96_dc	0.330772
TARA_AON_82_MAG_00320	Moniruzzaman_MM16_ERX552255_53_dc	0.29396
TARA_PON_109_MAG_00266	Moniruzzaman_MM16_ERX552255_53_dc	0.263662
TARA_IOS_50_MAG_00150	Moniruzzaman_MM16_ERX555926_32_dc	0.238403
TARA_PSE_93_MAG_00251	Moniruzzaman_MM16_ERX555926_32_dc	0.252576
TARA_PSW_86_MAG_00292	Moniruzzaman_MM16_ERX556094_26_dc	0.403664
TARA_ARC_108_MAG_00252	Phycodnaviridae_FN429076_Emiliania_huxleyi_virus_99B1	0.698145
TARA_MED_95_MAG_00416	Phycodnaviridae_HM004431_Ostreococcus_lucimarinus_virus_OlV1	-0.2711
TARA_MED_95_MAG_00500	Phycodnaviridae_HM004431_Ostreococcus_lucimarinus_virus_OlV1	0.295139
TARA_PON_109_MAG_00272	Phycodnaviridae_HQ633060_Ostreococcus_lucimarinus_virus_OlV3	0.248916
TARA_AOS_82_MAG_00182	Phycodnaviridae_HQ634144_Phaeocystis_globosa_virus_14T	0.70421
TARA_ASW_2018_MAG_00036	Phycodnaviridae_HQ634144_Phaeocystis_globosa_virus_14T	0.690259
TARA_SOC_28_MAG_00059	Phycodnaviridae_HQ634144_Phaeocystis_globosa_virus_14T	0.572017
TARA_ARC_108_MAG_00225	Phycodnaviridae_KT820662_Chrysochromulina_ericina_virus_isolate_CeV_01B	0.539459
TARA_ARC_108_MAG_00319	Schulz_GVMAG_M_3300000115_3	0.42821
TARA_ARC_108_MAG_00229	Schulz_GVMAG_M_3300001718_3	0.265539
TARA_AOS_82_MAG_00182	Schulz_GVMAG_M_3300006805_8	-0.457011
TARA_ARC_108_MAG_00265	Schulz_GVMAG_M_3300009077_7	0.536195
TARA_AOS_82_MAG_00182	Schulz_GVMAG_M_3300009426_8	-0.349988
TARA_PSE_93_MAG_00221	Schulz_GVMAG_M_3300009434_15	0.262247
TARA_ARC_108_MAG_00223	Schulz_GVMAG_M_3300009441_23	0.249453
TARA_ARC_108_MAG_00269	Schulz_GVMAG_M_3300009441_23	-0.349573
TARA_IOS_50_MAG_00154	Schulz_GVMAG_M_3300010368_6	0.294929
TARA_PSW_86_MAG_00286	Schulz_GVMAG_M_3300010368_6	0.303002
TARA_MED_95_MAG_00448	Schulz_GVMAG_M_3300012920_24	0.243081
TARA_RED_19_MAG_00046	Schulz_GVMAG_M_3300012920_24	0.241188
TARA_ION_45_MAG_00168	Schulz_GVMAG_M_3300012936_15	0.248278
TARA_PSE_93_MAG_00236	Schulz_GVMAG_M_3300012936_19	0.413813
TARA_ION_45_MAG_00175	Schulz_GVMAG_M_3300012936_34	0.256445
TARA_RED_19_MAG_00055	Schulz_GVMAG_M_3300012936_34	0.259404
TARA_AON_82_MAG_00229	Schulz_GVMAG_M_3300012936_4	0.28848
TARA_AON_82_MAG_00229	Schulz_GVMAG_M_3300017735_4	0.246152
TARA_MED_95_MAG_00496	Schulz_GVMAG_M_3300020165_47	0.275456
TARA_ARC_108_MAG_00284	Schulz_GVMAG_M_3300020185_3	0.297898
TARA_AOS_82_MAG_00182	Schulz_GVMAG_M_3300020185_65	-0.520742
TARA_ASW_2018_MAG_00036	Schulz_GVMAG_M_3300020185_65	0.530299
TARA_MED_95_MAG_00465	Schulz_GVMAG_M_3300020187_69	0.351699
TARA_MED_95_MAG_00494	Schulz_GVMAG_M_3300020194_30	0.315701
TARA_ARC_108_MAG_00319	Schulz_GVMAG_M_3300021365_13	0.3411
TARA_ARC_108_MAG_00249	Schulz_GVMAG_M_3300021389_5	0.248222
TARA_ARC_108_MAG_00223	Schulz_GVMAG_M_3300021958_1	0.297584
TARA_PSE_93_MAG_00222	Schulz_GVMAG_M_3300021958_32	0.330097
TARA_MED_95_MAG_00497	Schulz_GVMAG_M_3300021964_16	0.235091
TARA_ARC_108_MAG_00308	Schulz_GVMAG_M_3300022920_41	0.626455
TARA_PSW_86_MAG_00305	Schulz_GVMAG_M_3300024252_27	0.250474
TARA_AON_82_MAG_00323	Schulz_GVMAG_M_3300024252_29	0.288482
TARA_ION_45_MAG_00182	Schulz_GVMAG_M_3300024252_29	-0.27839
TARA_MED_95_MAG_00463	Schulz_GVMAG_M_3300024252_29	0.352807
TARA_ARC_108_MAG_00225	Schulz_GVMAG_M_3300025168_6	0.426969
TARA_ARC_108_MAG_00318	Schulz_GVMAG_M_3300025168_6	0.315975
TARA_MED_95_MAG_00478	Schulz_GVMAG_M_3300025652_16	-0.267569
TARA_AON_82_MAG_00353	Schulz_GVMAG_M_3300025654_17	0.377264
TARA_MED_95_MAG_00502	Schulz_GVMAG_M_3300025727_44	0.256466
TARA_PSE_93_MAG_00209	Schulz_GVMAG_M_3300025727_44	0.250943
TARA_ARC_108_MAG_00267	Schulz_GVMAG_M_3300025860_25	0.283204
TARA_MED_95_MAG_00465	Schulz_GVMAG_M_3300025874_52	0.279189
TARA_AON_82_MAG_00229	Schulz_GVMAG_M_3300025897_2	0.565969
TARA_MED_95_MAG_00465	Schulz_GVMAG_M_3300025897_2	0.268321
TARA_AON_82_MAG_00314	Schulz_GVMAG_M_3300026093_6	0.270559
TARA_ARC_108_MAG_00288	Schulz_GVMAG_S_1016704_108	0.280799
TARA_ARC_108_MAG_00217	Schulz_GVMAG_S_1016713_165	0.352387
TARA_ARC_108_MAG_00225	Schulz_GVMAG_S_1017745_132	0.291378
TARA_ARC_108_MAG_00292	Schulz_GVMAG_S_1074260_58	0.252846
TARA_ARC_108_MAG_00265	Schulz_GVMAG_S_1102105_81	0.334239
TARA_ARC_108_MAG_00265	Schulz_GVMAG_S_1102107_72	-0.252051
TARA_ARC_108_MAG_00292	Schulz_GVMAG_S_1102109_162	0.344508
TARA_ARC_108_MAG_00316	Schulz_GVMAG_S_1102110_105	0.282854
TARA_ARC_108_MAG_00116	Schulz_GVMAG_S_1102113_118	0.253098
TARA_ARC_108_MAG_00293	Schulz_GVMAG_S_1102114_126	0.466788
TARA_ARC_108_MAG_00229	Schulz_GVMAG_S_1102994_63	0.415498
TARA_ARC_108_MAG_00318	Schulz_GVMAG_S_1103008_47	0.357039
TARA_ARC_108_MAG_00267	Schulz_GVMAG_S_1103012_103	0.252049
TARA_MED_95_MAG_00452	Schulz_GVMAG_S_1103018_80	0.30571
TARA_ARC_108_MAG_00225	Schulz_GVMAG_S_3300000929_19	0.276086
TARA_MED_95_MAG_00478	Schulz_GVMAG_S_3300010299_37	0.309684
TARA_AON_82_MAG_00323	Schulz_GVMAG_S_3300012919_55	0.422373
TARA_AON_82_MAG_00323	Schulz_GVMAG_S_3300012919_62	0.248461
TARA_ARC_108_MAG_00225	Schulz_GVMAG_S_403982_53	0.275147
TARA_AON_82_MAG_00353	Schulz_GVMAG_S_403983_43	0.302345
TARA_PSW_86_MAG_00297	Schulz_GVMAG_S_ERX555907_90	0.256582
TARA_PSE_93_MAG_00233	Schulz_GVMAG_S_ERX555926_38	0.363473
TARA_PSW_86_MAG_00160	Schulz_GVMAG_S_ERX555947_63	0.338863
TARA_PSW_86_MAG_00284	Schulz_GVMAG_S_ERX555947_70	0.332537
TARA_MED_95_MAG_00490	Schulz_GVMAG_S_ERX555951_64	0.237168
TARA_PSE_93_MAG_00221	Schulz_GVMAG_S_ERX555951_64	0.255375
TARA_MED_95_MAG_00509	Schulz_GVMAG_S_ERX555964_61	0.302282
TARA_PSE_93_MAG_00265	Schulz_GVMAG_S_ERX555964_61	0.328471
TARA_AON_82_MAG_00350	Schulz_GVMAG_S_ERX555967_130	-0.378782
TARA_IOS_50_MAG_00152	Schulz_GVMAG_S_ERX555967_130	0.241024
TARA_MED_95_MAG_00502	Schulz_GVMAG_S_ERX555967_130	0.384516
TARA_PSE_93_MAG_00262	Schulz_GVMAG_S_ERX555967_67	0.242047
TARA_PSE_93_MAG_00259	Schulz_GVMAG_S_ERX556019_29	0.257579
TARA_ION_45_MAG_00181	Schulz_GVMAG_S_ERX556019_34	0.237632
TARA_AON_82_MAG_00328	Schulz_GVMAG_S_ERX556028_72	0.246522
TARA_AON_82_MAG_00319	Schulz_GVMAG_S_ERX556032_80	0.248732
TARA_MED_95_MAG_00510	Schulz_GVMAG_S_ERX556052_48	0.270383
TARA_PSE_93_MAG_00265	Schulz_GVMAG_S_ERX556052_48	0.237702
TARA_SOC_28_MAG_00064	Schulz_GVMAG_S_ERX556058_31	-0.234651
TARA_ION_45_MAG_00195	Schulz_GVMAG_S_ERX556068_53	0.279819
TARA_IOS_50_MAG_00164	Schulz_GVMAG_S_ERX556068_53	0.370664
TARA_PSW_86_MAG_00292	Schulz_GVMAG_S_ERX556068_53	0.263665
TARA_RED_19_MAG_00053	Schulz_GVMAG_S_ERX556068_53	0.291649
TARA_AOS_82_MAG_00167	Schulz_GVMAG_S_ERX556088_21	0.302466
TARA_AOS_82_MAG_00167	Schulz_GVMAG_S_ERX556091_19	0.265507
TARA_IOS_50_MAG_00167	Schulz_GVMAG_S_ERX556106_33	0.24689
TARA_PON_109_MAG_00269	Schulz_GVMAG_S_ERX556106_38	0.269218
TARA_PSW_86_MAG_00306	Schulz_GVMAG_S_ERX556106_38	0.313501
TARA_PSE_93_MAG_00238	Schulz_GVMAG_S_ERX556126_91	0.255948
TARA_AON_82_MAG_00298	TARA_AON_NCLDV_00012	0.398763
TARA_AON_82_MAG_00346	TARA_AON_NCLDV_00012	0.270364
TARA_AON_82_MAG_00320	TARA_AON_NCLDV_00034	0.370605
TARA_AON_82_MAG_00328	TARA_AON_NCLDV_00034	0.271256
TARA_AON_82_MAG_00322	TARA_AON_NCLDV_00031	0.299096
TARA_AON_82_MAG_00333	TARA_AON_NCLDV_00059	0.294099
TARA_PSW_86_MAG_00319	TARA_AON_NCLDV_00021	0.364058
TARA_PSW_86_MAG_00305	TARA_AON_NCLDV_00066	0.257258
TARA_PSW_86_MAG_00319	TARA_AON_NCLDV_00035	-0.341943
TARA_ION_45_MAG_00193	TARA_AON_NCLDV_00046	0.277938
TARA_MED_95_MAG_00448	TARA_AON_NCLDV_00067	0.256379
TARA_PON_109_MAG_00263	TARA_AON_NCLDV_00008	0.381983
TARA_PSE_93_MAG_00221	TARA_AON_NCLDV_00029	0.263564
TARA_MED_95_MAG_00485	TARA_AON_NCLDV_00006	-0.314171
TARA_AON_82_MAG_00344	TARA_AON_NCLDV_00011	0.316304
TARA_AON_82_MAG_00333	TARA_AON_NCLDV_00033	0.269043
TARA_PON_109_MAG_00263	TARA_AON_NCLDV_00023	0.233922
TARA_AON_82_MAG_00314	TARA_AON_NCLDV_00028	0.341821
TARA_MED_95_MAG_00506	TARA_AON_NCLDV_00028	0.270608
TARA_AON_82_MAG_00298	TARA_AON_NCLDV_00036	0.316736
TARA_PON_109_MAG_00263	TARA_AON_NCLDV_00050	0.267303
TARA_AON_82_MAG_00343	TARA_AOS_NCLDV_00011	0.304362
TARA_AOS_82_MAG_00177	TARA_AOS_NCLDV_00019	0.301279
TARA_PSE_93_MAG_00251	TARA_AOS_NCLDV_00007	0.269157
TARA_MED_95_MAG_00418	TARA_AOS_NCLDV_00003	0.235151
TARA_MED_95_MAG_00509	TARA_AOS_NCLDV_00003	0.24365
TARA_ARC_108_MAG_00116	TARA_ARC_NCLDV_00141	0.638222
TARA_ARC_108_MAG_00217	TARA_ARC_NCLDV_00141	0.256328
TARA_AON_82_MAG_00353	TARA_ARC_NCLDV_00073	0.26475
TARA_ARC_108_MAG_00223	TARA_ARC_NCLDV_00036	0.351393
TARA_ARC_108_MAG_00252	TARA_ARC_NCLDV_00193	0.260226
TARA_ARC_108_MAG_00313	TARA_ARC_NCLDV_00193	0.341426
TARA_ARC_108_MAG_00252	TARA_ARC_NCLDV_00030	0.236741
TARA_ARC_108_MAG_00304	TARA_ARC_NCLDV_00092	0.282017
TARA_ARC_108_MAG_00258	TARA_ARC_NCLDV_00191	0.305698
TARA_ARC_108_MAG_00285	TARA_ARC_NCLDV_00191	-0.257507
TARA_ARC_108_MAG_00226	TARA_ARC_NCLDV_00007	0.256223
TARA_ARC_108_MAG_00229	TARA_ARC_NCLDV_00093	0.326844
TARA_ARC_108_MAG_00285	TARA_ARC_NCLDV_00077	0.303146
TARA_ARC_108_MAG_00292	TARA_ARC_NCLDV_00077	0.25425
TARA_ARC_108_MAG_00267	TARA_ARC_NCLDV_00019	0.326935
TARA_ARC_108_MAG_00217	TARA_ARC_NCLDV_00005	0.469693
TARA_AON_82_MAG_00353	TARA_ARC_NCLDV_00134	-0.254032
TARA_ARC_108_MAG_00282	TARA_ARC_NCLDV_00121	0.261969
TARA_ARC_108_MAG_00265	TARA_ARC_NCLDV_00102	0.334128
TARA_ARC_108_MAG_00285	TARA_ARC_NCLDV_00053	0.474219
TARA_ARC_108_MAG_00226	TARA_ARC_NCLDV_00183	0.442419
TARA_ARC_108_MAG_00285	TARA_ARC_NCLDV_00183	0.267993
TARA_ARC_108_MAG_00223	TARA_ARC_NCLDV_00172	0.519477
TARA_ARC_108_MAG_00223	TARA_ARC_NCLDV_00105	-0.504397
TARA_ARC_108_MAG_00282	TARA_ARC_NCLDV_00188	0.248816
TARA_ARC_108_MAG_00293	TARA_ARC_NCLDV_00137	0.245631
TARA_ARC_108_MAG_00231	TARA_ARC_NCLDV_00031	0.260062
TARA_ARC_108_MAG_00292	TARA_ARC_NCLDV_00113	0.53675
TARA_ARC_108_MAG_00231	TARA_ARC_NCLDV_00061	0.41897
TARA_ARC_108_MAG_00231	TARA_ARC_NCLDV_00145	0.298952
TARA_ARC_108_MAG_00318	TARA_ARC_NCLDV_00178	0.245256
TARA_ARC_108_MAG_00316	TARA_ARC_NCLDV_00035	0.394264
TARA_ARC_108_MAG_00231	TARA_ARC_NCLDV_00106	0.307685
TARA_ARC_108_MAG_00217	TARA_ARC_NCLDV_00032	0.254758
TARA_ARC_108_MAG_00316	TARA_ARC_NCLDV_00142	0.265907
TARA_ARC_108_MAG_00295	TARA_ARC_NCLDV_00115	0.255636
TARA_PSW_86_MAG_00310	TARA_ION_NCLDV_00002	0.286466
TARA_ION_45_MAG_00168	TARA_ION_NCLDV_00017	0.240862
TARA_MED_95_MAG_00521	TARA_ION_NCLDV_00017	0.353479
TARA_PON_109_MAG_00268	TARA_ION_NCLDV_00008	0.237518
TARA_PSW_86_MAG_00291	TARA_ION_NCLDV_00011	0.426455
TARA_MED_95_MAG_00478	TARA_IOS_NCLDV_00014	0.277577
TARA_PSE_93_MAG_00242	TARA_IOS_NCLDV_00013	0.332172
TARA_MED_95_MAG_00496	TARA_MED_NCLDV_00132	0.266759
TARA_PSE_93_MAG_00251	TARA_MED_NCLDV_00101	0.420976
TARA_ION_45_MAG_00196	TARA_MED_NCLDV_00131	0.348828
TARA_MED_95_MAG_00465	TARA_MED_NCLDV_00116	0.31807
TARA_ION_45_MAG_00196	TARA_MED_NCLDV_00002	0.234717
TARA_MED_95_MAG_00416	TARA_MED_NCLDV_00046	0.375413
TARA_MED_95_MAG_00456	TARA_MED_NCLDV_00046	0.435608
TARA_MED_95_MAG_00463	TARA_MED_NCLDV_00046	0.251927
TARA_MED_95_MAG_00494	TARA_MED_NCLDV_00046	0.414805
TARA_MED_95_MAG_00500	TARA_MED_NCLDV_00046	-0.334424
TARA_MED_95_MAG_00505	TARA_MED_NCLDV_00046	-0.266591
TARA_MED_95_MAG_00521	TARA_MED_NCLDV_00046	-0.287312
TARA_MED_95_MAG_00463	TARA_MED_NCLDV_00085	-0.427286
TARA_MED_95_MAG_00505	TARA_MED_NCLDV_00085	0.435694
TARA_MED_95_MAG_00463	TARA_MED_NCLDV_00053	0.319349
TARA_MED_95_MAG_00461	TARA_MED_NCLDV_00001	0.234672
TARA_RED_19_MAG_00046	TARA_MED_NCLDV_00009	0.237762
TARA_RED_19_MAG_00055	TARA_MED_NCLDV_00008	0.263886
TARA_AON_82_MAG_00229	TARA_MED_NCLDV_00054	0.351786
TARA_MED_95_MAG_00446	TARA_MED_NCLDV_00054	0.26133
TARA_MED_95_MAG_00457	TARA_MED_NCLDV_00023	0.664231
TARA_PSE_93_MAG_00251	TARA_MED_NCLDV_00073	0.266464
TARA_IOS_50_MAG_00150	TARA_MED_NCLDV_00128	0.246474
TARA_MED_95_MAG_00491	TARA_MED_NCLDV_00070	0.342934
TARA_MED_95_MAG_00510	TARA_MED_NCLDV_00019	0.342965
TARA_ION_45_MAG_00199	TARA_MED_NCLDV_00036	-0.278345
TARA_PSE_93_MAG_00238	TARA_MED_NCLDV_00060	0.494197
TARA_PSW_86_MAG_00298	TARA_MED_NCLDV_00060	0.306159
TARA_MED_95_MAG_00505	TARA_MED_NCLDV_00109	0.381676
TARA_AON_82_MAG_00305	TARA_MED_NCLDV_00114	-0.377966
TARA_AON_82_MAG_00345	TARA_MED_NCLDV_00114	0.268714
TARA_MED_95_MAG_00461	TARA_MED_NCLDV_00114	0.345543
TARA_MED_95_MAG_00518	TARA_MED_NCLDV_00114	0.327889
TARA_PSE_93_MAG_00244	TARA_MED_NCLDV_00114	0.258857
TARA_AOS_82_MAG_00167	TARA_MED_NCLDV_00078	0.485704
TARA_AON_82_MAG_00324	TARA_MED_NCLDV_00118	-0.239416
TARA_MED_95_MAG_00518	TARA_MED_NCLDV_00118	0.276567
TARA_PON_109_MAG_00263	TARA_MED_NCLDV_00068	0.325904
TARA_MED_95_MAG_00404	TARA_MED_NCLDV_00099	0.35351
TARA_MED_95_MAG_00455	TARA_MED_NCLDV_00100	0.252758
TARA_PSW_86_MAG_00160	TARA_MED_NCLDV_00100	0.372591
TARA_MED_95_MAG_00472	TARA_MED_NCLDV_00106	0.380252
TARA_MED_95_MAG_00491	TARA_MED_NCLDV_00076	0.250146
TARA_AOS_82_MAG_00032	TARA_PON_NCLDV_00027	0.274521
TARA_ION_45_MAG_00168	TARA_PON_NCLDV_00037	0.289694
TARA_AOS_82_MAG_00032	TARA_PON_NCLDV_00008	0.334913
TARA_PSE_93_MAG_00229	TARA_PON_NCLDV_00041	0.239567
TARA_PON_109_MAG_00266	TARA_PON_NCLDV_00055	0.331934
TARA_PSE_93_MAG_00243	TARA_PON_NCLDV_00057	0.309141
TARA_ION_45_MAG_00168	TARA_PON_NCLDV_00006	0.276876
TARA_RED_19_MAG_00041	TARA_PON_NCLDV_00006	0.270106
TARA_RED_19_MAG_00055	TARA_PON_NCLDV_00006	0.384653
TARA_ION_45_MAG_00189	TARA_PON_NCLDV_00045	0.269544
TARA_PON_109_MAG_00272	TARA_PON_NCLDV_00038	0.452852
TARA_PON_109_MAG_00263	TARA_PSE_NCLDV_00007	0.238503
TARA_PSE_93_MAG_00265	TARA_PSE_NCLDV_00007	0.452578
TARA_IOS_50_MAG_00164	TARA_PSE_NCLDV_00004	0.274867
TARA_PSE_93_MAG_00229	TARA_PSE_NCLDV_00044	0.238731
TARA_MED_95_MAG_00491	TARA_PSE_NCLDV_00006	0.253119
TARA_AOS_82_MAG_00167	TARA_PSE_NCLDV_00029	0.281825
TARA_PSE_93_MAG_00221	TARA_PSE_NCLDV_00012	0.381831
TARA_PSW_86_MAG_00299	TARA_PSE_NCLDV_00049	0.264548
TARA_AON_82_MAG_00346	TARA_PSE_NCLDV_00038	0.34567
TARA_ION_45_MAG_00180	TARA_PSE_NCLDV_00024	0.248853
TARA_PSW_86_MAG_00312	TARA_PSE_NCLDV_00043	0.293073
TARA_ION_45_MAG_00180	TARA_PSE_NCLDV_00013	0.300107
TARA_PON_109_MAG_00250	TARA_PSW_NCLDV_00070	0.352282
TARA_PSE_93_MAG_00226	TARA_PSW_NCLDV_00070	0.345916
TARA_PSW_86_MAG_00284	TARA_PSW_NCLDV_00070	0.362408
TARA_ION_45_MAG_00179	TARA_PSW_NCLDV_00057	0.241231
TARA_ION_45_MAG_00189	TARA_PSW_NCLDV_00048	0.262534
TARA_IOS_50_MAG_00161	TARA_PSW_NCLDV_00048	0.25094
TARA_PSW_86_MAG_00305	TARA_PSW_NCLDV_00048	0.278125
TARA_PSW_86_MAG_00305	TARA_PSW_NCLDV_00032	0.254325
TARA_IOS_50_MAG_00154	TARA_PSW_NCLDV_00019	0.276968
TARA_ION_45_MAG_00181	TARA_PSW_NCLDV_00024	0.296276
TARA_IOS_50_MAG_00162	TARA_PSW_NCLDV_00024	0.387052
TARA_RED_19_MAG_00041	TARA_PSW_NCLDV_00024	-0.244974
TARA_AON_82_MAG_00229	TARA_PSW_NCLDV_00012	0.274785
TARA_IOS_50_MAG_00159	TARA_PSW_NCLDV_00010	0.26022
TARA_AOS_82_MAG_00032	TARA_PSW_NCLDV_00030	0.321813
TARA_ION_45_MAG_00180	TARA_PSW_NCLDV_00030	0.306873
TARA_ION_45_MAG_00185	TARA_PSW_NCLDV_00018	-0.466048
TARA_MED_95_MAG_00491	TARA_PSW_NCLDV_00018	0.303688
TARA_PSW_86_MAG_00306	TARA_PSW_NCLDV_00018	0.334467
TARA_PSW_86_MAG_00312	TARA_PSW_NCLDV_00045	0.656786
TARA_PSW_86_MAG_00312	TARA_PSW_NCLDV_00040	0.28926
TARA_PSW_86_MAG_00319	TARA_PSW_NCLDV_00051	0.266878
TARA_PSW_86_MAG_00160	TARA_PSW_NCLDV_00026	0.273179
TARA_SOC_28_MAG_00067	TARA_SOC_NCLDV_00010	0.5481
TARA_ARC_108_MAG_00249	TARA_SOC_NCLDV_00026	0.277149
TARA_RED_19_MAG_00046	TARA_RED_NCLDV_00001	0.324331
TARA_AOS_82_MAG_00183	TARA_SOC_NCLDV_00004	0.329544
TARA_SOC_28_MAG_00067	TARA_SOC_NCLDV_00004	0.237416
TARA_PSE_93_MAG_00245	Moniruzzaman_EP01_ERX552279_2_dc	0.334349
TARA_IOS_50_MAG_00065	Moniruzzaman_LP01_ERX552274_25_dc	0.307
TARA_AON_82_MAG_00299	Moniruzzaman_LP01_ERX552283_12_dc	0.304197
TARA_MED_95_MAG_00447	Moniruzzaman_LP01_ERX552326_9_dc	0.281173
TARA_MED_95_MAG_00503	Moniruzzaman_LP01_ERX552333_20_dc	0.381391
TARA_ION_45_MAG_00156	Moniruzzaman_LP01_ERX555987_14_dc	0.438761
TARA_AON_82_MAG_00137	Moniruzzaman_LP01_ERX556037_11_dc	0.316611
TARA_AON_82_MAG_00303	Moniruzzaman_LP01_ERX556037_11_dc	0.281174
TARA_PSW_86_MAG_00106	Moniruzzaman_LP01_ERX556127_13_dc	0.725268
TARA_ARC_108_MAG_00312	Moniruzzaman_LP01_SRX672316_10_dc	-0.288787
TARA_AON_82_MAG_00160	Moniruzzaman_LP01_SRX802076_50_dc	0.302317
TARA_ARC_108_MAG_00268	Moniruzzaman_LP01_SRX803008_7_dc	0.292374
TARA_PSE_93_MAG_00250	Moniruzzaman_LP01_SRX803008_7_dc	0.527713
TARA_MED_95_MAG_00488	Moniruzzaman_LP04_ERX552274_3_dc	0.291945
TARA_AON_82_MAG_00357	Moniruzzaman_LP04_ERX552283_9_dc	0.292629
TARA_AOS_82_MAG_00168	Moniruzzaman_LP04_ERX556017_11_dc	0.296666
TARA_AOS_82_MAG_00161	Moniruzzaman_LP04_ERX556101_9_dc	0.396835
Metagenome_centric_SAG_TOSAG23_30	Moniruzzaman_LP04_ERX556101_9_dc	0.29652
TARA_AOS_82_MAG_00141	Moniruzzaman_LP04_SRX802143_131_dc	0.334134
TARA_AOS_82_MAG_00184	Moniruzzaman_LP04_SRX802143_131_dc	0.481193
TARA_IOS_50_MAG_00124	Moniruzzaman_MM01_ERX552244_9_dc	0.318006
TARA_AON_82_MAG_00304	Moniruzzaman_MM01_ERX552255_28_dc	0.4445
TARA_PSW_86_MAG_00292	Moniruzzaman_MM01_ERX552257_75_dc	0.616069
TARA_MED_95_MAG_00443	Moniruzzaman_MM01_ERX552270_24_dc	0.325674
TARA_AOS_82_MAG_00162	Moniruzzaman_MM01_ERX552270_27_dc	0.315078
TARA_MED_95_MAG_00515	Moniruzzaman_MM01_ERX552270_51_dc	0.448014
TARA_MED_95_MAG_00389	Moniruzzaman_MM01_ERX552274_9_dc	0.573264
TARA_ION_45_MAG_00030	Moniruzzaman_MM01_ERX552288_39_dc	0.327241
TARA_ION_45_MAG_00146	Moniruzzaman_MM01_ERX552288_95_dc	0.291005
TARA_MED_95_MAG_00216	Moniruzzaman_MM01_ERX552288_95_dc	0.287573
TARA_IOS_50_MAG_00098	Moniruzzaman_MM01_ERX552292_53_dc	0.329862
TARA_PSE_93_MAG_00213	Moniruzzaman_MM01_ERX552292_53_dc	0.309752
TARA_MED_95_MAG_00488	Moniruzzaman_MM01_ERX552296_34_dc	0.353438
TARA_PSW_86_MAG_00257	Moniruzzaman_MM01_ERX552296_34_dc	0.522619
TARA_MED_95_MAG_00398	Moniruzzaman_MM01_ERX552296_45_dc	0.320519
TARA_MED_95_MAG_00428	Moniruzzaman_MM01_ERX552296_45_dc	0.310297
TARA_PON_109_MAG_00260	Moniruzzaman_MM01_ERX552296_45_dc	0.353713
TARA_PSE_93_MAG_00247	Moniruzzaman_MM01_ERX552296_45_dc	0.580922
TARA_AON_82_MAG_00295	Moniruzzaman_MM01_ERX552302_25_dc	0.499477
TARA_IOS_50_MAG_00127	Moniruzzaman_MM01_ERX552302_25_dc	0.587567
TARA_IOS_50_MAG_00127	Moniruzzaman_MM01_ERX552302_42_dc	0.444068
TARA_PSE_93_MAG_00267	Moniruzzaman_MM01_ERX552302_47_dc	0.285139
TARA_AON_82_MAG_00301	Moniruzzaman_MM01_ERX555951_10_dc	0.587135
TARA_AON_82_MAG_00353	Moniruzzaman_MM01_ERX555951_10_dc	0.492505
TARA_PON_109_MAG_00265	Moniruzzaman_MM01_ERX555965_10_dc	-0.679907
TARA_PSE_93_MAG_00221	Moniruzzaman_MM01_ERX555965_10_dc	0.728676
TARA_ION_45_MAG_00156	Moniruzzaman_MM01_ERX555965_20_dc	0.391781
TARA_MED_95_MAG_00378	Moniruzzaman_MM01_ERX555965_20_dc	0.291058
TARA_MED_95_MAG_00398	Moniruzzaman_MM01_ERX555965_5_dc	0.3456
TARA_PSE_93_MAG_00220	Moniruzzaman_MM01_ERX555988_97_dc	0.383226
TARA_PON_109_MAG_00252	Moniruzzaman_MM01_ERX556007_6_dc	0.458961
TARA_ION_45_MAG_00146	Moniruzzaman_MM01_ERX556009_10_dc	0.505127
TARA_ION_45_MAG_00187	Moniruzzaman_MM01_ERX556031_10_dc	-0.282687
TARA_AON_82_MAG_00304	Moniruzzaman_MM01_ERX556037_19_dc	0.365944
TARA_AON_82_MAG_00274	Moniruzzaman_MM01_ERX556037_25_dc	0.293006
TARA_MED_95_MAG_00439	Moniruzzaman_MM01_ERX556037_25_dc	0.342183
TARA_PSW_86_MAG_00257	Moniruzzaman_MM01_ERX556045_12_dc	0.478736
TARA_AOS_82_MAG_00045	Moniruzzaman_MM01_ERX556058_18_dc	0.302701
TARA_ASW_2018_MAG_00036	Moniruzzaman_MM01_ERX556058_18_dc	-0.288508
TARA_AOS_82_MAG_00162	Moniruzzaman_MM01_SRX802073_70_dc	0.674187
TARA_ARC_108_MAG_00290	Moniruzzaman_MM01_SRX802143_8_dc	0.524364
TARA_ARC_108_MAG_00304	Moniruzzaman_MM01_SRX802143_8_dc	0.320065
TARA_AOS_82_MAG_00180	Moniruzzaman_MM01_SRX802189_102_dc	0.616818
TARA_PSW_86_MAG_00208	Moniruzzaman_MM05_ERX552264_42_dc	0.34649
TARA_AOS_82_MAG_00168	Moniruzzaman_MM05_ERX552285_69_dc	0.280495
TARA_AON_82_MAG_00316	Moniruzzaman_MM05_ERX555907_15_dc	0.282345
TARA_PSE_93_MAG_00212	Moniruzzaman_MM05_ERX555931_51_dc	0.28367
TARA_PSW_86_MAG_00314	Moniruzzaman_MM05_ERX555931_9_dc	0.547346
TARA_MED_95_MAG_00405	Moniruzzaman_MM05_ERX555954_49_dc	0.323105
TARA_PON_109_MAG_00275	Moniruzzaman_MM05_ERX555954_49_dc	0.347931
TARA_PON_109_MAG_00275	Moniruzzaman_MM05_ERX556094_31_dc	0.428794
TARA_RED_2018_MAG_00112	Moniruzzaman_MM05_ERX556094_31_dc	0.412281
TARA_ARC_108_MAG_00325	Moniruzzaman_MM05_SRX802963_50_dc	0.432916
TARA_AON_82_MAG_00229	Moniruzzaman_MM07_ERX552256_88_dc	0.296568
TARA_MED_95_MAG_00453	Moniruzzaman_MM07_ERX552256_88_dc	0.384879
TARA_PON_109_MAG_00231	Moniruzzaman_MM07_ERX552256_88_dc	-0.282906
TARA_PON_109_MAG_00256	Moniruzzaman_MM07_ERX555963_2_dc	0.720289
TARA_MED_95_MAG_00198	Moniruzzaman_MM08_SRX802202_7_dc	0.299377
TARA_PSW_86_MAG_00289	Moniruzzaman_MM09_ERX552253_3_dc	0.366346
TARA_AOS_82_MAG_00165	Moniruzzaman_MM09_ERX552255_7_dc	0.400819
TARA_PON_109_MAG_00221	Moniruzzaman_MM09_ERX552302_1_dc	0.329097
TARA_IOS_50_MAG_00146	Moniruzzaman_MM09_ERX555951_15_dc	0.340503
TARA_PON_109_MAG_00217	Moniruzzaman_MM09_ERX556034_16_dc	0.490976
TARA_AOS_82_MAG_00165	Moniruzzaman_MM09_ERX556134_17_dc	0.300232
TARA_PSW_86_MAG_00281	Moniruzzaman_MM11_ERX552257_96_dc	0.471735
TARA_AON_82_MAG_00302	Moniruzzaman_MM12_ERX552270_61_dc	0.287914
TARA_MED_95_MAG_00413	Moniruzzaman_MM16_ERX552254_13_dc	0.647708
TARA_PSW_86_MAG_00270	Moniruzzaman_MM16_ERX555926_32_dc	0.631434
TARA_PSW_86_MAG_00317	Moniruzzaman_MM16_ERX556094_26_dc	0.308935
TARA_AON_82_MAG_00292	oPacV_421	0.358169
TARA_ARC_108_MAG_00100	Phycodnaviridae_FN429076_Emiliania_huxleyi_virus_99B1	0.302847
TARA_AON_82_MAG_00012	Phycodnaviridae_HQ633059_Ostreococcus_lucimarinus_virus_OlV6	0.390248
TARA_AOS_82_MAG_00174	Phycodnaviridae_HQ634144_Phaeocystis_globosa_virus_14T	0.37848
TARA_SOC_28_MAG_00064	Phycodnaviridae_HQ634144_Phaeocystis_globosa_virus_14T	0.461068
TARA_ARC_108_MAG_00286	Phycodnaviridae_JF974320_Micromonas_pusilla_virus_SP1	-0.304589
TARA_ARC_108_MAG_00219	Phycodnaviridae_KF481686_Emiliania_huxleyi_virus_145	0.334379
TARA_ARC_108_MAG_00223	Phycodnaviridae_KF481686_Emiliania_huxleyi_virus_145	0.335657
TARA_ARC_108_MAG_00299	Schulz_GVMAG_M_3300000115_19	0.310203
TARA_ARC_108_MAG_00239	Schulz_GVMAG_M_3300000115_2	0.290285
TARA_ARC_108_MAG_00293	Schulz_GVMAG_M_3300000115_5	0.42254
TARA_ARC_108_MAG_00138	Schulz_GVMAG_M_3300000115_9	0.478519
TARA_ARC_108_MAG_00273	Schulz_GVMAG_M_3300000116_5	0.412158
TARA_AOS_82_MAG_00150	Schulz_GVMAG_M_3300006805_8	0.362406
TARA_AOS_82_MAG_00161	Schulz_GVMAG_M_3300006805_8	0.351735
TARA_ARC_108_MAG_00063	Schulz_GVMAG_M_3300007622_7	0.303069
TARA_ARC_108_MAG_00309	Schulz_GVMAG_M_3300007622_7	0.318787
TARA_ARC_108_MAG_00264	Schulz_GVMAG_M_3300009076_8	0.304514
TARA_MED_95_MAG_00198	Schulz_GVMAG_M_3300009076_8	0.331645
TARA_ARC_108_MAG_00217	Schulz_GVMAG_M_3300009077_7	0.467577
TARA_ARC_108_MAG_00229	Schulz_GVMAG_M_3300009422_16	0.368005
TARA_ARC_108_MAG_00314	Schulz_GVMAG_M_3300009426_8	0.348261
TARA_ARC_108_MAG_00317	Schulz_GVMAG_M_3300009434_22	0.315796
TARA_ARC_108_MAG_00287	Schulz_GVMAG_M_3300009436_18	0.315147
TARA_ARC_108_MAG_00240	Schulz_GVMAG_M_3300009441_23	0.707737
TARA_ARC_108_MAG_00257	Schulz_GVMAG_M_3300009441_23	0.355225
TARA_ARC_108_MAG_00301	Schulz_GVMAG_M_3300009544_28	0.30277
TARA_ARC_108_MAG_00321	Schulz_GVMAG_M_3300009544_28	0.297083
TARA_PSE_93_MAG_00017	Schulz_GVMAG_M_3300009550_18	0.289723
TARA_ARC_108_MAG_00321	Schulz_GVMAG_M_3300009706_42	0.404582
TARA_MED_95_MAG_00405	Schulz_GVMAG_M_3300012936_19	0.27868
TARA_PSE_93_MAG_00218	Schulz_GVMAG_M_3300012936_19	0.296201
TARA_AON_82_MAG_00300	Schulz_GVMAG_M_3300012936_23	0.300284
TARA_MED_95_MAG_00455	Schulz_GVMAG_M_3300012936_23	0.279221
TARA_PON_109_MAG_00219	Schulz_GVMAG_M_3300012936_34	-0.290125
TARA_AOS_82_MAG_00131	Schulz_GVMAG_M_3300012952_13	0.344903
TARA_PSE_93_MAG_00188	Schulz_GVMAG_M_3300012952_3	0.318656
TARA_ARC_108_MAG_00288	Schulz_GVMAG_M_3300017724_7	0.297713
TARA_MED_95_MAG_00378	Schulz_GVMAG_M_3300017735_4	0.477612
TARA_AOS_82_MAG_00181	Schulz_GVMAG_M_3300017771_11	0.465619
TARA_AOS_82_MAG_00165	Schulz_GVMAG_M_3300017783_9	0.290158
TARA_MED_95_MAG_00216	Schulz_GVMAG_M_3300017783_9	0.341652
TARA_SOC_28_MAG_00031	Schulz_GVMAG_M_3300017824_14	0.315898
TARA_RED_19_MAG_00054	Schulz_GVMAG_M_3300017950_2	0.365545
TARA_MED_95_MAG_00440	Schulz_GVMAG_M_3300017956_25	0.374353
TARA_AON_82_MAG_00306	Schulz_GVMAG_M_3300020165_47	0.346523
TARA_RED_19_MAG_00007	Schulz_GVMAG_M_3300020165_47	0.30716
TARA_ARC_108_MAG_00229	Schulz_GVMAG_M_3300020166_5	0.412626
TARA_AON_82_MAG_00118	Schulz_GVMAG_M_3300020178_21	0.28177
TARA_ARC_108_MAG_00224	Schulz_GVMAG_M_3300020182_48	0.310954
TARA_ARC_108_MAG_00283	Schulz_GVMAG_M_3300020185_39	0.337741
TARA_ARC_108_MAG_00287	Schulz_GVMAG_M_3300020185_59	0.29601
TARA_MED_95_MAG_00513	Schulz_GVMAG_M_3300020185_59	0.409718
TARA_AON_82_MAG_00137	Schulz_GVMAG_M_3300020185_69	0.347292
TARA_ARC_108_MAG_00282	Schulz_GVMAG_M_3300020185_70	0.428193
TARA_PON_109_MAG_00275	Schulz_GVMAG_M_3300020187_12	0.284039
TARA_ION_45_MAG_00156	Schulz_GVMAG_M_3300020187_37	0.28723
TARA_RED_19_MAG_00054	Schulz_GVMAG_M_3300020187_37	0.423005
TARA_AOS_82_MAG_00184	Schulz_GVMAG_M_3300020187_69	0.366797
TARA_ARC_108_MAG_00280	Schulz_GVMAG_M_3300020187_69	0.298139
TARA_AOS_82_MAG_00135	Schulz_GVMAG_M_3300020595_15	0.343816
TARA_ARC_108_MAG_00223	Schulz_GVMAG_M_3300020595_15	0.373705
TARA_PSE_93_MAG_00222	Schulz_GVMAG_M_3300020595_32	0.625899
TARA_AOS_82_MAG_00162	Schulz_GVMAG_M_3300020595_37	0.463023
TARA_ARC_108_MAG_00138	Schulz_GVMAG_M_3300021371_30	0.697769
TARA_AON_82_MAG_00118	Schulz_GVMAG_M_3300021379_1	0.338035
TARA_ARC_108_MAG_00233	Schulz_GVMAG_M_3300021389_45	0.3076
TARA_ARC_108_MAG_00256	Schulz_GVMAG_M_3300021389_49	0.485969
TARA_ARC_108_MAG_00221	Schulz_GVMAG_M_3300021960_31	0.292577
TARA_AON_82_MAG_00012	Schulz_GVMAG_M_3300023109_20	0.308949
TARA_ARC_108_MAG_00187	Schulz_GVMAG_M_3300023109_20	0.499194
TARA_PON_109_MAG_00258	Schulz_GVMAG_M_3300023109_49	0.314987
TARA_ARC_108_MAG_00243	Schulz_GVMAG_M_3300024185_6	0.290836
TARA_AON_82_MAG_00317	Schulz_GVMAG_M_3300024230_8	0.844064
TARA_AON_82_MAG_00329	Schulz_GVMAG_M_3300024230_8	0.664011
TARA_ARC_108_MAG_00297	Schulz_GVMAG_M_3300024230_8	-0.652614
TARA_AON_82_MAG_00118	Schulz_GVMAG_M_3300024252_27	0.307163
TARA_SOC_28_MAG_00066	Schulz_GVMAG_M_3300024252_35	0.32414
TARA_AOS_82_MAG_00144	Schulz_GVMAG_M_3300024314_16	0.502696
TARA_PSE_93_MAG_00240	Schulz_GVMAG_M_3300025652_16	-0.278887
TARA_AOS_82_MAG_00135	Schulz_GVMAG_M_3300025654_17	0.356051
TARA_ARC_108_MAG_00263	Schulz_GVMAG_M_3300025654_17	0.304269
TARA_ARC_108_MAG_00317	Schulz_GVMAG_M_3300025654_17	0.352369
TARA_ASE_2028_MAG_00032	Schulz_GVMAG_M_3300025654_17	0.306503
TARA_AON_82_MAG_00160	Schulz_GVMAG_M_3300025727_44	0.296821
TARA_PON_109_MAG_00226	Schulz_GVMAG_M_3300025767_21	0.352636
TARA_ARC_108_MAG_00243	Schulz_GVMAG_M_3300025860_25	0.584893
TARA_ARC_108_MAG_00306	Schulz_GVMAG_M_3300025860_25	0.460742
TARA_PSW_86_MAG_00257	Schulz_GVMAG_M_3300025880_30	0.390994
TARA_ARC_108_MAG_00320	Schulz_GVMAG_M_3300025897_42	0.30253
TARA_ARC_108_MAG_00123	Schulz_GVMAG_M_3300027687_8	0.376861
TARA_ARC_108_MAG_00280	Schulz_GVMAG_M_3300027687_8	0.311099
TARA_ARC_108_MAG_00312	Schulz_GVMAG_M_3300027687_8	0.295502
TARA_ARC_108_MAG_00316	Schulz_GVMAG_M_3300027687_8	0.435064
TARA_ARC_108_MAG_00325	Schulz_GVMAG_M_3300027810_8	0.298494
TARA_ARC_108_MAG_00100	Schulz_GVMAG_M_3300027833_22	0.30686
TARA_ARC_108_MAG_00310	Schulz_GVMAG_S_1016704_108	0.324867
TARA_ARC_108_MAG_00266	Schulz_GVMAG_S_1016713_165	0.332959
TARA_ARC_108_MAG_00279	Schulz_GVMAG_S_1016722_118	0.289568
TARA_ARC_108_MAG_00294	Schulz_GVMAG_S_1016722_118	0.299502
TARA_ARC_108_MAG_00323	Schulz_GVMAG_S_1040241_131	0.374801
TARA_PON_109_MAG_00166	Schulz_GVMAG_S_1059923_44	0.406969
TARA_SOC_28_MAG_00059	Schulz_GVMAG_S_1074260_43	0.324187
TARA_AON_82_MAG_00303	Schulz_GVMAG_S_1074264_73	0.285251
TARA_ARC_108_MAG_00268	Schulz_GVMAG_S_1074330_49	0.300842
TARA_ARC_108_MAG_00264	Schulz_GVMAG_S_1085336_36	0.398645
TARA_ARC_108_MAG_00063	Schulz_GVMAG_S_1092152_17	0.396246
TARA_MED_95_MAG_00466	Schulz_GVMAG_S_1092152_17	0.295005
TARA_ARC_108_MAG_00268	Schulz_GVMAG_S_1102104_103	0.284869
TARA_ARC_108_MAG_00220	Schulz_GVMAG_S_1102105_81	0.291487
TARA_ARC_108_MAG_00283	Schulz_GVMAG_S_1102110_105	0.347268
TARA_ARC_108_MAG_00325	Schulz_GVMAG_S_1102110_105	0.291427
TARA_ARC_108_MAG_00116	Schulz_GVMAG_S_1102110_122	0.337263
TARA_ARC_108_MAG_00265	Schulz_GVMAG_S_1102114_101	0.31435
TARA_ARC_108_MAG_00279	Schulz_GVMAG_S_1102114_101	0.289265
TARA_ARC_108_MAG_00283	Schulz_GVMAG_S_1102114_101	0.283592
TARA_ARC_108_MAG_00294	Schulz_GVMAG_S_1102238_66	0.414539
TARA_PSE_93_MAG_00257	Schulz_GVMAG_S_1102244_53	0.309224
TARA_MED_95_MAG_00475	Schulz_GVMAG_S_1102244_55	0.299155
TARA_ARC_108_MAG_00100	Schulz_GVMAG_S_1103012_103	0.293612
TARA_ARC_108_MAG_00283	Schulz_GVMAG_S_1103012_103	0.28564
TARA_ARC_108_MAG_00292	Schulz_GVMAG_S_1103018_80	0.311922
TARA_AON_82_MAG_00315	Schulz_GVMAG_S_3300000115_70	0.443369
TARA_SOC_28_MAG_00031	Schulz_GVMAG_S_3300000115_70	0.287155
TARA_ION_45_MAG_00010	Schulz_GVMAG_S_3300004097_149	0.322446
TARA_MED_95_MAG_00440	Schulz_GVMAG_S_3300004097_149	0.373738
TARA_PSE_93_MAG_00017	Schulz_GVMAG_S_3300006565_14	0.321022
TARA_PON_109_MAG_00217	Schulz_GVMAG_S_3300009790_139	0.321381
TARA_ION_45_MAG_00177	Schulz_GVMAG_S_3300010299_37	0.298275
TARA_PSE_93_MAG_00263	Schulz_GVMAG_S_3300010299_37	0.349928
TARA_MED_95_MAG_00389	Schulz_GVMAG_S_3300010368_67	0.290741
TARA_SOC_28_MAG_00037	Schulz_GVMAG_S_3300010368_80	0.343319
TARA_AOS_82_MAG_00185	Schulz_GVMAG_S_3300012919_62	0.285702
TARA_AON_82_MAG_00159	Schulz_GVMAG_S_3300012919_72	0.317357
TARA_MED_95_MAG_00421	Schulz_GVMAG_S_3300012919_72	0.316664
TARA_ARC_108_MAG_00297	Schulz_GVMAG_S_403983_43	-0.432129
TARA_AON_82_MAG_00274	Schulz_GVMAG_S_405408_30	0.301766
TARA_PON_109_MAG_00226	Schulz_GVMAG_S_ERX555907_72	0.34354
TARA_PSE_93_MAG_00182	Schulz_GVMAG_S_ERX555907_94	0.328837
TARA_MED_95_MAG_00417	Schulz_GVMAG_S_ERX555926_38	0.303245
TARA_RED_19_MAG_00054	Schulz_GVMAG_S_ERX555935_167	0.316766
TARA_MED_95_MAG_00515	Schulz_GVMAG_S_ERX555943_30	0.291807
TARA_PSE_93_MAG_00141	Schulz_GVMAG_S_ERX555947_63	0.434266
TARA_PSE_93_MAG_00121	Schulz_GVMAG_S_ERX555947_70	0.288152
TARA_PSE_93_MAG_00222	Schulz_GVMAG_S_ERX555947_70	0.323839
TARA_ANE_2018_MAG_00101	Schulz_GVMAG_S_ERX555957_26	0.56062
TARA_AON_82_MAG_00345	Schulz_GVMAG_S_ERX555959_42	0.454778
TARA_PSE_93_MAG_00244	Schulz_GVMAG_S_ERX555959_42	0.457586
TARA_ION_45_MAG_00170	Schulz_GVMAG_S_ERX555964_61	0.303457
TARA_MED_95_MAG_00428	Schulz_GVMAG_S_ERX555964_61	0.414086
TARA_MED_95_MAG_00435	Schulz_GVMAG_S_ERX555964_61	0.321888
TARA_PSE_93_MAG_00236	Schulz_GVMAG_S_ERX555967_140	0.282012
TARA_ARC_108_MAG_00313	Schulz_GVMAG_S_ERX555967_67	0.503306
TARA_PSW_86_MAG_00208	Schulz_GVMAG_S_ERX555967_69	0.29138
TARA_AON_82_MAG_00097	Schulz_GVMAG_S_ERX556003_78	0.412828
TARA_MED_95_MAG_00447	Schulz_GVMAG_S_ERX556003_78	0.516003
TARA_AON_82_MAG_00276	Schulz_GVMAG_S_ERX556019_29	0.279245
TARA_MED_95_MAG_00420	Schulz_GVMAG_S_ERX556019_34	0.353778
TARA_IOS_50_MAG_00135	Schulz_GVMAG_S_ERX556022_25	0.347248
TARA_PSW_86_MAG_00208	Schulz_GVMAG_S_ERX556022_25	0.342643
TARA_ION_45_MAG_00152	Schulz_GVMAG_S_ERX556028_72	0.288837
TARA_PSW_86_MAG_00287	Schulz_GVMAG_S_ERX556028_72	0.345357
TARA_PSW_86_MAG_00311	Schulz_GVMAG_S_ERX556028_72	0.310552
TARA_AON_82_MAG_00337	Schulz_GVMAG_S_ERX556037_58	0.348634
TARA_AON_82_MAG_00280	Schulz_GVMAG_S_ERX556054_45	0.368842
TARA_AON_82_MAG_00285	Schulz_GVMAG_S_ERX556060_80	0.337728
TARA_PSE_93_MAG_00182	Schulz_GVMAG_S_ERX556060_80	0.54258
TARA_RED_19_MAG_00051	Schulz_GVMAG_S_ERX556060_80	0.374389
TARA_PSE_93_MAG_00182	Schulz_GVMAG_S_ERX556063_42	0.464052
TARA_ION_45_MAG_00167	Schulz_GVMAG_S_ERX556068_53	0.384303
TARA_PSE_93_MAG_00254	Schulz_GVMAG_S_ERX556068_53	-0.375053
TARA_AON_82_MAG_00229	Schulz_GVMAG_S_ERX556068_66	-0.3428
TARA_PSW_86_MAG_00289	Schulz_GVMAG_S_ERX556091_19	0.379121
TARA_RED_19_MAG_00054	Schulz_GVMAG_S_ERX556098_98	0.305516
TARA_AON_82_MAG_00303	Schulz_GVMAG_S_ERX556101_89	0.313383
TARA_IOS_50_MAG_00149	Schulz_GVMAG_S_ERX556106_33	0.42214
Metagenome_centric_SAG_TOSAG00_18	Schulz_GVMAG_S_ERX556106_33	0.447963
TARA_AON_82_MAG_00303	Schulz_GVMAG_S_ERX556109_35	0.373511
TARA_AOS_82_MAG_00181	Schulz_GVMAG_S_ERX556109_35	0.423685
TARA_MED_95_MAG_00515	Schulz_GVMAG_S_ERX556109_35	0.331462
TARA_PSW_86_MAG_00289	Schulz_GVMAG_S_ERX556125_36	0.674611
TARA_PSW_86_MAG_00253	Schulz_GVMAG_S_ERX556126_77	0.331149
TARA_PSW_86_MAG_00253	Schulz_GVMAG_S_ERX556126_94	0.910865
TARA_PSW_86_MAG_00300	Schulz_GVMAG_S_ERX556127_47	0.308707
TARA_MED_95_MAG_00460	TARA_AON_NCLDV_00065	0.461591
TARA_AON_82_MAG_00304	TARA_AON_NCLDV_00047	0.522229
TARA_MED_95_MAG_00440	TARA_AON_NCLDV_00047	0.315887
TARA_PSW_86_MAG_00257	TARA_AON_NCLDV_00031	0.33145
Metagenome_centric_SAG_TOSAG23_30	TARA_AON_NCLDV_00031	0.325011
TARA_IOS_50_MAG_00146	TARA_AON_NCLDV_00038	0.342172
TARA_AON_82_MAG_00302	TARA_AON_NCLDV_00068	0.402839
TARA_PSW_86_MAG_00262	TARA_AON_NCLDV_00068	-0.324379
TARA_ION_45_MAG_00030	TARA_AON_NCLDV_00045	-0.314513
TARA_AON_82_MAG_00276	TARA_AON_NCLDV_00014	0.353565
Metagenome_centric_SAG_TOSAG23_30	TARA_AON_NCLDV_00014	0.337047
TARA_AON_82_MAG_00229	TARA_AON_NCLDV_00074	0.327188
TARA_AON_82_MAG_00274	TARA_AON_NCLDV_00057	0.341765
TARA_AOS_82_MAG_00172	TARA_AON_NCLDV_00057	0.355543
TARA_MED_95_MAG_00475	TARA_AON_NCLDV_00057	0.302091
TARA_PSE_93_MAG_00267	TARA_AON_NCLDV_00049	0.543485
TARA_AON_82_MAG_00354	TARA_AON_NCLDV_00018	0.358313
TARA_ASE_2028_MAG_00032	TARA_AON_NCLDV_00055	-0.341903
TARA_PSW_86_MAG_00292	TARA_AON_NCLDV_00030	-0.352904
TARA_ANE_2018_MAG_00101	TARA_AON_NCLDV_00019	0.300018
TARA_AON_82_MAG_00324	TARA_AON_NCLDV_00019	0.351789
TARA_AON_82_MAG_00357	TARA_AON_NCLDV_00019	0.414025
TARA_MED_95_MAG_00454	TARA_AON_NCLDV_00019	-0.349321
TARA_AON_82_MAG_00159	TARA_AON_NCLDV_00002	0.367202
TARA_IOS_50_MAG_00135	TARA_AON_NCLDV_00002	0.411826
TARA_AON_82_MAG_00313	TARA_AON_NCLDV_00046	0.338538
TARA_IOS_2018_MAG_00068	TARA_AON_NCLDV_00024	0.333349
TARA_AON_82_MAG_00160	TARA_AON_NCLDV_00054	0.499253
TARA_MED_95_MAG_00430	TARA_AON_NCLDV_00008	0.309958
Metagenome_centric_SAG_TOSAG23_30	TARA_AON_NCLDV_00008	0.375396
TARA_AOS_82_MAG_00141	TARA_AON_NCLDV_00029	0.305073
TARA_AON_82_MAG_00189	TARA_AON_NCLDV_00006	0.343676
TARA_ARC_108_MAG_00312	TARA_AON_NCLDV_00003	0.334482
TARA_AON_82_MAG_00012	TARA_AON_NCLDV_00027	0.366066
TARA_AOS_82_MAG_00176	TARA_AON_NCLDV_00027	0.352707
TARA_ARC_108_MAG_00286	TARA_AON_NCLDV_00027	0.412717
TARA_ARC_108_MAG_00297	TARA_AON_NCLDV_00027	0.402343
TARA_SOC_28_MAG_00052	TARA_AON_NCLDV_00027	0.302054
TARA_PSW_86_MAG_00106	TARA_AON_NCLDV_00011	-0.334024
TARA_ION_45_MAG_00030	TARA_AON_NCLDV_00048	0.376272
TARA_MED_95_MAG_00449	TARA_AON_NCLDV_00048	0.389342
TARA_PSW_86_MAG_00292	TARA_AON_NCLDV_00013	0.487653
TARA_PSW_86_MAG_00294	TARA_AON_NCLDV_00013	0.441639
TARA_ION_45_MAG_00155	TARA_AON_NCLDV_00041	0.716292
TARA_AON_82_MAG_00295	TARA_AON_NCLDV_00023	0.373806
TARA_AON_82_MAG_00317	TARA_AON_NCLDV_00028	-0.346061
TARA_AON_82_MAG_00329	TARA_AON_NCLDV_00028	0.313347
TARA_ARC_108_MAG_00297	TARA_AON_NCLDV_00028	0.489805
TARA_AON_82_MAG_00275	TARA_AON_NCLDV_00036	0.471683
TARA_ARC_108_MAG_00297	TARA_AON_NCLDV_00036	-0.299322
TARA_MED_95_MAG_00440	TARA_AON_NCLDV_00036	0.521318
TARA_PSW_86_MAG_00106	TARA_AON_NCLDV_00032	0.649322
TARA_AON_82_MAG_00347	TARA_AON_NCLDV_00056	0.31378
TARA_PSE_93_MAG_00199	TARA_AON_NCLDV_00056	0.405512
TARA_AON_82_MAG_00281	TARA_AON_NCLDV_00022	0.321832
TARA_AOS_82_MAG_00135	TARA_AON_NCLDV_00022	0.350801
TARA_AON_82_MAG_00301	TARA_AON_NCLDV_00001	0.558243
TARA_AON_82_MAG_00283	TARA_AON_NCLDV_00050	0.327675
TARA_AON_82_MAG_00344	TARA_AON_NCLDV_00050	0.687403
TARA_PSW_86_MAG_00300	TARA_AON_NCLDV_00050	0.294819
TARA_MED_95_MAG_00396	TARA_AOS_NCLDV_00011	-0.47917
TARA_MED_95_MAG_00216	TARA_AOS_NCLDV_00020	-0.643578
TARA_MED_95_MAG_00413	TARA_AOS_NCLDV_00020	0.294992
TARA_AOS_82_MAG_00132	TARA_AOS_NCLDV_00006	-0.609144
TARA_PSE_93_MAG_00203	TARA_AOS_NCLDV_00006	0.604482
TARA_AOS_82_MAG_00131	TARA_AOS_NCLDV_00027	0.359106
TARA_PSE_93_MAG_00188	TARA_AOS_NCLDV_00001	0.298359
TARA_ION_45_MAG_00160	TARA_AOS_NCLDV_00019	0.530793
TARA_ION_45_MAG_00177	TARA_AOS_NCLDV_00019	-0.51733
TARA_MED_95_MAG_00405	TARA_AOS_NCLDV_00014	-0.409689
TARA_MED_95_MAG_00408	TARA_AOS_NCLDV_00007	0.310843
TARA_PSE_93_MAG_00188	TARA_AOS_NCLDV_00003	0.283027
TARA_ARC_108_MAG_00278	TARA_ARC_NCLDV_00044	0.290385
TARA_ARC_108_MAG_00241	TARA_ARC_NCLDV_00141	0.290817
TARA_ARC_108_MAG_00147	TARA_ARC_NCLDV_00073	0.489361
TARA_ARC_108_MAG_00274	TARA_ARC_NCLDV_00030	0.311023
TARA_ARC_108_MAG_00313	TARA_ARC_NCLDV_00030	0.283518
TARA_ARC_108_MAG_00266	TARA_ARC_NCLDV_00040	0.304197
TARA_ARC_108_MAG_00321	TARA_ARC_NCLDV_00040	0.40587
TARA_ARC_108_MAG_00278	TARA_ARC_NCLDV_00033	0.367505
TARA_ARC_108_MAG_00219	TARA_ARC_NCLDV_00174	0.307029
TARA_ARC_108_MAG_00312	TARA_ARC_NCLDV_00177	0.377905
TARA_ARC_108_MAG_00309	TARA_ARC_NCLDV_00083	0.292997
TARA_AOS_82_MAG_00135	TARA_ARC_NCLDV_00066	0.333729
TARA_ARC_108_MAG_00320	TARA_ARC_NCLDV_00066	0.445076
TARA_ARC_108_MAG_00299	TARA_ARC_NCLDV_00056	0.289604
TARA_ARC_108_MAG_00237	TARA_ARC_NCLDV_00138	0.324548
TARA_ARC_108_MAG_00224	TARA_ARC_NCLDV_00159	0.315643
TARA_ARC_108_MAG_00286	TARA_ARC_NCLDV_00075	0.442525
TARA_ARC_108_MAG_00265	TARA_ARC_NCLDV_00152	0.35452
TARA_ARC_108_MAG_00258	TARA_ARC_NCLDV_00099	-0.283373
TARA_ARC_108_MAG_00224	TARA_ARC_NCLDV_00018	0.344112
TARA_ARC_108_MAG_00253	TARA_ARC_NCLDV_00059	0.288981
TARA_ARC_108_MAG_00320	TARA_ARC_NCLDV_00006	0.361703
TARA_ARC_108_MAG_00293	TARA_ARC_NCLDV_00017	0.37947
TARA_ARC_108_MAG_00285	TARA_ARC_NCLDV_00007	0.405652
TARA_ARC_108_MAG_00293	TARA_ARC_NCLDV_00082	0.318737
TARA_ARC_108_MAG_00245	TARA_ARC_NCLDV_00160	0.46415
TARA_ARC_108_MAG_00325	TARA_ARC_NCLDV_00071	0.52834
TARA_ARC_108_MAG_00262	TARA_ARC_NCLDV_00162	0.305912
TARA_ARC_108_MAG_00291	TARA_ARC_NCLDV_00005	0.351344
TARA_ARC_108_MAG_00247	TARA_ARC_NCLDV_00063	0.588388
TARA_ARC_108_MAG_00274	TARA_ARC_NCLDV_00097	0.549906
TARA_ARC_108_MAG_00323	TARA_ARC_NCLDV_00097	0.423489
TARA_ARC_108_MAG_00268	TARA_ARC_NCLDV_00057	0.599745
TARA_ARC_108_MAG_00295	TARA_ARC_NCLDV_00057	0.363408
TARA_MED_95_MAG_00403	TARA_ARC_NCLDV_00057	0.651237
TARA_ARC_108_MAG_00100	TARA_ARC_NCLDV_00096	0.347327
TARA_ARC_108_MAG_00314	TARA_ARC_NCLDV_00096	0.437147
TARA_ARC_108_MAG_00123	TARA_ARC_NCLDV_00134	0.362801
TARA_ARC_108_MAG_00308	TARA_ARC_NCLDV_00134	0.317575
TARA_ARC_108_MAG_00063	TARA_ARC_NCLDV_00147	0.420616
TARA_ARC_108_MAG_00138	TARA_ARC_NCLDV_00154	0.293096
TARA_ARC_108_MAG_00301	TARA_ARC_NCLDV_00107	0.360554
TARA_ARC_108_MAG_00259	TARA_ARC_NCLDV_00133	0.279077
TARA_ARC_108_MAG_00116	TARA_ARC_NCLDV_00102	0.31031
TARA_ARC_108_MAG_00116	TARA_ARC_NCLDV_00076	0.300681
TARA_ARC_108_MAG_00273	TARA_ARC_NCLDV_00011	0.286458
TARA_ARC_108_MAG_00323	TARA_ARC_NCLDV_00011	0.790272
TARA_ARC_108_MAG_00259	TARA_ARC_NCLDV_00123	0.319954
TARA_SOC_28_MAG_00037	TARA_ARC_NCLDV_00123	0.297241
TARA_ARC_108_MAG_00260	TARA_ARC_NCLDV_00070	0.546573
TARA_ARC_108_MAG_00100	TARA_ARC_NCLDV_00002	0.2926
TARA_ARC_108_MAG_00292	TARA_ARC_NCLDV_00065	-0.370722
TARA_ARC_108_MAG_00253	TARA_ARC_NCLDV_00069	0.288634
TARA_ARC_108_MAG_00259	TARA_ARC_NCLDV_00069	0.473138
TARA_ARC_108_MAG_00221	TARA_ARC_NCLDV_00156	0.4066
TARA_ARC_108_MAG_00244	TARA_ARC_NCLDV_00185	0.27881
TARA_ARC_108_MAG_00290	TARA_ARC_NCLDV_00029	0.422963
TARA_ARC_108_MAG_00301	TARA_ARC_NCLDV_00029	0.319604
TARA_ARC_108_MAG_00304	TARA_ARC_NCLDV_00125	0.476894
TARA_ARC_108_MAG_00122	TARA_ARC_NCLDV_00172	0.55437
TARA_ARC_108_MAG_00122	TARA_ARC_NCLDV_00105	0.483243
TARA_ARC_108_MAG_00233	TARA_ARC_NCLDV_00188	0.385697
TARA_AOS_82_MAG_00149	TARA_ARC_NCLDV_00127	0.292226
TARA_ARC_108_MAG_00321	TARA_ARC_NCLDV_00103	0.296138
TARA_ARC_108_MAG_00215	TARA_ARC_NCLDV_00041	0.299577
TARA_ARC_108_MAG_00250	TARA_ARC_NCLDV_00052	0.318917
TARA_ARC_108_MAG_00188	TARA_ARC_NCLDV_00137	0.55592
TARA_AOS_82_MAG_00145	TARA_ARC_NCLDV_00175	0.58946
TARA_ARC_108_MAG_00316	TARA_ARC_NCLDV_00089	0.314095
TARA_ARC_108_MAG_00243	TARA_ARC_NCLDV_00113	0.438409
TARA_ARC_108_MAG_00309	TARA_ARC_NCLDV_00026	0.389139
TARA_ARC_108_MAG_00292	TARA_ARC_NCLDV_00119	0.28847
TARA_ARC_108_MAG_00255	TARA_ARC_NCLDV_00158	0.316805
TARA_ARC_108_MAG_00317	TARA_ARC_NCLDV_00158	0.301474
TARA_ARC_108_MAG_00294	TARA_ARC_NCLDV_00108	0.295848
TARA_ARC_108_MAG_00221	TARA_ARC_NCLDV_00145	0.416481
TARA_ARC_108_MAG_00248	TARA_ARC_NCLDV_00072	0.368892
TARA_ARC_108_MAG_00310	TARA_ARC_NCLDV_00027	0.283732
TARA_PSW_86_MAG_00315	TARA_ARC_NCLDV_00128	0.314592
TARA_ARC_108_MAG_00255	TARA_ARC_NCLDV_00035	0.326017
TARA_ARC_108_MAG_00237	TARA_ARC_NCLDV_00106	0.486251
TARA_ARC_108_MAG_00279	TARA_ARC_NCLDV_00106	0.536667
TARA_ARC_108_MAG_00260	TARA_ARC_NCLDV_00047	0.302359
TARA_ARC_108_MAG_00250	TARA_ARC_NCLDV_00028	0.283884
Metagenome_centric_SAG_TOSAG00_18	TARA_ION_NCLDV_00002	-0.285293
TARA_ION_45_MAG_00170	TARA_ION_NCLDV_00006	0.54802
Metagenome_centric_SAG_TOSAG00_10	TARA_ION_NCLDV_00006	0.34004
Metagenome_centric_SAG_TOSAG41_5	TARA_ION_NCLDV_00006	0.509542
TARA_IOS_50_MAG_00149	TARA_ION_NCLDV_00004	0.315095
TARA_AON_82_MAG_00313	TARA_IOS_NCLDV_00010	0.387185
TARA_ION_45_MAG_00143	TARA_IOS_NCLDV_00010	0.444328
TARA_ION_45_MAG_00146	TARA_IOS_NCLDV_00010	0.396361
TARA_MED_95_MAG_00378	TARA_IOS_NCLDV_00010	0.543869
TARA_MED_95_MAG_00428	TARA_IOS_NCLDV_00010	-0.288725
TARA_MED_95_MAG_00447	TARA_IOS_NCLDV_00010	0.283343
TARA_MED_95_MAG_00464	TARA_IOS_NCLDV_00010	0.372614
TARA_PON_109_MAG_00266	TARA_MED_NCLDV_00066	0.323846
TARA_IOS_50_MAG_00149	TARA_MED_NCLDV_00143	0.289328
TARA_PSE_93_MAG_00188	TARA_MED_NCLDV_00122	0.494761
TARA_MED_95_MAG_00423	TARA_MED_NCLDV_00043	0.472946
TARA_MED_95_MAG_00405	TARA_MED_NCLDV_00082	0.301797
[truncated: 135 more rows]

## Sheet: Fig1_Virus-Euk_Protein_BlastP
Association	Viral_Genome	Euk_Genome	Identity	E_value	Bitscore
No	TARA_MED_NCLDV_NEW_02_Bin_117_2_000000000006_11	Metagenome_centric_SAG_TOSAG23-28_Gene5889	21.1	2.2e-67	261.2
No	TARA_MED_NCLDV_NEW_02_Bin_203_1_000000000002_8	Metagenome_centric_SAG_TOSAG23-28_Gene5889	21.5	1.9e-57	226.9
No	TARA_ARC_NCLDV_Bin_77_14_c_000000000039_6	Metagenome_centric_SAG_TOSAG39-3_Gene4808	22.5	1e-101	371.3
No	TARA_SOC_NCLDV_NEW_02_Bin_168_1_000000000006_22	Metagenome_centric_SAG_TOSAG23-28_Gene5889	23.2	4.5e-55	220.3
No	TARA_ARC_NCLDV_Bin_337_3_c_000000000012_12	Metagenome_centric_SAG_TOSAG00-8_Gene3851	23.7	1.3e-93	342.8
No	TARA_PON_NCLDV_Bin_114_2_c_000000000057_2	Metagenome_centric_SAG_TOSAG00-18_Gene1893	23.7	5.4e-62	234.6
No	TARA_AON_NCLDV_NEW_02_Bin_30_1_000000000004_3	Metagenome_centric_SAG_TOSAG23-29_Gene28461	23.8	4.3e-53	206.5
No	TARA_ARC_NCLDV_Bin_337_3_c_000000000010_18	Metagenome_centric_SAG_TOSAG39-3_Gene4808	23.8	2.5e-142	494.6
No	TARA_MED_NCLDV_Bin_341_8_c_000000000008_3	Metagenome_centric_SAG_TOSAG39-3_Gene4808	23.8	9.7e-73	278.1
No	TARA_ARC_NCLDV_Bin_104_2_c_000000000026_1	Metagenome_centric_SAG_TOSAG39-3_Gene4808	24	3.4e-127	448.4
No	TARA_PSW_NCLDV_Bin_89_3_c_000000000006_25	TARA_ARC_108_MAG_00108_000000004560.1.1	24	6.7e-83	311.2
No	TARA_PSW_NCLDV_NEW_02_Bin_157_6_000000000049_6	Metagenome_centric_SAG_TOSAG00-13_Gene23967	24.1	4.8e-55	210.3
No	TARA_MED_NCLDV_Bin_341_8_c_000000000032_1	Metagenome_centric_SAG_TOSAG00-8_Gene3851	24.4	1.8e-64	245.7
No	TARA_ARC_NCLDV_Bin_103_3_c_000000000005_10	TARA_IOS_50_MAG_00144_000000001285.3.1	24.6	1e-121	402.1
No	TARA_MED_NCLDV_Bin_284_14_c_000000000034_6	Metagenome_centric_SAG_TOSAG39-3_Gene4808	24.6	6.9e-153	525.8
No	TARA_ARC_NCLDV_Bin_345_8_c_000000000002_28	Metagenome_centric_SAG_TOSAG39-3_Gene4808	24.8	1.3e-162	553.9
No	TARA_PON_NCLDV_NEW_02_Bin_191_1_000000000012_2	TARA_PSE_93_MAG_00121_000000001647.2.1	24.8	2.4e-53	214.9
No	TARA_AOS_NCLDV_Bin_115_7_c_000000000044_18	Metagenome_centric_SAG_TOSAG51-11_Gene10877	25	4.5e-51	203.4
No	TARA_AOS_NCLDV_Bin_115_7_c_000000000083_6	TARA_PSE_93_MAG_00242_000000000956.1.1	25	8.8e-57	219.2
No	TARA_ARC_NCLDV_Bin_251_5_c_000000000029_12	TARA_MED_95_MAG_00464_000000003218.3.3	25	7.5e-54	207.2
No	TARA_ARC_NCLDV_NEW_02_Bin_389_1_000000000008_20	Metagenome_centric_SAG_TOSAG23-29_Gene28461	25	7.9e-60	227.3
No	TARA_MED_NCLDV_NEW_02_Bin_117_2_000000000011_14	Metagenome_centric_SAG_TOSAG23-29_Gene28461	25.1	2e-53	208
No	TARA_PSE_NCLDV_Bin_153_4_c_000000000025_3	Metagenome_centric_SAG_TOSAG51-11_Gene10877	25.1	4.1e-51	203.4
No	TARA_PSE_NCLDV_Bin_153_7_c_000000000020_12	TARA_AON_82_MAG_00280_000000002180.3.1	25.1	8.9e-61	216.1
No	TARA_PSW_NCLDV_Bin_50_13_c_000000000011_20	TARA_PSW_86_MAG_00320_000000000213.21.10	25.1	2.5e-69	256.1
No	TARA_MED_NCLDV_Bin_75_10_c_000000000011_1	Metagenome_centric_SAG_TOSAG00-8_Gene6988	25.2	2.3e-66	253.1
No	TARA_PSW_NCLDV_NEW_02_Bin_169_3_000000000001_15	Metagenome_centric_SAG_TOSAG23-28_Gene5889	25.3	2.8e-199	650.2
No	TARA_MED_NCLDV_Bin_121_34_c_000000000045_22	TARA_PSW_86_MAG_00320_000000000213.21.10	25.4	2.8e-64	241.5
No	TARA_PSW_NCLDV_Bin_168_1_c_000000000005_10	Metagenome_centric_SAG_TOSAG39-3_Gene4808	25.4	2.3e-194	642.9
No	TARA_ARC_NCLDV_Bin_226_16_c_000000000010_3	TARA_MED_95_MAG_00464_000000003218.3.3	25.5	9.8e-58	218.4
No	TARA_ARC_NCLDV_Bin_251_20_c_000000000036_1	TARA_MED_95_MAG_00434_000000004763.9.1	25.5	1.7e-67	258.1
No	TARA_MED_NCLDV_Bin_121_34_c_000000000045_2	Metagenome_centric_SAG_TOSAG00-9_Gene2434	25.5	1.4e-103	369.4
No	TARA_MED_NCLDV_Bin_355_8_c_000000000013_8	TARA_PSW_86_MAG_00320_000000000213.21.10	25.5	3.6e-62	235.3
No	TARA_ARC_NCLDV_NEW_02_Bin_389_1_000000000013_5	TARA_ARC_108_MAG_00236_000000000335.34.3	25.6	8.2e-62	236.5
No	TARA_AON_NCLDV_NEW_02_Bin_289_1_000000000007_17	TARA_ARC_108_MAG_00314_000000003364.7.1	25.7	5.5e-79	291.2
No	TARA_AOS_NCLDV_Bin_115_1_c_000000000023_1	Metagenome_centric_SAG_TOSAG39-3_Gene4808	25.7	6.8e-69	261.5
No	TARA_MED_NCLDV_Bin_262_5_c_000000000023_15	Metagenome_centric_SAG_TOSAG39-3_Gene4808	25.7	1.8e-145	501.5
No	TARA_PSE_NCLDV_Bin_158_4_c_000000000002_2	Metagenome_centric_SAG_TOSAG39-3_Gene4808	25.7	3e-156	535.4
No	TARA_MED_NCLDV_Bin_355_8_c_000000000005_24	Metagenome_centric_SAG_TOSAG00-18_Gene3780	25.8	5.4e-105	384.8
No	TARA_SOC_NCLDV_NEW_02_Bin_168_3_000000000020_14	Metagenome_centric_SAG_TOSAG23-29_Gene28461	25.9	1.8e-67	248.4
No	TARA_ION_NCLDV_NEW_10_Bin_91_1_000000000009_1	TARA_PSW_86_MAG_00270_000000000643.2.1	26	3.9e-69	263.5
No	TARA_PON_NCLDV_Bin_96_1_c_000000000044_10	TARA_MED_95_MAG_00434_000000004596.3.1	26.2	3.1e-66	247.7
No	TARA_PSW_NCLDV_Bin_89_7_c_000000000001_63	Metagenome_centric_SAG_TOSAG00-8_Gene3851	26.2	2.2e-53	210.7
No	TARA_MED_NCLDV_NEW_02_Bin_284_1_000000000004_3	TARA_ARC_108_MAG_00314_000000003364.7.1	26.3	2.6e-82	301.2
No	TARA_PSE_NCLDV_Bin_48_1_1_c_000000000001_3	TARA_AON_82_MAG_00280_000000003028.1.1	26.3	2.9e-81	288.9
No	TARA_AON_NCLDV_Bin_133_14_c_000000000051_5	Metagenome_centric_SAG_TOSAG00-18_Gene1893	26.4	5.7e-78	281.2
No	TARA_AOS_NCLDV_Bin_115_7_c_000000000031_2	Metagenome_centric_SAG_TOSAG00-18_Gene8965	26.4	4.8e-55	209.5
No	TARA_AOS_NCLDV_Bin_98_2_c_000000000002_32	Metagenome_centric_SAG_TOSAG39-3_Gene4808	26.4	1.3e-160	544.3
No	TARA_ARC_NCLDV_Bin_251_12_c_000000000009_18	TARA_MED_95_MAG_00464_000000003218.3.3	26.4	2.4e-52	202.2
No	TARA_MED_NCLDV_Bin_355_3_c_000000000006_5	Metagenome_centric_SAG_TOSAG00-18_Gene1893	26.4	1.6e-59	227.3
No	TARA_RED_NCLDV_Bin_76_3_c_000000000022_9	Metagenome_centric_SAG_TOSAG39-3_Gene4808	26.4	2.3e-164	558.1
No	TARA_RED_NCLDV_Bin_76_5_c_000000000029_1	Metagenome_centric_SAG_TOSAG39-3_Gene4808	26.4	7.2e-73	268.5
No	TARA_ARC_NCLDV_Bin_251_12_c_000000000001_15	Metagenome_centric_SAG_TOSAG51-11_Gene10877	26.5	3.9e-55	216.5
No	TARA_ARC_NCLDV_Bin_251_18_c_000000000024_3	Metagenome_centric_SAG_TOSAG39-3_Gene3924	26.5	2.2e-67	251.9
No	TARA_AOS_NCLDV_Bin_115_7_c_000000000084_2	Metagenome_centric_SAG_TOSAG39-3_Gene3977	26.6	1.9e-55	199.5
No	TARA_ION_NCLDV_NEW_10_Bin_91_1_000000000002_3	Metagenome_centric_SAG_TOSAG00-13_Gene8405	26.6	6.1e-69	253.1
No	TARA_ARC_NCLDV_NEW_02_Bin_200_1_000000000021_5	TARA_IOS_50_MAG_00098_000000005498.1.1	26.7	2e-51	186.4
No	TARA_MED_NCLDV_Bin_121_3_c_000000000042_2	Metagenome_centric_SAG_TOSAG00-8_Gene16787	26.7	1.4e-119	409.5
No	TARA_AOS_NCLDV_Bin_115_7_c_000000000002_2	TARA_ARC_108_MAG_00063_000000000283.102.1	26.8	2.5e-53	194.5
No	TARA_MED_NCLDV_Bin_121_34_c_000000000033_19	Metagenome_centric_SAG_TOSAG00-8_Gene16787	26.8	1.1e-124	424.1
No	TARA_MED_NCLDV_Bin_341_9_c_000000000032_2	Metagenome_centric_SAG_TOSAG39-3_Gene4808	26.8	2.9e-188	621.7
No	TARA_PON_NCLDV_Bin_110_3_c_000000000006_3	Metagenome_centric_SAG_TOSAG00-8_Gene17370	26.8	1.3e-63	224.2
No	TARA_AON_NCLDV_Bin_275_11_c_000000000008_27	Metagenome_centric_SAG_TOSAG39-3_Gene4808	26.9	5e-220	712.6
No	TARA_ARC_NCLDV_Bin_251_22_c_000000000003_1	Metagenome_centric_SAG_TOSAG00-8_Gene16787	26.9	8.1e-68	253.1
No	TARA_ARC_NCLDV_NEW_02_Bin_346_1_000000000033_9	TARA_IOS_50_MAG_00098_000000005498.1.1	26.9	1.3e-54	194.9
No	TARA_PON_NCLDV_Bin_55_7_c_000000000001_1	TARA_AON_82_MAG_00159_000000002312.5.2	26.9	4.3e-69	257.3
No	TARA_AON_NCLDV_NEW_02_Bin_289_1_000000000003_3	Metagenome_centric_SAG_TOSAG00-13_Gene5312	27	2e-59	221.5
No	TARA_ARC_NCLDV_Bin_103_3_c_000000000004_8	TARA_MED_95_MAG_00402_000000000433.2.1	27	3.1e-79	293.1
No	TARA_ARC_NCLDV_NEW_02_Bin_346_1_000000000020_6	TARA_MED_95_MAG_00378_000000000391.2.1	27	1.2e-59	226.1
No	TARA_ARC_NCLDV_NEW_02_Bin_346_5_000000000021_6	TARA_IOS_50_MAG_00098_000000005498.1.1	27	8e-58	203.4
No	TARA_PON_NCLDV_Bin_55_4_c_000000000111_2	TARA_SOC_28_MAG_00054_000000001712.1.1	27	2e-53	204.1
No	TARA_PSW_NCLDV_Bin_61_5_c_000000000018_8	Metagenome_centric_SAG_TOSAG00-8_Gene3851	27	1.5e-52	206.8
No	TARA_ARC_NCLDV_Bin_172_2_c_000000000045_1	TARA_MED_95_MAG_00473_000000002832.1.1	27.1	7.9e-66	246.1
No	TARA_ARC_NCLDV_Bin_189_7_c_000000000010_12	Metagenome_centric_SAG_TOSAG00-8_Gene3851	27.1	7.1e-52	209.9
No	TARA_PSW_NCLDV_NEW_02_Bin_157_6_000000000035_16	TARA_IOS_50_MAG_00098_000000005498.1.1	27.1	7e-54	193
No	TARA_AON_NCLDV_NEW_02_Bin_289_2_000000000004_31	Metagenome_centric_SAG_TOSAG00-13_Gene5312	27.2	5.3e-58	217.2
No	TARA_AOS_NCLDV_Bin_115_7_c_000000000003_12	TARA_ARC_108_MAG_00314_000000004175.9.1	27.2	2.1e-53	192.6
No	TARA_ARC_NCLDV_Bin_226_2_1_c_000000000004_6	Metagenome_centric_SAG_TOSAG39-3_Gene4808	27.2	2.5e-191	633.6
No	TARA_MED_NCLDV_Bin_121_29_2_c_000000000007_3	Metagenome_centric_SAG_TOSAG00-8_Gene16796	27.2	2.4e-52	204.5
No	TARA_AON_NCLDV_Bin_133_15_c_000000000004_1	TARA_MED_95_MAG_00424_000000001781.5.1	27.3	2e-51	195.3
No	TARA_ARC_NCLDV_Bin_172_3_c_000000000019_12	Metagenome_centric_SAG_TOSAG00-8_Gene3710	27.3	6e-59	219.5
No	TARA_ARC_NCLDV_Bin_82_4_c_000000000004_14	Metagenome_centric_SAG_TOSAG39-3_Gene4808	27.3	1.2e-105	384.4
No	TARA_ION_NCLDV_Bin_126_10_c_000000000067_1	TARA_MED_95_MAG_00434_000000004763.9.1	27.3	2.1e-78	288.1
No	TARA_MED_NCLDV_Bin_122_5_c_000000000007_2	TARA_MED_95_MAG_00424_000000001781.5.1	27.3	3.7e-61	223.4
No	TARA_MED_NCLDV_Bin_284_12_c_000000000015_21	Metagenome_centric_SAG_TOSAG39-3_Gene4808	27.3	3.5e-81	293.5
No	TARA_PSW_NCLDV_Bin_61_5_c_000000000017_20	TARA_PSE_93_MAG_00253_000000000275.3.1	27.3	8.4e-52	195.7
No	TARA_SOC_NCLDV_NEW_02_Bin_168_3_000000000028_2	TARA_IOS_50_MAG_00098_000000005498.1.1	27.3	6.9e-54	193
No	TARA_AOS_NCLDV_Bin_115_9_c_000000000026_7	TARA_ARC_108_MAG_00063_000000000056.67.1	27.4	8.1e-64	236.9
No	TARA_ARC_NCLDV_Bin_172_4_c_000000000017_4	TARA_PSW_86_MAG_00208_000000000605.28.1	27.4	5.2e-68	259.6
No	TARA_ION_NCLDV_NEW_10_Bin_91_1_000000000008_15	Metagenome_centric_SAG_TOSAG00-13_Gene8402	27.4	1.1e-63	235.7
No	TARA_MED_NCLDV_Bin_284_12_c_000000000010_11	Metagenome_centric_SAG_TOSAG00-8_Gene3851	27.4	6.8e-169	556.6
No	TARA_MED_NCLDV_Bin_375_6_c_000000000005_57	Metagenome_centric_SAG_TOSAG39-3_Gene4808	27.4	1.5e-149	502.3
No	TARA_PON_NCLDV_Bin_110_3_c_000000000016_9	TARA_MED_95_MAG_00433_000000003557.1.1	27.4	4.1e-80	287.3
No	TARA_RED_NCLDV_Bin_76_7_c_000000000027_1	Metagenome_centric_SAG_TOSAG00-8_Gene3851	27.4	3.9e-56	220.7
No	TARA_ARC_NCLDV_Bin_251_5_c_000000000023_17	TARA_AON_82_MAG_00292_000000002480.1.3	27.5	2.9e-84	297.7
No	TARA_ARC_NCLDV_NEW_02_Bin_200_1_000000000016_3	TARA_MED_95_MAG_00378_000000000391.2.1	27.5	1e-58	222.6
No	TARA_MED_NCLDV_Bin_121_7_c_000000000092_2	Metagenome_centric_SAG_TOSAG51-11_Gene10877	27.5	1.8e-72	266.9
No	TARA_PSW_NCLDV_Bin_50_13_c_000000000010_17	Metagenome_centric_SAG_TOSAG00-8_Gene16787	27.5	6.3e-130	438.3
No	TARA_AON_NCLDV_Bin_289_5_c_000000000001_5	TARA_ARC_108_MAG_00314_000000004962.2.1	27.6	4.9e-58	214.9
No	TARA_ARC_NCLDV_Bin_226_8_c_000000000004_1	Metagenome_centric_SAG_TOSAG39-3_Gene4808	27.6	2.2e-107	376.3
No	TARA_MED_NCLDV_NEW_02_Bin_101_2_000000000037_3	Metagenome_centric_SAG_TOSAG00-13_Gene15190	27.6	9.1e-99	366.7
No	TARA_AON_NCLDV_NEW_05_Bin_133_1_000000000084_1	TARA_SOC_28_MAG_00061_000000000207.2.2	27.7	2.3e-52	191.8
No	TARA_ARC_NCLDV_Bin_226_5_c_000000000059_22	TARA_AON_82_MAG_00159_000000002680.23.1	27.7	8.9e-52	197.6
No	TARA_PON_NCLDV_NEW_02_Bin_191_1_000000000004_9	Metagenome_centric_SAG_TOSAG23-28_Gene5889	27.7	1.5e-258	809.3
No	TARA_AON_NCLDV_Bin_240_1_c_000000000002_47	TARA_PSW_86_MAG_00274_000000002277.8.4	27.8	2.6e-58	231.5
No	TARA_ARC_NCLDV_NEW_02_Bin_200_1_000000000018_7	Metagenome_centric_SAG_TOSAG23-28_Gene24468	27.8	6.6e-53	198
No	TARA_PSW_NCLDV_Bin_50_13_c_000000000008_16	TARA_MED_95_MAG_00389_000000005143.4.1	27.8	6.9e-85	302.8
No	TARA_PSW_NCLDV_Bin_89_2_c_000000000004_11	Metagenome_centric_SAG_TOSAG39-3_Gene4808	27.8	4.8e-185	616.7
No	TARA_AON_NCLDV_NEW_02_Bin_289_2_000000000007_4	TARA_AOS_82_MAG_00140_000000004933.1.1	27.9	4.1e-165	543.9
No	TARA_ARC_NCLDV_Bin_172_8_c_000000000006_2	TARA_MED_95_MAG_00488_000000002672.1.1	27.9	2e-53	205.7
No	TARA_ARC_NCLDV_Bin_226_9_c_000000000037_3	Metagenome_centric_SAG_TOSAG00-8_Gene3851	27.9	5.1e-61	229.9
No	TARA_ARC_NCLDV_Bin_353_8_c_000000000006_2	TARA_IOS_50_MAG_00098_000000005498.1.1	27.9	1.4e-59	208
No	TARA_ARC_NCLDV_Bin_77_21_c_000000000033_8	Metagenome_centric_SAG_TOSAG00-8_Gene3851	27.9	1e-191	624
No	TARA_ARC_NCLDV_Bin_82_1_c_000000000001_2	TARA_PSW_86_MAG_00208_000000000605.28.1	27.9	3.1e-72	273.1
No	TARA_ARC_NCLDV_NEW_02_Bin_226_1_000000000028_6	TARA_IOS_50_MAG_00098_000000005498.1.1	27.9	1e-52	189.9
No	TARA_PSE_NCLDV_Bin_40_5_c_000000000012_4	TARA_ARC_108_MAG_00063_000000000056.67.1	27.9	5.4e-66	243.8
No	TARA_PSW_NCLDV_Bin_89_7_c_000000000005_20	Metagenome_centric_SAG_TOSAG39-3_Gene4808	27.9	1.7e-244	778.5
No	TARA_ARC_NCLDV_Bin_251_12_c_000000000008_21	TARA_AON_82_MAG_00292_000000002480.1.3	28	1.4e-83	295.4
No	TARA_ARC_NCLDV_Bin_251_20_c_000000000004_3	Metagenome_centric_SAG_TOSAG00-8_Gene10595	28	6e-65	243.4
No	TARA_ARC_NCLDV_Bin_251_20_c_000000000010_5	Metagenome_centric_SAG_TOSAG00-18_Gene1904	28	1.2e-89	312
No	TARA_ARC_NCLDV_Bin_291_15_c_000000000004_4	Metagenome_centric_SAG_TOSAG39-3_Gene4808	28	9.5e-193	636.7
No	TARA_ION_NCLDV_Bin_126_10_c_000000000063_7	TARA_MED_95_MAG_00464_000000003218.3.3	28	1.5e-67	246.1
No	TARA_IOS_NCLDV_NEW_02_Bin_127_1_000000000003_34	TARA_MED_95_MAG_00458_000000005774.1.1	28	1.3e-152	511.5
No	TARA_MED_NCLDV_Bin_75_10_c_000000000023_1	Metagenome_centric_SAG_TOSAG00-18_Gene1243	28	1.8e-53	213
No	TARA_PSE_NCLDV_Bin_158_4_c_000000000011_5	Metagenome_centric_SAG_TOSAG00-8_Gene3851	28	1.4e-77	293.1
No	TARA_PSW_NCLDV_Bin_173_12_c_000000000001_50	Metagenome_centric_SAG_TOSAG39-3_Gene4808	28	1.9e-229	738
No	TARA_ARC_NCLDV_Bin_172_8_c_000000000039_3	Metagenome_centric_SAG_TOSAG39-3_Gene3924	28.1	1.5e-82	298.9
No	TARA_ARC_NCLDV_Bin_226_5_c_000000000013_6	TARA_MED_95_MAG_00434_000000004763.9.1	28.1	5.2e-80	297
No	TARA_PON_NCLDV_Bin_65_3_c_000000000025_1	Metagenome_centric_SAG_TOSAG51-11_Gene10878	28.1	8.4e-53	201.4
No	TARA_AON_NCLDV_NEW_05_Bin_238_1_000000000004_28	TARA_MED_95_MAG_00420_000000002686.1.1	28.2	3.5e-66	246.9
No	TARA_AOS_NCLDV_Bin_115_13_c_000000000066_1	Metagenome_centric_SAG_TOSAG39-3_Gene4808	28.2	2.7e-108	379
No	TARA_AOS_NCLDV_Bin_115_7_c_000000000094_8	TARA_MED_95_MAG_00473_000000002832.1.1	28.2	9.8e-66	245.4
No	TARA_ARC_NCLDV_Bin_345_4_c_000000000002_53	Metagenome_centric_SAG_TOSAG00-8_Gene3851	28.2	3.2e-82	308.1
No	TARA_IOS_NCLDV_Bin_173_5_c_000000000004_6	TARA_PSW_86_MAG_00160_000000000872.1.8	28.2	2.7e-74	253.8
No	TARA_MED_NCLDV_Bin_188_3_c_000000000054_10	TARA_AON_82_MAG_00125_000000005870.15.1	28.2	3.6e-52	203
No	TARA_PSW_NCLDV_Bin_157_8_c_000000000015_22	Metagenome_centric_SAG_TOSAG39-3_Gene4808	28.2	7e-254	803.9
No	TARA_AOS_NCLDV_Bin_115_7_c_000000000034_9	Metagenome_centric_SAG_TOSAG00-18_Gene8988	28.3	9e-54	204.9
No	TARA_ARC_NCLDV_Bin_251_23_2_c_000000000005_1	TARA_RED_2018_MAG_00112_000000002854.1.1	28.3	2.3e-51	191.8
No	TARA_ARC_NCLDV_Bin_291_10_c_000000000007_1	TARA_PSE_93_MAG_00121_000000001440.4.1	28.3	5.3e-71	254.2
No	TARA_MED_NCLDV_Bin_121_34_c_000000000049_15	TARA_ION_45_MAG_00010_000000000537.1.4	28.3	2.3e-169	548.1
No	TARA_AOS_NCLDV_Bin_115_1_c_000000000055_1	Metagenome_centric_SAG_TOSAG00-8_Gene3851	28.4	1.2e-81	297.7
No	TARA_ARC_NCLDV_Bin_172_3_c_000000000015_3	Metagenome_centric_SAG_TOSAG00-18_Gene8947	28.4	1.1e-122	427.9
No	TARA_ARC_NCLDV_Bin_226_16_c_000000000005_6	TARA_ION_45_MAG_00145_000000001052.2.1	28.4	6e-84	290.8
No	TARA_ARC_NCLDV_Bin_251_21_c_000000000004_4	Metagenome_centric_SAG_TOSAG00-8_Gene16787	28.4	2.7e-142	473.4
No	TARA_ARC_NCLDV_Bin_251_5_c_000000000009_20	TARA_AON_82_MAG_00272_000000003670.2.1	28.4	1.1e-59	229.9
No	TARA_ARC_NCLDV_NEW_02_Bin_353_1_000000000009_2	TARA_MED_95_MAG_00458_000000005774.1.1	28.4	3e-155	517.3
No	TARA_MED_NCLDV_Bin_188_3_c_000000000049_1	TARA_ION_45_MAG_00201_000000004106.1.1	28.4	1.5e-61	233
No	TARA_PSE_NCLDV_Bin_48_1_1_c_000000000005_21	TARA_MED_95_MAG_00483_000000007500.1.6	28.4	1.4e-172	555.4
No	TARA_PSW_NCLDV_NEW_02_Bin_157_2_000000000001_33	TARA_MED_95_MAG_00458_000000005774.1.1	28.4	1.2e-145	492.3
No	TARA_AOS_NCLDV_Bin_98_2_c_000000000007_36	Metagenome_centric_SAG_TOSAG41-9_Gene13860	28.5	2.2e-76	266.9
No	TARA_ARC_NCLDV_Bin_291_14_c_000000000002_10	Metagenome_centric_SAG_TOSAG39-3_Gene4808	28.5	7.4e-194	639.8
No	TARA_ARC_NCLDV_Bin_291_19_c_000000000009_3	Metagenome_centric_SAG_TOSAG00-8_Gene16787	28.5	1.6e-101	348.2
No	TARA_ARC_NCLDV_Bin_346_12_c_000000000016_10	Metagenome_centric_SAG_TOSAG39-3_Gene3924	28.5	4.7e-68	258.8
No	TARA_MED_NCLDV_Bin_121_14_c_000000000035_4	TARA_AON_82_MAG_00280_000000002787.1.1	28.5	9.6e-68	250.8
No	TARA_MED_NCLDV_Bin_355_8_c_000000000013_1	TARA_ION_45_MAG_00146_000000002626.1.1	28.5	5.8e-106	357.8
No	TARA_PSW_NCLDV_Bin_50_17_c_000000000016_9	TARA_ION_45_MAG_00200_000000000327.1.1	28.5	4.9e-55	203.8
No	TARA_PSW_NCLDV_Bin_61_5_c_000000000004_22	Metagenome_centric_SAG_TOSAG39-3_Gene4808	28.5	8.5e-220	711.1
No	TARA_ARC_NCLDV_Bin_226_5_c_000000000078_1	Metagenome_centric_SAG_TOSAG39-3_Gene3920	28.6	6.6e-56	216.9
No	TARA_ARC_NCLDV_Bin_291_1_c_000000000045_1	TARA_MED_95_MAG_00421_000000001459.12.1	28.6	1.5e-166	537.7
No	TARA_IOS_NCLDV_Bin_173_5_c_000000000033_13	Metagenome_centric_SAG_TOSAG00-8_Gene6979	28.6	1.9e-52	194.1
No	TARA_MED_NCLDV_Bin_121_14_c_000000000011_6	Metagenome_centric_SAG_TOSAG00-8_Gene12986	28.6	2.7e-52	190.3
No	TARA_MED_NCLDV_Bin_188_3_c_000000000005_13	Metagenome_centric_SAG_TOSAG00-12_Gene10972	28.6	2.6e-53	200.7
No	TARA_MED_NCLDV_Bin_355_13_c_000000000005_6	Metagenome_centric_SAG_TOSAG39-3_Gene3977	28.6	7.2e-69	235
No	TARA_ARC_NCLDV_Bin_104_2_c_000000000027_2	TARA_ARC_108_MAG_00229_000000000713.1.1	28.7	1.4e-84	297.7
No	TARA_ARC_NCLDV_Bin_345_8_c_000000000021_11	TARA_ARC_108_MAG_00063_000000000056.67.1	28.7	2.3e-74	267.7
No	TARA_ARC_NCLDV_Bin_353_2_c_000000000041_3	Metagenome_centric_SAG_TOSAG39-3_Gene4808	28.7	1.3e-258	818.9
No	TARA_ARC_NCLDV_Bin_77_6_c_000000000002_2	Metagenome_centric_SAG_TOSAG39-3_Gene4808	28.7	9.8e-263	827.4
No	TARA_MED_NCLDV_Bin_121_3_c_000000000034_2	TARA_ION_45_MAG_00146_000000002626.1.1	28.7	3.4e-97	335.9
No	TARA_PSE_NCLDV_Bin_153_7_c_000000000022_4	Metagenome_centric_SAG_TOSAG00-18_Gene8988	28.7	3.2e-69	250.8
No	TARA_PSW_NCLDV_Bin_89_7_c_000000000004_33	Metagenome_centric_SAG_TOSAG00-8_Gene12986	28.7	2.2e-55	198.7
No	TARA_ARC_NCLDV_Bin_172_3_c_000000000007_22	Metagenome_centric_SAG_TOSAG39-3_Gene4808	28.8	9.9e-249	792
No	TARA_ARC_NCLDV_Bin_340_2_c_000000000014_4	TARA_ARC_108_MAG_00297_000000011505.1.3	28.8	2.3e-52	196.1
No	TARA_MED_NCLDV_Bin_122_3_c_000000000025_1	TARA_MED_95_MAG_00470_000000000570.2.1	28.8	2.7e-77	282.7
No	TARA_MED_NCLDV_Bin_375_3_c_000000000002_141	Metagenome_centric_SAG_TOSAG00-8_Gene3856	28.8	4.3e-71	259.6
No	TARA_MED_NCLDV_Bin_375_6_c_000000000001_122	Metagenome_centric_SAG_TOSAG00-8_Gene3851	28.8	4e-189	616.3
No	TARA_PSW_NCLDV_Bin_157_7_c_000000000002_54	TARA_MED_95_MAG_00458_000000005774.1.1	28.8	1.8e-147	497.7
No	TARA_AON_NCLDV_Bin_275_7_c_000000000027_3	TARA_ION_45_MAG_00200_000000000327.1.1	28.9	1.2e-59	216.1
No	TARA_ARC_NCLDV_Bin_251_12_c_000000000016_24	TARA_MED_95_MAG_00488_000000002672.1.1	28.9	1.6e-61	228.4
No	TARA_ARC_NCLDV_Bin_291_14_c_000000000008_9	Metagenome_centric_SAG_TOSAG00-8_Gene3851	28.9	1.7e-73	280
No	TARA_ION_NCLDV_Bin_126_10_c_000000000073_2	TARA_PON_109_MAG_00124_000000000360.1.2	28.9	2.9e-88	309.3
No	TARA_MED_NCLDV_Bin_121_3_c_000000000098_2	Metagenome_centric_SAG_TOSAG00-18_Gene8944	28.9	7.6e-99	335.5
No	TARA_MED_NCLDV_Bin_121_7_c_000000000083_2	Metagenome_centric_SAG_TOSAG00-18_Gene1264	28.9	3.2e-54	208
No	TARA_MED_NCLDV_Bin_355_15_c_000000000010_1	TARA_PSE_93_MAG_00017_000000000252.12.1	28.9	1.9e-170	551.6
No	TARA_PSE_NCLDV_Bin_153_7_c_000000000028_9	Metagenome_centric_SAG_TOSAG00-18_Gene8945	28.9	1e-88	288.5
No	TARA_PSW_NCLDV_Bin_168_3_c_000000000001_15	Metagenome_centric_SAG_TOSAG39-3_Gene3965	28.9	8.6e-58	220.7
No	TARA_AOS_NCLDV_Bin_98_2_c_000000000007_48	TARA_SOC_28_MAG_00037_000000002555.16.1	29	3.6e-57	209.9
No	TARA_ARC_NCLDV_Bin_251_23_2_c_000000000014_1	TARA_AON_82_MAG_00302_000000001071.2.1	29	1.2e-63	227.3
No	TARA_MED_NCLDV_Bin_375_4_c_000000000003_73	Metagenome_centric_SAG_TOSAG00-8_Gene3851	29	1.2e-169	563.9
No	TARA_MED_NCLDV_Bin_75_11_c_000000000032_6	Metagenome_centric_SAG_TOSAG00-1_Gene2761	29	1.9e-65	229.9
No	TARA_PON_NCLDV_NEW_02_Bin_65_1_000000000009_13	Metagenome_centric_SAG_TOSAG23-29_Gene28461	29	1.7e-62	228
No	TARA_PSW_NCLDV_Bin_61_6_c_000000000007_7	TARA_ARC_108_MAG_00063_000000000056.67.1	29	7.7e-65	240.4
No	TARA_PSW_NCLDV_Bin_89_2_c_000000000031_19	TARA_AON_82_MAG_00347_000000004327.2.1	29	4.9e-105	347.1
No	TARA_SOC_NCLDV_NEW_02_Bin_106_1_000000000023_8	TARA_IOS_50_MAG_00098_000000005498.1.1	29	3.4e-61	212.2
No	TARA_AON_NCLDV_Bin_289_7_c_000000000001_6	TARA_ARC_108_MAG_00314_000000004962.2.1	29.1	2e-67	240
No	TARA_AON_NCLDV_NEW_02_Bin_275_1_000000000007_5	Metagenome_centric_SAG_TOSAG23-28_Gene5889	29.1	4.2e-272	846.7
No	TARA_ARC_NCLDV_Bin_251_21_c_000000000008_24	TARA_MED_95_MAG_00488_000000002672.1.1	29.1	1.2e-56	214.5
No	TARA_ARC_NCLDV_Bin_251_5_c_000000000002_12	TARA_MED_95_MAG_00434_000000004763.9.1	29.1	9.9e-55	217.2
No	TARA_ARC_NCLDV_Bin_278_4_c_000000000003_1	TARA_ARC_108_MAG_00123_000000001647.25.2	29.1	3.1e-130	435.3
No	TARA_ARC_NCLDV_Bin_353_7_c_000000000024_2	Metagenome_centric_SAG_TOSAG00-8_Gene16777	29.1	1.2e-51	196.8
No	TARA_ION_NCLDV_Bin_135_3_c_000000000001_76	Metagenome_centric_SAG_TOSAG00-8_Gene3851	29.1	6.1e-170	564.7
No	TARA_MED_NCLDV_Bin_101_10_c_000000000008_35	TARA_MED_95_MAG_00488_000000002672.1.1	29.1	1.5e-63	234.6
No	TARA_MED_NCLDV_Bin_121_34_c_000000000045_16	TARA_ION_45_MAG_00146_000000002626.1.1	29.1	4.7e-118	391.3
No	TARA_MED_NCLDV_Bin_122_5_c_000000000005_10	TARA_IOS_50_MAG_00056_000000000081.4.1	29.1	7.1e-77	282
No	TARA_MED_NCLDV_Bin_284_5_c_000000000009_9	TARA_ARC_108_MAG_00314_000000001716.2.1	29.1	7.4e-106	361.7
No	TARA_MED_NCLDV_Bin_75_11_c_000000000031_6	TARA_PSW_86_MAG_00284_000000012674.1.12	29.1	3.2e-81	292
No	TARA_AON_NCLDV_Bin_275_7_c_000000000023_2	Metagenome_centric_SAG_TOSAG51-11_Gene10877	29.2	1.2e-87	309.3
No	TARA_AON_NCLDV_NEW_02_Bin_30_1_000000000014_2	Metagenome_centric_SAG_TOSAG23-28_Gene5889	29.2	1.3e-276	858.2
No	TARA_ARC_NCLDV_Bin_172_8_c_000000000012_1	TARA_SOC_28_MAG_00075_000000007171.1.1	29.2	5.6e-74	270
No	TARA_ARC_NCLDV_Bin_226_20_c_000000000010_4	Metagenome_centric_SAG_TOSAG39-3_Gene4808	29.2	8.6e-251	794.7
No	TARA_ARC_NCLDV_Bin_291_1_c_000000000043_3	Metagenome_centric_SAG_TOSAG00-18_Gene1893	29.2	3.5e-107	360.5
No	TARA_MED_NCLDV_Bin_121_7_c_000000000054_2	TARA_MED_95_MAG_00434_000000004763.9.1	29.2	3.2e-88	311.6
No	TARA_MED_NCLDV_Bin_355_15_c_000000000037_5	Metagenome_centric_SAG_TOSAG00-18_Gene8988	29.2	8.1e-71	255.8
No	TARA_MED_NCLDV_Bin_75_11_c_000000000012_3	TARA_SOC_28_MAG_00048_000000000803.4.1	29.2	1.4e-63	228
No	TARA_PON_NCLDV_Bin_55_4_c_000000000107_3	Metagenome_centric_SAG_TOSAG39-3_Gene3082	29.2	4e-69	247.7
No	TARA_AON_NCLDV_NEW_05_Bin_133_1_000000000139_2	TARA_ARC_108_MAG_00137_000000000517.2.2	29.3	4.6e-65	236.5
No	TARA_ARC_NCLDV_Bin_172_2_c_000000000104_1	Metagenome_centric_SAG_TOSAG00-18_Gene8797	29.3	1.9e-62	226.5
No	TARA_ARC_NCLDV_Bin_251_20_c_000000000042_2	TARA_PON_109_MAG_00219_000000005671.1.1	29.3	5.8e-62	236.9
No	TARA_ARC_NCLDV_Bin_251_20_c_000000000015_1	Metagenome_centric_SAG_TOSAG51-11_Gene10877	29.3	6.9e-77	279.3
No	TARA_ARC_NCLDV_Bin_251_5_c_000000000015_11	TARA_PSW_86_MAG_00105_000000000021.422.1	29.3	4.6e-74	266.5
No	TARA_ARC_NCLDV_Bin_278_4_c_000000000012_19	TARA_PSW_86_MAG_00260_000000001046.3.1	29.3	3.4e-244	771.2
No	TARA_MED_NCLDV_Bin_121_5_c_000000000006_4	TARA_PSE_93_MAG_00215_000000001786.2.1	29.3	7.6e-57	202.2
No	TARA_MED_NCLDV_Bin_188_3_c_000000000032_5	TARA_ARC_108_MAG_00303_000000003899.1.1	29.3	4.3e-52	193.7
No	TARA_MED_NCLDV_NEW_02_Bin_281_1_000000000018_3	TARA_PSE_93_MAG_00242_000000001217.2.1	29.3	1.5e-67	250.8
No	TARA_PON_NCLDV_Bin_110_3_c_000000000010_9	TARA_PSW_86_MAG_00274_000000004342.1.5	29.3	7.8e-163	534.6
No	TARA_AON_NCLDV_Bin_135_6_c_000000000016_10	TARA_AOS_82_MAG_00131_000000002092.1.1	29.4	3.7e-80	289.7
No	TARA_MED_NCLDV_Bin_101_10_c_000000000012_3	Metagenome_centric_SAG_TOSAG39-3_Gene3965	29.4	4.2e-65	240.4
No	TARA_MED_NCLDV_Bin_355_8_c_000000000001_143	TARA_ARC_108_MAG_00318_000000003153.1.1	29.4	1.1e-67	241.1
No	TARA_MED_NCLDV_Bin_375_4_c_000000000001_85	Metagenome_centric_SAG_TOSAG39-3_Gene4808	29.4	9e-251	794.7
No	TARA_AON_NCLDV_Bin_133_19_c_000000000002_1	TARA_MED_95_MAG_00493_000000013391.1.1	29.5	1.2e-53	199.9
No	TARA_AON_NCLDV_NEW_05_Bin_133_1_000000000159_2	Metagenome_centric_SAG_TOSAG51-11_Gene11240	29.5	7.1e-63	225.7
No	TARA_AOS_NCLDV_Bin_115_7_c_000000000012_20	Metagenome_centric_SAG_TOSAG00-18_Gene1911	29.5	4.6e-126	437.6
No	TARA_AOS_NCLDV_Bin_115_7_c_000000000049_10	TARA_AOS_82_MAG_00140_000000008251.1.1	29.5	3.9e-76	265
No	TARA_ARC_NCLDV_Bin_172_2_c_000000000060_2	Metagenome_centric_SAG_TOSAG00-18_Gene1893	29.5	2.2e-120	401.4
No	TARA_ARC_NCLDV_Bin_172_7_c_000000000021_3	Metagenome_centric_SAG_TOSAG39-3_Gene4808	29.5	1.6e-140	473
No	TARA_ARC_NCLDV_Bin_172_8_c_000000000020_2	Metagenome_centric_SAG_TOSAG00-18_Gene1904	29.5	1.3e-98	337
No	TARA_ARC_NCLDV_Bin_226_8_c_000000000003_1	Metagenome_centric_SAG_TOSAG39-3_Gene3920	29.5	1e-63	230.7
No	TARA_ARC_NCLDV_Bin_291_15_c_000000000004_2	Metagenome_centric_SAG_TOSAG39-3_Gene671	29.5	1.3e-53	192.2
No	TARA_ION_NCLDV_Bin_135_3_c_000000000003_43	Metagenome_centric_SAG_TOSAG39-3_Gene4808	29.5	1.3e-250	794.3
No	TARA_MED_NCLDV_Bin_101_8_c_000000000005_3	Metagenome_centric_SAG_TOSAG00-8_Gene15343	29.5	2e-66	240.7
No	TARA_PSW_NCLDV_Bin_50_17_c_000000000013_20	Metagenome_centric_SAG_TOSAG51-11_Gene10877	29.5	1.1e-86	306.6
No	TARA_ARC_NCLDV_Bin_172_8_c_000000000017_13	TARA_PON_109_MAG_00217_000000001460.23.1	29.6	1.1e-55	203.4
No	TARA_ARC_NCLDV_Bin_226_20_c_000000000013_6	Metagenome_centric_SAG_TOSAG00-8_Gene6979	29.6	2.8e-51	191.4
No	TARA_ARC_NCLDV_Bin_226_5_c_000000000064_8	TARA_AON_82_MAG_00303_000000002769.1.1	29.6	2.3e-67	235.3
No	TARA_ARC_NCLDV_Bin_251_11_c_000000000002_5	TARA_PON_109_MAG_00219_000000005671.1.1	29.6	8.1e-70	260.4
No	TARA_ARC_NCLDV_Bin_337_3_c_000000000002_17	Metagenome_centric_SAG_TOSAG00-13_Gene5690	29.6	5.1e-56	191
No	TARA_ARC_NCLDV_Bin_340_5_c_000000000003_18	Metagenome_centric_SAG_TOSAG00-8_Gene17370	29.6	2.5e-63	223.4
No	TARA_ARC_NCLDV_NEW_02_Bin_337_1_000000000016_16	TARA_IOS_50_MAG_00098_000000005498.1.1	29.6	1.5e-57	202.6
No	TARA_ARC_NCLDV_NEW_09_Bin_251_1_000000000002_3	Metagenome_centric_SAG_TOSAG41-24_Gene4591	29.6	1.2e-86	300.1
No	TARA_MED_NCLDV_Bin_101_10_c_000000000008_10	TARA_MED_95_MAG_00378_000000003298.1.1	29.6	2.7e-59	221.5
No	TARA_MED_NCLDV_Bin_121_33_c_000000000018_7	Metagenome_centric_SAG_TOSAG51-11_Gene10877	29.6	1.8e-58	225.3
No	TARA_MED_NCLDV_Bin_284_5_c_000000000007_11	TARA_ARC_108_MAG_00314_000000002335.8.1	29.6	2e-60	220.3
No	TARA_PON_NCLDV_Bin_110_3_c_000000000016_24	TARA_PSE_93_MAG_00199_000000000187.165.1	29.6	9.5e-68	247.3
No	TARA_PON_NCLDV_Bin_110_7_c_000000000007_6	Metagenome_centric_SAG_TOSAG39-3_Gene4808	29.6	2.6e-202	654.1
No	TARA_PSE_NCLDV_Bin_153_7_c_000000000015_7	TARA_PSE_93_MAG_00246_000000005112.1.1	29.6	1.4e-54	198
No	TARA_PSW_NCLDV_Bin_61_6_c_000000000008_16	Metagenome_centric_SAG_TOSAG00-8_Gene3851	29.6	3.8e-205	661.8
No	TARA_PSW_NCLDV_NEW_02_Bin_157_6_000000000011_1	Metagenome_centric_SAG_TOSAG00-13_Gene5312	29.6	1.5e-57	215.7
No	TARA_ARC_NCLDV_Bin_172_2_c_000000000041_12	TARA_ANE_2018_MAG_00101_000000000470.1.1	29.7	3.4e-76	273.5
No	TARA_ARC_NCLDV_Bin_251_20_c_000000000037_2	Metagenome_centric_SAG_TOSAG00-13_Gene5694	29.7	3e-85	291.2
No	TARA_ARC_NCLDV_Bin_291_6_c_000000000012_8	Metagenome_centric_SAG_TOSAG00-18_Gene3799	29.7	1.3e-54	194.5
No	TARA_ARC_NCLDV_Bin_353_7_c_000000000017_4	Metagenome_centric_SAG_TOSAG00-8_Gene16780	29.7	2e-52	187.6
No	TARA_MED_NCLDV_Bin_101_9_c_000000000022_1	TARA_PSE_93_MAG_00201_000000002269.4.1	29.7	2.3e-68	243
No	TARA_MED_NCLDV_Bin_355_15_c_000000000016_8	Metagenome_centric_SAG_TOSAG39-3_Gene3977	29.7	1.9e-69	236.5
No	TARA_MED_NCLDV_Bin_375_6_c_000000000002_79	Metagenome_centric_SAG_TOSAG39-3_Gene4808	29.7	1.7e-106	369
No	TARA_MED_NCLDV_Bin_75_8_c_000000000011_18	Metagenome_centric_SAG_TOSAG39-3_Gene670	29.7	3.8e-71	263.8
No	TARA_PON_NCLDV_Bin_65_12_c_000000000025_12	Metagenome_centric_SAG_TOSAG00-13_Gene5694	29.7	1.6e-76	269.6
No	TARA_PSW_NCLDV_Bin_50_13_c_000000000017_4	TARA_AON_82_MAG_00272_000000003857.9.1	29.7	1.1e-94	324.3
No	TARA_PSW_NCLDV_Bin_50_13_c_000000000011_12	TARA_ION_45_MAG_00146_000000002626.1.1	29.7	3.6e-118	391.3
No	TARA_PSW_NCLDV_Bin_89_7_c_000000000007_12	TARA_RED_19_MAG_00043_000000002982.5.1	29.7	2.4e-57	208.8
No	TARA_RED_NCLDV_Bin_76_1_c_000000000062_1	Metagenome_centric_SAG_TOSAG51-11_Gene10877	29.7	4.9e-82	292.7
No	TARA_RED_NCLDV_Bin_76_6_c_000000000017_3	TARA_ARC_108_MAG_00314_000000004962.2.1	29.7	1.2e-76	264.6
No	TARA_AON_NCLDV_NEW_02_Bin_275_1_000000000010_1	Metagenome_centric_SAG_TOSAG00-13_Gene5311	29.8	4.8e-57	204.9
No	TARA_ARC_NCLDV_Bin_251_12_c_000000000009_4	TARA_AON_82_MAG_00280_000000003028.1.1	29.8	1.3e-99	340.1
No	TARA_MED_NCLDV_Bin_121_33_c_000000000013_4	Metagenome_centric_SAG_TOSAG00-18_Gene1911	29.8	1.7e-65	249.6
No	TARA_MED_NCLDV_Bin_203_7_c_000000000029_4	TARA_ARC_108_MAG_00314_000000003607.7.1	29.8	1.2e-55	198.4
No	TARA_MED_NCLDV_Bin_375_6_c_000000000001_117	Metagenome_centric_SAG_TOSAG00-13_Gene5698	29.8	4.4e-69	237.7
No	TARA_PSW_NCLDV_Bin_168_3_c_000000000001_55	TARA_AON_82_MAG_00137_000000002276.1.1	29.8	8.3e-70	251.9
No	TARA_PSW_NCLDV_Bin_168_3_c_000000000003_3	TARA_AON_82_MAG_00280_000000003300.1.1	29.8	1.2e-57	217.6
No	TARA_AON_NCLDV_Bin_133_19_c_000000000007_2	TARA_PSE_93_MAG_00268_000000004745.10.2	29.9	6e-58	209.1
No	TARA_AON_NCLDV_Bin_275_11_c_000000000003_1	TARA_AON_82_MAG_00347_000000017804.5.1	29.9	4.4e-98	328.9
No	TARA_AON_NCLDV_Bin_275_7_c_000000000001_42	TARA_AON_82_MAG_00306_000000005521.14.1	29.9	3.1e-66	228
No	TARA_AOS_NCLDV_Bin_115_10_c_000000000001_25	TARA_ARC_108_MAG_00137_000000003252.3.7	29.9	8e-51	180.3
No	TARA_ARC_NCLDV_Bin_103_3_c_000000000001_27	TARA_ION_45_MAG_00010_000000000537.1.4	29.9	5.1e-129	432.2
No	TARA_ARC_NCLDV_Bin_172_4_c_000000000038_2	TARA_PSE_93_MAG_00236_000000001969.1.1	29.9	3.2e-211	659.4
No	TARA_ARC_NCLDV_Bin_251_22_c_000000000031_1	TARA_PSW_86_MAG_00262_000000007152.2.1	29.9	2.1e-66	240.4
No	TARA_ARC_NCLDV_NEW_02_Bin_226_1_000000000018_2	TARA_ARC_108_MAG_00228_000000000630.1.1	29.9	2.6e-69	245.4
No	TARA_MED_NCLDV_NEW_02_Bin_203_1_000000000043_6	TARA_SOC_28_MAG_00031_000000001856.1.1	29.9	8.4e-54	197.2
No	TARA_PSW_NCLDV_Bin_157_7_c_000000000002_29	TARA_IOS_50_MAG_00098_000000005498.1.1	29.9	2e-51	184.9
No	TARA_AON_NCLDV_Bin_135_6_c_000000000004_10	TARA_AON_82_MAG_00303_000000002769.1.1	30	1.2e-74	254.2
No	TARA_ARC_NCLDV_Bin_226_5_c_000000000075_14	Metagenome_centric_SAG_TOSAG00-1_Gene17186	30	1.3e-51	198.7
No	TARA_ARC_NCLDV_Bin_337_3_c_000000000002_27	Metagenome_centric_SAG_TOSAG00-8_Gene22039	30	1.4e-119	396.7
No	TARA_PSW_NCLDV_Bin_50_13_c_000000000014_36	TARA_ARC_108_MAG_00063_000000000283.102.1	30	2.9e-65	226.5
No	TARA_ARC_NCLDV_Bin_226_9_c_000000000006_1	Metagenome_centric_SAG_TOSAG00-8_Gene3851	30.1	7.6e-83	298.1
No	TARA_ARC_NCLDV_Bin_251_10_c_000000000022_1	Metagenome_centric_SAG_TOSAG00-10_Gene48	30.1	1.9e-84	291.6
No	TARA_ARC_NCLDV_Bin_291_19_c_000000000027_4	Metagenome_centric_SAG_TOSAG51-11_Gene10877	30.1	6.7e-92	321.2
No	TARA_ARC_NCLDV_NEW_02_Bin_77_1_000000000019_4	TARA_PSW_86_MAG_00208_000000000651.65.1	30.1	1.9e-168	551.2
No	TARA_ION_NCLDV_Bin_126_3_c_000000000007_9	Metagenome_centric_SAG_TOSAG00-18_Gene1896	30.1	2.3e-53	191
No	TARA_PSE_NCLDV_Bin_153_7_c_000000000027_7	Metagenome_centric_SAG_TOSAG00-8_Gene16787	30.1	4.2e-167	535.4
No	TARA_PSE_NCLDV_Bin_40_2_c_000000000001_1	Metagenome_centric_SAG_TOSAG39-3_Gene4808	30.1	4.2e-218	693.7
No	TARA_SOC_NCLDV_NEW_02_Bin_168_1_000000000002_3	Metagenome_centric_SAG_TOSAG00-13_Gene5312	30.1	4.3e-57	214.5
No	TARA_AON_NCLDV_NEW_05_Bin_133_1_000000000157_3	Metagenome_centric_SAG_TOSAG00-8_Gene22914	30.2	1e-61	218.4
No	TARA_ARC_NCLDV_Bin_251_22_c_000000000001_3	TARA_MED_95_MAG_00434_000000004596.3.1	30.2	1.5e-105	354.8
No	TARA_ARC_NCLDV_Bin_291_17_c_000000000026_1	Metagenome_centric_SAG_TOSAG39-3_Gene3924	30.2	2e-95	332.8
No	TARA_ARC_NCLDV_Bin_291_19_c_000000000005_1	TARA_ARC_108_MAG_00244_000000012608.7.2	30.2	1e-113	371.7
No	TARA_ARC_NCLDV_NEW_09_Bin_251_1_000000000008_2	TARA_AON_82_MAG_00292_000000003418.4.1	30.2	5.3e-76	275.4
No	TARA_MED_NCLDV_Bin_101_11_c_000000000004_5	TARA_MED_95_MAG_00434_000000004596.3.1	30.2	1.2e-103	351.3
No	TARA_MED_NCLDV_Bin_341_4_c_000000000016_3	TARA_ARC_108_MAG_00137_000000003252.3.7	30.2	5.7e-51	180.6
No	TARA_MED_NCLDV_Bin_341_8_c_000000000022_9	Metagenome_centric_SAG_TOSAG39-3_Gene3920	30.2	2.9e-104	356.3
No	TARA_AOS_NCLDV_Bin_115_10_c_000000000020_2	TARA_ARC_108_MAG_00253_000000000145.12.1	30.3	1.7e-53	206.5
No	TARA_ARC_NCLDV_Bin_172_7_c_000000000009_1	TARA_PSW_86_MAG_00285_000000000875.1.1	30.3	3.8e-138	449.5
No	TARA_ARC_NCLDV_Bin_226_7_c_000000000001_1	Metagenome_centric_SAG_TOSAG39-3_Gene3924	30.3	2.3e-81	293.9
No	TARA_ARC_NCLDV_Bin_291_1_c_000000000048_4	Metagenome_centric_SAG_TOSAG00-18_Gene1904	30.3	1.2e-107	359.8
No	TARA_ARC_NCLDV_Bin_337_3_c_000000000006_29	Metagenome_centric_SAG_TOSAG39-3_Gene3920	30.3	2.8e-126	419.1
No	TARA_ARC_NCLDV_Bin_345_4_c_000000000011_6	TARA_MED_95_MAG_00424_000000002990.10.1	30.3	1.6e-53	194.5
No	TARA_ARC_NCLDV_Bin_353_2_c_000000000012_3	TARA_ANE_2018_MAG_00101_000000000470.1.1	30.3	1.5e-72	262.3
No	TARA_ARC_NCLDV_NEW_02_Bin_226_1_000000000002_11	TARA_AON_82_MAG_00160_000000001175.3.1	30.3	5.7e-70	246.1
No	TARA_MED_NCLDV_Bin_101_8_c_000000000012_2	Metagenome_centric_SAG_TOSAG00-8_Gene17374	30.3	8.8e-51	184.1
No	TARA_MED_NCLDV_NEW_02_Bin_101_2_000000000026_1	Metagenome_centric_SAG_TOSAG23-28_Gene5889	30.3	4.2e-141	466.8
No	TARA_PSE_NCLDV_Bin_69_1_1_c_000000000002_7	TARA_AON_82_MAG_00340_000000002332.15.1	30.3	6.4e-77	281.6
No	TARA_PSW_NCLDV_Bin_50_13_c_000000000017_24	Metagenome_centric_SAG_TOSAG00-13_Gene5694	30.3	1.9e-98	329.3
No	TARA_PSW_NCLDV_Bin_50_17_c_000000000013_35	TARA_ARC_108_MAG_00244_000000012608.7.2	30.3	1e-101	339.7
No	TARA_AON_NCLDV_Bin_135_6_c_000000000015_2	Metagenome_centric_SAG_TOSAG00-18_Gene1904	30.4	5e-118	387.1
No	TARA_AOS_NCLDV_Bin_115_13_c_000000000060_1	Metagenome_centric_SAG_TOSAG00-8_Gene13149	30.4	1.5e-72	257.7
No	TARA_AOS_NCLDV_Bin_115_1_c_000000000007_4	TARA_PON_109_MAG_00255_000000004039.47.1	30.4	7.3e-65	233.8
No	TARA_AOS_NCLDV_Bin_115_7_c_000000000050_8	TARA_MED_95_MAG_00488_000000002672.1.1	30.4	4.5e-74	264.6
No	TARA_ARC_NCLDV_Bin_104_3_c_000000000023_13	TARA_MED_95_MAG_00395_000000011002.1.1	30.4	1.5e-66	242.3
No	TARA_ARC_NCLDV_Bin_172_4_c_000000000002_5	Metagenome_centric_SAG_TOSAG00-18_Gene1904	30.4	6.2e-117	384.4
No	TARA_ARC_NCLDV_Bin_226_20_c_000000000008_2	Metagenome_centric_SAG_TOSAG00-8_Gene3851	30.4	2.2e-196	632.5
No	TARA_ARC_NCLDV_Bin_251_18_c_000000000023_4	TARA_ARC_108_MAG_00215_000000001681.6.2	30.4	1.8e-67	236.9
No	TARA_ARC_NCLDV_Bin_345_11_c_000000000010_2	Metagenome_centric_SAG_TOSAG00-18_Gene1893	30.4	5.7e-126	411
No	TARA_PSW_NCLDV_Bin_50_13_c_000000000005_43	Metagenome_centric_SAG_TOSAG00-18_Gene3778	30.4	1.7e-115	392.1
No	TARA_AON_NCLDV_NEW_05_Bin_267_3_000000000007_10	TARA_AON_82_MAG_00097_000000000237.30.2	30.5	6.1e-130	430.6
No	TARA_AOS_NCLDV_Bin_115_7_c_000000000030_11	TARA_PSW_86_MAG_00256_000000008063.1.1	30.5	6.9e-60	215.7
No	TARA_AOS_NCLDV_Bin_115_7_c_000000000046_2	TARA_ARC_108_MAG_00255_000000008592.9.4	30.5	2.4e-54	203.8
No	TARA_AOS_NCLDV_Bin_143_1_c_000000000005_5	TARA_ARC_108_MAG_00310_000000006868.1.1	30.5	2.2e-65	229.9
No	TARA_ARC_NCLDV_Bin_226_16_c_000000000022_3	TARA_MED_95_MAG_00488_000000002672.1.1	30.5	1.9e-75	267.7
No	TARA_ARC_NCLDV_Bin_251_12_c_000000000006_32	TARA_MED_95_MAG_00362_000000002229.26.1	30.5	2.6e-61	218.8
No	TARA_ARC_NCLDV_NEW_02_Bin_389_1_000000000015_5	TARA_ION_45_MAG_00199_000000003220.1.4	30.5	7.8e-105	352.4
No	TARA_ARC_NCLDV_NEW_02_Bin_77_1_000000000002_7	Metagenome_centric_SAG_TOSAG00-13_Gene5312	30.5	1.8e-60	224.2
No	TARA_MED_NCLDV_Bin_122_5_c_000000000002_16	Metagenome_centric_SAG_TOSAG39-3_Gene3965	30.5	6.8e-62	232.6
No	TARA_MED_NCLDV_Bin_355_3_c_000000000015_21	Metagenome_centric_SAG_TOSAG00-18_Gene1904	30.5	5.4e-108	359.8
No	TARA_PON_NCLDV_Bin_110_3_c_000000000013_69	TARA_MED_95_MAG_00434_000000004763.9.1	30.5	1e-95	336.7
No	TARA_PSW_NCLDV_Bin_50_13_c_000000000014_67	Metagenome_centric_SAG_TOSAG00-18_Gene1243	30.5	5.3e-159	520.8
No	TARA_AON_NCLDV_Bin_275_4_c_000000000007_3	TARA_AON_82_MAG_00189_000000001489.10.1	30.6	4.8e-59	213
No	TARA_AOS_NCLDV_Bin_82_2_c_000000000006_38	Metagenome_centric_SAG_TOSAG00-8_Gene3851	30.6	5.5e-197	638.3
No	TARA_ARC_NCLDV_Bin_278_4_c_000000000005_8	TARA_ION_45_MAG_00194_000000002267.4.1	30.6	3.9e-78	258.5
No	TARA_ARC_NCLDV_Bin_291_19_c_000000000030_1	TARA_ARC_108_MAG_00165_000000002323.4.4	30.6	7.2e-64	236.9
No	TARA_ARC_NCLDV_Bin_291_6_c_000000000039_3	Metagenome_centric_SAG_TOSAG00-18_Gene1893	30.6	1.1e-123	405.2
No	TARA_ARC_NCLDV_NEW_02_Bin_346_5_000000000018_3	TARA_MED_95_MAG_00378_000000000391.2.1	30.6	4.3e-122	405.2
No	TARA_MED_NCLDV_Bin_121_5_c_000000000024_3	Metagenome_centric_SAG_TOSAG00-8_Gene22039	30.6	2.6e-121	401.7
No	TARA_MED_NCLDV_Bin_121_7_c_000000000060_1	TARA_SOC_28_MAG_00075_000000007171.1.1	30.6	2.9e-76	266.2
No	TARA_MED_NCLDV_Bin_75_8_c_000000000014_9	Metagenome_centric_SAG_TOSAG00-8_Gene6979	30.6	2.6e-55	199.5
No	TARA_MED_NCLDV_NEW_05_Bin_341_1_000000000003_5	TARA_MED_95_MAG_00420_000000002686.1.1	30.6	3.3e-66	246.1
No	TARA_PON_NCLDV_NEW_02_Bin_191_1_000000000012_5	TARA_MED_95_MAG_00437_000000000591.2.1	30.6	7e-79	297.7
No	TARA_PSW_NCLDV_Bin_157_10_c_000000000001_2	TARA_ARC_108_MAG_00314_000000004962.2.1	30.6	3.3e-66	236.5
No	TARA_PSW_NCLDV_Bin_89_8_c_000000000011_4	TARA_MED_95_MAG_00434_000000004763.9.1	30.6	1.8e-97	338.2
No	TARA_RED_NCLDV_Bin_76_7_c_000000000002_7	Metagenome_centric_SAG_TOSAG00-8_Gene6978	30.6	4.9e-67	233
Yes	TARA_AOS_NCLDV_Bin_143_1_c_000000000002_106	TARA_AON_82_MAG_00340_000000002332.15.1	30.7	3.4e-77	282.3
No	TARA_AOS_NCLDV_Bin_98_2_c_000000000003_23	TARA_PSE_93_MAG_00017_000000000392.55.1	30.7	6.2e-114	374.4
No	TARA_ARC_NCLDV_Bin_172_7_c_000000000001_2	Metagenome_centric_SAG_TOSAG00-8_Gene12387	30.7	7.8e-85	294.7
No	TARA_ARC_NCLDV_Bin_251_5_c_000000000018_26	Metagenome_centric_SAG_TOSAG39-3_Gene1978	30.7	7.9e-52	197.6
No	TARA_ARC_NCLDV_Bin_291_10_c_000000000002_1	Metagenome_centric_SAG_TOSAG00-8_Gene16787	30.7	1.2e-126	418.3
No	TARA_ION_NCLDV_Bin_126_3_c_000000000003_5	TARA_MED_95_MAG_00488_000000002672.1.1	30.7	1.8e-79	279.3
No	TARA_MED_NCLDV_Bin_355_15_c_000000000020_8	Metagenome_centric_SAG_TOSAG00-18_Gene12914	30.7	1e-108	361.3
No	TARA_MED_NCLDV_Bin_355_3_c_000000000013_23	TARA_PSW_86_MAG_00256_000000005040.5.1	30.7	4.1e-63	239.2
No	TARA_PON_NCLDV_Bin_65_12_c_000000000005_2	TARA_MED_95_MAG_00434_000000004763.9.1	30.7	2.9e-98	340.9
No	TARA_PON_NCLDV_NEW_02_Bin_65_1_000000000014_2	Metagenome_centric_SAG_TOSAG23-28_Gene5887	30.7	1.3e-85	285.8
No	TARA_PSW_NCLDV_Bin_89_2_c_000000000021_2	Metagenome_centric_SAG_TOSAG00-8_Gene12986	30.7	5.9e-52	188.7
No	TARA_PSW_NCLDV_Bin_89_8_c_000000000035_1	TARA_MED_95_MAG_00413_000000004154.4.1	30.7	3e-68	249.2
No	TARA_RED_NCLDV_Bin_76_8_c_000000000003_1	Metagenome_centric_SAG_TOSAG00-18_Gene1904	30.7	1.7e-116	383.6
No	TARA_AOS_NCLDV_Bin_82_2_c_000000000003_18	TARA_AON_82_MAG_00298_000000002944.1.1	30.8	5.8e-56	203.4
No	TARA_ARC_NCLDV_Bin_172_2_c_000000000031_4	Metagenome_centric_SAG_TOSAG00-18_Gene1904	30.8	4.2e-126	410.2
No	TARA_ION_NCLDV_Bin_126_7_c_000000000010_2	Metagenome_centric_SAG_TOSAG00-18_Gene8858	30.8	1.1e-53	184.5
No	TARA_MED_NCLDV_Bin_101_10_c_000000000009_26	Metagenome_centric_SAG_TOSAG39-3_Gene3977	30.8	1.6e-65	225.3
No	TARA_MED_NCLDV_Bin_101_10_c_000000000001_4	TARA_ION_45_MAG_00187_000000003687.2.1	30.8	3.1e-55	197.6
No	TARA_MED_NCLDV_Bin_121_7_c_000000000038_3	Metagenome_centric_SAG_TOSAG39-3_Gene3920	30.8	5.2e-75	275
No	TARA_MED_NCLDV_NEW_02_Bin_117_2_000000000006_25	TARA_MED_95_MAG_00378_000000000391.2.1	30.8	2.4e-132	433.7
No	TARA_MED_NCLDV_NEW_02_Bin_117_2_000000000010_3	Metagenome_centric_SAG_TOSAG00-13_Gene5312	30.8	8.6e-66	240
No	TARA_PON_NCLDV_Bin_102_5_c_000000000006_2	Metagenome_centric_SAG_TOSAG00-18_Gene8858	30.8	1.1e-53	184.5
No	TARA_PON_NCLDV_Bin_110_3_c_000000000009_9	Metagenome_centric_SAG_TOSAG51-11_Gene10877	30.8	3.7e-93	324.3
No	TARA_PON_NCLDV_Bin_114_2_c_000000000039_7	TARA_SOC_28_MAG_00071_000000003091.8.2	30.8	2e-54	208
No	TARA_PON_NCLDV_Bin_65_12_c_000000000013_1	Metagenome_centric_SAG_TOSAG00-12_Gene13016	30.8	1.1e-161	533.1
No	TARA_RED_NCLDV_Bin_76_11_c_000000000002_40	TARA_AOS_82_MAG_00050_000000000377.3.1	30.8	9.4e-118	396
No	TARA_SOC_NCLDV_NEW_02_Bin_168_3_000000000004_6	TARA_MED_95_MAG_00378_000000000391.2.1	30.8	1.3e-124	412.5
No	TARA_AOS_NCLDV_Bin_173_1_c_000000000009_20	Metagenome_centric_SAG_TOSAG23-28_Gene5887	30.9	3.3e-99	324.3
No	TARA_ARC_NCLDV_Bin_172_2_c_000000000039_5	Metagenome_centric_SAG_TOSAG39-1_Gene4988	30.9	1.6e-58	210.7
No	TARA_ARC_NCLDV_Bin_172_2_c_000000000007_3	Metagenome_centric_SAG_TOSAG00-13_Gene5694	30.9	8.4e-89	302.8
No	TARA_ARC_NCLDV_Bin_172_2_c_000000000102_2	TARA_PON_109_MAG_00219_000000005671.1.1	30.9	7.9e-78	284.6
No	TARA_ION_NCLDV_Bin_126_7_c_000000000024_7	TARA_MED_95_MAG_00422_000000000092.11.1	30.9	1.8e-62	220.7
No	TARA_MED_NCLDV_Bin_121_3_c_000000000015_3	TARA_ARC_108_MAG_00240_000000009820.1.1	30.9	5.8e-90	330.9
No	TARA_MED_NCLDV_Bin_262_5_c_000000000018_2	Metagenome_centric_SAG_TOSAG00-8_Gene22039	30.9	8.2e-128	419.1
No	TARA_MED_NCLDV_Bin_284_14_c_000000000027_10	Metagenome_centric_SAG_TOSAG00-8_Gene22039	30.9	4.5e-128	419.5
No	TARA_PON_NCLDV_Bin_102_5_c_000000000010_11	TARA_MED_95_MAG_00422_000000000092.11.1	30.9	1.8e-62	220.7
No	TARA_PON_NCLDV_Bin_55_4_c_000000000061_17	TARA_MED_95_MAG_00413_000000001708.2.1	30.9	1.8e-58	201.8
No	TARA_PSW_NCLDV_Bin_157_8_c_000000000026_14	TARA_ION_45_MAG_00145_000000001396.1.1	30.9	6.1e-56	204.9
No	TARA_AON_NCLDV_Bin_275_7_c_000000000022_12	TARA_ARC_108_MAG_00244_000000012608.7.2	31	1.1e-115	376.7
No	TARA_ARC_NCLDV_Bin_251_12_c_000000000004_12	TARA_ION_45_MAG_00178_000000007302.10.1	31	1.4e-56	203.8
No	TARA_ARC_NCLDV_Bin_289_4_c_000000000009_3	TARA_ARC_108_MAG_00314_000000004475.1.1	31	3.6e-89	304.3
No	TARA_MED_NCLDV_Bin_121_33_c_000000000026_11	Metagenome_centric_SAG_TOSAG00-18_Gene3802	31	1.8e-77	273.1
No	TARA_MED_NCLDV_Bin_121_34_c_000000000034_18	Metagenome_centric_SAG_TOSAG00-8_Gene12658	31	1e-97	328.9
No	TARA_MED_NCLDV_NEW_02_Bin_203_1_000000000027_5	Metagenome_centric_SAG_TOSAG00-13_Gene5312	31	2.5e-70	253.1
No	TARA_MED_NCLDV_NEW_02_Bin_281_1_000000000009_2	TARA_RED_19_MAG_00043_000000001352.1.1	31	3.6e-69	261.5
No	TARA_PSE_NCLDV_Bin_153_7_c_000000000011_3	TARA_MED_95_MAG_00488_000000002672.1.1	31	1.2e-79	280.4
No	TARA_PSW_NCLDV_Bin_168_3_c_000000000002_60	Metagenome_centric_SAG_TOSAG00-18_Gene1904	31	4.9e-119	389.8
No	TARA_RED_NCLDV_NEW_05_Bin_21_1_000000000022_3	TARA_PSW_86_MAG_00160_000000001605.2.1	31	6.8e-68	258.1
No	TARA_ARC_NCLDV_Bin_251_22_c_000000000014_3	TARA_ION_45_MAG_00194_000000002267.4.1	31.1	6.4e-70	239.6
No	TARA_ARC_NCLDV_Bin_345_8_c_000000000017_2	Metagenome_centric_SAG_TOSAG00-13_Gene5698	31.1	1.6e-67	232.6
No	TARA_MED_NCLDV_Bin_122_3_c_000000000017_1	Metagenome_centric_SAG_TOSAG00-18_Gene1904	31.1	2.8e-118	387.9
No	TARA_MED_NCLDV_Bin_188_3_c_000000000036_7	TARA_ARC_108_MAG_00325_000000022348.2.3	31.1	5.1e-63	224.6
No	TARA_MED_NCLDV_Bin_341_9_c_000000000010_20	Metagenome_centric_SAG_TOSAG00-8_Gene6978	31.1	9.8e-78	259.2
No	TARA_MED_NCLDV_Bin_375_3_c_000000000002_151	Metagenome_centric_SAG_TOSAG39-3_Gene4808	31.1	2.2e-303	937.6
No	TARA_PSW_NCLDV_Bin_50_17_c_000000000011_9	TARA_ION_45_MAG_00010_000000000537.1.4	31.1	8.5e-227	701
No	TARA_PSW_NCLDV_Bin_89_2_c_000000000019_7	TARA_IOS_50_MAG_00056_000000000937.50.1	31.1	4.2e-57	214.2
No	TARA_PSW_NCLDV_Bin_89_2_c_000000000030_17	Metagenome_centric_SAG_TOSAG39-3_Gene6862	31.1	2.3e-101	328.9
No	TARA_AON_NCLDV_Bin_275_7_c_000000000018_9	TARA_PSE_93_MAG_00209_000000002164.1.10	31.2	3.5e-53	196.1
No	TARA_AOS_NCLDV_Bin_115_10_c_000000000019_8	TARA_IOS_50_MAG_00154_000000000835.1.3	31.2	7.5e-62	237.3
No	TARA_AOS_NCLDV_Bin_115_7_c_000000000012_32	TARA_ARC_108_MAG_00326_000000002613.32.1	31.2	1.9e-91	301.2
No	TARA_ARC_NCLDV_Bin_172_4_c_000000000022_6	Metagenome_centric_SAG_TOSAG39-3_Gene3965	31.2	2.2e-60	227.3
No	TARA_ARC_NCLDV_Bin_251_5_c_000000000021_4	Metagenome_centric_SAG_TOSAG39-3_Gene3965	31.2	5.9e-75	268.5
No	TARA_ARC_NCLDV_Bin_340_2_c_000000000007_16	Metagenome_centric_SAG_TOSAG39-3_Gene1978	31.2	5.2e-59	217.6
No	TARA_ARC_NCLDV_Bin_340_2_c_000000000003_15	Metagenome_centric_SAG_TOSAG23-30_Gene13443	31.2	4.3e-102	359.8
No	TARA_ARC_NCLDV_Bin_353_8_c_000000000003_41	TARA_MED_95_MAG_00378_000000000391.2.1	31.2	3.1e-138	448.4
No	TARA_ARC_NCLDV_Bin_77_6_c_000000000009_10	Metagenome_centric_SAG_TOSAG00-13_Gene5693	31.2	2.3e-54	190.7
No	TARA_ARC_NCLDV_NEW_02_Bin_226_1_000000000034_2	TARA_MED_95_MAG_00378_000000000391.2.1	31.2	8.3e-137	444.9
No	TARA_ARC_NCLDV_NEW_02_Bin_389_1_000000000012_3	Metagenome_centric_SAG_TOSAG00-13_Gene9357	31.2	1.2e-113	365.2
No	TARA_ION_NCLDV_Bin_126_10_c_000000000057_3	Metagenome_centric_SAG_TOSAG00-8_Gene16787	31.2	3.6e-116	392.9
No	TARA_MED_NCLDV_Bin_121_34_c_000000000048_5	TARA_AON_82_MAG_00272_000000003857.9.1	31.2	8.6e-106	354
No	TARA_MED_NCLDV_Bin_121_3_c_000000000054_3	Metagenome_centric_SAG_TOSAG00-18_Gene3791	31.2	9.3e-76	262.3
No	TARA_PON_NCLDV_Bin_110_3_c_000000000017_7	Metagenome_centric_SAG_TOSAG39-3_Gene3920	31.2	3.8e-73	268.1
No	TARA_PSE_NCLDV_Bin_153_7_c_000000000037_1	Metagenome_centric_SAG_TOSAG00-18_Gene1911	31.2	5.1e-123	412.5
No	TARA_PSE_NCLDV_Bin_53_2_c_000000000038_4	TARA_ARC_108_MAG_00314_000000001165.1.1	31.2	4.8e-99	332.8
No	TARA_PSW_NCLDV_Bin_173_12_c_000000000004_32	Metagenome_centric_SAG_TOSAG00-13_Gene5698	31.2	8.7e-63	221.5
No	TARA_PSW_NCLDV_Bin_61_6_c_000000000004_8	Metagenome_centric_SAG_TOSAG00-8_Gene21403	31.2	1.2e-70	235
No	TARA_AON_NCLDV_Bin_275_7_c_000000000012_1	TARA_ION_45_MAG_00010_000000000537.1.4	31.3	2.5e-225	697.2
No	TARA_AOS_NCLDV_Bin_115_7_c_000000000022_11	Metagenome_centric_SAG_TOSAG00-18_Gene12914	31.3	2.4e-57	214.2
No	TARA_AOS_NCLDV_Bin_98_1_c_000000000014_12	TARA_MED_95_MAG_00198_000000000028.1.1	31.3	4.4e-116	380.6
No	TARA_ARC_NCLDV_Bin_226_5_c_000000000043_8	TARA_RED_19_MAG_00048_000000001750.1.1	31.3	6.9e-95	327.4
No	TARA_ION_NCLDV_Bin_126_10_c_000000000006_3	Metagenome_centric_SAG_TOSAG00-18_Gene1904	31.3	6.7e-132	424.9
No	TARA_MED_NCLDV_Bin_262_5_c_000000000004_14	TARA_MED_95_MAG_00410_000000007968.2.3	31.3	1.7e-66	228.4
No	TARA_SOC_NCLDV_NEW_02_Bin_106_1_000000000015_14	Metagenome_centric_SAG_TOSAG00-13_Gene5312	31.3	2.3e-60	223.8
No	TARA_AOS_NCLDV_Bin_115_13_c_000000000073_7	Metagenome_centric_SAG_TOSAG00-13_Gene5698	31.4	9.6e-58	201.8
No	TARA_ARC_NCLDV_Bin_172_2_c_000000000032_2	Metagenome_centric_SAG_TOSAG00-7_Gene3550	31.4	1.6e-68	246.9
No	TARA_ARC_NCLDV_Bin_251_20_c_000000000034_1	Metagenome_centric_SAG_TOSAG39-3_Gene1978	31.4	3.1e-60	221.5
No	TARA_ARC_NCLDV_Bin_251_23_2_c_000000000015_5	TARA_ARC_108_MAG_00235_000000002664.1.1	31.4	6.1e-51	180.3
No	TARA_ARC_NCLDV_Bin_251_23_2_c_000000000009_4	TARA_MED_95_MAG_00488_000000002672.1.1	31.4	6.4e-73	260.8
No	TARA_ARC_NCLDV_Bin_340_2_c_000000000013_7	Metagenome_centric_SAG_TOSAG00-13_Gene5694	31.4	4.1e-99	330.9
No	TARA_ARC_NCLDV_Bin_345_6_c_000000000011_3	Metagenome_centric_SAG_TOSAG00-18_Gene1904	31.4	9.2e-115	376.7
No	TARA_ION_NCLDV_Bin_126_10_c_000000000042_3	Metagenome_centric_SAG_TOSAG00-13_Gene22952	31.4	9.1e-67	238
No	TARA_MED_NCLDV_Bin_355_13_c_000000000004_8	Metagenome_centric_SAG_TOSAG00-18_Gene12914	31.4	4.7e-107	356.7
No	TARA_MED_NCLDV_Bin_75_7_c_000000000002_2	Metagenome_centric_SAG_TOSAG39-3_Gene3924	31.4	1.5e-131	430.6
No	TARA_PSE_NCLDV_Bin_53_3_c_000000000015_1	TARA_MED_95_MAG_00423_000000000541.1.1	31.4	1.1e-65	241.1
No	TARA_PSW_NCLDV_Bin_173_6_c_000000000004_16	TARA_ION_45_MAG_00145_000000001396.1.1	31.4	8.2e-63	223.4
No	TARA_PSW_NCLDV_Bin_50_14_c_000000000001_9	TARA_MED_95_MAG_00405_000000005168.44.1	31.4	4.5e-114	387.1
No	TARA_PSW_NCLDV_Bin_89_3_c_000000000004_30	Metagenome_centric_SAG_TOSAG00-13_Gene5698	31.4	8.9e-69	238
No	TARA_AON_NCLDV_Bin_275_4_c_000000000018_7	TARA_MED_95_MAG_00434_000000004596.3.1	31.5	9.8e-142	453.4
No	TARA_AON_NCLDV_Bin_275_7_c_000000000030_16	TARA_ION_45_MAG_00010_000000000537.1.4	31.5	1e-77	275
No	TARA_AON_NCLDV_NEW_05_Bin_133_1_000000000133_4	Metagenome_centric_SAG_TOSAG39-3_Gene3924	31.5	3e-120	396.4
No	TARA_AON_NCLDV_NEW_05_Bin_267_3_000000000006_3	TARA_PSE_93_MAG_00141_000000001259.1.1	31.5	1.9e-67	256.9
No	TARA_ARC_NCLDV_Bin_251_11_c_000000000037_6	Metagenome_centric_SAG_TOSAG39-3_Gene1978	31.5	1.3e-53	203
No	TARA_ARC_NCLDV_Bin_251_5_c_000000000011_31	Metagenome_centric_SAG_TOSAG00-18_Gene1893	31.5	1.2e-147	472.6
No	TARA_ARC_NCLDV_NEW_02_Bin_226_14_000000000035_9	Metagenome_centric_SAG_TOSAG00-13_Gene5312	31.5	2.5e-63	232.3
No	TARA_MED_NCLDV_Bin_101_10_c_000000000002_8	Metagenome_centric_SAG_TOSAG00-18_Gene1904	31.5	1.6e-120	394.4
No	TARA_MED_NCLDV_Bin_121_34_c_000000000031_16	TARA_MED_95_MAG_00488_000000002672.1.1	31.5	2.3e-61	229.2
No	TARA_MED_NCLDV_Bin_284_14_c_000000000003_12	Metagenome_centric_SAG_TOSAG39-3_Gene3920	31.5	2.3e-137	446.8
No	TARA_PON_NCLDV_Bin_65_12_c_000000000001_2	Metagenome_centric_SAG_TOSAG00-18_Gene1904	31.5	2e-89	304.7
No	TARA_PSE_NCLDV_Bin_153_4_c_000000000018_3	TARA_MED_95_MAG_00473_000000014085.2.1	31.5	6e-91	307.8
No	TARA_PSW_NCLDV_Bin_50_14_c_000000000002_4	TARA_SOC_28_MAG_00054_000000002996.1.1	31.5	1.8e-69	252.7
No	TARA_AON_NCLDV_NEW_02_Bin_289_2_000000000006_16	Metagenome_centric_SAG_TOSAG41-1_Gene5529	31.6	2e-122	390.2
No	TARA_AOS_NCLDV_Bin_115_1_c_000000000032_3	Metagenome_centric_SAG_TOSAG00-8_Gene6447	31.6	2.1e-69	235.3
No	TARA_ARC_NCLDV_Bin_172_2_c_000000000067_6	TARA_RED_19_MAG_00048_000000001460.4.2	31.6	1e-87	308.1
No	TARA_ARC_NCLDV_Bin_251_11_c_000000000006_2	Metagenome_centric_SAG_TOSAG39-3_Gene3965	31.6	6.8e-70	253.8
No	TARA_ARC_NCLDV_Bin_289_4_c_000000000018_13	TARA_PSW_86_MAG_00279_000000008134.1.1	31.6	8e-51	188.3
No	TARA_MED_NCLDV_Bin_101_9_c_000000000039_15	TARA_ARC_108_MAG_00317_000000011717.4.1	31.6	4.6e-74	254.2
No	TARA_MED_NCLDV_Bin_121_34_c_000000000046_8	Metagenome_centric_SAG_TOSAG00-18_Gene1966	31.6	2.4e-66	233.4
No	TARA_PON_NCLDV_Bin_110_3_c_000000000013_71	TARA_MED_95_MAG_00428_000000002717.1.1	31.6	7.6e-58	215.7
No	TARA_PON_NCLDV_Bin_65_3_c_000000000010_2	Metagenome_centric_SAG_TOSAG00-18_Gene1904	31.6	3.7e-127	411
No	TARA_PSW_NCLDV_Bin_50_17_c_000000000004_13	TARA_MED_95_MAG_00434_000000004763.9.1	31.6	2.3e-117	395.2
No	TARA_RED_NCLDV_Bin_76_12_c_000000000012_7	Metagenome_centric_SAG_TOSAG39-3_Gene3920	31.6	1.2e-117	396.4
No	TARA_AON_NCLDV_Bin_275_4_c_000000000010_4	Metagenome_centric_SAG_TOSAG39-3_Gene3920	31.7	2.9e-108	370.2
No	TARA_AON_NCLDV_Bin_275_4_c_000000000013_1	Metagenome_centric_SAG_TOSAG00-8_Gene22039	31.7	9e-144	461.1
No	TARA_AON_NCLDV_Bin_275_7_c_000000000001_14	TARA_MED_95_MAG_00434_000000004763.9.1	31.7	1e-114	387.9
No	TARA_ARC_NCLDV_Bin_251_12_c_000000000006_9	Metagenome_centric_SAG_TOSAG39-3_Gene1978	31.7	4.5e-60	221.9
No	TARA_ARC_NCLDV_Bin_291_17_c_000000000030_1	Metagenome_centric_SAG_TOSAG00-8_Gene15343	31.7	5.6e-70	248.1
No	TARA_ARC_NCLDV_Bin_340_5_c_000000000003_17	Metagenome_centric_SAG_TOSAG00-1_Gene2761	31.7	5.8e-91	296.6
No	TARA_ARC_NCLDV_Bin_345_4_c_000000000002_77	Metagenome_centric_SAG_TOSAG00-13_Gene5698	31.7	6.7e-63	220.7
No	TARA_ARC_NCLDV_NEW_02_Bin_337_1_000000000020_6	TARA_MED_95_MAG_00378_000000000391.2.1	31.7	1e-130	429.1
No	TARA_PSW_NCLDV_Bin_50_13_c_000000000005_49	Metagenome_centric_SAG_TOSAG00-18_Gene3780	31.7	0	1057.4
No	TARA_PSW_NCLDV_Bin_89_8_c_000000000012_6	Metagenome_centric_SAG_TOSAG39-3_Gene3977	31.7	2.7e-76	252.7
No	TARA_RED_NCLDV_Bin_76_12_c_000000000012_4	Metagenome_centric_SAG_TOSAG39-3_Gene3989	31.7	5.5e-62	221.9
No	TARA_AON_NCLDV_NEW_02_Bin_289_2_000000000004_10	Metagenome_centric_SAG_TOSAG23-29_Gene28461	31.8	1.2e-123	397.5
No	TARA_AOS_NCLDV_Bin_115_7_c_000000000012_48	Metagenome_centric_SAG_TOSAG00-18_Gene9256	31.8	1.6e-75	267.7
No	TARA_AOS_NCLDV_Bin_115_7_c_000000000078_1	TARA_IOS_50_MAG_00144_000000000259.1.3	31.8	2.5e-56	196.8
No	TARA_ARC_NCLDV_Bin_172_2_c_000000000047_1	Metagenome_centric_SAG_TOSAG39-3_Gene3965	31.8	5e-70	253.4
No	TARA_ARC_NCLDV_Bin_77_4_1_c_000000000011_4	Metagenome_centric_SAG_TOSAG00-8_Gene7386	31.8	7.5e-69	232.6
No	TARA_ARC_NCLDV_NEW_02_Bin_77_1_000000000001_4	Metagenome_centric_SAG_TOSAG23-29_Gene28461	31.8	1.6e-113	371.3
No	TARA_MED_NCLDV_Bin_121_14_c_000000000019_3	Metagenome_centric_SAG_TOSAG00-8_Gene22039	31.8	8.8e-149	475.3
No	TARA_MED_NCLDV_Bin_203_7_c_000000000034_1	TARA_IOS_50_MAG_00153_000000004113.1.2	31.8	8.2e-64	241.9
No	TARA_MED_NCLDV_Bin_75_8_c_000000000001_24	TARA_ION_45_MAG_00178_000000007302.10.1	31.8	2e-53	196.4
No	TARA_PON_NCLDV_Bin_65_12_c_000000000019_5	Metagenome_centric_SAG_TOSAG00-8_Gene13149	31.8	3.6e-117	392.9
No	TARA_PON_NCLDV_NEW_02_Bin_191_1_000000000002_48	Metagenome_centric_SAG_TOSAG23-28_Gene5882	31.8	9.3e-88	303.1
No	TARA_PSE_NCLDV_Bin_153_7_c_000000000020_15	Metagenome_centric_SAG_TOSAG39-3_Gene3977	31.8	2.7e-84	275.4
No	TARA_PSW_NCLDV_Bin_50_13_c_000000000011_71	TARA_PSE_93_MAG_00017_000000001042.1.1	31.8	2.3e-84	305.8
No	TARA_AON_NCLDV_Bin_275_4_c_000000000020_3	Metagenome_centric_SAG_TOSAG23-28_Gene5887	31.9	1.6e-104	338.2
No	TARA_AOS_NCLDV_Bin_98_1_c_000000000025_1	Metagenome_centric_SAG_TOSAG00-8_Gene3851	31.9	4.7e-103	367.1
No	TARA_ARC_NCLDV_Bin_172_8_c_000000000033_9	Metagenome_centric_SAG_TOSAG00-8_Gene15343	31.9	3.9e-79	274.2
No	TARA_ARC_NCLDV_Bin_226_20_c_000000000004_1	Metagenome_centric_SAG_TOSAG39-3_Gene3920	31.9	5.6e-81	278.1
No	TARA_ARC_NCLDV_Bin_251_20_c_000000000046_3	Metagenome_centric_SAG_TOSAG00-8_Gene16787	31.9	5.3e-108	365.2
No	TARA_ARC_NCLDV_Bin_289_4_c_000000000009_18	TARA_PSW_86_MAG_00274_000000001893.2.9	31.9	7.6e-96	335.5
No	TARA_ARC_NCLDV_Bin_77_14_c_000000000045_7	TARA_MED_95_MAG_00470_000000000006.8.1	31.9	3.7e-54	187.2
No	TARA_ARC_NCLDV_NEW_02_Bin_337_1_000000000004_21	TARA_AOS_82_MAG_00161_000000000034.1.1	31.9	2.6e-65	225.3
No	TARA_MED_NCLDV_Bin_188_3_c_000000000014_2	Metagenome_centric_SAG_TOSAG00-7_Gene286	31.9	1.1e-54	196.4
No	TARA_MED_NCLDV_Bin_355_8_c_000000000007_33	TARA_PSE_93_MAG_00201_000000000635.2.1	31.9	6.7e-128	409.5
No	TARA_MED_NCLDV_NEW_02_Bin_117_2_000000000003_17	Metagenome_centric_SAG_TOSAG23-28_Gene5887	31.9	1.9e-96	315.8
No	TARA_PSE_NCLDV_Bin_153_7_c_000000000044_4	Metagenome_centric_SAG_TOSAG00-18_Gene1899	31.9	7.8e-52	188
No	TARA_PSW_NCLDV_Bin_175_2_c_000000000013_2	TARA_PSE_93_MAG_00227_000000001526.2.1	31.9	1.5e-92	316.2
No	TARA_PSW_NCLDV_Bin_89_9_c_000000000009_3	Metagenome_centric_SAG_TOSAG39-3_Gene6862	31.9	6.6e-52	188.7
No	TARA_AON_NCLDV_Bin_275_4_c_000000000011_5	Metagenome_centric_SAG_TOSAG00-8_Gene13149	32	3e-72	255
No	TARA_AOS_NCLDV_Bin_115_1_c_000000000008_6	Metagenome_centric_SAG_TOSAG00-8_Gene20815	32	3.4e-55	193.7
No	TARA_ARC_NCLDV_Bin_251_20_c_000000000016_2	Metagenome_centric_SAG_TOSAG00-18_Gene1893	32	3.4e-162	509.2
No	TARA_ARC_NCLDV_Bin_291_6_c_000000000026_11	TARA_MED_95_MAG_00434_000000004763.9.1	32	7.8e-110	381.7
No	TARA_MED_NCLDV_Bin_355_15_c_000000000031_8	Metagenome_centric_SAG_TOSAG00-18_Gene3781	32	4.5e-53	188
No	TARA_MED_NCLDV_Bin_375_4_c_000000000002_100	Metagenome_centric_SAG_TOSAG00-8_Gene6978	32	1.1e-78	261.9
No	TARA_PSE_NCLDV_Bin_53_2_c_000000000023_3	TARA_PSE_93_MAG_00219_000000008445.1.1	32	4.2e-57	198.7
No	TARA_PSW_NCLDV_Bin_50_13_c_000000000017_27	TARA_MED_95_MAG_00433_000000000954.14.1	32	3.5e-68	237.7
No	TARA_RED_NCLDV_Bin_76_1_c_000000000055_3	TARA_MED_95_MAG_00408_000000007698.2.1	32	1.7e-57	199.9
No	TARA_RED_NCLDV_Bin_76_7_c_000000000050_2	Metagenome_centric_SAG_TOSAG00-8_Gene13149	32	2.7e-72	257.3
No	TARA_AON_NCLDV_Bin_133_14_c_000000000068_6	TARA_ARC_108_MAG_00314_000000000999.5.1	32.1	2.1e-98	327
No	TARA_AOS_NCLDV_Bin_115_7_c_000000000059_11	TARA_MED_95_MAG_00473_000000014085.2.1	32.1	8.4e-91	307.4
No	TARA_ARC_NCLDV_Bin_251_18_c_000000000009_1	Metagenome_centric_SAG_TOSAG00-8_Gene10595	32.1	1.3e-135	453.4
No	TARA_ARC_NCLDV_Bin_278_4_c_000000000010_3	Metagenome_centric_SAG_TOSAG51-11_Gene10877	32.1	3e-82	288.9
No	TARA_ARC_NCLDV_Bin_345_11_c_000000000009_5	TARA_ARC_108_MAG_00165_000000002323.4.4	32.1	1e-75	273.5
No	TARA_MED_NCLDV_Bin_101_10_c_000000000020_1	TARA_MED_95_MAG_00308_000000002194.25.1	32.1	2.3e-208	678.3
No	TARA_MED_NCLDV_Bin_121_34_c_000000000003_7	Metagenome_centric_SAG_TOSAG00-8_Gene15343	32.1	5.2e-100	332.4
No	TARA_MED_NCLDV_Bin_355_15_c_000000000033_6	TARA_MED_95_MAG_00488_000000002672.1.1	32.1	2.1e-79	279.6
No	TARA_MED_NCLDV_NEW_02_Bin_101_2_000000000021_1	Metagenome_centric_SAG_TOSAG23-9_Gene21900	32.1	3.8e-113	375.2
No	TARA_PON_NCLDV_Bin_65_12_c_000000000035_7	Metagenome_centric_SAG_TOSAG41-8_Gene3668	32.1	6.3e-52	198.7
No	TARA_PSW_NCLDV_Bin_173_12_c_000000000011_24	Metagenome_centric_SAG_TOSAG00-8_Gene6979	32.1	4.1e-61	214.9
No	TARA_PSW_NCLDV_Bin_50_13_c_000000000017_30	TARA_AOS_82_MAG_00032_000000000236.133.1	32.1	1.1e-133	426.8
No	TARA_PSW_NCLDV_Bin_50_13_c_000000000017_31	TARA_ARC_108_MAG_00189_000000000196.17.1	32.1	3.6e-62	220.7
No	TARA_PSW_NCLDV_Bin_50_13_c_000000000006_20	Metagenome_centric_SAG_TOSAG00-18_Gene13296	32.1	1.5e-102	325.1
No	TARA_PSW_NCLDV_Bin_89_8_c_000000000032_14	Metagenome_centric_SAG_TOSAG00-18_Gene1893	32.1	2.5e-139	448.4
No	TARA_PSW_NCLDV_NEW_02_Bin_157_3_000000000016_4	Metagenome_centric_SAG_TOSAG23-28_Gene5882	32.1	1.8e-76	273.9
No	TARA_PSW_NCLDV_NEW_02_Bin_157_6_000000000033_11	TARA_MED_95_MAG_00424_000000002040.2.1	32.1	2.1e-55	202.2
No	TARA_ARC_NCLDV_Bin_172_2_c_000000000107_4	TARA_PSW_86_MAG_00274_000000004342.1.5	32.2	3.6e-189	607.1
No	TARA_ARC_NCLDV_Bin_172_8_c_000000000027_6	TARA_PSW_86_MAG_00314_000000011134.1.1	32.2	3.9e-121	388.7
No	TARA_ARC_NCLDV_Bin_172_8_c_000000000005_3	Metagenome_centric_SAG_TOSAG00-18_Gene1893	32.2	1.7e-140	453
No	TARA_ARC_NCLDV_Bin_226_5_c_000000000070_4	Metagenome_centric_SAG_TOSAG00-8_Gene7391	32.2	1e-56	197.2
No	TARA_ARC_NCLDV_Bin_314_5_c_000000000033_4	TARA_IOS_50_MAG_00149_000000006655.1.1	32.2	5.3e-66	244.6
No	TARA_ARC_NCLDV_Bin_77_14_c_000000000045_1	Metagenome_centric_SAG_TOSAG00-8_Gene6978	32.2	3.3e-69	239.2
No	TARA_ARC_NCLDV_NEW_02_Bin_346_1_000000000019_4	TARA_MED_95_MAG_00378_000000000478.2.1	32.2	1.4e-84	284.6
No	TARA_ION_NCLDV_Bin_126_10_c_000000000023_5	TARA_MED_95_MAG_00488_000000002672.1.1	32.2	4.7e-73	261.2
No	TARA_MED_NCLDV_Bin_121_29_2_c_000000000040_2	TARA_AON_82_MAG_00346_000000006246.2.1	32.2	1.2e-56	202.6
No	TARA_MED_NCLDV_Bin_121_34_c_000000000049_27	TARA_IOS_50_MAG_00155_000000003723.2.1	32.2	3.8e-70	248.1
No	TARA_MED_NCLDV_Bin_355_15_c_000000000022_9	Metagenome_centric_SAG_TOSAG00-18_Gene9256	32.2	5.9e-85	293.9
No	TARA_AON_NCLDV_NEW_02_Bin_289_1_000000000011_17	Metagenome_centric_SAG_TOSAG00-13_Gene8405	32.3	2.6e-115	375.6
No	TARA_ARC_NCLDV_Bin_172_2_c_000000000025_6	TARA_PSW_86_MAG_00260_000000000556.1.1	32.3	3e-196	644.8
No	TARA_ARC_NCLDV_Bin_172_4_c_000000000030_2	TARA_RED_19_MAG_00049_000000001040.1.2	32.3	3.3e-73	253.4
No	TARA_ARC_NCLDV_Bin_226_5_c_000000000023_4	Metagenome_centric_SAG_TOSAG00-13_Gene5694	32.3	6.5e-92	311.6
No	TARA_ARC_NCLDV_Bin_251_22_c_000000000025_2	TARA_ARC_108_MAG_00225_000000012176.1.2	32.3	2.7e-51	181
No	TARA_ARC_NCLDV_Bin_289_4_c_000000000018_22	TARA_ARC_108_MAG_00314_000000000999.5.1	32.3	6.5e-94	315.5
No	TARA_ARC_NCLDV_Bin_291_1_c_000000000026_1	TARA_PSW_86_MAG_00160_000000000081.2.1	32.3	3.4e-189	595.5
No	TARA_ARC_NCLDV_Bin_340_2_c_000000000008_4	TARA_PSE_93_MAG_00188_000000002326.37.1	32.3	1.6e-57	199.9
No	TARA_IOS_NCLDV_Bin_173_1_c_000000000001_1	TARA_PSW_86_MAG_00280_000000000328.12.2	32.3	1.8e-99	323.6
No	TARA_MED_NCLDV_Bin_121_33_c_000000000033_1	TARA_ION_45_MAG_00143_000000000345.1.1	32.3	3.9e-67	234.2
No	TARA_MED_NCLDV_Bin_355_15_c_000000000040_1	Metagenome_centric_SAG_TOSAG00-18_Gene1896	32.3	4.8e-65	222.2
No	TARA_MED_NCLDV_NEW_02_Bin_281_1_000000000008_1	Metagenome_centric_SAG_TOSAG41-1_Gene1886	32.3	9.6e-51	192.6
No	TARA_RED_NCLDV_Bin_76_7_c_000000000007_4	Metagenome_centric_SAG_TOSAG39-3_Gene3936	32.3	7.5e-52	177.9
No	TARA_AON_NCLDV_Bin_133_15_c_000000000013_9	TARA_IOS_50_MAG_00056_000000000081.4.1	32.4	3.1e-72	264.6
No	TARA_AOS_NCLDV_Bin_115_13_c_000000000068_1	TARA_PON_109_MAG_00233_000000001011.2.1	32.4	1.9e-56	211.5
No	TARA_AOS_NCLDV_Bin_115_1_c_000000000040_2	TARA_RED_19_MAG_00057_000000007159.2.1	32.4	8.3e-63	221.9
No	TARA_AOS_NCLDV_Bin_115_1_c_000000000021_9	TARA_PSE_93_MAG_00242_000000001217.2.1	32.4	2e-113	372.9
No	TARA_ARC_NCLDV_Bin_226_16_c_000000000043_3	TARA_ARC_108_MAG_00223_000000004883.1.2	32.4	7.4e-97	315.8
No	TARA_ARC_NCLDV_Bin_251_5_c_000000000002_30	TARA_IOS_50_MAG_00166_000000006225.5.2	32.4	2.7e-61	220.7
No	TARA_ARC_NCLDV_Bin_251_5_c_000000000020_9	Metagenome_centric_SAG_TOSAG39-3_Gene3082	32.4	6.9e-112	366.7
No	TARA_ARC_NCLDV_Bin_291_10_c_000000000005_1	Metagenome_centric_SAG_TOSAG00-18_Gene1904	32.4	1.1e-156	488.4
No	TARA_ARC_NCLDV_Bin_337_3_c_000000000009_20	Metagenome_centric_SAG_TOSAG00-8_Gene13150	32.4	4.9e-87	285
No	TARA_ARC_NCLDV_Bin_77_14_c_000000000030_4	Metagenome_centric_SAG_TOSAG00-8_Gene17370	32.4	7.8e-91	295.8
No	TARA_MED_NCLDV_Bin_355_15_c_000000000029_5	Metagenome_centric_SAG_TOSAG00-18_Gene1911	32.4	1.2e-144	488
No	TARA_MED_NCLDV_Bin_355_3_c_000000000003_3	TARA_PSW_86_MAG_00270_000000000643.2.1	32.4	2.9e-131	439.1
No	TARA_MED_NCLDV_NEW_02_Bin_203_1_000000000017_1	Metagenome_centric_SAG_TOSAG23-28_Gene5887	32.4	1.2e-61	218
No	TARA_MED_NCLDV_NEW_02_Bin_203_1_000000000014_1	TARA_SOC_28_MAG_00068_000000006294.1.1	32.4	1.6e-57	199.9
No	TARA_MED_NCLDV_NEW_05_Bin_341_1_000000000001_4	TARA_ARC_108_MAG_00322_000000002297.4.1	32.4	8.3e-74	265.8
No	TARA_PON_NCLDV_Bin_55_7_c_000000000015_1	TARA_PSW_86_MAG_00274_000000003344.1.1	32.4	1.3e-58	214.9
No	TARA_PSE_NCLDV_Bin_153_7_c_000000000066_9	Metagenome_centric_SAG_TOSAG00-13_Gene5694	32.4	4.6e-106	349.4
No	TARA_PSW_NCLDV_Bin_61_5_c_000000000006_15	Metagenome_centric_SAG_TOSAG39-3_Gene3936	32.4	3.5e-54	184.5
No	TARA_RED_NCLDV_NEW_05_Bin_21_1_000000000006_8	TARA_ARC_108_MAG_00241_000000003311.2.2	32.4	7.4e-78	280
No	TARA_SOC_NCLDV_NEW_02_Bin_168_3_000000000019_11	Metagenome_centric_SAG_TOSAG00-13_Gene5312	32.4	1.9e-63	232.6
No	TARA_AON_NCLDV_NEW_05_Bin_133_1_000000000083_1	TARA_PSW_86_MAG_00319_000000012016.1.1	32.5	1.9e-55	195.7
No	TARA_AOS_NCLDV_Bin_115_10_c_000000000021_18	Metagenome_centric_SAG_TOSAG00-12_Gene13016	32.5	2.4e-103	356.3
No	TARA_ARC_NCLDV_Bin_172_8_c_000000000024_5	Metagenome_centric_SAG_TOSAG00-8_Gene16787	32.5	6.4e-166	533.5
No	TARA_ARC_NCLDV_Bin_289_4_c_000000000018_25	TARA_ARC_108_MAG_00303_000000003899.1.1	32.5	3.4e-59	209.1
No	TARA_ARC_NCLDV_Bin_353_7_c_000000000002_3	Metagenome_centric_SAG_TOSAG00-8_Gene3851	32.5	6.6e-120	412.9
No	TARA_ION_NCLDV_Bin_126_10_c_000000000004_2	TARA_MED_95_MAG_00434_000000002875.2.1	32.5	1.6e-53	188.7
No	TARA_MED_NCLDV_Bin_101_11_c_000000000020_2	Metagenome_centric_SAG_TOSAG39-3_Gene3974	32.5	1.4e-59	204.5
No	TARA_MED_NCLDV_Bin_101_11_c_000000000018_4	TARA_PSW_86_MAG_00260_000000000556.1.1	32.5	4.5e-225	692.6
No	TARA_MED_NCLDV_Bin_284_12_c_000000000028_7	Metagenome_centric_SAG_TOSAG00-8_Gene6979	32.5	1.7e-70	238.4
No	TARA_PON_NCLDV_Bin_65_3_c_000000000041_6	TARA_PSE_93_MAG_00265_000000000017.1.3	32.5	8.9e-51	180.3
No	TARA_PSW_NCLDV_NEW_02_Bin_157_6_000000000017_1	TARA_AON_82_MAG_00137_000000004404.1.1	32.5	7.1e-63	228.8
No	TARA_PSW_NCLDV_NEW_02_Bin_173_1_000000000005_11	TARA_ARC_108_MAG_00255_000000009454.2.1	32.5	1.1e-78	273.9
No	TARA_RED_NCLDV_Bin_76_3_c_000000000013_20	Metagenome_centric_SAG_TOSAG00-8_Gene22039	32.5	7e-146	466.1
No	TARA_AON_NCLDV_Bin_275_11_c_000000000008_30	TARA_AON_82_MAG_00325_000000002764.1.1	32.6	1.4e-57	207.2
No	TARA_AON_NCLDV_NEW_05_Bin_133_1_000000000094_1	TARA_IOS_50_MAG_00144_000000000259.1.3	32.6	1.5e-54	194.9
No	TARA_ARC_NCLDV_Bin_251_12_c_000000000011_15	Metagenome_centric_SAG_TOSAG00-8_Gene15343	32.6	6.2e-97	323.2
No	TARA_ARC_NCLDV_Bin_251_23_2_c_000000000012_3	Metagenome_centric_SAG_TOSAG00-8_Gene16787	32.6	6.3e-192	603.6
No	TARA_ARC_NCLDV_Bin_77_10_c_000000000016_7	TARA_MED_95_MAG_00418_000000007071.3.1	32.6	4.7e-91	304.7
No	TARA_IOS_NCLDV_Bin_173_5_c_000000000010_1	Metagenome_centric_SAG_TOSAG39-3_Gene3989	32.6	3.4e-88	292
No	TARA_MED_NCLDV_Bin_121_3_c_000000000018_3	TARA_MED_95_MAG_00435_000000002137.1.2	32.6	4.4e-89	305.1
No	TARA_MED_NCLDV_Bin_355_8_c_000000000001_68	TARA_PSW_86_MAG_00260_000000001099.3.2	32.6	9.7e-210	634
No	TARA_PON_NCLDV_Bin_102_5_c_000000000008_1	TARA_PON_109_MAG_00124_000000000184.16.2	32.6	5.2e-148	490
No	TARA_PSE_NCLDV_Bin_158_4_c_000000000010_3	TARA_ARC_108_MAG_00272_000000002292.4.1	32.6	6.9e-71	236.5
No	TARA_PSE_NCLDV_Bin_40_2_c_000000000021_1	Metagenome_centric_SAG_TOSAG00-8_Gene12986	32.6	1.7e-53	190.3
No	TARA_PSW_NCLDV_Bin_173_12_c_000000000003_13	TARA_AON_82_MAG_00189_000000001489.10.1	32.6	9.9e-52	193
No	TARA_PSW_NCLDV_Bin_61_5_c_000000000004_11	TARA_MED_95_MAG_00434_000000002102.2.1	32.6	4.3e-75	259.6
No	TARA_PSW_NCLDV_Bin_61_6_c_000000000012_4	Metagenome_centric_SAG_TOSAG39-3_Gene3920	32.6	2.5e-80	274.2
No	TARA_PSW_NCLDV_NEW_02_Bin_157_3_000000000009_6	Metagenome_centric_SAG_TOSAG23-28_Gene5889	32.6	0	1040.8
No	TARA_PSW_NCLDV_NEW_02_Bin_169_3_000000000001_30	Metagenome_centric_SAG_TOSAG23-28_Gene5882	32.6	4.7e-88	303.1
No	TARA_RED_NCLDV_Bin_76_12_c_000000000006_5	Metagenome_centric_SAG_TOSAG00-8_Gene3851	32.6	1.9e-105	380.2
No	TARA_RED_NCLDV_Bin_76_7_c_000000000026_5	Metagenome_centric_SAG_TOSAG00-18_Gene1907	32.6	2.8e-67	225.7
No	TARA_AON_NCLDV_Bin_152_4_c_000000000023_2	Metagenome_centric_SAG_TOSAG00-8_Gene17374	32.7	2e-64	219.2
No	TARA_AON_NCLDV_Bin_275_7_c_000000000030_9	Metagenome_centric_SAG_TOSAG00-8_Gene16787	32.7	3e-195	612.8
No	TARA_AOS_NCLDV_Bin_82_2_c_000000000009_1	Metagenome_centric_SAG_TOSAG39-3_Gene3920	32.7	1.5e-74	260
No	TARA_ARC_NCLDV_Bin_172_4_c_000000000034_1	TARA_ARC_108_MAG_00243_000000001360.1.1	32.7	1.4e-87	293.9
No	TARA_ARC_NCLDV_Bin_226_5_c_000000000033_13	Metagenome_centric_SAG_TOSAG00-8_Gene16787	32.7	4.1e-188	593.6
No	TARA_ARC_NCLDV_Bin_226_5_c_000000000003_5	Metagenome_centric_SAG_TOSAG00-8_Gene16361	32.7	3.4e-55	189.5
No	TARA_ARC_NCLDV_Bin_251_10_c_000000000011_4	TARA_ARC_108_MAG_00314_000000003542.2.1	32.7	1.7e-56	198
No	TARA_ARC_NCLDV_Bin_291_19_c_000000000034_5	Metagenome_centric_SAG_TOSAG00-18_Gene1904	32.7	6.5e-154	480.7
No	TARA_ARC_NCLDV_Bin_351_10_c_000000000016_1	TARA_ARC_108_MAG_00314_000000004962.2.1	32.7	1.1e-69	243.4
No	TARA_ARC_NCLDV_NEW_02_Bin_353_1_000000000002_4	TARA_AON_82_MAG_00229_000000001767.22.1	32.7	1.4e-160	511.5
No	TARA_MED_NCLDV_Bin_101_10_c_000000000018_15	Metagenome_centric_SAG_TOSAG39-3_Gene6883	32.7	6.6e-87	285.8
No	TARA_MED_NCLDV_Bin_101_8_c_000000000017_2	TARA_PSW_86_MAG_00274_000000002277.8.4	32.7	8.3e-236	741.5
No	TARA_MED_NCLDV_Bin_121_33_c_000000000029_7	Metagenome_centric_SAG_TOSAG39-3_Gene3977	32.7	3.3e-92	294.7
No	TARA_MED_NCLDV_Bin_284_14_c_000000000033_8	TARA_MED_95_MAG_00434_000000002102.2.1	32.7	9.5e-73	253.4
No	TARA_MED_NCLDV_Bin_341_4_c_000000000008_2	Metagenome_centric_SAG_TOSAG51-11_Gene2947	32.7	2.7e-60	208.8
No	TARA_MED_NCLDV_Bin_75_7_c_000000000039_1	Metagenome_centric_SAG_TOSAG00-18_Gene1893	32.7	5.3e-120	394
No	TARA_MED_NCLDV_NEW_02_Bin_117_2_000000000002_24	TARA_PSW_86_MAG_00208_000000000651.65.1	32.7	7e-231	726.1
No	TARA_PON_NCLDV_Bin_55_2_c_000000000005_3	Metagenome_centric_SAG_TOSAG00-1_Gene20238	32.7	1.4e-66	225.3
No	TARA_PON_NCLDV_Bin_65_12_c_000000000009_1	Metagenome_centric_SAG_TOSAG00-8_Gene10595	32.7	4.2e-134	460.7
No	TARA_PSE_NCLDV_Bin_153_7_c_000000000077_23	Metagenome_centric_SAG_TOSAG00-18_Gene12914	32.7	8.3e-123	399.4
No	TARA_PSW_NCLDV_Bin_50_14_c_000000000010_6	TARA_ARC_108_MAG_00303_000000003899.1.1	32.7	5.2e-58	206.8
No	TARA_PSW_NCLDV_NEW_02_Bin_157_3_000000000001_25	TARA_ARC_108_MAG_00233_000000001883.2.2	32.7	3.9e-130	436
No	TARA_AOS_NCLDV_Bin_115_9_c_000000000010_1	TARA_MED_95_MAG_00431_000000015653.1.1	32.8	6.9e-109	358.6
No	TARA_ARC_NCLDV_Bin_291_19_c_000000000025_4	TARA_MED_95_MAG_00434_000000004763.9.1	32.8	4.2e-108	365.5
No	TARA_ARC_NCLDV_Bin_340_2_c_000000000001_31	Metagenome_centric_SAG_TOSAG00-18_Gene1904	32.8	9.4e-127	409.5
No	TARA_ION_NCLDV_Bin_126_7_c_000000000019_14	Metagenome_centric_SAG_TOSAG00-8_Gene16787	32.8	3.9e-121	409.8
No	TARA_IOS_NCLDV_Bin_173_5_c_000000000015_1	TARA_MED_95_MAG_00434_000000004596.3.1	32.8	9.7e-86	292.4
No	TARA_MED_NCLDV_Bin_121_33_c_000000000039_4	TARA_PSE_93_MAG_00200_000000000422.2.1	32.8	9.5e-165	528.5
No	TARA_PSE_NCLDV_Bin_40_2_c_000000000023_5	Metagenome_centric_SAG_TOSAG39-3_Gene3920	32.8	2e-80	276.2
No	TARA_ARC_NCLDV_Bin_226_5_c_000000000008_6	TARA_ION_45_MAG_00030_000000000248.7.1	32.9	1.4e-56	201.1
No	TARA_ARC_NCLDV_Bin_251_24_c_000000000002_9	TARA_ARC_108_MAG_00229_000000002013.1.4	32.9	1e-54	200.7
No	TARA_ARC_NCLDV_Bin_337_3_c_000000000010_8	Metagenome_centric_SAG_TOSAG39-3_Gene6862	32.9	2e-83	279.3
No	TARA_ARC_NCLDV_NEW_02_Bin_337_1_000000000014_23	Metagenome_centric_SAG_TOSAG00-13_Gene5312	32.9	7.4e-71	253.4
No	TARA_ION_NCLDV_Bin_126_10_c_000000000013_2	Metagenome_centric_SAG_TOSAG00-18_Gene1893	32.9	2.2e-158	500.4
No	TARA_MED_NCLDV_Bin_101_9_c_000000000015_3	Metagenome_centric_SAG_TOSAG00-18_Gene55	32.9	1.1e-54	198.4
No	TARA_MED_NCLDV_Bin_284_5_c_000000000004_11	TARA_PSW_86_MAG_00268_000000001787.4.1	32.9	5.7e-133	432.2
No	TARA_MED_NCLDV_Bin_75_11_c_000000000035_3	Metagenome_centric_SAG_TOSAG39-3_Gene6862	32.9	2.7e-73	248.4
No	TARA_PON_NCLDV_Bin_55_4_c_000000000110_6	Metagenome_centric_SAG_TOSAG39-3_Gene3924	32.9	5e-61	225.3
No	TARA_PSE_NCLDV_Bin_153_7_c_000000000067_26	TARA_PSE_93_MAG_00228_000000002486.28.1	32.9	1.2e-61	215.7
No	TARA_AON_NCLDV_Bin_135_2_c_000000000026_2	TARA_ARC_108_MAG_00187_000000004220.4.6	33	3.1e-54	199.1
No	TARA_AON_NCLDV_Bin_289_5_c_000000000002_31	TARA_IOS_50_MAG_00114_000000002458.6.1	33	3.5e-67	233
No	TARA_ARC_NCLDV_Bin_172_2_c_000000000072_2	TARA_PSW_86_MAG_00274_000000002030.37.6	33	5.3e-86	293.9
No	TARA_ARC_NCLDV_Bin_251_24_c_000000000001_85	TARA_PSW_86_MAG_00303_000000006005.2.1	33	1.1e-72	257.3
No	TARA_ARC_NCLDV_Bin_340_2_c_000000000004_4	TARA_MED_95_MAG_00473_000000003355.1.4	33	1.9e-54	206.8
No	TARA_ION_NCLDV_Bin_126_10_c_000000000009_2	TARA_PSW_86_MAG_00160_000000000781.1.1	33	4.3e-96	323.2
No	TARA_MED_NCLDV_Bin_101_11_c_000000000005_5	Metagenome_centric_SAG_TOSAG00-18_Gene1907	33	2e-52	188
No	TARA_MED_NCLDV_Bin_375_6_c_000000000002_68	TARA_MED_95_MAG_00434_000000002666.1.1	33	2.7e-68	238
No	TARA_PSE_NCLDV_Bin_153_7_c_000000000005_2	Metagenome_centric_SAG_TOSAG00-18_Gene9256	33	3.5e-91	311.2
No	TARA_PSW_NCLDV_Bin_173_12_c_000000000001_28	TARA_MED_95_MAG_00434_000000002102.2.1	33	3.6e-79	271.6
No	TARA_PSW_NCLDV_Bin_61_4_c_000000000017_3	Metagenome_centric_SAG_TOSAG00-18_Gene3781	33	1.3e-59	205.3
No	TARA_PSW_NCLDV_Bin_61_6_c_000000000012_3	Metagenome_centric_SAG_TOSAG00-8_Gene7386	33	1.6e-56	200.3
No	TARA_PSW_NCLDV_Bin_61_6_c_000000000002_8	TARA_AOS_82_MAG_00179_000000006578.4.1	33	9.8e-63	219.2
No	TARA_PSW_NCLDV_Bin_89_8_c_000000000033_2	Metagenome_centric_SAG_TOSAG51-11_Gene10877	33	3.6e-110	369.4
No	TARA_PSW_NCLDV_NEW_02_Bin_157_2_000000000004_39	TARA_PSE_93_MAG_00141_000000000894.41.1	33	2.6e-148	478
No	TARA_AOS_NCLDV_Bin_115_13_c_000000000017_1	Metagenome_centric_SAG_TOSAG41-9_Gene13860	33.1	3.4e-72	249.6
No	TARA_AOS_NCLDV_Bin_115_13_c_000000000062_1	Metagenome_centric_SAG_TOSAG00-8_Gene3851	33.1	8.9e-122	415.6
No	TARA_ARC_NCLDV_Bin_104_2_c_000000000006_6	Metagenome_centric_SAG_TOSAG00-13_Gene1664	33.1	2.4e-54	188
No	TARA_ARC_NCLDV_Bin_251_12_c_000000000002_6	Metagenome_centric_SAG_TOSAG00-8_Gene16787	33.1	2.8e-201	629
No	TARA_ARC_NCLDV_Bin_251_5_c_000000000021_15	Metagenome_centric_SAG_TOSAG00-8_Gene16787	33.1	3.2e-207	644.4
No	TARA_ARC_NCLDV_Bin_314_5_c_000000000018_1	TARA_MED_95_MAG_00378_000000001447.1.1	33.1	7.5e-59	207.6
No	TARA_ARC_NCLDV_Bin_337_3_c_000000000002_13	Metagenome_centric_SAG_TOSAG00-13_Gene5694	33.1	3.3e-97	324.7
No	TARA_ION_NCLDV_Bin_126_10_c_000000000025_5	Metagenome_centric_SAG_TOSAG39-3_Gene3965	33.1	6.2e-80	282.3
No	TARA_MED_NCLDV_Bin_101_10_c_000000000004_10	Metagenome_centric_SAG_TOSAG00-13_Gene5694	33.1	1e-97	326.6
No	TARA_MED_NCLDV_Bin_121_3_c_000000000043_4	TARA_SOC_28_MAG_00079_000000001778.1.3	33.1	8.1e-52	195.7
No	TARA_MED_NCLDV_Bin_176_5_c_000000000005_7	TARA_ION_45_MAG_00159_000000000167.1.4	33.1	1.6e-84	277.3
No	TARA_MED_NCLDV_Bin_355_13_c_000000000010_9	TARA_MED_95_MAG_00450_000000001594.2.1	33.1	3.8e-72	255.8
No	TARA_PON_NCLDV_Bin_110_3_c_000000000011_65	TARA_AON_82_MAG_00271_000000000798.96.1	33.1	2.7e-52	184.1
No	TARA_PSE_NCLDV_Bin_48_1_1_c_000000000003_15	Metagenome_centric_SAG_TOSAG39-3_Gene3965	33.1	1.8e-92	317.8
No	TARA_RED_NCLDV_Bin_76_1_c_000000000052_1	Metagenome_centric_SAG_TOSAG00-18_Gene1904	33.1	5.7e-68	243
No	TARA_RED_NCLDV_Bin_76_7_c_000000000013_1	Metagenome_centric_SAG_TOSAG00-8_Gene22039	33.1	1.6e-154	488
No	TARA_AON_NCLDV_Bin_133_6_c_000000000006_2	Metagenome_centric_SAG_TOSAG00-12_Gene6582	33.2	7.3e-66	227.3
No	TARA_AON_NCLDV_NEW_05_Bin_133_1_000000000169_3	TARA_PSW_86_MAG_00262_000000000025.3.1	33.2	1e-56	197.2
No	TARA_AOS_NCLDV_Bin_115_10_c_000000000023_4	Metagenome_centric_SAG_TOSAG00-18_Gene1904	33.2	4.5e-51	201.8
No	TARA_ARC_NCLDV_Bin_251_12_c_000000000002_9	TARA_SOC_28_MAG_00053_000000001148.1.1	33.2	1.7e-204	662.9
No	TARA_ARC_NCLDV_Bin_337_3_c_000000000005_7	TARA_MED_95_MAG_00434_000000004596.3.1	33.2	1e-158	496.9
No	TARA_ARC_NCLDV_Bin_82_4_c_000000000006_3	Metagenome_centric_SAG_TOSAG39-3_Gene3936	33.2	5.6e-53	181
No	TARA_ION_NCLDV_Bin_135_3_c_000000000001_147	Metagenome_centric_SAG_TOSAG00-18_Gene3785	33.2	1.8e-52	179.5
No	TARA_MED_NCLDV_Bin_121_33_c_000000000009_4	TARA_MED_95_MAG_00417_000000013727.1.1	33.2	5.4e-64	227.6
No	TARA_MED_NCLDV_Bin_284_5_c_000000000011_3	TARA_ION_45_MAG_00177_000000004141.1.1	33.2	1.1e-164	532.3
No	TARA_MED_NCLDV_Bin_341_4_c_000000000010_6	Metagenome_centric_SAG_TOSAG00-18_Gene1904	33.2	1.9e-51	203
No	TARA_MED_NCLDV_Bin_355_8_c_000000000001_127	TARA_AON_82_MAG_00229_000000001767.22.1	33.2	3e-136	453.8
No	TARA_PON_NCLDV_Bin_110_3_c_000000000005_3	Metagenome_centric_SAG_TOSAG00-13_Gene5694	33.2	9.2e-110	359
No	TARA_PON_NCLDV_Bin_65_3_c_000000000020_5	Metagenome_centric_SAG_TOSAG41-8_Gene3668	33.2	2.4e-51	196.8
No	TARA_PSE_NCLDV_Bin_153_7_c_000000000039_2	TARA_AON_82_MAG_00272_000000003857.9.1	33.2	4.5e-142	450.3
No	TARA_PSW_NCLDV_NEW_02_Bin_173_1_000000000007_31	TARA_PSE_93_MAG_00199_000000000519.1.1	33.2	1.3e-196	632.5
No	TARA_AON_NCLDV_NEW_05_Bin_133_1_000000000004_2	Metagenome_centric_SAG_TOSAG00-8_Gene12387	33.3	2.9e-120	385.6
No	TARA_ARC_NCLDV_Bin_171_2_c_000000000003_3	TARA_AON_82_MAG_00012_000000000421.3.1	33.3	1.3e-55	213
No	TARA_ARC_NCLDV_Bin_251_10_c_000000000015_3	TARA_MED_95_MAG_00413_000000000019.1.1	33.3	4.3e-61	220.7
No	TARA_ARC_NCLDV_Bin_251_21_c_000000000008_11	TARA_MED_95_MAG_00470_000000001957.3.1	33.3	2.1e-58	212.6
No	TARA_ARC_NCLDV_Bin_251_5_c_000000000021_6	TARA_ARC_108_MAG_00265_000000031657.1.3	33.3	3.1e-55	202.2
No	TARA_ARC_NCLDV_Bin_345_8_c_000000000003_8	TARA_ARC_108_MAG_00265_000000031657.1.3	33.3	2.2e-53	196.8
No	TARA_ARC_NCLDV_Bin_353_8_c_000000000002_101	TARA_SOC_28_MAG_00068_000000006294.1.1	33.3	1.8e-51	183
No	TARA_ARC_NCLDV_NEW_02_Bin_226_14_000000000013_2	TARA_SOC_28_MAG_00068_000000006294.1.1	33.3	1.8e-52	185.7
No	TARA_ION_NCLDV_Bin_126_10_c_000000000050_5	TARA_ION_45_MAG_00200_000000000072.12.8	33.3	6.2e-65	220.7
No	TARA_ION_NCLDV_Bin_126_7_c_000000000015_11	Metagenome_centric_SAG_TOSAG00-18_Gene1893	33.3	1.1e-65	233.4
No	TARA_IOS_NCLDV_Bin_173_1_c_000000000006_6	TARA_MED_95_MAG_00470_000000002140.1.1	33.3	2.4e-69	240
No	TARA_MED_NCLDV_Bin_121_7_c_000000000103_3	TARA_MED_95_MAG_00493_000000005928.1.1	33.3	5.8e-52	195.3
No	TARA_MED_NCLDV_Bin_122_5_c_000000000007_12	Metagenome_centric_SAG_TOSAG39-3_Gene3965	33.3	1e-68	251.5
No	TARA_MED_NCLDV_Bin_355_13_c_000000000015_6	Metagenome_centric_SAG_TOSAG00-18_Gene9256	33.3	6.1e-89	304.7
No	TARA_PSE_NCLDV_Bin_158_4_c_000000000003_10	Metagenome_centric_SAG_TOSAG39-3_Gene3920	33.3	6.7e-139	449.9
No	TARA_PSE_NCLDV_Bin_40_2_c_000000000018_1	TARA_MED_95_MAG_00496_000000009924.1.1	33.3	3.3e-61	216.9
No	TARA_RED_NCLDV_Bin_76_7_c_000000000023_3	Metagenome_centric_SAG_TOSAG00-8_Gene6979	33.3	3.2e-72	245.7
No	TARA_AON_NCLDV_Bin_133_15_c_000000000013_5	TARA_IOS_50_MAG_00144_000000000110.1.2	33.4	1.3e-55	193.7
No	TARA_AOS_NCLDV_Bin_173_1_c_000000000015_12	Metagenome_centric_SAG_TOSAG39-3_Gene3920	33.4	4.5e-97	326.2
No	TARA_ARC_NCLDV_Bin_226_5_c_000000000032_20	Metagenome_centric_SAG_TOSAG48-3_Gene9608	33.4	3.4e-78	258.5
No	TARA_ARC_NCLDV_Bin_280_c_000000000018_1	TARA_ARC_108_MAG_00314_000000001255.1.1	33.4	6.3e-265	795
No	TARA_ARC_NCLDV_Bin_345_11_c_000000000012_4	Metagenome_centric_SAG_TOSAG00-8_Gene16787	33.4	8.2e-212	652.5
No	TARA_ARC_NCLDV_NEW_02_Bin_226_1_000000000032_4	TARA_SOC_28_MAG_00031_000000007079.1.1	33.4	3.3e-75	249.6
No	TARA_ION_NCLDV_Bin_135_3_c_000000000004_31	Metagenome_centric_SAG_TOSAG00-8_Gene22039	33.4	3.4e-174	540
No	TARA_MED_NCLDV_Bin_101_10_c_000000000008_21	Metagenome_centric_SAG_TOSAG00-8_Gene16787	33.4	2.4e-197	617.5
No	TARA_MED_NCLDV_Bin_121_14_c_000000000044_5	TARA_MED_95_MAG_00434_000000002666.1.1	33.4	5e-92	303.1
No	TARA_MED_NCLDV_Bin_375_4_c_000000000003_165	Metagenome_centric_SAG_TOSAG00-8_Gene22039	33.4	9.5e-174	538.9
No	TARA_PSE_NCLDV_Bin_40_2_c_000000000002_3	Metagenome_centric_SAG_TOSAG00-8_Gene3851	33.4	2.1e-133	446.8
No	TARA_PSW_NCLDV_Bin_50_17_c_000000000022_20	Metagenome_centric_SAG_TOSAG00-8_Gene15343	33.4	3e-69	246.9
No	TARA_PSW_NCLDV_Bin_89_2_c_000000000010_24	Metagenome_centric_SAG_TOSAG39-3_Gene6867	33.4	3.6e-51	178.3
No	TARA_PSW_NCLDV_Bin_89_8_c_000000000009_4	Metagenome_centric_SAG_TOSAG00-13_Gene5694	33.4	4.8e-114	368.6
No	TARA_PSW_NCLDV_Bin_89_8_c_000000000006_4	TARA_MED_95_MAG_00413_000000001708.2.1	33.4	4.3e-69	229.6
No	TARA_AON_NCLDV_Bin_133_13_c_000000000004_1	Metagenome_centric_SAG_TOSAG00-13_Gene5694	33.5	1.2e-109	358.6
No	TARA_ARC_NCLDV_Bin_104_3_c_000000000021_13	TARA_ARC_108_MAG_00317_000000018012.2.1	33.5	7.3e-171	544.3
No	TARA_ARC_NCLDV_Bin_172_2_c_000000000069_9	TARA_ION_45_MAG_00194_000000001158.2.1	33.5	7.1e-51	176.8
No	TARA_ARC_NCLDV_Bin_189_7_c_000000000024_14	TARA_MED_95_MAG_00434_000000004763.9.1	33.5	6.6e-132	436.4
No	TARA_ARC_NCLDV_Bin_251_18_c_000000000018_3	TARA_MED_95_MAG_00434_000000003535.1.1	33.5	5.5e-57	195.3
No	TARA_ARC_NCLDV_Bin_251_22_c_000000000008_1	Metagenome_centric_SAG_TOSAG00-8_Gene16796	33.5	4.4e-95	334
No	TARA_ARC_NCLDV_Bin_291_14_c_000000000026_3	Metagenome_centric_SAG_TOSAG39-3_Gene3920	33.5	5.4e-140	457.2
No	TARA_ARC_NCLDV_Bin_291_17_c_000000000019_1	Metagenome_centric_SAG_TOSAG00-8_Gene10595	33.5	2.8e-91	323.6
No	TARA_ARC_NCLDV_Bin_291_6_c_000000000003_1	Metagenome_centric_SAG_TOSAG39-3_Gene1978	33.5	3.4e-52	198.4
No	TARA_ARC_NCLDV_NEW_02_Bin_346_5_000000000013_6	TARA_SOC_28_MAG_00068_000000006294.1.1	33.5	9.8e-52	183.7
No	TARA_ARC_NCLDV_NEW_02_Bin_389_1_000000000006_3	TARA_AON_82_MAG_00229_000000001897.38.7	33.5	7.7e-217	686.8
No	TARA_ARC_NCLDV_NEW_02_Bin_77_1_000000000008_5	TARA_AON_82_MAG_00340_000000003284.1.6	33.5	4.1e-155	495
No	TARA_IOS_NCLDV_NEW_02_Bin_127_1_000000000003_27	TARA_PSE_93_MAG_00141_000000000894.41.1	33.5	5.9e-160	508.8
No	TARA_MED_NCLDV_Bin_341_8_c_000000000006_3	Metagenome_centric_SAG_TOSAG00-8_Gene6978	33.5	2.5e-81	268.5
No	TARA_MED_NCLDV_Bin_355_8_c_000000000002_14	Metagenome_centric_SAG_TOSAG00-18_Gene8949	33.5	5.1e-60	203.8
No	TARA_PON_NCLDV_Bin_42_4_c_000000000018_2	TARA_MED_95_MAG_00473_000000014117.2.3	33.5	5.1e-111	354.4
No	TARA_PON_NCLDV_Bin_65_12_c_000000000012_4	Metagenome_centric_SAG_TOSAG39-3_Gene6862	33.5	2e-57	209.5
No	TARA_PON_NCLDV_Bin_65_3_c_000000000008_1	TARA_RED_19_MAG_00043_000000002676.3.1	33.5	1.1e-95	327
No	TARA_PSW_NCLDV_Bin_89_7_c_000000000003_1	Metagenome_centric_SAG_TOSAG00-8_Gene3851	33.5	5.2e-144	486.5
No	TARA_RED_NCLDV_Bin_76_3_c_000000000009_22	TARA_MED_95_MAG_00434_000000003951.10.1	33.5	1.2e-59	200.7
No	TARA_AON_NCLDV_Bin_275_4_c_000000000013_7	TARA_MED_95_MAG_00473_000000014117.2.3	33.6	3.1e-92	306.2
No	TARA_AON_NCLDV_Bin_275_7_c_000000000026_19	Metagenome_centric_SAG_TOSAG00-18_Gene1904	33.6	4e-148	465.7
No	TARA_AOS_NCLDV_Bin_98_2_c_000000000001_3	Metagenome_centric_SAG_TOSAG00-1_Gene20238	33.6	2.1e-70	236.5
No	TARA_ARC_NCLDV_Bin_172_3_c_000000000001_31	Metagenome_centric_SAG_TOSAG39-3_Gene3920	33.6	9.8e-166	523.9
No	TARA_ARC_NCLDV_Bin_172_3_c_000000000019_9	Metagenome_centric_SAG_TOSAG00-8_Gene16780	33.6	5.3e-59	205.3
No	TARA_ARC_NCLDV_Bin_226_5_c_000000000059_6	Metagenome_centric_SAG_TOSAG00-18_Gene1904	33.6	2.7e-136	436
No	TARA_ARC_NCLDV_Bin_251_18_c_000000000004_5	Metagenome_centric_SAG_TOSAG00-13_Gene5694	33.6	9e-110	358.2
No	TARA_ARC_NCLDV_Bin_251_20_c_000000000034_2	Metagenome_centric_SAG_TOSAG00-18_Gene3785	33.6	1.7e-53	182.2
No	TARA_ARC_NCLDV_Bin_291_17_c_000000000012_4	Metagenome_centric_SAG_TOSAG00-18_Gene1904	33.6	2.6e-101	335.5
No	TARA_ARC_NCLDV_Bin_82_12_c_000000000009_1	TARA_PSW_86_MAG_00253_000000002589.3.1	33.6	2.7e-67	229.6
No	TARA_ION_NCLDV_Bin_126_10_c_000000000024_2	Metagenome_centric_SAG_TOSAG00-13_Gene5694	33.6	1.3e-106	350.1
No	TARA_MED_NCLDV_Bin_121_29_2_c_000000000045_2	TARA_ARC_108_MAG_00244_000000003348.1.1	33.6	3e-55	201.4
No	TARA_PON_NCLDV_Bin_110_3_c_000000000013_2	TARA_ARC_108_MAG_00221_000000002319.11.1	33.6	2.8e-61	208
No	TARA_PON_NCLDV_Bin_55_4_c_000000000064_1	Metagenome_centric_SAG_TOSAG00-18_Gene3785	33.6	4.2e-52	178.3
No	TARA_PON_NCLDV_NEW_02_Bin_65_1_000000000001_1	TARA_AON_82_MAG_00351_000000001896.1.1	33.6	2.7e-55	205.3
No	TARA_PSE_NCLDV_Bin_153_7_c_000000000036_10	Metagenome_centric_SAG_TOSAG00-7_Gene3233	33.6	2.7e-88	298.9
No	TARA_PSE_NCLDV_Bin_158_4_c_000000000004_9	TARA_MED_95_MAG_00434_000000002102.2.1	33.6	9.4e-74	256.1
No	TARA_PSW_NCLDV_Bin_157_8_c_000000000015_8	TARA_MED_95_MAG_00434_000000002666.1.1	33.6	2.9e-67	235.3
No	TARA_PSW_NCLDV_Bin_50_13_c_000000000014_59	TARA_AON_82_MAG_00324_000000002935.1.5	33.6	5.9e-55	202.2
No	TARA_PSW_NCLDV_Bin_50_14_c_000000000003_35	TARA_AON_82_MAG_00189_000000001417.10.1	33.6	1.9e-201	625.5
No	TARA_RED_NCLDV_Bin_76_1_c_000000000016_5	Metagenome_centric_SAG_TOSAG00-8_Gene12658	33.6	1.7e-133	423.7
No	TARA_AON_NCLDV_Bin_275_7_c_000000000008_17	Metagenome_centric_SAG_TOSAG00-8_Gene15343	33.7	3.4e-75	263.1
No	TARA_ARC_NCLDV_Bin_172_2_c_000000000006_3	Metagenome_centric_SAG_TOSAG00-18_Gene3767	33.7	1.3e-52	184.9
No	TARA_ARC_NCLDV_Bin_77_21_c_000000000013_5	Metagenome_centric_SAG_TOSAG39-3_Gene4808	33.7	0	1120.5
No	TARA_MED_NCLDV_Bin_101_8_c_000000000006_4	Metagenome_centric_SAG_TOSAG00-18_Gene1907	33.7	2.7e-53	188.7
No	TARA_MED_NCLDV_Bin_122_3_c_000000000009_1	TARA_ARC_108_MAG_00243_000000001360.1.1	33.7	6.5e-77	262.7
No	TARA_MED_NCLDV_Bin_284_14_c_000000000036_11	Metagenome_centric_SAG_TOSAG39-3_Gene3965	33.7	1.7e-203	619
No	TARA_PON_NCLDV_Bin_114_2_c_000000000050_5	Metagenome_centric_SAG_TOSAG00-8_Gene12658	33.7	1.3e-154	478
No	TARA_PSW_NCLDV_Bin_50_17_c_000000000016_4	Metagenome_centric_SAG_TOSAG39-3_Gene1978	33.7	2.3e-60	222.2
No	TARA_AON_NCLDV_Bin_135_6_c_000000000010_18	TARA_AON_82_MAG_00118_000000001221.1.1	33.8	7.6e-69	246.1
No	TARA_AOS_NCLDV_Bin_115_7_c_000000000031_11	TARA_MED_95_MAG_00432_000000002878.2.1	33.8	1.2e-75	263.8
No	TARA_AOS_NCLDV_Bin_98_2_c_000000000005_36	TARA_MED_95_MAG_00378_000000001447.1.1	33.8	1.4e-83	271.9
No	TARA_AOS_NCLDV_Bin_98_2_c_000000000007_27	Metagenome_centric_SAG_TOSAG00-8_Gene6978	33.8	9e-92	296.2
No	TARA_ARC_NCLDV_Bin_172_3_c_000000000002_16	Metagenome_centric_SAG_TOSAG00-13_Gene5698	33.8	1.8e-72	247.3
No	TARA_ARC_NCLDV_Bin_172_4_c_000000000019_7	TARA_PSE_93_MAG_00231_000000030659.1.1	33.8	9.2e-96	324.3
No	TARA_ARC_NCLDV_Bin_226_9_c_000000000045_4	Metagenome_centric_SAG_TOSAG39-3_Gene3994	33.8	1.2e-51	179.5
No	TARA_ARC_NCLDV_Bin_251_22_c_000000000036_1	Metagenome_centric_SAG_TOSAG00-18_Gene1893	33.8	1e-144	461.8
No	TARA_ARC_NCLDV_Bin_251_5_c_000000000002_28	Metagenome_centric_SAG_TOSAG00-13_Gene5694	33.8	2.3e-103	341.7
No	TARA_ARC_NCLDV_Bin_278_4_c_000000000010_2	Metagenome_centric_SAG_TOSAG00-8_Gene7391	33.8	5.6e-51	181
No	TARA_ARC_NCLDV_Bin_291_15_c_000000000002_2	Metagenome_centric_SAG_TOSAG39-3_Gene3920	33.8	3.8e-139	454.5
No	TARA_ARC_NCLDV_Bin_340_2_c_000000000009_3	Metagenome_centric_SAG_TOSAG00-8_Gene16787	33.8	1.8e-139	459.5
No	TARA_ARC_NCLDV_Bin_77_14_c_000000000021_6	Metagenome_centric_SAG_TOSAG39-3_Gene3920	33.8	1.8e-108	370.5
No	TARA_ARC_NCLDV_Bin_82_1_c_000000000003_6	TARA_AOS_82_MAG_00131_000000000505.4.1	33.8	5.9e-146	465.3
No	TARA_MED_NCLDV_Bin_355_8_c_000000000001_155	TARA_AOS_82_MAG_00185_000000006875.13.1	33.8	7.3e-74	260.4
No	TARA_MED_NCLDV_Bin_75_11_c_000000000032_10	TARA_PSE_93_MAG_00267_000000000715.2.1	33.8	1.3e-106	343.6
No	TARA_MED_NCLDV_NEW_02_Bin_101_3_000000000029_1	TARA_PSW_86_MAG_00208_000000000651.65.1	33.8	3.3e-145	482.6
No	TARA_PON_NCLDV_Bin_110_3_c_000000000004_22	TARA_IOS_50_MAG_00143_000000003093.1.1	33.8	2.7e-124	403.7
No	TARA_PSW_NCLDV_NEW_02_Bin_173_1_000000000007_33	TARA_MED_95_MAG_00464_000000001738.1.1	33.8	4.9e-142	456.1
No	TARA_SOC_NCLDV_NEW_02_Bin_168_1_000000000005_5	TARA_SOC_28_MAG_00063_000000005930.1.3	33.8	1.7e-150	482.6
No	TARA_AON_NCLDV_Bin_190_1_c_000000000037_5	TARA_ARC_108_MAG_00314_000000004175.9.1	33.9	4.4e-87	283.5
No	TARA_AOS_NCLDV_Bin_115_7_c_000000000034_5	TARA_AOS_82_MAG_00169_000000006794.2.9	33.9	4.5e-69	235.7
No	TARA_AOS_NCLDV_Bin_115_7_c_000000000018_50	Metagenome_centric_SAG_TOSAG00-18_Gene3781	33.9	5e-57	198.4
No	TARA_ARC_NCLDV_Bin_172_4_c_000000000003_6	TARA_PSW_86_MAG_00274_000000004787.7.1	33.9	4.7e-56	197.2
No	TARA_ARC_NCLDV_Bin_226_20_c_000000000034_2	Metagenome_centric_SAG_TOSAG00-8_Gene22039	33.9	1.6e-175	545
No	TARA_ARC_NCLDV_Bin_251_11_c_000000000032_1	Metagenome_centric_SAG_TOSAG00-7_Gene5687	33.9	2.4e-93	308.9
No	TARA_ARC_NCLDV_Bin_251_11_c_000000000010_5	TARA_PSW_86_MAG_00274_000000000519.21.1	33.9	2.2e-57	200.3
No	TARA_ARC_NCLDV_Bin_251_12_c_000000000014_15	Metagenome_centric_SAG_TOSAG00-7_Gene7047	33.9	4.3e-52	184.5
No	TARA_ARC_NCLDV_Bin_251_20_c_000000000038_1	TARA_AON_82_MAG_00281_000000002178.6.1	33.9	1.1e-54	190.3
No	TARA_ARC_NCLDV_Bin_251_23_2_c_000000000010_1	TARA_ARC_108_MAG_00311_000000002726.3.1	33.9	5e-90	307
No	TARA_ARC_NCLDV_Bin_345_4_c_000000000008_9	Metagenome_centric_SAG_TOSAG00-8_Gene3855	33.9	5.7e-59	203.4
No	TARA_MED_NCLDV_Bin_101_11_c_000000000026_3	Metagenome_centric_SAG_TOSAG00-8_Gene17370	33.9	7.8e-94	303.9
No	TARA_MED_NCLDV_Bin_101_9_c_000000000029_6	Metagenome_centric_SAG_TOSAG00-18_Gene3781	33.9	7.6e-62	211.1
No	TARA_MED_NCLDV_Bin_122_3_c_000000000005_6	Metagenome_centric_SAG_TOSAG39-3_Gene3965	33.9	4.1e-55	206.8
No	TARA_MED_NCLDV_Bin_188_3_c_000000000019_6	TARA_MED_95_MAG_00413_000000003680.1.1	33.9	4.7e-51	184.9
No	TARA_MED_NCLDV_Bin_75_8_c_000000000004_2	TARA_MED_95_MAG_00463_000000000319.50.5	33.9	1.9e-213	663.7
No	TARA_MED_NCLDV_NEW_02_Bin_284_1_000000000012_1	TARA_ARC_108_MAG_00267_000000005817.1.2	33.9	1.6e-181	555.8
No	TARA_PON_NCLDV_Bin_42_5_c_000000000013_2	TARA_AON_82_MAG_00012_000000000023.103.1	33.9	3.8e-122	389.4
No	TARA_PSE_NCLDV_NEW_05_Bin_60_3_000000000013_6	TARA_PON_109_MAG_00222_000000003174.1.1	33.9	2.8e-119	393.7
No	TARA_PSW_NCLDV_NEW_02_Bin_157_3_000000000001_24	TARA_PSW_86_MAG_00270_000000000643.2.1	33.9	1.9e-228	717.6
No	TARA_AON_NCLDV_Bin_190_1_c_000000000001_5	TARA_PSE_93_MAG_00090_000000000549.49.1	34	2.2e-138	465.3
No	TARA_AON_NCLDV_NEW_02_Bin_289_1_000000000006_11	TARA_AON_82_MAG_00125_000000003055.4.1	34	5.9e-62	242.7
No	TARA_AOS_NCLDV_Bin_115_1_c_000000000024_2	Metagenome_centric_SAG_TOSAG00-8_Gene22039	34	2.3e-136	434.1
No	TARA_ARC_NCLDV_Bin_226_5_c_000000000011_3	TARA_MED_95_MAG_00434_000000003535.1.1	34	6.1e-54	188.3
No	TARA_ARC_NCLDV_Bin_226_5_c_000000000040_2	TARA_PSE_93_MAG_00255_000000011696.1.1	34	7.5e-51	180.3
No	TARA_ARC_NCLDV_Bin_226_9_c_000000000021_1	Metagenome_centric_SAG_TOSAG39-3_Gene3936	34	1.3e-53	183
No	TARA_ARC_NCLDV_Bin_251_11_c_000000000078_2	Metagenome_centric_SAG_TOSAG00-18_Gene8850	34	6.1e-51	185.7
No	TARA_ARC_NCLDV_Bin_251_11_c_000000000018_4	Metagenome_centric_SAG_TOSAG00-8_Gene16787	34	1.7e-212	658.3
No	TARA_ARC_NCLDV_Bin_251_18_c_000000000027_4	Metagenome_centric_SAG_TOSAG39-3_Gene3965	34	8.4e-62	227.3
No	TARA_ARC_NCLDV_Bin_251_21_c_000000000004_29	Metagenome_centric_SAG_TOSAG00-18_Gene1893	34	2.4e-162	508.8
No	TARA_ARC_NCLDV_Bin_345_8_c_000000000034_1	Metagenome_centric_SAG_TOSAG00-8_Gene22039	34	2.3e-117	380.9
No	TARA_ARC_NCLDV_Bin_77_4_2_c_000000000002_7	Metagenome_centric_SAG_TOSAG39-3_Gene6867	34	2.2e-55	188.7
No	TARA_ION_NCLDV_Bin_126_7_c_000000000016_4	TARA_RED_19_MAG_00044_000000005018.1.3	34	2.8e-70	246.5
No	TARA_MED_NCLDV_Bin_101_8_c_000000000007_1	Metagenome_centric_SAG_TOSAG00-8_Gene16787	34	3.8e-161	514.6
No	TARA_MED_NCLDV_Bin_121_14_c_000000000048_2	TARA_MED_95_MAG_00434_000000004596.3.1	34	7.4e-180	553.1
No	TARA_MED_NCLDV_Bin_121_34_c_000000000034_6	TARA_PSW_86_MAG_00274_000000002277.8.4	34	7.9e-258	797.3
No	TARA_MED_NCLDV_Bin_122_3_c_000000000004_5	TARA_MED_95_MAG_00483_000000008629.17.4	34	2.5e-76	265.8
No	TARA_MED_NCLDV_Bin_284_12_c_000000000008_16	TARA_MED_95_MAG_00407_000000001792.1.1	34	1.9e-60	214.2
No	TARA_MED_NCLDV_Bin_284_5_c_000000000003_27	TARA_PSW_86_MAG_00268_000000001241.3.1	34	8.2e-80	270
No	TARA_MED_NCLDV_Bin_355_13_c_000000000012_8	TARA_MED_95_MAG_00519_000000010586.1.1	34	4.4e-89	298.9
No	TARA_MED_NCLDV_Bin_375_4_c_000000000003_143	Metagenome_centric_SAG_TOSAG00-18_Gene3785	34	2.6e-52	179.1
No	TARA_MED_NCLDV_NEW_02_Bin_101_2_000000000017_1	Metagenome_centric_SAG_TOSAG23-28_Gene5889	34	4.5e-121	404.8
No	TARA_MED_NCLDV_NEW_02_Bin_203_1_000000000033_1	TARA_PSW_86_MAG_00208_000000000651.65.1	34	6e-217	679.5
No	TARA_MED_NCLDV_NEW_02_Bin_281_1_000000000019_3	Metagenome_centric_SAG_TOSAG00-10_Gene5417	34	8.2e-126	398.7
No	TARA_PSE_NCLDV_Bin_48_1_1_c_000000000006_6	TARA_MED_95_MAG_00362_000000000880.1.1	34	1.8e-69	250.8
No	TARA_PSW_NCLDV_Bin_50_17_c_000000000003_15	Metagenome_centric_SAG_TOSAG00-8_Gene16787	34	6.4e-200	625.2
No	TARA_RED_NCLDV_Bin_76_3_c_000000000013_8	TARA_MED_95_MAG_00434_000000004596.3.1	34	3e-155	487.3
No	TARA_AON_NCLDV_NEW_02_Bin_30_1_000000000008_1	TARA_PSE_93_MAG_00228_000000003095.3.1	34.1	4.5e-236	738.8
No	TARA_AON_NCLDV_NEW_05_Bin_133_1_000000000085_2	Metagenome_centric_SAG_TOSAG00-18_Gene8797	34.1	2.2e-93	306.6
No	TARA_ARC_NCLDV_Bin_172_8_c_000000000023_2	TARA_MED_95_MAG_00434_000000004509.8.1	34.1	4e-117	385.2
No	TARA_ARC_NCLDV_Bin_189_7_c_000000000017_15	Metagenome_centric_SAG_TOSAG39-3_Gene3987	34.1	1.1e-127	406.8
No	TARA_ARC_NCLDV_Bin_226_9_c_000000000002_3	Metagenome_centric_SAG_TOSAG00-7_Gene5687	34.1	2.4e-94	312.4
No	TARA_ARC_NCLDV_Bin_346_12_c_000000000015_5	Metagenome_centric_SAG_TOSAG41-8_Gene13942	34.1	2.8e-52	185.7
Yes	TARA_ARC_NCLDV_NEW_02_Bin_226_14_000000000024_4	TARA_ARC_108_MAG_00245_000000005291.4.1	34.1	3.6e-69	233
No	TARA_ARC_NCLDV_NEW_02_Bin_353_1_000000000007_5	Metagenome_centric_SAG_TOSAG00-13_Gene8405	34.1	4.1e-116	377.9
No	TARA_MED_NCLDV_Bin_121_34_c_000000000021_9	Metagenome_centric_SAG_TOSAG00-18_Gene12906	34.1	7.4e-101	329.3
No	TARA_MED_NCLDV_Bin_122_3_c_000000000033_2	TARA_ION_45_MAG_00187_000000003294.2.3	34.1	9.5e-114	380.9
No	TARA_MED_NCLDV_Bin_176_5_c_000000000010_3	TARA_MED_95_MAG_00434_000000002102.2.1	34.1	3e-76	263.5
No	TARA_MED_NCLDV_Bin_375_3_c_000000000002_146	TARA_SOC_28_MAG_00062_000000011600.1.3	34.1	4.8e-222	691.4
No	TARA_MED_NCLDV_NEW_02_Bin_284_1_000000000020_1	TARA_PSE_93_MAG_00141_000000000894.41.1	34.1	5.5e-154	493
No	TARA_PSE_NCLDV_Bin_153_7_c_000000000050_5	TARA_PSW_86_MAG_00274_000000001933.1.5	34.1	7.7e-61	219.2
No	TARA_PSE_NCLDV_Bin_153_7_c_000000000065_4	TARA_PSW_86_MAG_00274_000000002277.8.4	34.1	8.7e-257	794.3
No	TARA_PSE_NCLDV_Bin_53_2_c_000000000045_4	TARA_ARC_108_MAG_00323_000000023653.2.3	34.1	1.1e-58	201.1
No	TARA_PSE_NCLDV_NEW_05_Bin_60_3_000000000015_6	Metagenome_centric_SAG_TOSAG00-13_Gene15751	34.1	9.2e-64	223.4
No	TARA_PSW_NCLDV_Bin_89_7_c_000000000002_21	Metagenome_centric_SAG_TOSAG00-8_Gene22039	34.1	5e-175	542
No	TARA_SOC_NCLDV_NEW_02_Bin_168_3_000000000037_6	TARA_PSE_93_MAG_00242_000000001217.2.1	34.1	1.5e-153	490.7
No	TARA_AON_NCLDV_Bin_289_5_c_000000000002_28	TARA_AON_82_MAG_00280_000000002711.8.1	34.2	5.2e-77	258.5
No	TARA_AON_NCLDV_NEW_02_Bin_289_1_000000000006_10	TARA_AON_82_MAG_00300_000000000668.24.1	34.2	4.4e-168	530
No	TARA_AON_NCLDV_NEW_02_Bin_30_1_000000000026_5	Metagenome_centric_SAG_TOSAG23-28_Gene5882	34.2	2.3e-77	274.2
No	TARA_AON_NCLDV_NEW_05_Bin_133_1_000000000019_3	TARA_ARC_108_MAG_00235_000000001961.1.7	34.2	1.6e-64	223.8
No	TARA_AOS_NCLDV_Bin_98_1_c_000000000021_22	Metagenome_centric_SAG_TOSAG00-8_Gene22039	34.2	8.5e-133	425.2
No	TARA_ARC_NCLDV_Bin_172_2_c_000000000024_9	TARA_ARC_108_MAG_00147_000000010178.2.1	34.2	2.7e-67	229.9
No	TARA_ARC_NCLDV_Bin_226_16_c_000000000047_6	Metagenome_centric_SAG_TOSAG00-18_Gene1904	34.2	5.4e-126	408.7
No	TARA_ARC_NCLDV_Bin_251_22_c_000000000018_4	Metagenome_centric_SAG_TOSAG00-18_Gene3805	34.2	3.4e-94	309.3
No	TARA_ARC_NCLDV_Bin_291_14_c_000000000030_2	Metagenome_centric_SAG_TOSAG00-8_Gene22039	34.2	2.1e-171	533.1
No	TARA_ARC_NCLDV_Bin_291_6_c_000000000018_6	TARA_AON_82_MAG_00012_000000000513.1.1	34.2	2.4e-81	282.7
No	TARA_ARC_NCLDV_Bin_291_6_c_000000000009_3	Metagenome_centric_SAG_TOSAG00-8_Gene16787	34.2	1.4e-220	675.6
No	TARA_ARC_NCLDV_Bin_340_5_c_000000000035_12	Metagenome_centric_SAG_TOSAG51-11_Gene10877	34.2	2.1e-62	225.7
[truncated: 8,632 more rows]

## Sheet: Fig3_KO_env
KO	Temperature_optimum	Latitude_optimum	Description	Category
[truncated: 1,591 more rows]

[truncated: 2 more sheets: Fig3_Pathway_5obs_KOs_10per, Fig4_Genus_level_enriched_CMPKO]
